# Supplementary material for: Dynamics of the mouse brain cortical synaptic proteome during postnatal brain development
Source: Sci Rep. 2016 Oct 17;6:35456. doi: 10.1038/srep35456 (PMC5066275; doi:10.1038/srep35456)
Supplement: Supplementary Table S1 [file srep35456-s2.xls]

## Sheet: Sheet1
sTable 1. Protein summary of the high confident proteins in each experiment and in average with statistical analysis.
			Total: combined 3 replicates																		Experiment 1																	Experiment 2
Accession number	Gene name	Description	Unused value	Total value	P9:P280	P15:P280	P21:P280	P27:P280	P35:P280	P70:P280	P140:P280	SD P9:P280	SD P15:P280	SD P21:P280	SD P27:P280	SD P35:P280	SD P70:P280	SD P140:P280	Folds P9:P280	BETR	%Cov(95)	Unused value	Peptides(95%)	P9:P280	PVal P9:P280	P15:P280	PVal P15:P280	P21:P280	PVal P21:P280	P27:P280	PVal P27:P280	P35:P280	PVal P35:P280	P70:P280	PVal P70:P280	P140:P280	PVal P140:P280	%Cov(95)	Unused value	Peptides(95%)	P9:P280	PVal P9:P280	P15:P280	PVal P15:P280	P21:P280	PVal P21:P280	P27:P280	PVal P27:P280	P35:P280
Q3UHJ0	Aak1	AP2-associated protein kinase 1 OS=Mus musculus GN=Aak1 PE=1 SV=2	29.32	31.66	-0.711178	-0.331502	-0.256351	-0.111058	-0.0517867	0.00831935	0.0854109	0.131377	0.114974	0.188762	0.111743	0.152571	0.20307	0.136038	1.63714	0	6.986	12.23	6	0.575519	0.174439	0.783241	0.17395	0.780357	0.328143	0.923874	0.301874	0.86591	0.469172	0.876993	0.547678	0.951795	0.755479	17.94	21.77	11	0.67833	0.0080472	0.866045	0.825285	0.973628	0.727739	1.00155	0.983556	1.06969
Q8BGQ7	Aars	Alanine--tRNA ligase, cytoplasmic OS=Mus musculus GN=Aars PE=1 SV=1	15.95	17.46	0.474043	0.334688	0.227409	0.264581	0.0957744	0.201813	0.181993	0.481	0.381436	0.240505	0.297751	0.209131	0.0936615	0.203999	1.389	0.299585	2.686	3.52	2	1.97592	0.10287	1.63945	0.141207	1.29967	0.291481	1.49685	0.171678	1.23004	0.427328	1.10719	0.526225	1.33391	0.241054	5.165	7.4	5	1.33174	0.0560478	1.26615	0.123477	1.27813	0.131447	1.1651	0.348992	1.07748
P61922	Abat	4-aminobutyrate aminotransferase, mitochondrial OS=Mus musculus GN=Abat PE=1 SV=1	14.65	14.99	-0.367041	-0.172328	-0.0773778	0.0984737	-0.0704208	0.11658	-0.165582	0.296429	0.224902	0.231376	0.0186525	0.387562	0.169657	0.186518	1.2897	0.306232	7	5.01	3	0.982839	0.962757	1.0268	0.917337	0.790166	0.233041	1.06065	0.666158	0.698425	0.0755214	0.995772	0.975111	0.799873	0.429318	11.6	9	5	0.683653	0.158939	0.903855	0.69832	1.00714	0.964579	1.08655	0.65014	1.11892
Q61102	Abcb7	ATP-binding cassette sub-family B member 7, mitochondrial OS=Mus musculus GN=Abcb7 PE=1 SV=3	5.21	5.68	-0.0566848	-0.331729	-0.140132	-0.189796	-0.0214743	-0.0810334	-0.114508	0.426618	0.267529	0.244159	0.359601	0.0947642	0.116088	0.101301	1.04007	0.482658	4.255	4.94	3	1.33186	0.101356	0.929457	0.471904	1.04523	0.649054	1.10471	0.350392	1.0575	0.571029	0.97886	0.81782	0.992365	0.976767	1.33	2.11	1	0.747856	0.209827	0.647506	0.911197	0.75227	0.213105	0.673243	0.268627	0.928798
Q9CXJ4	Abcb8	ATP-binding cassette sub-family B member 8, mitochondrial OS=Mus musculus GN=Abcb8 PE=2 SV=1	4.23	4.35	-0.168223	0.167113	-0.551541	0.284272	0.468712	-0.443484	-0.102072	0.237001	0.141443	0.549237	0.168194	0.31677	0.31712	0.305493	1.12367																			1.116	1.49	1	0.999557		1.20341		0.521266		1.32244		1.61631
Q9JJ59	Abcb9	ATP-binding cassette sub-family B member 9 OS=Mus musculus GN=Abcb9 PE=2 SV=1	7.07	8.51	0.532173	0.420582	0.333956	0.194837	0.10459	-0.102132	-0.0137207	0.224092	0.184602	0.0401736	0.102293	0.000357641	0.0904881	0.0975744	1.44611		1.444	2.02	2	1.61399	0.118062	1.22268	0.294701	1.23589	0.256744	1.08862	0.630016	1.075	0.606264	0.973905	0.846246	1.03906	0.720852	4.593	5.51	3	1.29569	0.120582	1.46522	0.106227	1.28553	0.344751	1.20344	0.400003	1.07538
Q61285	Abcd2	ATP-binding cassette sub-family D member 2 OS=Mus musculus GN=Abcd2 PE=2 SV=1	5.94	8.18	0.247932	0.298729	0.319465	0.187989	0.00773159	0.100908	0.0364925	0.148446	0.285622	0.172633	0.218337	0.0777185	0.0836976	0.168482	1.1875																			1.215	2.33	1	1.10417	0.523278	1.06937	0.977085	1.14663	0.536418	1.02356	0.899989	1.04441
P55096	Abcd3	ATP-binding cassette sub-family D member 3 OS=Mus musculus GN=Abcd3 PE=1 SV=2	9.57	10.77	0.897569	0.382593	0.298331	-0.0406508	-0.137843	-0.161618	-0.0266604	0.956972	0.69937	0.301143	0.552026	0.327943	0.35609	0.177719	1.86292	0.00846448	2.124	2.34	1	0.883056	0.87741	0.749818	0.706534	0.975262	0.972867	0.625703	0.493617	0.704149	0.304316	0.68882	0.452798	1.13015	0.480942	6.525	5.72	3	3.1388	0.00102395	1.85189	0.0117529	1.46199	0.0199398	1.24543	0.0878265	1.08888
P61222	Abce1	ATP-binding cassette sub-family E member 1 OS=Mus musculus GN=Abce1 PE=2 SV=1	4.05	4.91	0.537771	0.201325	0.223362	-0.0601325	-0.197138	-0.143694	-0.0828986	0.29032	0.559294	0.198112	0.598861	0.375228	0.0836723	0.00898279	1.45173		2.17	2.06	1	1.25918	0.258023	0.874085	0.63945	1.2865	0.237996	0.715195	0.18296	0.725746	0.268407	0.868827	0.390835	0.948325	0.715593	1.336	2	1	1.67372		1.51236		1.05942		1.28639		1.0484
Q99LR1	Abhd12	Monoacylglycerol lipase ABHD12 OS=Mus musculus GN=Abhd12 PE=1 SV=2	13.96	14.25	-0.2642	-0.153119	-0.137844	-0.235705	-0.170673	-0.271318	-0.101755	0.115159	0.110587	0.308823	0.10555	0.196209	0.158338	0.0331175	1.20097	0.787023	13.32	6.65	4	0.784366	0.30104	0.929665	0.57015	1.15763	0.221383	0.910279	0.377857	1.03096	0.885155	0.937313	0.628293	0.936683	0.513964	15.58	9.96	6	0.911671	0.179521	0.949633	0.419854	0.841474	0.0447409	0.85529	0.0463589	0.861394
Q9Z1Q2	Abhd16a	Abhydrolase domain-containing protein 16A OS=Mus musculus GN=Abhd16a PE=1 SV=3	17.42	17.64	-0.0791213	0.000128363	0.0235555	0.128662	0.0983582	-0.0252625	0.0311346	0.146747	0.209099	0.214303	0.210853	0.0676746	0.313526	0.160953	1.05637	0.64751	4.48	4.48	2	0.875955	0.171243	0.848305	0.225171	0.883434	0.584811	0.927077	0.390314	1.01433	0.906406	0.767737	0.198658	0.90698	0.528813	5.018	6.77	3	0.91174	0.294385	1.05781	0.496887	1.00097	0.993282	1.22473	0.163111	1.09525
Q8R2Y0	Abhd6	Monoacylglycerol lipase ABHD6 OS=Mus musculus GN=Abhd6 PE=2 SV=1	7.41	7.86	-0.0600561	-0.163973	0.203679	-0.497483	-0.0474426	-0.0447854	0.0751958								1.04251		10.12	5.41	3	0.959227	0.753066	0.892564	0.709928	1.15163	0.343053	0.708341	0.685466	0.96765	0.852669	0.969434	0.831055	1.0535	0.625253	3.274	1.93	1
Q8CBW3	Abi1	Abl interactor 1 OS=Mus musculus GN=Abi1 PE=1 SV=3	6.2	10.38	-0.0919408	-0.000645715	-0.209747	0.0611642	-0.0548446	-0.0422809	0.0567421	0.0409202	0.0676233	0.079549	0.0036921	0.0125534	0.205697	0.0814128	1.0658																			12.68	9.41	5	0.957268	0.980223	1.03324	0.785151	0.899068	0.317889	1.04142	0.679225	0.96864
P62484	Abi2	Abl interactor 2 OS=Mus musculus GN=Abi2 PE=2 SV=1	10.1	10.43	0.223662	0.125449	0.0146624	0.0230493	0.0363111	-0.0333053	0.064181	0.121221	0.0999248	0.118227	0.100479	0.226422	0.218978	0.0807506	1.16769	0.0296669	6.502	5.59	3	1.2635	0.159093	1.11765	0.321901	0.94456	0.570712	1.05306	0.835007	0.882277	0.481423	1.14969	0.241304	1.03676	0.714293	9.641	2.72	4	1.17888	0.64024	1.15121	0.469682	1.10678	0.713079	1.06238	0.901531	1.20673
Q8K4G5	Ablim1	Actin-binding LIM protein 1 OS=Mus musculus GN=Ablim1 PE=1 SV=1	8.27	9.12	0.103158	0.0357007	-0.0898012	-0.139133	-0.0527946	-0.0219658	0.0243499	0.373435	0.339223	0.510417	0.410259	0.523585	0.120473	0.211477	1.07412	0.697737	3.368	3.73	2	0.868359	0.573512	1.24119	0.351241	0.913787	0.773219	1.15792	0.629092	1.17708	0.565255	1.01887	0.954818	1.13041	0.741774	2.904	3.39	2	1.43293	0.172635	1.10066	0.786561	1.35619	0.510529	0.973579	0.946879	1.20044
Q8BL65	Ablim2	Actin-binding LIM protein 2 OS=Mus musculus GN=Ablim2 PE=1 SV=1	6.71	8.19	-0.629337	-0.541014	-0.238945	-0.261388	-0.231442	-0.0955891	-0.0830475	0.252582	0.271036	0.164113	0.0716617	0.259361	0.00806097	0.138774	1.54685		5.229	2.59	3	0.73167	0.194489	0.784931	0.0992994	0.91834	0.413487	0.864109	0.222389	0.967246	0.727264	0.9322	0.488371	1.01051	0.911876
Q69ZX8	Ablim3	Actin-binding LIM protein 3 OS=Mus musculus GN=Ablim3 PE=1 SV=2	4.06	5.37	0.0825216	0.318201	-0.00715721	0.16421	-0.0140553	0.195908	0.0565535	0.169649	0.417314	0.0380228	0.281062	0.165108	0.107962	0.171126	1.05887	0.460033	2.639	2.02	2	1.00554		1.70001		0.975175		1.3934		0.976585		1.23807		1.06972		1.906	2.04	1	0.974625		0.958867		0.985504		0.957472		0.889967
Q5SSL4	Abr	Active breakpoint cluster region-related protein OS=Mus musculus GN=Abr PE=1 SV=1	7.9	11.04	-0.00623999	-0.230406	-0.245121	-0.147766	-0.269779	-0.152045	-0.150056	0.237788	0.147638	0.358476	0.111214	0.332221	0.314339	0.137248	1.00433	0.592341	2.328	1.28	2	0.945142		0.771772		0.64949		0.928888		0.643653		0.703648		0.81605		3.609	4.71	3	0.87214	0.305304	0.847542	0.198184	0.868485	0.323841	0.957176	0.603832	0.878591
Q921H8	Acaa1a	3-ketoacyl-CoA thiolase A, peroxisomal OS=Mus musculus GN=Acaa1a PE=1 SV=1	10.55	12.14	1.30294	1.04821	0.643198	0.338652	0.0834232	0.00438784	0.0527602	0.291413	0.240188	0.0544011	0.0838517	0.0745735	0.129896	0.100295	2.46731	0	11.56	5.77	3	1.95425	0.0598403	1.82206	0.164115	1.63116	0.269874	1.33573	0.379291	1.02707	0.86097	1.10503	0.744205	1.00179	0.995821	16.75	8.27	4	2.79016	0.321982	1.94364	0.563902	1.5318	0.712654	1.18975	0.939527	1.12467
Q8BWT1	Acaa2	3-ketoacyl-CoA thiolase, mitochondrial OS=Mus musculus GN=Acaa2 PE=1 SV=3	8.29	8.48	0.429889	0.355118	0.429661	0.328055	0.144634	-0.040424	0.14813	0.673788	0.850938	0.452431	0.571047	0.436453	0.510298	0.393925	1.34713	0.0678505	6.045	4	2	0.796087	0.280938	0.65075	0.347508	0.94675	0.86805	0.800577	0.557282	0.813113	0.650042	0.66494	0.189785	0.822423	0.442078	5.793	4.12	2	1.58099	0.218456	1.66638	0.206808	1.49548	0.30196	1.4654	0.266404	1.48876
Q5SWU9	Acaca	Acetyl-CoA carboxylase 1 OS=Mus musculus GN=Acaca PE=1 SV=1	4.43	5.8	-0.228613	0.322774	0.0505535	0.421719	-0.332593	-0.436344	0.163926	0.969033	0.412843	0.459024	0.473144	0.815866	1.41867	0.191255	1.17171	0.267224	0.8529	1.44	1	0.464734		1.30691		0.902821		1.71059		0.418768		0.24084		1.07377		0.5544	1.4	1	1.75534	0.160889	1.6248	0.354917	1.49004	0.570429	1.52268	0.254858	1.22398
Q8JZN5	Acad9	Acyl-CoA dehydrogenase family member 9, mitochondrial OS=Mus musculus GN=Acad9 PE=1 SV=2	21.05	22.24	0.534299	0.421612	0.313873	0.313346	0.17052	0.0780692	0.0373951	0.229284	0.21904	0.237974	0.111215	0.300272	0.189675	0.116149	1.44824	0.028773	11.52	13.01	7	1.71375	0.00358186	1.30074	0.0188437	1.03497	0.752087	1.14534	0.0393279	0.925466	0.347512	0.980267	0.722184	0.979043	0.807803	8.16	9.93	5	1.4183	0.088293	1.57867	0.0319439	1.42522	0.0375961	1.25475	0.0193086	1.40059
P51174	Acadl	Long-chain specific acyl-CoA dehydrogenase, mitochondrial OS=Mus musculus GN=Acadl PE=1 SV=2	4.03	4.74	-0.100712	0.258121	-0.00554556	-0.103506	0.0203457	-0.110147	-0.160462	0.151646	0.340626	0.162445	0.284955	0.127423	0.15127	0.153743	1.0723																			3.023	2.01	1	1.00453		1.41321		0.919925		0.809443		0.952799
P45952	Acadm	Medium-chain specific acyl-CoA dehydrogenase, mitochondrial OS=Mus musculus GN=Acadm PE=1 SV=1	6.39	6.77	0.81054	0.634897	0.538519	0.470767	0.422506	0.251861	0.227624	0.413977	0.364294	0.4292	0.308322	0.292941	0.292108	0.373321	1.75387	1.9984e-15	1.9	2	1	2.43949		1.99911		2.04349		1.74028		1.68573		1.48562		1.54183		6.176	4.28	3	1.44884	0.0506309	1.55246	0.0364542	1.18466	0.189887	1.13897	0.273917	1.14564
P50544	Acadvl	Very long-chain specific acyl-CoA dehydrogenase, mitochondrial OS=Mus musculus GN=Acadvl PE=1 SV=3	12.03	12.48	0.42735	-0.0319787	0.0305068	-0.110241	-0.0868599	-0.0571993	-0.0696951	0.7025	0.00557875	0.0540556	0.306963	0.021227	0.00517318	0.00786372	1.34476		6.555	8.01	4	1.89749	0.0185357	0.975407	0.775572	0.994666	0.948158	0.797029	0.397052	0.951417	0.840814	0.963568	0.850021	0.949174	0.760674
Q6ZQK5	Acap2	Arf-GAP with coiled-coil, ANK repeat and PH domain-containing protein 2 OS=Mus musculus GN=Acap2 PE=1 SV=2	4.94	6.95	-0.703988	-0.532344	-0.24537	-0.521457	-0.134758	-0.137379	-0.26482	0.273654	0.411315	0.116243	0.611709	0.2219	0.192037	0.455654	1.629	2.09832e-14	1.948	2.01	1	0.515591		0.533825		0.812424		0.430137		0.797924		0.807004		0.578803		4.026	2.87	3	0.751215	0.0893477	0.938643	0.520489	0.925362	0.698278	0.954149	0.624716	1.07825
Q8QZT1	Acat1	Acetyl-CoA acetyltransferase, mitochondrial OS=Mus musculus GN=Acat1 PE=1 SV=1	37.06	37.7	0.657092	0.631421	0.579405	0.506539	0.376822	0.226021	-0.00555425	0.136038	0.209647	0.259746	0.211392	0.431285	0.113023	0.109531	1.5769	2.41029e-13	37.74	27.29	21	1.42404	0.00642304	1.35706	0.000537112	1.21791	0.00513764	1.20143	0.148334	0.921618	0.219064	1.07532	0.274843	1.0591	0.344963	43.4	34.84	24	1.71519	1.6967e-05	1.80972	8.31046e-06	1.60211	8.26079e-05	1.51406	0.000213202	1.59616
P21836	Ache	Acetylcholinesterase OS=Mus musculus GN=Ache PE=1 SV=1	4.16	4.39	0.151812	0.694856	0.385079	0.698857	3.13351	0.352992	0.472651	1.10767	1.34512	1.07594	1.14287	4.66778	0.447595	0.821852	1.11096																			0	0.06	0	1.91197	0.794402	3.12965	0.610703	2.21282	0.745423	2.84216	0.658163	86.4701
Q91V92	Acly	ATP-citrate synthase OS=Mus musculus GN=Acly PE=1 SV=1	28.65	29.65	0.167279	-0.0197816	-0.044174	-0.103607	-0.104253	0.0896678	-0.115015	0.131211	0.197707	0.257856	0.0843211	0.0955135	0.0973518	0.051817	1.12294	4.91052e-13	5.408	8.27	5	1.24351	0.28331	1.14759	0.29287	1.19189	0.131763	0.993961	0.977141	1.00404	0.954718	1.15012	0.100284	0.949448	0.675196	11.18	22.85	10	1.09051	0.312499	0.951741	0.55064	0.867647	0.0103699	0.912523	0.131512	0.899164
P28271	Aco1	Cytoplasmic aconitate hydratase OS=Mus musculus GN=Aco1 PE=1 SV=3	15.24	17.67	0.124531	0.140389	0.0621855	0.118558	-0.131379	0.137339	0.022569	0.0400935	0.0672399	0.0976519	0.0164078	0.297222	0.169646	0.110572	1.09015	0.328354	2.475	2.44	1	1.07379	0.77941	1.16103	0.601227	1.03539	0.836801	1.09973	0.561451	0.771849	0.314327	1.2265	0.566127	1.08598	0.79288	5.512	7.08	4	1.12568	0.503031	1.0611	0.693613	1.12139	0.386162	1.07631	0.654678	1.14893
Q99KI0	Aco2	Aconitate hydratase, mitochondrial OS=Mus musculus GN=Aco2 PE=1 SV=1	71.21	72.96	-0.420963	-0.140114	-0.119904	0.12882	0.119253	0.269495	-0.192057	0.0419726	0.0752225	0.34634	0.0965785	0.383535	0.0915401	0.184276	1.33882	9.74284e-06	36.79	53.76	32	0.772436	0.000196991	0.912718	0.128221	0.69887	2.52015e-06	1.01519	0.842865	0.800435	1.36206e-05	1.1418	0.0157925	0.772453	9.1302e-07	38.72	58.49	36	0.735036	5.07787e-06	0.953022	0.466483	1.02585	0.581762	1.11368	0.0143073	1.30127
Q9CQR4	Acot13	Acyl-coenzyme A thioesterase 13 OS=Mus musculus GN=Acot13 PE=1 SV=1	6.05	6.11	-2.65885	-0.575354	-0.726229	-0.510954	-0.458677	-0.0676634	-0.256248	3.45466	0.0420434	0.502792	0.318142	0.659123	0.0336627	0.267323	6.3153	0.426612	14.29	4.03	2	0.56537	0.21848	0.678709	0.166056	0.544708	0.301476	0.828888	0.319438	1.11258	0.505453	0.936872	0.644584	0.909129	0.524221	5.714	1.25	1	0.01		0.649278		0.45477		0.546478		0.448717
Q91V12	Acot7	Cytosolic acyl coenzyme A thioester hydrolase OS=Mus musculus GN=Acot7 PE=1 SV=2	14.45	14.6	0.00855696	0.0984818	0.0505198	0.0836796	-0.143664	0.095201	-0.052042	0.201416	0.0755352	0.0519427	0.183207	0.101347	0.108569	0.143959	1.00595	0.549978	19.42	9.66	5	0.88465	0.195414	1.08571	0.663982	1.0438	0.808909	1.21121	0.272292	0.835197	0.0434896	1.03933	0.884194	0.861992	0.382065	11.02	8.18	5	0.985968	0.853332	1.01039	0.929048	0.995747	0.97351	0.94072	0.452884	0.93434
Q9R0X4	Acot9	Acyl-coenzyme A thioesterase 9, mitochondrial OS=Mus musculus GN=Acot9 PE=1 SV=1	14.77	16.04	-0.0185872	-0.00377819	0.00179882	0.0397962	0.158992	0.0568479	0.00721304	0.142081	0.172065	0.129563	0.111494	0.245784	0.221719	0.166193	1.01297	0.806079	6.834	4.94	3	1.00046	0.99697	0.918905	0.430185	0.939115	0.539802	0.953351	0.7946	0.936918	0.804936	1.11353	0.807715	0.953307	0.746518	8.656	8.81	5	1.08139	0.92738	1.14363	0.873287	1.10949	0.903784	1.11255	0.900625	1.31664
Q9R0H0	Acox1	Peroxisomal acyl-coenzyme A oxidase 1 OS=Mus musculus GN=Acox1 PE=1 SV=5	11.94	12.94	1.44632	0.853951	0.337539	0.194738	0.185605	-0.120165	0.0274133	0.121288	0.0665513	0.249571	0.159232	0.0371244	0.221419	0.0766125	2.72512																			10.89	10.03	5	2.56784	0.000488221	1.74944	0.00736247	1.11811	0.436213	1.05859	0.474322	1.11679
Q99PU5	Acsbg1	Long-chain-fatty-acid--CoA ligase ACSBG1 OS=Mus musculus GN=Acsbg1 PE=1 SV=1	22.98	24.16	-0.291826	-0.0515101	0.0588839	-0.0552653	0.0246055	0.094087	-0.130706	0.128497	0.11355	0.103878	0.265941	0.0851545	0.128219	0.198697	1.22419	0.00535487	4.022	4.03	2	0.835339	0.321291	0.986635	0.937735	0.990218	0.956809	0.793709	0.289533	1.0869	0.885332	1.04329	0.897119	0.792452	0.408778	11.79	16.03	8	0.740525	0.722077	0.884139	0.831546	1.00908	0.990041	0.980026	0.977689	0.99769
P41216	Acsl1	Long-chain-fatty-acid--CoA ligase 1 OS=Mus musculus GN=Acsl1 PE=1 SV=2	17.66	22.6	0.296794	0.187161	0.242572	0.232495	0.198418	0.212092	0.121992	0.470809	0.230244	0.212605	0.266009	0.224385	0.133238	0.198637	1.22841	0.763804	11.3	11.07	7	1.78317	0.00481973	1.24186	0.0295708	1.28695	0.0208756	1.19925	0.211346	1.11696	0.165103	1.26872	0.0213734	1.26816	0.0277702	6.867	7.27	5	0.97149	0.75642	0.947003	0.526862	0.99798	0.989842	0.967886	0.816112	0.997223
Q9CZW4	Acsl3	Long-chain-fatty-acid--CoA ligase 3 OS=Mus musculus GN=Acsl3 PE=1 SV=2	4	4.19	0.150939	0.127972	-0.0703003	-0.155955	-0.119542	-0.230667	-0.0383217	0.0660568	0.314557	0.310002	0.171052	0.165937	0.0254967	0.247229	1.11029																			3.472	3.27	2	1.07492	0.864471	0.936627	0.917357	0.818183	0.557302	0.825359	0.568065	0.998472
Q91WC3	Acsl6	Long-chain-fatty-acid--CoA ligase 6 OS=Mus musculus GN=Acsl6 PE=2 SV=1	46.9	47.44	-0.378318	-0.367458	-0.194082	-0.227262	-0.182993	-0.261044	-0.0613456	0.15044	0.108849	0.142458	0.0530341	0.213726	0.0681839	0.0524899	1.29983	0.000170186	29.56	35.79	18	0.866202	0.197368	0.825348	0.000195398	0.978684	0.685117	0.818819	0.0567962	1.04519	0.4229	0.881009	0.0600084	0.997904	0.969477	16.64	21.43	11	0.73824	0.0115532	0.791566	0.0260116	0.837183	0.0164003	0.874526	0.168017	0.810495
P63260	Actg1	Actin, cytoplasmic 2 OS=Mus musculus GN=Actg1 PE=1 SV=1	62.81	63.15	-0.278731	0.0101699	-0.130032	0.0501689	-0.324516	0.0519301	-0.254359	0.244359	0.279365	0.214556	0.184843	0.287087	0.210492	0.263239	1.21313	0.0952952	57.87	49.8	58	0.691118	7.72206e-05	1.16995	0.00259195	0.841059	0.00126264	1.19812	0.00167675	0.66532	2.52374e-07	1.14399	0.00695714	0.692649	8.3534e-07	54.4	38.12	57	0.836513	0.259301	0.809305	0.241097	0.83622	0.262033	0.942679	0.724542	0.775294
Q7TPR4	Actn1	Alpha-actinin-1 OS=Mus musculus GN=Actn1 PE=1 SV=1	41.19	42.49	-0.777273	-0.499342	-0.241172	-0.194423	-0.200694	0.0212299	0.0901869	0.252636	0.248926	0.23998	0.142192	0.0794383	0.0478043	0.0729312	1.71389	0	15.7	26.95	13	0.710641	0.0390079	0.858996	0.126799	1.00265	0.960439	0.975985	0.856935	0.905212	0.262674	1.03083	0.682062	1.08131	0.274744	20.4	34.17	18	0.508566	0.000208085	0.617548	0.00122213	0.719063	0.00072997	0.807564	0.0237644	0.817092
Q9JI91	Actn2	Alpha-actinin-2 OS=Mus musculus GN=Actn2 PE=1 SV=2	12.59	24.04	-0.288304	-0.174154	-0.231425	0.125761	0.0537378	0.103452	0.0411325	0.197253	0.109867	0.227409	0.150329	0.320519	0.216431	0.142578	1.2212	0.00216086	3.803	1.1	4	0.88981		0.896578		0.71055		1.14937		0.862651		0.977781		0.972043		9.508	6.32	9	0.882387	0.523756	0.950287	0.540806	0.945669	0.758706	1.16777	0.471101	1.32799
P57780	Actn4	Alpha-actinin-4 OS=Mus musculus GN=Actn4 PE=1 SV=1	19.95	32.35	-0.499286	-0.132152	-0.152401	-0.105909	-0.217642	-0.103011	-0.131584	0.0660093	0.0870492	0.202186	0.113053	0.211245	0.0583088	0.144438	1.41351	0	9.759	10.1	8	0.671099	0.0748217	0.964566	0.65951	0.806172	0.167905	0.851528	0.29493	0.740591	0.0549014	0.893113	0.333553	0.814778	0.101466	13.93	11.79	13	0.724623	0.719612	0.920431	0.359994	0.857566	0.049437	0.950921	0.438774	0.865361
P61164	Actr1a	Alpha-centractin OS=Mus musculus GN=Actr1a PE=2 SV=1	20.7	23.48	0.280638	0.193003	-0.0375108	0.0333125	-0.116745	0.0968564	-0.100008	0.0537481	0.14453	0.17628	0.226564	0.242829	0.218355	0.127611	1.21473	4.67439e-05	16.22	8.01	5	1.26525	0.334504	1.25596	0.476088	1.11222	0.409473	1.22167	0.340801	1.08069	0.653064	1.27162	0.111121	1.02121	0.908307	23.94	16.16	9	1.20454	0.195277	1.15599	0.243855	0.874157	0.280744	0.905633	0.460933	0.772932
Q8R5C5	Actr1b	Beta-centractin OS=Mus musculus GN=Actr1b PE=1 SV=1	6.2	19.8	-0.297059	-0.230792	-0.182421	0.153162	-0.0054132	0.177732	0.0167515	0.49064	0.647704	0.26832	0.385855	0.42263	0.386911	0.220515	1.22864	0.0479967	6.649	2.29	2	0.925551	0.616013	0.660099	0.178254	0.785473	0.464388	1.06229	0.650637	0.806804	0.274794	0.976095	0.924818	0.976035	0.846818	18.09	6.63	8	0.553482	0.0250296	0.655098	0.0477727	0.797725	0.151078	0.8733	0.295111	0.880459
P61161	Actr2	Actin-related protein 2 OS=Mus musculus GN=Actr2 PE=1 SV=1	24.77	28.16	0.235481	0.153276	0.0492246	0.0487088	-0.0274503	-0.0362975	-0.0518341	0.315609	0.105739	0.141671	0.0607617	0.170812	0.127896	0.0769228	1.1773	0.15188	26.4	16.17	9	0.928784	0.397003	1.05992	0.51054	0.926828	0.6043	0.986849	0.945863	0.858836	0.0675743	0.93487	0.38597	0.907514	0.541042	29.44	16.01	12	1.22914	0.00729719	1.07244	0.431329	1.06792	0.297783	1.04754	0.445884	1.02091
Q99JY9	Actr3	Actin-related protein 3 OS=Mus musculus GN=Actr3 PE=1 SV=3	32.03	32.49	0.485345	0.339037	0.0645573	0.0452306	-0.11221	0.0900691	-0.0772479	0.289495	0.152307	0.252137	0.0547459	0.215703	0.16268	0.0872032	1.39992	3.28294e-10	29.9	26.19	16	1.12662	0.0907345	1.14137	0.0697525	0.85808	0.144856	1.01138	0.919033	0.778495	0.0264608	1.00739	0.924879	0.885171	0.0673304	31.1	26.69	18	1.45515	0.00234887	1.25811	0.0478525	1.1152	0.321355	1.00765	0.933143	1.00575
Q641P0	Actr3b	Actin-related protein 3B OS=Mus musculus GN=Actr3b PE=2 SV=1	17.27	24.32	-0.0770695	0.0775242	0.00844414	0.0747029	0.0408438	-0.0200784	0.0291232	0.148533	0.129527	0.114483	0.104564	0.12027	0.103772	0.103788	1.05487	0.677307	16.03	7.07	8	0.978629	0.839228	0.981702	0.78744	0.950121	0.671695	1.03294	0.638052	0.981531	0.851912	0.947969	0.547489	1.07311	0.33343	16.03	6.25	8	0.844907	0.909986	1.02574	0.986123	0.972627	0.984957	0.990999	0.995184	0.97923
P56376	Acyp1	Acylphosphatase-1 OS=Mus musculus GN=Acyp1 PE=2 SV=2	3.68	3.71	-0.803157	-0.180012	-0.261088	0.05857	-0.127514	0.373663	0.0910551	0.348543	0.186835	0.281401	0.233607	0.10294	0.362853	0.219635	1.74491																			20.2	3.57	2	0.679856	0.922721	0.967343	0.841724	0.957864	0.813676	1.16777	0.464282	0.962779
P56375	Acyp2	Acylphosphatase-2 OS=Mus musculus GN=Acyp2 PE=2 SV=2	5.19	5.26	0.0408931	0.07275	-0.0432166	0.181745	-0.122418	0.170617	-0.108851	0.223908	0.293181	0.269554	0.287183	0.139185	0.13531	0.0700339	1.02875	0.473035	20.75	2.91	2	0.865735	0.382682	1.30755	0.225514	1.05534	0.837736	1.42485	0.280102	0.8835	0.719194	1.14709	0.397972	0.8768	0.410503	8.491	2	1	1.16955		0.874397		0.783466		0.987374		0.855802
Q9R1V4	Adam11	Disintegrin and metalloproteinase domain-containing protein 11 OS=Mus musculus GN=Adam11 PE=1 SV=2	8.95	9.97	-0.412078	-0.198218	-0.22521	-0.163885	-0.213839	-0.0878132	-0.0524927	0.25173	0.201365	0.128062	0.106265	0.235276	0.195752	0.156437	1.3306	0.000520199	3.752	4.82	3	0.744972	0.353538	0.812709	0.358975	0.825501	0.250468	0.918785	0.750692	0.818702	0.170389	0.834719	0.701536	0.909762	0.609247	4.01	4.19	2	0.634091	0.291167	0.796022	0.919288	0.801321	0.445695	0.820928	0.275723	0.756463
Q9R1V6	Adam22	Disintegrin and metalloproteinase domain-containing protein 22 OS=Mus musculus GN=Adam22 PE=1 SV=2	17.98	19.41	-1.00083	-0.713965	-0.583504	-0.438901	-0.185027	-0.156248	-0.0376644	0.120387	0.166899	0.181478	0.145104	0.366573	0.0425539	0.0641218	2.00115	0	7.412	11.85	6	0.507021	0.0178021	0.694753	0.00732925	0.770071	0.0209276	0.825437	0.153541	1.17943	0.124256	0.927225	0.393244	1.0227	0.76923	6.084	10.54	6	0.53876	0.00143136	0.584935	0.00277157	0.608229	0.00445701	0.71531	0.030304	0.754237
Q9R1V7	Adam23	Disintegrin and metalloproteinase domain-containing protein 23 OS=Mus musculus GN=Adam23 PE=1 SV=1	18.56	18.82	-0.79077	-0.550637	-0.492811	-0.334157	-0.129061	-0.124556	0.0092072	0.218131	0.22102	0.138013	0.218249	0.384565	0.0708929	0.0878216	1.73	0	6.273	9.6	5	0.6881	0.533547	0.812191	0.413197	0.788342	0.2171	0.937645	0.836202	1.24197	0.355063	0.968917	0.913056	1.05898	0.876554	6.031	10.47	6	0.525215	0.00485527	0.607916	0.00538137	0.697206	0.67757	0.762203	0.136692	0.763357
Q9D0L4	Adck1	Uncharacterized aarF domain-containing protein kinase 1 OS=Mus musculus GN=Adck1 PE=2 SV=1	8.32	9.15	0.490877	0.341148	0.29374	0.0882561	0.0938425	-0.110166	0.00648792	0.171677	0.188045	0.241359	0.316721	0.0228004	0.151402	0.431881	1.4053	0.0150046	4.952	4.28	2	1.58193	0.00226873	1.12766	0.313126	1.17254	0.0840004	1.09598	0.625146	1.05031	0.486871	0.883165	0.15095	0.998582	0.987755	5.333	3.4	2	1.40699	0.941059	1.23605	0.282683	1.06504	0.675267	0.841974	0.342602	1.06755
O88444	Adcy1	Adenylate cyclase type 1 OS=Mus musculus GN=Adcy1 PE=2 SV=2	6.26	9.31	0.0844249	0.204804	0.0107059	-0.0213166	-0.103356	-0.295264	-0.0928962	0.42877	0.295811	0.11861	0.172266	0.139551	0.165124	0.182866	1.06027	0.258776	1.252	1.34	2	0.752791		0.942496		0.972824		1.11487		1.00211		0.746662		1.00031		1.431	2.47	1	1.2348	0.131565	1.14391	0.953017	1.10665	0.473741	0.976815	0.885247	0.964768
Q80TL1	Adcy2	Adenylate cyclase type 2 OS=Mus musculus GN=Adcy2 PE=2 SV=2	7.32	10.62	-0.174776	0.0301132	0.114979	-0.0378482	0.0616734	-0.0388298	0.111802	0.284035	0.328808	0.269511	0.220542	0.305018	0.215995	0.112676	1.12879	0.00161157	5.229	5.31	4	1.01642	0.961941	1.13137	0.345143	1.06224	0.641191	1.16043	0.666372	1.28494	0.153185	1.09783	0.678881	1.16791	0.387169	5.229	4.8	4	0.707024	0.0662492	0.786392	0.869321	0.907823	0.370594	0.874953	0.239688	0.842004
P84309	Adcy5	Adenylate cyclase type 5 OS=Mus musculus GN=Adcy5 PE=1 SV=2	25.95	27.68	-0.312706	-0.221536	-0.0314117	0.16161	0.0698214	0.197051	-0.104872	0.340313	0.385205	0.669167	0.433717	0.358203	0.421211	0.424556	1.24204	2.87163e-06	4.517	10.09	5	0.840441	0.10885	0.84746	0.118514	1.10627	0.332897	1.02066	0.871757	0.9631	0.694058	1.01184	0.885163	0.900381	0.407666	12.76	23.45	12	0.99474	0.97953	1.12662	0.572087	1.44531	0.0517497	1.56484	0.0241651	1.38853
P51830	Adcy9	Adenylate cyclase type 9 OS=Mus musculus GN=Adcy9 PE=1 SV=1	15.72	18.34	-0.960459	-0.672433	-0.418882	-0.293821	-0.0886721	-0.0602041	0.0326746	0.317846	0.172182	0.151922	0.134366	0.172999	0.149441	0.0499972	1.94593	0	2.069	5.68	3	0.579073	0.119147	0.654818	0.150237	0.830868	0.600676	0.854417	0.370009	1.04819	0.779979	1.06575	0.658661	1.00149	0.99062	3.548	9.02	6	0.58807	0.649627	0.687998	0.0280072	0.748366	0.0219105	0.866952	0.370338	0.959588
Q9QYC0	Add1	Alpha-adducin OS=Mus musculus GN=Add1 PE=1 SV=2	32.36	33.21	-0.172839	-0.227837	-0.332906	-0.141158	-0.298562	-0.0320541	-0.208787	0.0962159	0.251601	0.176936	0.23519	0.155574	0.187981	0.186742	1.12727	0.51004	11.7	14.01	8	0.919591	0.615521	1.03176	0.795295	0.837593	0.506541	1.08786	0.657419	0.808294	0.850421	1.04174	0.710428	0.80279	0.307081	17.41	20.84	11	0.821389	0.009232	0.731795	0.000525677	0.690002	0.00316894	0.794281	0.0227801	0.732186
Q9QYB8	Add2	Beta-adducin OS=Mus musculus GN=Add2 PE=1 SV=4	15.66	18.87	-0.0398744	-0.238712	-0.373456	-0.252312	-0.360863	-0.0567476	-0.10209	0.0337132	0.12973	0.111042	0.193371	0.107621	0.133146	0.0994184	1.02802	7.75069e-06	3.724	5.3	3	0.983563	0.925367	0.86388	0.476541	0.768088	0.0629686	0.957832	0.60393	0.714834	0.0205341	1.06278	0.830914	0.860616	0.25845	6.621	7.93	5	0.988212	0.989597	0.768424	0.791106	0.716619	0.744287	0.84321	0.861459	0.805844
Q9QYB5	Add3	Gamma-adducin OS=Mus musculus GN=Add3 PE=1 SV=2	11.66	13.4	-0.279577	-0.221777	-0.0975781	-0.00269531	-0.0985848	-0.00905091	0.0685857	0.0989352	0.225343	0.136638	0.333309	0.201511	0.0982572	0.233076	1.21384	0.000110572	1.416	2.43	1	0.890343	0.583231	1.01785	0.931591	1.04173	0.871328	1.28233	0.3099	1.09741	0.541935	1.06163	0.561457	1.23939	0.196414	4.249	6.95	3	0.803222	0.0796335	0.826251	0.143538	0.874908	0.0901216	0.953321	0.509966	0.861023
P55264	Adk	Adenosine kinase OS=Mus musculus GN=Adk PE=1 SV=2	4.18	4.29	-0.0312944	-0.125888	-0.161699	0.154805	-0.185278	0.351711	-0.303706	0.679372	0.27918	0.0764851	0.165081	0.42015	0.0693522	0.466401	1.02193		6.925	4.01	2	0.701404	0.205857	0.799241	0.55615	0.861079	0.300022	1.02674	0.831863	0.715801	0.134111	1.23343	0.187926	0.64461	0.0540246	3.047	2.55	1	1.36518	0.215279	1.05082	0.801409	0.928121	0.724846	1.20709	0.29382	1.08059
Q99MK8	Adrbk1	Beta-adrenergic receptor kinase 1 OS=Mus musculus GN=Adrbk1 PE=1 SV=2	10.29	11.32	0.205099	0.143161	0.00889449	-0.0406558	-0.0913187	-0.175168	-0.0667553	0.319086	0.190019	0.287542	0.168568	0.0691578	0.248519	0.0880721	1.15277	0.00796299	3.048	4.16	2	1.30042	0.399813	1.17616	0.183264	1.16647	0.197392	1.07132	0.484841	0.888182	0.359316	0.989064	0.908395	0.99284	0.962124	2.467	0.16	2	0.893067	0.765033	0.949186	0.779813	0.802112	0.2069	0.853966	0.279995	0.96731
P54822	Adsl	Adenylosuccinate lyase OS=Mus musculus GN=Adsl PE=2 SV=2	4.01	4.46	0.555068	0.60445	0.138945	-0.171407	0.0301961	0.140965	0.101568								1.46924
P46664	Adss	Adenylosuccinate synthetase isozyme 2 OS=Mus musculus GN=Adss PE=1 SV=2	4.03	4.16	0.147899	0.00200255	0.394003	0.10468	0.032603	0.269774	-0.136456								1.10795																			6.798	4.02	2	1.10795	0.68527	1.00139	0.996136	1.31403		1.07526	0.647047	1.02286
Q8JZQ2	Afg3l2	AFG3-like protein 2 OS=Mus musculus GN=Afg3l2 PE=1 SV=1	38.82	42.96	0.107954	-0.0103414	0.105998	0.100414	0.185146	-0.028986	0.0319099	0.279673	0.100716	0.0714772	0.268053	0.0732757	0.0357916	0.0844862	1.0777	0.740378	19.95	32.13	16	1.34787	0.0010185	1.07525	0.150696	1.1232	0.0998377	0.961062	0.607825	1.1024	0.141287	0.965077	0.580909	1.06131	0.414557	16.83	22.61	13	0.970444	0.711525	0.944245	0.59479	1.01934	0.757515	0.965016	0.473144	1.10578
Q3UHD9	Agap2	Arf-GAP with GTPase, ANK repeat and PH domain-containing protein 2 OS=Mus musculus GN=Agap2 PE=2 SV=1	28.84	29.88	0.282853	0.246211	0.307286	0.228847	0.0960823	0.291741	0.0721306	0.216446	0.173733	0.274965	0.236272	0.203918	0.297686	0.179992	1.2166	0.216509	4.806	11.58	6	1.11364	0.360186	1.14875	0.178374	1.31593	0.0200902	1.25266	0.16899	1.05508	0.638847	1.19346	0.0633178	1.10904	0.293825	9.696	18.75	10	1.4467	0.535361	1.35506	0.492826	1.44081	0.515629	1.32123	0.628059	1.23861
Q8VHH5	Agap3	Arf-GAP with GTPase, ANK repeat and PH domain-containing protein 3 OS=Mus musculus GN=Agap3 PE=1 SV=1	10.09	13.25	0.422846	0.309869	0.258165	0.266162	0.0899061	0.168906	0.14423	0.14218	0.0787853	0.177622	0.203039	0.0504385	0.224201	0.119949	1.34057	0.223639	1.978	2.03	3	1.2332	0.823155	1.21529	0.811858	1.37569	0.699657	1.38447	0.635467	1.09166	0.917352	1.34347	0.660102	1.20638	0.744584	7.582	10.74	7	1.30716	0.119279	1.18868	0.0928253	1.09153	0.45792	1.04482	0.47241	1.07984
Q8K2K6	Agfg1	Arf-GAP domain and FG repeat-containing protein 1 OS=Mus musculus GN=Agfg1 PE=1 SV=2	4.43	4.84	0.219752	-0.0326824	0.218995	-0.00934341	0.0973974	0.117195	-0.0730819	0.211297	0.0175804	0.00549287	0.042545	0.0883086	0.206041	0.168529	1.16453		2.496	2.38	1	1.2916	0.399716	0.969213	0.915877	1.16079	0.623567	1.01448	0.956937	1.11716	0.511064	1.19988	0.349949	1.03246	0.825634	4.635	4.21	2	1.04997	0.701896	0.986061	0.995123	1.16706	0.307042	0.973041	0.800776	1.02452
Q80WC7	Agfg2	Arf-GAP domain and FG repeat-containing protein 2 OS=Mus musculus GN=Agfg2 PE=1 SV=1	3.12	3.33	-0.420442	-0.264003	-0.152647	0.0822326	-0.0387806	0.067465	-0.238624	0.111772	0.0731793	0.0380222	0.216797	0.317121	0.46783	0.476276	1.33834																			2.714	1.12	1	0.789271		0.863186		0.91652		0.951934		0.833342
Q9ESW4	Agk	Acylglycerol kinase, mitochondrial OS=Mus musculus GN=Agk PE=1 SV=1	30.94	31.65	0.539442	0.355972	0.453994	0.248459	0.226112	0.0238609	0.0814631	0.314294	0.139045	0.129894	0.269894	0.205176	0.0633085	0.119313	1.45341	0.0358173	36.58	26.57	15	1.85444	0.00011447	1.28474	0.000720281	1.36925	0.00720725	1.01855	0.815072	1.00125	0.983732	0.967375	0.492594	1.12999	0.0839925	29.69	22.6	12	1.21892	0.132058	1.16011	0.193554	1.25215	0.0878115	1.12503	0.119094	1.20766
Q8CJG0	Ago2	Protein argonaute-2 OS=Mus musculus GN=Ago2 PE=1 SV=3	6.53	6.78	0.124289	-0.0646806	0.051554	0.165086	0.377389	0.382932	0.0112671	0.0723914	0.113756	0.0015888	0.022518	0.0353627	0.123194	0.586166	1.08997		2.791	4	2	1.05198	0.70054	0.904305	0.816119	1.03719	0.775716	1.10893	0.690257	1.3217	0.290735	1.38515	0.192685	0.756171	0.492583	1.163	0	1
Q9D517	Agpat3	1-acyl-sn-glycerol-3-phosphate acyltransferase gamma OS=Mus musculus GN=Agpat3 PE=1 SV=2	8.49	9.01	0.190141	0.155864	0.091589	0.00928364	-0.0854034	-0.0826944	-0.125329	0.0482163	0.076748	0.115394	0.288968	0.162936	0.142219	0.302517	1.14088	0.0144597	8.245	5.66	3	1.1076	0.350231	1.1684	0.210805	1.08587	0.695978	1.10251	0.372388	0.960525	0.818439	0.89556	0.333006	0.991415	0.964234	6.117	4.41	2	1.18298	0.48435	1.12509	0.561156	1.14148	0.292118	1.15598	0.412173	1.04403
Q8K4X7	Agpat4	1-acyl-sn-glycerol-3-phosphate acyltransferase delta OS=Mus musculus GN=Agpat4 PE=2 SV=1	5.41	5.78	0.309965	0.149155	-0.0372681	0.0408168	-0.0855746	-0.0863802	-0.00692531	0.0792261	0.0411994	0.0175245	0.183486	0.176559	0.0532724	0.0346293	1.23968																			5.82	3.44	2	1.28876	0.350245	1.13154	0.431686	0.982905	0.890235	1.1255	0.44445	1.0276
Q9D1E8	Agpat5	1-acyl-sn-glycerol-3-phosphate acyltransferase epsilon OS=Mus musculus GN=Agpat5 PE=2 SV=2	6	6.21	-0.425029	-0.00881466	-0.0436862	-0.164971	-0.00685829	-0.466871	-0.354296	0.201567	0.677253	0.504448	0.358815	0.448835	0.357946	0.393359	1.3426																			3.562	2	1	0.674758		0.713159		0.757656		0.748102		0.798723
Q8C0I1	Agps	Alkyldihydroxyacetonephosphate synthase, peroxisomal OS=Mus musculus GN=Agps PE=1 SV=1	4.17	4.53	0.640993	0.262968	0.180538	0.130919	0.127072	0.0548304	0.117719	0.119413	0.100695	0.030849	0.226044	0.0641347	0.131094	0.0518549	1.5594	4.58462e-09	0	0.22	0	1.50687		1.13647		1.15205		1.28434		1.13449		1.1077		1.12029		0	0.53	0	1.46839	0.179912	1.17107	0.413287	1.14215	0.367935	1.08867	0.507034	1.10387
P50247	Ahcy	Adenosylhomocysteinase OS=Mus musculus GN=Ahcy PE=1 SV=3	3.69	6.33	-0.253484	-0.273906	-0.175123	-0.124871	-0.302171	-0.131882	-0.221557	0.0919206	0.205581	0.183337	0.168518	0.259804	0.361562	0.357496	1.19208																			8.333	4.14	4	0.877526	0.254393	0.914758	0.390958	0.968965	0.735671	0.99605	0.966041	0.921169
Q80SW1	Ahcyl1	Putative adenosylhomocysteinase 2 OS=Mus musculus GN=Ahcyl1 PE=1 SV=1	36.6	37.56	-0.793589	-0.561925	-0.307296	-0.169151	-0.141535	-0.0543565	-0.110214	0.102954	0.26393	0.158796	0.161585	0.253571	0.160034	0.103376	1.73338	0	26.42	29.06	18	0.617551	0.320426	0.834408	0.565421	0.911835	0.804673	1.00974	0.974985	1.11053	0.778005	1.08773	0.807028	1.00568	0.975093	27.92	28.22	17	0.580475	0.534068	0.592556	0.00348815	0.735047	0.00446542	0.816981	0.0486443	0.817563
Q68FL4	Ahcyl2	Putative adenosylhomocysteinase 3 OS=Mus musculus GN=Ahcyl2 PE=1 SV=1	4.84	27.61	-0.591781	-0.384767	-0.145957	-2.28213	-0.0264498	-0.297688	-0.247197	0.433802	0.215182	0.15029	3.7812	0.392978	0.336199	0.481358	1.50711	0.193161	18.6	5	14	0.534363	0.0290931	0.709207	0.0529465	0.979193	0.851008	0.828407	0.65155	1.24838	0.394313	0.865523	0.632419	1.0742	0.617871	15.82	2.02	10	0.584483		0.69649		0.803381		0.01		0.730302
Q8BK64	Ahsa1	Activator of 90 kDa heat shock protein ATPase homolog 1 OS=Mus musculus GN=Ahsa1 PE=2 SV=2	12.6	13.35	0.459249	0.261568	0.077007	0.162366	-0.0294345	0.224753	-0.109042	0.0815069	0.0440872	0.133258	0.106956	0.377317	0.0512338	0.197703	1.37483	0.000267101	5.325	2.65	2	1.46091	0.423148	1.23791	0.486978	0.960304	0.75248	1.16896	0.731427	0.724994	0.270866	1.12998	0.780164	0.796351	0.264295	13.02	9.46	5	1.36149	0.0742489	1.16485	0.208076	1.05811	0.451379	1.02731	0.697587	1.11749
Q9Z0X1	Aifm1	Apoptosis-inducing factor 1, mitochondrial OS=Mus musculus GN=Aifm1 PE=1 SV=1	28.29	28.87	0.363302	0.0263804	0.194989	0.0579351	0.161922	-0.143696	0.0240455	0.373798	0.0721155	0.147148	0.248257	0.10401	0.138186	0.081207	1.28637	0.228209	11.93	13.84	7	1.73343	0.00266248	0.96257	0.555593	1.2818	0.0627952	0.909593	0.371306	1.11625	0.470127	0.961287	0.671642	1.0724	0.539359	13.73	12.4	7	1.08613	0.690828	1.03667	0.82318	1.05145	0.763331	0.981458	0.897053	1.04216
Q3TY86	Aifm3	Apoptosis-inducing factor 3 OS=Mus musculus GN=Aifm3 PE=2 SV=1	9.5	10.82	-1.08714	-1.08576	-0.859934	-0.64888	-0.271055	-0.332493	-0.124518	0.419665	0.252858	0.420943	0.304167	0.428393	0.0947532	0.219192	2.12452	0	7.769	8.08	4	0.629859	0.0358533	0.511501	0.00669391	0.658403	0.0152317	0.80578	0.623804	1.15436	0.54237	0.846411	0.122556	1.09276	0.547454	7.603	7.27	4	0.470322	0.0256422	0.530719	0.0359472	0.645675	0.041358	0.601706	0.0300739	0.75767
Q9R0Y5	Ak1	Adenylate kinase isoenzyme 1 OS=Mus musculus GN=Ak1 PE=1 SV=1	11.13	11.34	-0.380815	-0.118893	-0.141852	0.259434	-0.182625	0.297154	-0.0933886	0.147517	0.396008	0.187126	0.231003	0.308064	0.158412	0.211358	1.30208	9.74337e-08	16.49	6	3	0.856537	0.381489	1.26405	0.270747	0.798952	0.296877	1.42735	0.349324	0.708551	0.188234	1.29761	0.347811	0.791633	0.408107	31.44	9.25	5	0.699355	0.0172847	0.77791	0.0941636	0.900142	0.413325	1.04369	0.652331	0.88917
Q9WTP6	Ak2	Adenylate kinase 2, mitochondrial OS=Mus musculus GN=Ak2 PE=1 SV=5	3.77	4.39	0.353372	0.235205	0.31908	-0.109788	0.155949	-0.0607061	-0.144835								1.27754																			4.184	1.44	1
Q9WTP7	Ak3	GTP:AMP phosphotransferase AK3, mitochondrial OS=Mus musculus GN=Ak3 PE=1 SV=3	9.41	9.79	0.000229881	0.0712356	0.138611	0.149647	0.0524434	0.132184	0.0759243	0.48908	0.315597	0.136907	0.16642	0.124345	0.162871	0.204538	1.00016	0.746529	13.66	5.63	3	0.754966	0.301346	0.995114	0.976978	1.06301	0.657671	0.97372	0.838904	1.01355	0.936562	1.03249	0.808698	1.22931	0.602261	3.084	1.07	1	1.45729		1.33664		1.22568		1.2124		1.14074
Q9WUR9	Ak4	Adenylate kinase 4, mitochondrial OS=Mus musculus GN=Ak4 PE=1 SV=1	6	6.18	-1.21971	-0.998519	-0.836254	-0.423959	-0.289609	0.00684124	-0.257529	1.06332	0.590182	0.0612402	0.183617	0.203551	0.166676	0.101564	2.329	0.029785	11.21	2.88	2	0.870419	0.474609	0.685726	0.20778	0.547518	0.136766	0.787052	0.314974	0.873008	0.721046	0.923998	0.933891	0.808455	0.726143	16.14	6	3	0.454737	0.69207	0.580087	0.228276	0.545579	0.0470597	0.644488	0.147	0.695859
Q920P5	Ak5	Adenylate kinase isoenzyme 5 OS=Mus musculus GN=Ak5 PE=2 SV=2	6.2	6.35	0.388129	0.468489	0.281009	0.402003	-0.0688205	0.469589	0.0206195	0.49104	0.613278	0.0400384	0.422458	0.487818	0.722392	0.0800697	1.3087	0.387179	2.135	1.42	1	1.93848		2.21543		1.23644		1.83897		0.654427		2.46866		0.952358		4.27	3.76	2	1.08516	0.465661	1.23354	0.123622	1.23285	0.123736	1.19121	0.166688	1.2594
Q9WTQ5	Akap12	A-kinase anchor protein 12 OS=Mus musculus GN=Akap12 PE=1 SV=1	3.29	4.46	0.794992	0.77837	0.527518	0.196089	-0.148445	0.0293267	0.0711873	0.265271	1.00806	0.608029	0.838377	0.0872849	0.632095	0.282441	1.73507	1.29358e-05	0.8907	2.01	1	2.14544		3.8383		2.34002		2.23968		0.875598		1.68734		1.29557		0.8907	2.2	1	1.55636	0.40996	1.10158	0.777018	1.08752	0.866538	0.799373	0.524646	0.967288
D3YVF0	Akap5	A-kinase anchor protein 5 OS=Mus musculus GN=Akap5 PE=1 SV=2	42.15	42.56	-0.684587	-0.251956	0.00118585	-0.0082054	0.131827	-0.00173071	0.113221	0.23565	0.127456	0.21561	0.196136	0.0901506	0.190533	0.147659	1.60724	0	36.64	26.32	13	0.515834	0.000646982	0.78166	0.0173741	0.868313	0.293224	0.88787	0.278238	1.01958	0.853601	0.861322	0.146909	1.13105	0.149685	34.63	29.9	17	0.695785	4.84867e-06	0.926865	0.316327	1.16968	0.0186754	1.15614	0.00224702	1.1407
Q7TN79	Akap7	A-kinase anchor protein 7 isoform gamma OS=Mus musculus GN=Akap7 PE=1 SV=2	6.56	7.07	0.310502	0.285687	0.0847081	0.22899	-0.0314062	-0.0718277	0.0395906	0.166883	0.132461	0.0858221	0.346049	0.0685128	0.237105	0.0135423	1.24014	0.0868003	6.051	2.02	2	1.09177	0.652588	1.35321	0.408551	1.12682	0.634439	1.53409	0.247144	1.03314	0.808123	1.1019	0.543236	1.03855	0.73385	7.006	5.26	3	1.27665	0.0977712	1.13895	0.509791	1.05785	0.710737	1.0838	0.430736	0.958114
Q9JII6	Akr1a1	Alcohol dehydrogenase [NADP(+)] OS=Mus musculus GN=Akr1a1 PE=1 SV=3	6.94	7.07	-0.1753	-0.186615	-0.263518	-0.0587369	-0.367858	-0.0815923	-0.140841	0.516399	0.458534	0.400765	0.488441	0.332563	0.0971709	0.202068	1.1292	0.660645	4.615	1.59	1	1.28993		1.12264		0.978647		1.28301		0.715501		0.937973		0.795109		15.69	7.13	4	0.851198	0.119233	0.984859	0.873648	0.977296	0.910911	1.04231	0.685267	1.00484
P45376	Akr1b1	Aldose reductase OS=Mus musculus GN=Akr1b1 PE=1 SV=3	5.77	5.95	0.152314	0.241414	0.0646233	0.185601	0.0216913	0.372977	0.0989453	0.362961	0.140674	0.137826	0.135449	0.284696	0.205784	0.38508	1.11135	0.268621	4.43	0.85	1	0.875826		1.14866		0.956855		1.02603		0.808438		1.19861		0.814247		6.962	4.03	2	1.44588	0.166748	1.31783	0.219015	1.15697	0.37929	1.2331	0.40782	1.14644
Q8CG76	Akr7a2	Aflatoxin B1 aldehyde reductase member 2 OS=Mus musculus GN=Akr7a2 PE=1 SV=3	4.01	4.28	-0.646897	-0.448276	-0.370253	-0.29639	-0.159724	0.0794574	-0.094249	0.217062	0.295943	0.210181	0.159819	0.307732	0.0367005	0.0110716	1.5658																			6.267	4.01	2	0.710344	0.428271	0.847325	0.537031	0.857594	0.365031	0.880637	0.756209	1.04093
P07724	Alb	Serum albumin OS=Mus musculus GN=Alb PE=1 SV=3	24.37	25.43	0.139415	-0.100041	-0.152074	-0.0856257	-0.180088	-0.11009	-0.114256	0.324408	0.224462	0.278158	0.304654	0.182653	0.110145	0.278946	1.10146	0.547486	10.86	8.57	5	0.864792	0.308499	0.785134	0.294769	0.726349	0.0881152	0.744899	0.0373498	0.863594	0.661564	0.956907	0.690161	0.807634	0.107705	15.79	15.32	9	1.3489	0.0049146	0.973981	0.814453	0.950794	0.524884	1.00238	0.973337	0.787335
Q61490	Alcam	CD166 antigen OS=Mus musculus GN=Alcam PE=1 SV=3	33.82	35.16	-0.00193297	-0.138908	-0.103022	-0.16797	-0.0465891	-0.0569573	-0.0322163	0.196834	0.106458	0.0309369	0.0721717	0.0388094	0.0945808	0.0236883	1.00134	0.814108	23.16	25.15	15	0.904513	0.0695798	0.837208	0.0129356	0.945585	0.326374	0.86462	0.035125	0.994177	0.929506	0.911004	0.0879362	0.972618	0.680537	16.98	19.65	11	0.943699	0.468086	0.925524	0.287814	0.939519	0.399512	0.943024	0.406814	0.96907
Q9CZS1	Aldh1b1	Aldehyde dehydrogenase X, mitochondrial OS=Mus musculus GN=Aldh1b1 PE=1 SV=1	13.46	14.73	1.01582	0.982203	0.736459	0.736151	0.605547	0.401046	0.211426	0.0688501	0.140132	0.250415	0.234533	0.423042	0.154358	0.065091	2.02205	9.99201e-16	9.827	6.43	4	1.91365	0.198055	1.78439	0.215955	1.36352	0.444044	1.38083	0.393257	1.0849	0.876085	1.16981	0.6326	1.21732	0.562435	10.79	9	5	2.07964	0.00449251	2.16532	0.00318342	1.84653	0.00357257	1.81826	0.00336877	1.77823
Q8R0Y6	Aldh1l1	Cytosolic 10-formyltetrahydrofolate dehydrogenase OS=Mus musculus GN=Aldh1l1 PE=1 SV=1	29.35	31.07	-0.04147	-0.180567	-0.225949	-0.0857813	-0.148428	-0.0682459	-0.137218	0.231838	0.308558	0.197822	0.209178	0.15368	0.12654	0.179192	1.02916	0.768109	8.315	10.8	6	1.12014	0.56448	1.06355	0.7212	0.847597	0.0934232	1.01618	0.903002	0.830674	0.208487	1.00771	0.926697	0.873178	0.312778	15.19	21.17	11	0.816208	0.105413	0.698742	0.00782545	0.748892	0.00313056	0.797223	0.0959915	0.868952
P47738	Aldh2	Aldehyde dehydrogenase, mitochondrial OS=Mus musculus GN=Aldh2 PE=1 SV=1	15.35	17.16	0.494887	0.305288	0.148206	0.1401	0.105087	0.274682	-0.0406392	0.0739934	0.0828981	0.149782	0.110819	0.0517878	0.138692	0.0389813	1.40921	0	13.68	12.43	7	1.40482	0.0949415	1.29054	0.0950577	1.01237	0.934719	1.13093	0.44295	1.03961	0.793886	1.33535	0.0380864	0.973077	0.860325	11.95	12.04	6	1.34094	0.0138016	1.26277	0.0290771	1.08306	0.269972	1.01074	0.870676	1.07176
P47740	Aldh3a2	Fatty aldehyde dehydrogenase OS=Mus musculus GN=Aldh3a2 PE=2 SV=2	11.19	12.41	0.161011	0.165287	0.00712965	0.0612673	0.064975	-0.00782775	0.0582969	0.0529122	0.150197	0.172782	0.0298526	0.205446	0.0418394	0.126218	1.11807	0.299268	8.678	7.56	4	1.15061	0.556748	1.25222	0.32476	1.15393	0.278633	1.05108	0.647877	1.22595	0.441883	0.970712	0.918697	1.15127	0.459326	8.471	6.58	4	1.13229	0.381465	1.10593	0.374116	0.934566	0.561321	1.06023	0.6794	1.00305
Q8CHT0	Aldh4a1	Delta-1-pyrroline-5-carboxylate dehydrogenase, mitochondrial OS=Mus musculus GN=Aldh4a1 PE=1 SV=3	4.06	4.22	2.27829	2.50633	2.26253	2.24423	2.2769	2.34742	2.10091	3.46871	3.35902	3.61473	3.63908	3.68446	3.72331	3.68395	4.85104	0.663752	2.847	2	1	1.06154		1.07565		1.07282		1.00268		0.81241		1.04464		0.981138		2.847	2.02	1	77.5706		81.2827		86.5563		87.0112		90.3278
Q8BWF0	Aldh5a1	Succinate-semialdehyde dehydrogenase, mitochondrial OS=Mus musculus GN=Aldh5a1 PE=1 SV=1	22.89	23.79	-0.207949	-0.0807052	-0.0631936	0.0928485	0.0732264	0.0501024	-0.15405	0.151325	0.138099	0.211033	0.0500393	0.110994	0.0135725	0.0285394	1.15505	0.104998	10.52	10.36	5	0.942305	0.565601	1.01156	0.853153	0.831403	0.0276569	1.08929	0.205133	0.962637	0.567007	1.02632	0.674375	0.902546	0.212193	13	12.43	6	0.769926	0.82233	0.986283	0.854717	0.947307	0.543203	1.02463	0.846518	1.10032
Q9EQ20	Aldh6a1	Methylmalonate-semialdehyde dehydrogenase [acylating], mitochondrial OS=Mus musculus GN=Aldh6a1 PE=1 SV=1	6.06	6.69	0.00147621	-0.0821071	-0.120543	0.0203906	0.0821752	0.380379	-0.0781178	0.380283	0.349259	0.0794002	0.100735	0.071615	0.446297	0.00328867	1.00102	0.123481	2.056	2	1	1.34016		1.2485		0.92424		1.04933		1.11296		1.81464		0.94778		3.178	2.01	1	0.80257		0.835778		0.969419		0.935962		1.00778
Q9DBF1	Aldh7a1	Alpha-aminoadipic semialdehyde dehydrogenase OS=Mus musculus GN=Aldh7a1 PE=1 SV=4	11.02	11.19	-0.719309	-0.275367	-0.489049	-0.429749	-0.0333434	0.0413985	-0.40795	0.062848	0.349272	0.188501	0.393401	0.129057	0.0952729	0.691182	1.64639	6.46915e-08	3.154	2	1	0.580305		1.07412		0.635591		0.542202		1.08262		1.10665		0.43352		7.792	5.24	3	0.632917	0.0306837	0.787821	0.240562	0.692643	0.0138644	0.883826	0.178106	0.938709
P05064	Aldoa	Fructose-bisphosphate aldolase A OS=Mus musculus GN=Aldoa PE=1 SV=2	57.82	58.4	-0.830694	-0.600005	-0.166481	0.00110723	0.0548887	0.0736545	2.95767e-05	0.148008	0.0816384	0.0940485	0.049445	0.0568831	0.0849656	0.0539498	1.77854	0	65.66	50.7	48	0.501416	4.48861e-05	0.659342	0.00082126	0.826463	0.00692425	1.02546	0.907956	0.995373	0.937674	0.987167	0.780245	1.04288	0.369129	63.19	43.98	43	0.57998	1.28037e-05	0.62365	1.82376e-05	0.927755	0.219525	1.01571	0.757044	1.07584
P05063	Aldoc	Fructose-bisphosphate aldolase C OS=Mus musculus GN=Aldoc PE=1 SV=4	33.65	45.54	-0.718301	-0.393647	0.0196667	0.0386216	-0.0496651	0.0799963	-0.0729809	0.245335	0.31766	0.0500761	0.0887791	0.0295348	0.0481089	0.0520301	1.64524	1.09912e-14	40.5	25.35	20	0.727196	0.012558	0.979024	0.91189	1.00594	0.957329	1.04364	0.828628	0.943592	0.546943	1.09847	0.203524	0.959631	0.461353	52.62	30.23	29	0.518494	1.08983e-07	0.650482	8.13381e-06	0.983563	0.756145	0.959668	0.438396	0.977962
Q9DBE8	Alg2	Alpha-1,3/1,6-mannosyltransferase ALG2 OS=Mus musculus GN=Alg2 PE=2 SV=2	9.03	9.27	0.638585	0.344141	0.0808463	-0.0764044	0.0889507	-0.0624988	-0.0289151	0.0996033	0.255067	0.0759189	0.367941	0.117599	0.0870163	0.113517	1.5568	0	4.096	3.1	2	1.43752	0.1695	1.03523	0.785641	1.00668	0.980563	0.732918	0.50244	1.10064	0.610586	0.941981	0.735579	0.902672	0.723226	7.229	5.76	3	1.61902	0.0712346	1.41757	0.100895	1.11783	0.642716	1.2205	0.22787	1.12803
Q80ZD8	Amigo1	Amphoterin-induced protein 1 OS=Mus musculus GN=Amigo1 PE=1 SV=1	6.06	6.93	-0.575801	-0.277388	-0.404013	-0.113758	0.0302845	-0.0898241	0.068089	0.378404	0.520958	0.0720151	0.197056	0.243539	0.262186	0.291985	1.4905	0.000250474	3.049	2.46	1	0.897003	0.518504	1.20794	0.662381	0.713867	0.200574	1.08191	0.929479	1.23556	0.351792	1.07934	0.811996	1.29522	0.258704	4.878	4.01	2	0.625063		0.589074		0.771944		0.849306		0.895931
Q9DBT5	Ampd2	AMP deaminase 2 OS=Mus musculus GN=Ampd2 PE=1 SV=1	6.63	7.63	-0.327778	-0.197613	-0.298702	-0.0278488	-0.186158	0.0420213	-0.160825	0.107527	0.133326	0.249839	0.211467	0.0767276	0.0852595	0.198829	1.25508	1.63539e-05	1.003	2.17	1	0.819185	0.646389	0.902479	0.808056	0.921638	0.607103	1.1522	0.676256	0.829457	0.649306	1.08994	0.853606	0.799502	0.6018	2.256	2.96	1	0.843222	0.0848554	0.935508	0.366624	0.873801	0.217514	0.864971	0.103986	0.920852
Q7TQF7	Amph	Amphiphysin OS=Mus musculus GN=Amph PE=1 SV=1	40.37	41.18	-0.723455	-0.494457	-0.397791	-0.239791	-0.354597	0.0654067	-0.191273	0.0991462	0.199141	0.0894539	0.239964	0.0639958	0.250376	0.317005	1.65113	2.498e-14	23.47	27.42	16	0.579444	0.000312358	0.823414	0.0108924	0.774315	0.024966	1.02608	0.566318	0.748871	0.0003743	1.24842	0.000791925	0.680006	1.57183e-05	26.68	35.96	17	0.584844	3.46071e-05	0.626733	7.90476e-05	0.708042	0.000430847	0.76515	6.88883e-06	0.780637
Q02357	Ank1	Ankyrin-1 OS=Mus musculus GN=Ank1 PE=1 SV=2	23.35	41.27	-0.446018	-0.638881	-0.359288	-0.24084	0.0287717	-0.176617	-0.0408386	0.218129	0.130858	0.0356537	0.130156	0.116679	0.0865673	0.0954658	1.36227	1.3648e-07	6.874	10.75	16	0.870592	0.514982	0.697748	0.0785066	0.757738	0.116531	0.772866	0.246224	1.01168	0.91186	0.82557	0.300817	1.02257	0.786081	6.606	10.14	11	0.652679	0.0125423	0.582925	0.00425168	0.788641	0.053082	0.847097	0.127805	0.945118
Q8C8R3	Ank2	Ankyrin-2 OS=Mus musculus GN=Ank2 PE=1 SV=2	194.65	195.08	0.333069	0.146605	0.0428883	-0.0457067	-0.0595138	-0.0519068	-0.0219263	0.211468	0.108918	0.0369095	0.118186	0.0863176	0.0330642	0.0633764	1.25969	0.0190308	21.34	145.04	84	1.06709	0.207815	1.01455	0.75321	1.01279	0.837475	1.00585	0.905459	1.02666	0.544682	0.950482	0.19791	1.034	0.535114	23.22	159.41	85	1.32967	9.08279e-09	1.15678	0.000190259	1.01748	0.625208	1.02507	0.391291	0.939367
G5E8K5	Ank3	Ankyrin-3 OS=Mus musculus GN=Ank3 PE=1 SV=1	32.98	57.55	-0.294613	-0.385732	-0.280878	-0.359156	-0.18135	-0.226695	-0.0584835	0.0635183	0.0639042	0.0142749	0.0829267	0.268419	0.101515	0.116919	1.22656	0.082572	12.54	24.63	27	0.847756	0.0275161	0.768345	0.00677754	0.825746	0.00355618	0.774941	0.00727615	1.0908	0.252007	0.907199	0.210494	1.05398	0.345177	10.76	21.84	20	0.82239	0.0499736	0.798415	0.0189267	0.829604	0.0505145	0.82804	0.0449908	0.814416
Q8BIZ1	Anks1b	Ankyrin repeat and sterile alpha motif domain-containing protein 1B OS=Mus musculus GN=Anks1b PE=1 SV=3	21.75	23.54	-1.004	-0.462247	-0.0818563	0.0632816	0.316499	0.106695	0.248998	0.0654327	0.0225839	0.14823	0.26408	0.118077	0.171653	0.134904	2.00555	0	6.354	15.65	10	0.525414	0.00482941	0.731278	0.00650389	0.844844	0.0719369	0.846746	0.0870324	1.1431	0.0368778	0.94028	0.515105	1.08375	0.168463	7.307	18.4	11	0.486368	8.29226e-05	0.712916	0.00694256	1.03398	0.74083	1.13876	0.228102	1.34557
Q6PB70	Ano8	Anoctamin-8 OS=Mus musculus GN=Ano8 PE=2 SV=3	6.37	7.41	0.0927936	-0.0282181	-0.161365	-0.406346	-0.0569811	-2.43359	-0.147303	0.373065	0.329919	0.158033	0.24167	0.198032	3.6421	0.110732	1.06643	0.0711168	4.245	6.13	3	0.82521	0.157316	0.981195	0.958431	0.839332	0.560261	0.700182	0.291256	0.848212	0.473751	0.811938	0.139211	0.869508	0.711101	1.226	2.01	1	1.38404		1.23224		1.01474		0.671141		1.11329
P97384	Anxa11	Annexin A11 OS=Mus musculus GN=Anxa11 PE=1 SV=2	6.31	8.56	-0.970995	-0.965247	-0.684302	-0.632451	-0.267912	-0.292272	-0.0817985	0.234559	0.222135	0.133233	0.210108	0.318008	0.236245	0.192871	1.96019	0	5.964	4.79	4	0.527311	0.0200906	0.488286	0.0542315	0.661216	0.0437196	0.635829	0.281711	1.07121	0.739454	0.858716	0.237724	1.03735	0.870361	4.175	2.58	2	0.427577	0.0744566	0.452275	0.0791847	0.559559	0.107481	0.561998	0.191645	0.733952
P07356	Anxa2	Annexin A2 OS=Mus musculus GN=Anxa2 PE=1 SV=2	15.69	16.54	0.429915	-0.157884	-0.0785902	-0.219387	0.0949891	-0.185186	-0.047525	0.308672	0.0436493	0.0806826	0.220931	0.15389	0.117151	0.214099	1.34715	0.0175299	13.27	9.61	5	1.70007	0.0585009	0.904427	0.556847	1.00342	0.983408	0.72339	0.00953403	1.02078	0.900176	0.954074	0.762123	0.913229	0.572038	14.45	8.02	4	1.28864	0.115287	0.918796	0.451049	0.943045	0.556108	0.902421	0.394357	0.989331
P48036	Anxa5	Annexin A5 OS=Mus musculus GN=Anxa5 PE=1 SV=1	18.92	21.88	-0.755736	-1.01152	-0.748614	-0.563637	-0.364893	-0.292564	-0.236996	0.629851	0.176254	0.0623939	0.091099	0.307517	0.0156423	0.26001	1.68849	0.00401105	15.67	8.25	6	0.980463	0.774384	0.569128	0.00292235	0.618621	0.0383861	0.720669	0.00663667	0.974567	0.706227	0.806449	0.0292528	0.739274	0.0134069	26.02	15.53	9	0.461745	0.000901996	0.450566	0.000385612	0.568009	0.00254624	0.635168	0.000894944	0.638548
P14824	Anxa6	Annexin A6 OS=Mus musculus GN=Anxa6 PE=1 SV=3	69.99	71.34	-0.322836	-0.404108	-0.275469	-0.360444	-0.28645	-0.398822	0.0101063	0.0671336	0.0178238	0.203094	0.189222	0.37178	0.149116	0.124151	1.25079	0.0179526	32.39	48.04	27	0.837879	0.000767402	0.764473	4.53043e-06	0.971973	0.629387	0.902868	0.0356009	1.10303	0.066387	0.853037	0.00692904	1.09874	0.0327909	29.27	45.14	23	0.798919	0.0048696	0.756836	0.00400426	0.759358	0.000789816	0.744885	0.000448861	0.721593
Q07076	Anxa7	Annexin A7 OS=Mus musculus GN=Anxa7 PE=2 SV=2	17.47	17.56	-0.528615	-0.648462	-0.429667	-0.343794	-0.148739	-0.276008	0.0785943	0.417863	0.287725	0.368148	0.294519	0.317296	0.175679	0.0457492	1.44254	3.31311e-06	9.935	7.89	4	0.959079	0.922527	0.794628	0.179808	0.996174	0.98938	0.994421	0.977525	1.14127	0.201853	0.948629	0.746275	1.01975	0.924555	7.127	6.84	3	0.631886	0.0109628	0.607004	0.0164596	0.652045	0.0226002	0.678932	0.0135192	0.871239
O35643	Ap1b1	AP-1 complex subunit beta-1 OS=Mus musculus GN=Ap1b1 PE=2 SV=2	14.76	62.03	-0.260249	-0.0718739	-0.0701435	0.0521141	0.0647376	0.121767	0.0662734	0.104153	0.173364	0.100562	0.202415	0.0790492	0.134154	0.109506	1.19769	0	19.41	5.41	25	0.886272	0.29443	1.07584	0.480271	0.994104	0.95051	1.19106	0.177897	1.03925	0.696334	1.18626	0.628505	0.984472	0.872086	19.94	11.56	30	0.852316	0.155224	0.945975	0.53923	0.989169	0.870394	1.04002	0.614997	1.10802
P22892	Ap1g1	AP-1 complex subunit gamma-1 OS=Mus musculus GN=Ap1g1 PE=1 SV=3	10.11	10.49	0.324567	0.339785	0.271043	0.232198	-0.145262	0.204806	-0.0158231	0.236219	0.297438	0.468752	0.334795	0.146616	0.278246	0.106882	1.25229	7.08225e-05	0.8516	1.41	1	1.50497		1.59701		1.75051	0.876567	1.51053		0.804115		1.43821		1.07733		3.893	8.89	4	1.18701	0.865227	1.17713	0.177533	1.04481	0.771735	1.12215	0.113321	0.956923
P35585	Ap1m1	AP-1 complex subunit mu-1 OS=Mus musculus GN=Ap1m1 PE=1 SV=3	6.04	6.26	0.0531928	-0.126544	-0.742037	-1.27739	-0.709906	0.216418	-0.60512	0.356773	0.0755712	0.261688	1.2793	0.215021	0.595954	0.557701	1.03756		5.674	3.66	2	1.23582		0.882715		0.525922		0.22037		0.550209		1.55598		0.500182		2.364	0.01	1
P61967	Ap1s1	AP-1 complex subunit sigma-1A OS=Mus musculus GN=Ap1s1 PE=1 SV=1	3.7	3.72	0.525408	0.219192	0.26011	0.136711	0.192722	0.214858	0.157307	0.0128447	0.24226	0.036692	0.0393001	0.243255	0.277863	0.0894464	1.43934																			15.82	3.7	2	1.43031	0.255704	1.03375	0.793768	1.17623	0.538881	1.07842	0.585071	1.01446
P17426	Ap2a1	AP-2 complex subunit alpha-1 OS=Mus musculus GN=Ap2a1 PE=1 SV=1	77.7	79.94	-0.5041	-0.275692	-0.230931	-0.124334	-0.0726887	0.0208284	-0.0281439	0.0526952	0.0342256	0.114551	0.108829	0.0548111	0.0185271	0.147591	1.41824	2.9976e-15	27.23	55.39	36	0.696789	0.000346947	0.840805	0.0126621	0.787457	0.000374559	0.911681	0.116475	0.911372	0.112661	1.02426	0.552109	0.882815	0.0510773	31.32	38.41	45	0.684861	6.63432e-05	0.804084	0.00596205	0.922973	0.113634	0.992228	0.835789	0.9807
P17427	Ap2a2	AP-2 complex subunit alpha-2 OS=Mus musculus GN=Ap2a2 PE=1 SV=2	44.9	77.74	-0.225965	-0.120698	-0.130766	0.00903709	-0.00634636	0.066759	-0.0500733	0.0639996	0.0678213	0.11833	0.0926387	0.0933342	0.0482356	0.159812	1.16956	2.61886e-08	23.56	25.42	33	0.816209	0.0130747	0.899605	0.136883	0.834057	0.00384998	1.01471	0.924514	0.924493	0.157853	1.08035	0.226572	0.850295	0.00841685	32.73	65.5	44	0.858916	0.0276025	0.890907	0.150008	0.978286	0.714353	1.06812	0.192016	1.04163
Q9DBG3	Ap2b1	AP-2 complex subunit beta OS=Mus musculus GN=Ap2b1 PE=1 SV=1	72.64	74.66	-0.298578	-0.151399	-0.0994678	-0.0338718	-0.00231917	0.0967509	0.0699099	0.1163	0.0792156	0.146897	0.0800161	0.0921915	0.0284566	0.115267	1.22993	0.000344802	28.18	57.25	36	0.773331	0.109198	0.93531	0.477861	0.837041	0.0105682	0.984256	0.863741	0.934552	0.387808	1.09203	0.202056	1.02749	0.785977	27.21	60.91	41	0.778911	0.016291	0.845451	0.0338294	1.02411	0.720528	1.02818	0.592211	1.0617
P84091	Ap2m1	AP-2 complex subunit mu OS=Mus musculus GN=Ap2m1 PE=1 SV=1	41.98	43.43	-0.463427	-0.267156	-0.229798	-0.0687705	-0.0875776	0.0341216	-0.0304643	0.0187508	0.0847702	0.129704	0.0737988	0.0964776	0.0310339	0.193236	1.37881	0	32.18	25.17	15	0.71493	0.000169002	0.875442	0.00433903	0.77281	5.50811e-06	0.973615	0.493393	0.89157	0.0089574	1.02113	0.590664	0.853045	0.00189719	43.68	37.09	23	0.727704	6.62856e-06	0.840575	0.00936263	0.921719	0.134161	0.989755	0.85831	1.01417
P62743	Ap2s1	AP-2 complex subunit sigma OS=Mus musculus GN=Ap2s1 PE=1 SV=1	6.08	6.11	-0.507912	-0.191868	-0.170065	0.0141886	0.0235173	-0.00244163	0.0769949	0.162235	0.089736	0.132936	0.197721	0.0530909	0.0482438	0.156874	1.42199	3.95528e-07	20.42	6.08	5	0.618377	0.017537	0.939183	0.689335	0.840469	0.461188	1.15235	0.329982	0.992042	0.943135	0.969238	0.692142	0.939367	0.446947	20.42	6	3	0.738358	0.0852764	0.834375	0.28791	0.988538	0.922034	1.01967	0.855792	1.06039
Q9JME5	Ap3b2	AP-3 complex subunit beta-2 OS=Mus musculus GN=Ap3b2 PE=1 SV=2	32.77	34.16	-0.116244	0.110543	0.019355	0.126556	0.0674877	0.181303	-0.0332505	0.232232	0.402142	0.123363	0.121616	0.0835316	0.162914	0.062359	1.08391	0.0160193	1.294	2.32	2	1.0474	0.728781	1.45917	0.201827	1.11447	0.470737	1.19689	0.320132	1.07116	0.613131	1.2764	0.245047	0.962944	0.826725	9.982	20.63	10	0.973953	0.780132	1.02445	0.79984	0.989414	0.904115	1.07169	0.400994	1.0947
O54774	Ap3d1	AP-3 complex subunit delta-1 OS=Mus musculus GN=Ap3d1 PE=1 SV=1	23.66	24.63	0.155965	0.105098	0.0558889	0.187105	-0.1192	0.18084	-0.0969567	0.327052	0.283887	0.0925949	0.287289	0.315629	0.183371	0.062085	1.11417	0.459902	0.7506	2.58	1	1.40355	0.193767	1.33651	0.219231	1.05987	0.706952	1.42692	0.26645	0.715502	0.190984	1.30327	0.237766	0.979201	0.933891	9.174	20.38	9	0.892132	0.197033	0.910731	0.306524	0.967629	0.663328	0.979492	0.742338	1.0305
Q8R2R9	Ap3m2	AP-3 complex subunit mu-2 OS=Mus musculus GN=Ap3m2 PE=2 SV=1	4.91	5.05	-0.0660864	-0.0873895	0.114853	0.0599796	0.149218	0.138602	-0.0747274	0.262308	0.121363	0.0865431	0.0534703	0.00183243	0.0015003	0.0484335	1.04687																			5.263	2.91	2	0.839984	0.314254	0.88687	0.506507	1.03789	0.872134	1.07013	0.518976	1.10996
Q9DCR2	Ap3s1	AP-3 complex subunit sigma-1 OS=Mus musculus GN=Ap3s1 PE=1 SV=2	6	6.05	0.0987133	0.150225	-0.0861913	0.116404	-0.0553522	0.153039	0.0911401	0.185924	0.228986	0.387848	0.201422	0.100099	0.119621	0.220466	1.07082	0.665069	11.92	4	3	1.11781	0.485957	1.06017	0.801126	0.690626	0.181235	0.951464	0.767327	0.892724	0.686764	1.0406	0.775108	1.11476	0.496616	11.92	4	2	0.926408	0.650123	0.973627	0.917733	1.10271	0.510566	1.06594	0.68498	0.975357
B2RUJ5	Apba1	Amyloid beta A4 precursor protein-binding family A member 1 OS=Mus musculus GN=Apba1 PE=1 SV=2	7.03	7.6	0.849573	0.569734	-0.445454	0.259785	0.38204	0.106069	-0.366349	0.30748	0.134508	0.87384	0.0159388	0.115934	0.367141	1.06252	1.80197																			3.088	3.1	2	2.09506		1.5854	0.649717	0.478519		1.18798	0.865119	1.37938
Q9QXJ1	Apbb1	Amyloid beta A4 precursor protein-binding family B member 1 OS=Mus musculus GN=Apbb1 PE=1 SV=3	3.53	5.66	0.172771	0.0377125	-0.00682709	0.253335	-0.0288222	0.253456	0.259078	0.432171	0.316961	0.046915	0.151607	0.00859985	0.0663539	0.375815	1.12722																			4.366	3.72	2	0.912047	0.700911	1.19901	0.937483	0.972654	0.893558	1.1066	0.964745	0.984361
Q61315	Apc	Adenomatous polyposis coli protein OS=Mus musculus GN=Apc PE=1 SV=1	5.7	6.46	0.632934	0.354211	0.393731	0.386777	0.254782	0.0740997	0.00093974	0.251999	0.158085	0.383532	0.555539	0.374137	0.312173	0.181264	1.55072	0.0711439	0	0.35	0	1.52596	0.379701	1.23767	0.472072	1.7832	0.425219	2.03702	0.100527	1.58781	0.401964	1.34712	0.526987	1.12189	0.826826	1.019	5.14	3	1.31344	0.352212	1.16849	0.932066	1.0987	0.621115	1.01775	0.898899	1.11768
Q03157	Aplp1	Amyloid-like protein 1 OS=Mus musculus GN=Aplp1 PE=1 SV=1	5.11	6.11	0.0934419	0.262904	-0.0960009	0.049554	-0.109335	0.0835363	-0.227931	0.226984	0.327193	0.346571	0.186219	0.177136	0.334667	0.412667	1.06691	0.29433	1.991	1.66	1	0.947473		1.52035		0.988305		0.961293		0.888734		1.37219		0.623468		1.531	0.89	1	1.00506	0.989622	0.967403	0.820944	0.719337	0.501506	0.959953	0.894342	0.842044
Q06335	Aplp2	Amyloid-like protein 2 OS=Mus musculus GN=Aplp2 PE=1 SV=4	3.13	4.41	0.390656	0.355956	0.231993	0.153669	-2.22406	-0.0456773	0.0246999	0.472175	0.323614	0.340407	0.370124	3.82861	0.0301326	0.278325	1.31099	0.0931919	1.414	2	1	0.949119		1.11319		1.13903		0.986144		1.05064		0.968619		1.26353		2.546	3.31	2	1.82612		1.65778		1.50768		1.49351		0.01
P08226	Apoe	Apolipoprotein E OS=Mus musculus GN=Apoe PE=1 SV=2	22.65	22.88	0.400586	0.234989	0.161435	-0.0551712	-0.0325916	-0.014409	0.0597476	0.11472	0.0298833	0.127599	0.0930641	0.0964918	0.0908455	0.0453399	1.32004	2.70853e-07	15.43	7.21	5	1.20499	0.228255	1.15348	0.193111	1.23222	0.13185	0.89371	0.335466	1.04248	0.626261	0.9389	0.473966	1.08075	0.39212	31.19	17.69	9	1.36888	0.0110306	1.17552	0.0982534	1.09562	0.253639	1.00512	0.946238	0.982652
Q9DCZ4	Apoo	Apolipoprotein O OS=Mus musculus GN=Apoo PE=2 SV=1	11.02	11.02	-0.0841068	-0.215881	0.0833276	0.0140793	0.159049	-0.0800619	0.0101768	0.397814	0.164448	0.118669	0.346558	0.0250093	0.110937	0.194005	1.06003	0.48277	23.11	9.03	5	1.28567	0.0754945	0.981156	0.857573	1.12148	0.33591	0.824002	0.135632	1.10051	0.280077	1.03351	0.645318	1.17127	0.126095	20.75	8.49	5	0.757636	0.156159	0.795318	0.142884	0.964107	0.74335	0.949376	0.741649	1.11126
Q78IK4	Apool	Apolipoprotein O-like OS=Mus musculus GN=Apool PE=2 SV=1	5.88	6.1	-0.207006	-0.195236	-0.035108	-0.234007	-0.084855	-0.147137	-0.135708	0.206449	0.127229	0.197495	0.105313	0.286789	0.0584699	0.0966854	1.15429		10.19	3.97	2	0.958583	0.929358	0.820628	0.664482	1.07515	0.875419	0.895311	0.902469	1.08518	0.858355	0.877529	0.95543	0.868095	0.674719	11.32	4.01	2	0.782961	0.952352	0.92963	0.65345	0.885916	0.584325	0.807495	0.322726	0.819238
P12023	App	Amyloid beta A4 protein OS=Mus musculus GN=App PE=1 SV=3	13.05	14.14	0.424742	0.244468	0.147577	-0.00621686	0.00326265	0.0752176	0.0421335	0.311865	0.200709	0.0309229	0.0725698	0.0178571	0.114242	0.0330468	1.34233	0.0589623	4.156	6.11	4	1.04688	0.745448	1.0098	0.914846	1.13516	0.583383	1.00939	0.940686	0.988348	0.902068	1.06974	0.492175	1.00276	0.976212	4.675	6.18	4	1.49071	0.0222065	1.264	0.0460155	1.09077	0.306636	1.03848	0.645039	1.00671
P55088	Aqp4	Aquaporin-4 OS=Mus musculus GN=Aqp4 PE=2 SV=2	6.03	6.5	-0.798926	-0.753604	-0.619104	-0.66686	-0.398099	-0.333104	-0.0688045	0.329384	0.331	0.38138	0.297392	0.508643	0.109765	0.192191	1.73981	0	12.69	5.25	3	0.715626	0.381989	0.738544	0.360525	0.821876	0.580752	0.734848	0.0331023	1.13673	0.238362	0.813831	0.155184	1.0296	0.743529	12.69	6	3	0.453737	0.0578101	0.467319	0.0657805	0.488494	0.0534423	0.498387	0.0228477	0.594074
Q9WV31	Arc	Activity-regulated cytoskeleton-associated protein OS=Mus musculus GN=Arc PE=1 SV=1	6.07	6.17	-1.20101	-0.777675	-0.362951	-0.0637173	0.151826	-0.180463	0.224467	0.309753	0.272414	0.265514	0.36728	0.239897	0.203413	0.218267	2.29901	0	2.02	2.09	1	0.388707	0.0776807	0.618701	0.293741	0.640033	0.151459	0.838381	0.331196	1.02776	0.831263	0.801902	0.3015	0.995983	0.987893	2.778	2.01	1	0.379994		0.472226		0.796054		0.81422		0.992198
P84078	Arf1	ADP-ribosylation factor 1 OS=Mus musculus GN=Arf1 PE=1 SV=2	0	14.96	-0.241756	0.0696214	-0.0215914	0.247698	-0.144129	0.336171	-0.227103	0.0324604	0.129176	0.328452	0.107944	0.376021	0.0287365	0.432465	1.18243		41.99	12.75	7	0.832367	0.40977	1.11803	0.359657	0.83866	0.396385	1.12613	0.6612	0.752615	0.176056	1.28031	0.0943368	0.691163	0.059834	43.09	11.11	8	0.859278	0.371576	0.985058	0.889662	1.15722	0.324994	1.25182	0.172553	1.08806
P61205	Arf3	ADP-ribosylation factor 3 OS=Mus musculus GN=Arf3 PE=2 SV=2	14.4	15.16	-0.431031	-0.262635	-0.0442657	-0.215527	-0.0879321	0.0849881	-0.0387873								1.3482		41.99	0	7															43.09	0	8
P84084	Arf5	ADP-ribosylation factor 5 OS=Mus musculus GN=Arf5 PE=1 SV=2	6	13.25	0.0673812	0.163781	0.210298	0.314452	0.175104	0.254615	-0.0536853	0.391182	0.280244	0.364238	0.218455	0.251263	0.116165	0.27402	1.04781	0.148723	21.67	0.33	4	0.771141	0.310717	0.896782	0.493598	0.879109	0.438793	1.10954	0.726283	0.923386	0.590046	1.09405	0.555451	0.77471	0.248867	31.11	3.55	5	1.29043	0.680774	1.22136	0.689818	1.21936	0.615825	1.47664	0.353891	1.25182
Q9EPJ9	Arfgap1	ADP-ribosylation factor GTPase-activating protein 1 OS=Mus musculus GN=Arfgap1 PE=1 SV=2	10.61	10.71	-0.454148	-0.243498	0.143984	0.208549	0.0886255	0.146456	0.0349037	0.128663	0.122412	0.246544	0.184503	0.299879	0.111969	0.142843	1.36997	0	5.556	4.3	2	0.663085	0.214816	0.876643	0.32429	0.990744	0.982393	1.03116	0.895455	0.886171	0.604402	1.10722	0.72526	0.916007	0.453331	6.522	4.06	2	0.741636	0.0762469	0.766543	0.0940865	1.01203	0.903821	1.12757	0.301895	1.01749
G3X9K3	Arfgef1	Brefeldin A-inhibited guanine nucleotide-exchange protein 1 OS=Mus musculus GN=Arfgef1 PE=2 SV=1	6.07	7.52	0.0456748	-0.0750935	0.038749	-0.0152297	-0.0418485	-0.0156159	0.0176609	0.424113	0.211272	0.0180703	0.0863674	0.249093	0.114507	0.0681215	1.03217		0.3792	0.01	1															1.354	0.26	2	1.27065	0.250255	1.05285	0.695387	1.03636	0.819867	0.948487	0.877907	0.859766
Q3UGY8	Arfgef3	Brefeldin A-inhibited guanine nucleotide-exchange protein 3 OS=Mus musculus GN=Arfgef3 PE=1 SV=1	6.1	7.41	0.0610059	-0.11652	-0.25114	-0.246424	-0.226094	-0.0632645	-0.23175	0.186449	0.211097	0.144323	0.254804	0.0172108	0.18965	0.468094	1.04319																			0.5069	2.12	1	1.14302	0.568459	1.02296	0.857303	0.78285	0.951168	0.955117	0.836912	0.862189
Q5FWK3	Arhgap1	Rho GTPase-activating protein 1 OS=Mus musculus GN=Arhgap1 PE=1 SV=1	17.49	18.05	-0.218318	-0.287491	-0.321432	-0.0871323	-0.181424	0.0394971	-0.145101	0.176169	0.0325276	0.290731	0.0683773	0.305352	0.0584932	0.313329	1.16338	0.428334	3.872	2.03	2	0.985105	0.940747	0.820108	0.309078	0.642601	0.150102	0.892004	0.468833	0.710821	0.183236	1.05979	0.675412	0.703772	0.186777	10.71	7.05	4	0.778261	0.348693	0.80069	0.0948511	0.955022	0.88897	0.975131	0.868067	1.08518
Q6DFV3	Arhgap21	Rho GTPase-activating protein 21 OS=Mus musculus GN=Arhgap21 PE=1 SV=1	7.14	10.17	-0.523231	-0.75653	-0.717206	-0.362078	-0.461518	-0.215716	-0.224357	0.109046	0.358347	0.150847	0.125028	0.11827	0.065272	0.189261	1.43717																			0.9259	0.58	2	0.734012		0.496574		0.564924		0.827213		0.685321
Q69ZH9	Arhgap23	Rho GTPase-activating protein 23 OS=Mus musculus GN=Arhgap23 PE=2 SV=2	9.45	10.23	0.88199	0.793144	0.293855	0.361467	0.171777	0.0293844	0.171103	0.0241711	0.0300224	0.0629761	0.137996	0.143562	0.296988	0.131247	1.84292																			2.225	6.09	3	1.86488	0.052749	1.70754	0.0635018	1.26434	0.404622	1.37463	0.320899	1.20856
Q811P8	Arhgap32	Rho GTPase-activating protein 32 OS=Mus musculus GN=Arhgap32 PE=1 SV=2	35.6	36.34	-0.300177	-0.138098	-0.00721383	-0.0508664	0.136379	0.0274104	0.00797383	0.158347	0.157374	0.235057	0.16584	0.146224	0.0807662	0.146165	1.2313	2.9715e-11	3.973	14.64	7	0.737346	0.151795	0.807465	0.19713	0.837002	0.433835	0.845384	0.300672	0.995714	0.984941	1.01375	0.925134	0.899334	0.635629	6.127	21.23	10	0.915089	0.407021	1.00119	0.998737	1.15677	0.220202	1.03405	0.960907	1.21925
Q91YM2	Arhgap35	Rho GTPase-activating protein 35 OS=Mus musculus GN=Arhgap35 PE=1 SV=3	3.63	6.35	-0.669927	-0.16384	-0.385501	-0.264518	-0.722144	-0.318413	-0.528464								1.59099																			2.068	3.9	3	0.628538	0.539812	0.892646	0.668338	0.765513	0.397232	0.832477	0.469077	0.606196
P59281	Arhgap39	Rho GTPase-activating protein 39 OS=Mus musculus GN=Arhgap39 PE=1 SV=2	4.59	5.31	0.25365	0.191809	0.173916	0.144692	0.0899798	0.252993	0.239548	0.0182203	0.138274	0.229159	0.129359	0.35601	0.217516	0.00733075	1.19222																			0	0.16	0	1.20291	0.312873	1.22229	0.291299	1.26221	0.354423	1.17786	0.491825	1.26726
P97393	Arhgap5	Rho GTPase-activating protein 5 OS=Mus musculus GN=Arhgap5 PE=1 SV=2	5.46	6.37	-0.048603	-0.158056	-0.121063	-0.232537	-0.0597823	-0.0826164	-0.201121	0.199023	0.198523	0.366775	0.0281183	0.19791	0.080197	0.0735576	1.03426		1.932	4.25	2	1.06594	0.540828	0.813135	0.128986	0.768219	0.146856	0.862948	0.400663	0.870716	0.373912	0.907944	0.542555	0.839072	0.536878	1.865	3.38	2	0.877011	0.498738	0.987821	0.940974	1.1006	0.551307	0.839487	0.443356	1.05714
Q99PT1	Arhgdia	Rho GDP-dissociation inhibitor 1 OS=Mus musculus GN=Arhgdia PE=1 SV=3	10.25	10.71	-0.215673	0.0213756	0.110702	0.162827	-0.105482	0.261398	-0.140682	0.114668	0.390883	0.0990925	0.232952	0.234951	0.133148	0.126289	1.16125	8.2991e-09	15.69	4.04	2	0.924257	0.758291	1.37967	0.164884	1.14705	0.326834	1.32848	0.15983	0.792241	0.108144	1.29637	0.0877147	0.890846	0.297882	28.43	7.98	6	0.790169	0.0121824	0.826347	0.838927	1.00205	0.974592	0.963932	0.602749	0.923938
Q60875	Arhgef2	Rho guanine nucleotide exchange factor 2 OS=Mus musculus GN=Arhgef2 PE=1 SV=4	17.58	19.12	0.128958	0.353706	0.265863	0.200334	0.0241129	0.0914492	0.00200845	0.0234104	0.064761	0.0116096	0.0997846	0.10199	0.0773857	0.166835	1.0935	0.00552496	6.599	7.09	5	1.09878	0.612352	1.23406	0.0372996	1.2006	0.241934	1.16511	0.259183	0.980149	0.776142	1.02738	0.760804	1.14281	0.108529	5.787	9.18	5	1.10812	0.153772	1.34423	0.00987752	1.21283	0.117781	1.22138	0.120841	1.1032
Q9ES28	Arhgef7	Rho guanine nucleotide exchange factor 7 OS=Mus musculus GN=Arhgef7 PE=1 SV=2	21.86	22.79	0.332087	0.333636	0.177027	0.141464	0.0592433	0.0536699	-0.0575723	0.118827	0.148449	0.0468165	0.156762	0.108012	0.0785502	0.120755	1.25883	5.52576e-05	4.756	7.33	4	1.37538	0.114202	1.40144	0.0619051	1.08898	0.442103	1.24808	0.16643	0.980107	0.789317	1.1052	0.514622	0.886437	0.461462	11.37	19.44	10	1.24109	0.00832453	1.14118	0.118729	1.15251	0.0662612	1.01751	0.805198	1.13265
Q8BGR6	Arl15	ADP-ribosylation factor-like protein 15 OS=Mus musculus GN=Arl15 PE=2 SV=1	6.07	6.18	0.301899	0.184437	0.116448	0.107159	0.215913	0.108975	0.13023	0.354867	0.246342	0.0270404	0.0621414	0.0379934	0.134529	0.15144	1.23277	0.739235	4.902	3.66	2	0.929274	0.663446	0.936938	0.679231	1.07607	0.466255	1.10747	0.565483	1.19698	0.339476	1.01947	0.836882	1.11698	0.311404	10.78	5.96	3	1.45512	0.0764452	1.20844	0.292093	1.10742	0.535169	1.02497	0.801516	1.14804
Q9WUL7	Arl3	ADP-ribosylation factor-like protein 3 OS=Mus musculus GN=Arl3 PE=1 SV=1	4.87	5.29	0.365355	0.292642	0.164623	-0.143805	-3.26496	0.164575	-0.263669	0.437974	0.538945	0.625047	0.118515	4.77848	0.351731	0.547169	1.2882																			12.09	2.31	1	1.03934		0.940533		0.825104		0.85405		0.01
Q9JKW0	Arl6ip1	ADP-ribosylation factor-like protein 6-interacting protein 1 OS=Mus musculus GN=Arl6ip1 PE=2 SV=1	5.31	5.79	0.324921	0.179914	0.218985	-0.0595487	0.000230596	0.0266582	-0.0546692	0.035852	0.193368	0.179941	0.225731	0.135864	0.0777122	0.0886716	1.2526	0.000902679	11.82	5.68	3	1.21727	0.31295	1.32029	0.222683	1.34411	0.209393	1.14375	0.582198	1.03746	0.825614	1.08402	0.569745	1.02155	0.8673	11.82	5.53	3	1.27314	0.112336	1.06982	0.85057	1.08751	0.552674	0.91189	0.687527	1.07307
Q8R5J9	Arl6ip5	PRA1 family protein 3 OS=Mus musculus GN=Arl6ip5 PE=1 SV=2	4.37	4.44	0.077823	-0.139427	-0.19478	-0.227459	-0.161612	0.0416134	-0.047147	0.173429	0.0913432	0.0790737	0.141561	0.100063	0.118897	0.0305312	1.05542	0.024019	9.574	3.89	3	0.924626	0.573503	0.915405	0.64616	0.827305	0.307101	0.771189	0.232334	0.88621	0.697568	1.09331	0.566031	0.99033	0.938384	9.574	3.35	2	1.08735	0.811108	0.849013	0.744844	0.873291	0.800597	0.861554	0.798748	0.838139
Q8VEH3	Arl8a	ADP-ribosylation factor-like protein 8A OS=Mus musculus GN=Arl8a PE=2 SV=1	8.68	9.06	0.944757	0.42479	0.346547	0.3219	0.155906	0.0807086	0.111072	0.12653	0.0662263	0.125846	0.0704583	0.248394	0.184806	0.338586	1.92486	4.84691e-07	9.677	2	2	2.06906		1.41322		1.18323		1.1943		0.992495		0.929613		0.875374		13.44	4	2	1.7459		1.32292		1.40105		1.31611		1.3579
Q9D7A8	Armc1	Armadillo repeat-containing protein 1 OS=Mus musculus GN=Armc1 PE=1 SV=1	4.82	4.94	0.162621	0.125853	0.108791	-0.0286157	0.0713239	-0.0445203	0.100419	0.288135	0.241085	0.188173	0.200179	0.240335	0.073753	0.0682306	1.11932	0.620705	8.156	4.06	2	0.96023	0.802248	0.957105	0.815207	1.08464	0.509669	0.900991	0.532514	0.974492	0.800923	1.02443	0.874711	1.06469	0.526792	4.965	2	1	1.04098		1.0306		0.943796		0.908872		0.93592
Q9D0L7	Armc10	Armadillo repeat-containing protein 10 OS=Mus musculus GN=Armc10 PE=1 SV=1	5.17	5.73	0.933919	0.610942	0.124546	0.0744004	0.123256	0.251393	-0.159427	0.1303	0.21544	0.226094	0.102207	0.204049	0.319087	0.356999	1.91046	3.9968e-14	3.595	2	1	2.11619		1.2854		1.04033		1.08272		1.00723		0.936036		1.08201		8.497	3.25	2	1.84759	0.163797	1.66927	0.268577	1.29837	0.295579	1.10984	0.980655	1.28236
Q8BNU0	Armc6	Armadillo repeat-containing protein 6 OS=Mus musculus GN=Armc6 PE=2 SV=1	6.87	7.05	0.642224	0.448437	0.140305	0.120329	0.137514	0.117624	0.00603469	0.144284	0.288926	0.195529	0.0271243	0.048491	0.136498	0.0418472	1.56073	2.28295e-12	2.137	2.35	1	1.43028	0.775669	1.14826	0.903025	1.02914	0.857804	1.0662	0.880473	1.08368	0.784717	1.14877	0.651196	1.0241	0.904619	8.12	6.91	4	1.52702	0.0373474	1.3019	0.0879643	1.28835	0.638887	1.10701	0.356109	1.07442
Q9R0Q6	Arpc1a	Actin-related protein 2/3 complex subunit 1A OS=Mus musculus GN=Arpc1a PE=1 SV=1	17.37	17.59	0.485611	0.368878	0.206786	0.215311	0.18147	0.198604	0.085245	0.2075	0.0439005	0.104095	0.163811	0.121652	0.180528	0.183266	1.40018	0.018079	10.54	7.23	4	1.64666	0.00798599	1.30681	0.086174	1.1065	0.741401	1.2889	0.272967	1.061	0.785709	1.2648	0.168453	1.0456	0.59446	18.11	14.45	7	1.33191	0.00107383	1.32097	0.00469009	1.25439	0.0289629	1.17997	0.0398879	1.24683
Q9CVB6	Arpc2	Actin-related protein 2/3 complex subunit 2 OS=Mus musculus GN=Arpc2 PE=1 SV=3	31.12	31.65	0.33473	0.227604	0.054403	0.0735305	0.0538989	0.0639112	0.039281	0.203146	0.204896	0.275454	0.0895821	0.117358	0.0939426	0.0786294	1.26114	3.54492e-06	33.67	20.13	12	1.10133	0.408959	1.01595	0.837397	0.836613	0.0393028	0.982249	0.86365	0.95166	0.59911	0.985004	0.826484	0.965869	0.490731	32.67	20.46	13	1.24849	0.00463019	1.17069	0.0338334	1.114	0.127276	1.10811	0.0678343	1.05122
Q9JM76	Arpc3	Actin-related protein 2/3 complex subunit 3 OS=Mus musculus GN=Arpc3 PE=1 SV=3	12.28	12.53	0.423018	0.271745	0.117325	0.166595	0.0674908	0.0997521	-0.0245357	0.0641532	0.105388	0.259247	0.0412006	0.112866	0.13315	0.0294916	1.34073	0	10.11	4.98	2	1.29474	0.108984	1.19364	0.0918522	0.892114	0.401326	1.15894	0.177217	1.00082	0.991653	1.1324	0.182919	1.00281	0.97171	28.65	12.14	6	1.32056	0.261522	1.12936	0.750265	1.12616	0.721709	1.11208	0.711517	1.00242
P59999	Arpc4	Actin-related protein 2/3 complex subunit 4 OS=Mus musculus GN=Arpc4 PE=1 SV=3	10.18	11.02	0.149762	0.16561	0.0196209	0.096035	-0.0371046	0.0100137	-0.00639161	0.194082	0.104324	0.0884253	0.113818	0.113198	0.00422039	0.125154	1.10939	0.558519	33.93	9.68	5	0.965641	0.834237	1.0904	0.460194	0.951308	0.703233	1.16241	0.310331	0.900066	0.397969	1.00798	0.942958	0.937569	0.685639	22.62	8.42	5	1.11934	0.546503	1.06276	0.690696	1.07508	0.56116	1.05683	0.594442	1.05294
Q9CPW4	Arpc5	Actin-related protein 2/3 complex subunit 5 OS=Mus musculus GN=Arpc5 PE=2 SV=3	11.85	12.05	0.675072	0.59014	0.544429	0.3954	0.193031	0.256154	0.206024	0.187765	0.0898617	0.0502333	0.326123	0.217627	0.207514	0.243896	1.59668	0.0121415	16.56	2.04	2	1.39316		1.41423		1.47461		1.70568		0.975241		1.40672		1.2633		33.77	8.65	5	1.6183	0.0618602	1.50594	0.0494138	1.40266	0.0573968	1.17955	0.125107	1.31664
Q9D898	Arpc5l	Actin-related protein 2/3 complex subunit 5-like protein OS=Mus musculus GN=Arpc5l PE=1 SV=1	8.43	10.43	-0.454654	-0.162189	-0.309528	-0.120918	-0.0314545	0.000527817	0.0351044	0.228456	0.111473	0.223901	0.0274141	0.0963823	0.102833	0.0398814	1.37045	0.000267862	16.34	4.04	2	0.615736	0.135375	0.957487	0.877597	0.687917	0.175691	0.899922	0.617834	1.00785	0.953642	0.974152	0.857848	1.05682	0.695564	28.1	5.48	4	0.749005	0.141065	0.82208	0.136918	0.814267	0.126721	0.926655	0.446416	0.906378
P56212	Arpp19	cAMP-regulated phosphoprotein 19 OS=Mus musculus GN=Arpp19 PE=1 SV=2	5.17	5.24	-0.901716	-0.0558924	0.859568	0.629795	0.459172	0.0703916	-0.0139136	0.272882	0.157334	0.964778	0.651224	0.455473	0.119727	0.418312	1.86829		9.821	1.92	1	0.468242		1.03912		2.91151		2.12915		1.71861		0.990159		1.21578		26.79	5.35	3	0.611846	0.909284	0.890604	0.976902	1.13082	0.974498	1.12452	0.975716	1.09969
P50429	Arsb	Arylsulfatase B OS=Mus musculus GN=Arsb PE=2 SV=3	4.36	4.39	0.29881	0.241198	0.198694	0.148157	0.0338403	0.0270811	-0.0986181	0.475473	0.0415952	0.0706047	0.302279	0.147255	0.176919	0.152699	1.23013	0.383952	2.06	1	1	1.75188		1.21221		1.1105		1.4034		0.933457		1.17362		0.851819		4.682	2.3	2	0.912499	0.543544	1.18926	0.968725	1.1212	0.467457	1.03039	0.821241	1.00618
P98203	Arvcf	Armadillo repeat protein deleted in velo-cardio-facial syndrome homolog OS=Mus musculus GN=Arvcf PE=1 SV=2	12.6	13.11	0.354267	0.0868212	0.158306	0.0228614	0.0286391	-0.20046	0.0722574	0.0852553	0.171567	0.163461	0.278813	0.121463	0.185808	0.101815	1.27834	0.000280622	5.301	7.5	4	1.21583	0.142206	1.12466	0.491762	1.261	0.248153	1.23569	0.203267	1.12355	0.386817	0.821763	0.039301	1.13548	0.515932	9.148	13.14	6	1.3644	0.000458755	1.14981	0.0941608	1.00815	0.884648	1.01075	0.849615	0.963115
Q9WV54	Asah1	Acid ceramidase OS=Mus musculus GN=Asah1 PE=1 SV=1	11.52	12.12	-0.559418	-0.612599	-0.450694	-0.329482	-0.174866	-0.07091	-0.0283439	0.352812	0.263251	0.184379	0.148279	0.306827	0.135116	0.0348537	1.47367	9.93523e-05	11.17	7.47	4	0.861459	0.646656	0.805827	0.133013	0.781865	0.109149	0.863357	0.174889	1.12482	0.245873	0.981002	0.885933	0.953625	0.608489	5.584	5.72	3	0.528439	0.108813	0.574733	0.0379337	0.631456	0.106657	0.709031	0.172078	0.826035
Q9QWY8	Asap1	Arf-GAP with SH3 domain, ANK repeat and PH domain-containing protein 1 OS=Mus musculus GN=Asap1 PE=1 SV=2	9.65	10.56	-0.021887	-0.0731833	0.00131103	-0.0431436	-0.150441	-0.0772577	-0.0631682	0.183433	0.134539	0.139631	0.0424391	0.0979937	0.188633	0.280054	1.01529	0.817064	0.959	0.27	1	1.1403		0.97612		1.11682		0.940232		0.833549		0.817973		0.799513		2.005	4.21	2	0.923456	0.632503	0.856946	0.307393	0.929681	0.702632	0.996476	0.972716	0.928584
Q7SIG6	Asap2	Arf-GAP with SH3 domain, ANK repeat and PH domain-containing protein 2 OS=Mus musculus GN=Asap2 PE=1 SV=3	4.2	6.69	-0.217449	-0.196063	-0.203148	-0.302449	-0.125483	-0.259956	-0.287315	0.13282	0.0541818	0.11769	0.0321073	0.366516	0.119481	0.167987	1.16268		2.088	4.12	2	0.805878	0.417367	0.896421	0.709554	0.819964	0.0814473	0.798214	0.632912	0.765966	0.288877	0.885479	0.407663	0.754661	0.0343358
O54984	Asna1	ATPase Asna1 OS=Mus musculus GN=Asna1 PE=1 SV=2	5.14	5.25	0.162245	0.0211582	0.042504	0.208204	-0.00566265	0.0350188	0.038115	0.343739	0.0480377	0.109819	0.205292	0.080053	0.0732502	0.0382228	1.11903	0.728111	4.598	2.62	2	1.45758	0.262882	0.978769	0.938533	0.999581	0.997344	1.33393	0.485855	1.04093	0.943848	1.08548	0.865636	1.00697	0.97432	5.172	4.02	2	1.04751	0.807231	1.04511	0.753658	1.12298	0.559592	1.1517	0.504404	1.01446
Q8C0M9	Asrgl1	Isoaspartyl peptidase/L-asparaginase OS=Mus musculus GN=Asrgl1 PE=1 SV=1	6.3	7.29	-0.339633	-0.123414	-0.0272826	-0.104163	-0.152157	-0.0399129	-0.0794482	0.0288671	0.232444	0.132958	0.466156	0.434964	0.331369	0.174836	1.26543	0.349747	7.669	3.89	3	0.807351	0.414831	1.10334	0.548933	0.890956	0.586652	0.650605	0.143911	0.63896	0.138808	0.788822	0.370416	0.824684	0.304464	6.442	4.22	2	0.787714	0.128779	0.817139	0.472149	0.990652	0.945616	1.01472	0.891708	1.01154
P16460	Ass1	Argininosuccinate synthase OS=Mus musculus GN=Ass1 PE=1 SV=1	11.94	12.41	-0.578362	-0.342445	-0.398778	-0.356483	-0.0938984	-0.144969	0.0979719	0.051469	0.0882736	0.077611	0.0350143	0.267353	0.0975221	0.179069	1.49315	1.2731e-11	9.223	8.04	5	0.653525	0.00355139	0.835594	0.354793	0.805083	0.0460775	0.760467	0.130896	1.14498	0.118956	0.971079	0.801164	1.22369	0.458277	10.19	9.85	5	0.697706	0.0398622	0.793744	0.0738873	0.747472	0.00409347	0.797372	0.0142937	0.904371
Q61137	Astn1	Astrotactin-1 OS=Mus musculus GN=Astn1 PE=2 SV=4	23.99	24.65	-0.166209	0.0355105	0.131511	0.085754	-0.0222114	-0.0777963	0.0824277	0.134269	0.162155	0.0781091	0.210076	0.161172	0.232742	0.042799	1.12211	2.03709e-10	11.37	17.6	11	0.810337	0.261917	0.92312	0.354615	1.06863	0.493826	0.900605	0.427229	0.929532	0.411248	0.786476	0.123428	1.04115	0.64395	3.917	10.46	4	0.894932	0.394945	1.01045	0.937164	1.05531	0.620142	1.11615	0.182881	0.917151
Q80Z10	Astn2	Astrotactin-2 OS=Mus musculus GN=Astn2 PE=2 SV=2	6.15	6.92	-0.142188	-0.0649814	-0.105559	-0.0721857	0.105823	-0.126537	0.0831051	0.468557	0.173325	0.168618	0.339021	0.415723	0.144152	0.169397	1.10358	0.546646	0.6657	2.2	1	0.82303	0.411029	1.04925	0.702231	0.886471	0.525694	0.883318	0.270344	1.08564	0.630596	0.950468	0.839597	1.0988	0.722492	1.997	3.95	2	0.694638	0.120663	0.834725	0.582696	0.85304	0.343601	0.787341	0.345718	0.803228
Q9D5T0	Atad1	ATPase family AAA domain-containing protein 1 OS=Mus musculus GN=Atad1 PE=1 SV=1	9.59	10.44	0.36495	0.0162913	0.14607	0.120599	0.0546689	-0.262203	-0.17573	0.303726	0.217512	0.0861613	0.244097	0.213873	0.049519	0.159013	1.28784	0.00759476	4.155	3.28	2	1.51454	0.506133	0.92542	0.907262	1.07141	0.89585	0.924441	0.859248	1.04367	0.943757	0.824784	0.699561	0.791223	0.691991	4.709	4.01	2	1.01515	0.962882	0.928683	0.828732	1.06674	0.635789	1.07283	0.612575	0.893402
Q925I1	Atad3	ATPase family AAA domain-containing protein 3 OS=Mus musculus GN=Atad3 PE=1 SV=1	38.81	39.34	0.491261	0.259906	0.420315	0.25484	0.294207	0.0593582	0.0740049	0.306544	0.0692158	0.0191843	0.330129	0.196293	0.141557	0.129063	1.40567	0.234729	25.04	27.72	15	1.78364	0.000157136	1.18983	0.0832386	1.32226	0.00108083	0.939748	0.228693	1.04842	0.296147	0.961703	0.559068	1.16715	0.0127347	23.18	24.41	14	1.31335	0.000540289	1.25984	0.00115828	1.35749	2.2568e-05	1.21904	0.000300527	1.34
Q8K341	Atat1	Alpha-tubulin N-acetyltransferase 1 OS=Mus musculus GN=Atat1 PE=1 SV=1	9.53	9.74	1.43353	0.79828	0.393079	0.259984	0.20244	0.106692	0.145951	0.247606	0.157204	0.0672633	0.143138	0.234203	0.0308436	0.0677313	2.70106	0	7.126	5.08	4	3.11474	0.0629118	1.91497	0.127979	1.29287	0.37811	1.28525	0.446123	0.958159	0.815799	1.09338	0.668926	1.15077	0.387822	6.888	5.38	3	2.83395	0.0521309	1.77746	0.0901436	1.38387	0.165929	1.24967	0.277808	1.30574
Q8BHE3	Atcay	Caytaxin OS=Mus musculus GN=Atcay PE=1 SV=1	5.44	6.05	-0.450824	-0.240243	0.0102856	-0.0149552	-0.137145	0.0626512	0.097775	0.173443	0.202915	0.205729	0.291324	0.143235	0.239892	0.214011	1.36682	9.81539e-07	7.258	4.04	2	0.730699	0.453403	0.973848	0.848675	1.12164	0.45727	1.24358	0.272811	0.813236	0.286679	1.2599	0.261755	1.11015	0.486883	9.946	5.5	3	0.649163	0.0339728	0.735068	0.0641344	0.85676	0.201676	0.919649	0.415338	0.940187
Q9CPX6	Atg3	Ubiquitin-like-conjugating enzyme ATG3 OS=Mus musculus GN=Atg3 PE=1 SV=1	5.26	5.32	-0.0315136	0.0913322	0.0733645	0.12017	0.163787	0.0174414	0.0197534	0.00798095	0.1348	0.00863673	0.0418984	0.011222	0.00938431	0.0584283	1.02208																			3.185	2.02	1	0.982228	0.889847	0.997241	0.990173	1.05663	0.709219	1.06477	0.78032	1.1264
Q8BH66	Atl1	Atlastin-1 OS=Mus musculus GN=Atl1 PE=1 SV=1	17.66	18.69	-0.0475766	-0.0819875	-0.0231578	0.0154161	-0.130698	0.0249351	-0.014283	0.130004	0.199159	0.0495044	0.0874039	0.0750408	0.141425	0.0990454	1.03353	0.841646	14.34	11.62	7	0.872931	0.271194	1.05055	0.47585	1.0135	0.930855	1.07412	0.307935	0.966187	0.746932	1.03189	0.640438	1.01592	0.849962	12.9	11.19	7	1.03224	0.655626	0.993117	0.921094	0.992194	0.910636	1.01026	0.928094	0.904538
Q6PA06	Atl2	Atlastin-2 OS=Mus musculus GN=Atl2 PE=1 SV=1	8.83	11.63	0.38623	0.388181	0.0795016	0.162715	0.107839	-0.0656197	0.0362021	0.078783	0.319403	0.190741	0.125767	0.227559	0.382459	0.253106	1.30697	0.020508	4.974	3.64	3	1.22728	0.536266	1.09497	0.547318	0.985651	0.927443	1.22267	0.590063	1.17002	0.36721	1.04257	0.757047	1.23559	0.442808	5.66	3.52	3	1.34386	0.948494	1.67675	0.191148	1.23069	0.525148	1.11693	0.608856	1.19045
Q91YH5	Atl3	Atlastin-3 OS=Mus musculus GN=Atl3 PE=2 SV=1	3.51	3.7	-0.016588	0.0126737	-0.542503	-0.246961	0.089244	-0.217611	-0.12863	0.339526	0.582649	0.437737	0.126029	0.0621992	0.060897	0.27173	1.01156		1.479	1.48	1	1.16756		1.34226		0.554005		0.792193		1.09674		0.886043		0.800641
Q9EPE9	Atp13a1	Probable cation-transporting ATPase 13A1 OS=Mus musculus GN=Atp13a1 PE=2 SV=2	4.04	4.49	0.0482322	-0.0455087	-0.0333124	0.0948006	0.0605791	0.141048	-0.119167	0.303985	0.38686	0.195724	0.306414	0.107145	0.056639	0.037152	1.034		0.8333	1.69	1	0.890867		0.801592		0.88779		0.918998		0.98953		1.13375		0.937638		1.667	1.66	2
Q8VDN2	Atp1a1	Sodium/potassium-transporting ATPase subunit alpha-1 OS=Mus musculus GN=Atp1a1 PE=1 SV=1	56.9	149.54	-1.41274	-0.840625	-0.429851	-0.238037	-0.17672	-0.318496	0.104683	0.123752	0.143414	0.0865614	0.0531057	0.237686	0.18253	0.029199	2.66242	0	48.78	54.13	142	0.35463	3.24883e-12	0.552894	2.03359e-09	0.703313	2.69699e-07	0.818943	0.0645162	1.03669	0.316966	0.759698	1.50639e-07	1.08899	0.0536572	46.43	51.48	117	0.360455	7.3377e-13	0.508263	3.21329e-10	0.734523	1.78177e-05	0.881245	0.0175825	0.746145
Q6PIE5	Atp1a2	Sodium/potassium-transporting ATPase subunit alpha-2 OS=Mus musculus GN=Atp1a2 PE=1 SV=1	72.43	166.33	-1.19855	-0.945954	-0.4316	-0.395862	-0.194434	-0.243928	-0.0185665	0.193235	0.235086	0.289495	0.20648	0.332054	0.0828039	0.228442	2.29509	0	52.84	66.22	149	0.444537	5.46284e-12	0.578095	1.66811e-12	0.834827	3.3764e-05	0.761049	0.000146895	1.0972	0.00713326	0.823059	8.99919e-06	1.1561	6.16016e-05	49.31	55.72	118	0.377719	1.79386e-13	0.430351	1.15287e-12	0.588108	1.83068e-11	0.658248	3.15851e-09	0.692482
Q6PIC6	Atp1a3	Sodium/potassium-transporting ATPase subunit alpha-3 OS=Mus musculus GN=Atp1a3 PE=1 SV=1	175.29	175.94	-0.917101	-0.457806	-0.260574	-0.227168	-0.0771149	-0.190011	0.0440628	0.2249	0.134058	0.0848704	0.0598267	0.228245	0.130917	0.0852467	1.88832	3.5355e-10	54.39	157.92	180	0.452841	2.30868e-15	0.710006	1.77005e-08	0.872375	0.0057225	0.866063	0.00103631	1.12282	0.000868238	0.841002	6.20084e-06	1.10276	0.00376748	53.31	127.08	151	0.530254	3.55386e-11	0.673624	1.25741e-05	0.780816	0.000774892	0.882896	0.0492888	0.820743
P14094	Atp1b1	Sodium/potassium-transporting ATPase subunit beta-1 OS=Mus musculus GN=Atp1b1 PE=1 SV=1	30.17	31.05	-1.14241	-0.622039	-0.315507	-0.242824	-0.0906816	-0.206225	0.0287661	0.223081	0.0270613	0.0303785	0.0752669	0.157047	0.123558	0.061869	2.20749	0	30.26	20.37	31	0.384069	9.72628e-08	0.639077	9.53808e-07	0.798644	0.000505535	0.870567	0.0120602	1.06392	0.209262	0.797262	0.000548846	1.07015	0.172774	33.22	22.22	33	0.463827	8.3467e-05	0.647287	0.00250955	0.822632	0.065553	0.871295	0.854141	0.893723
P14231	Atp1b2	Sodium/potassium-transporting ATPase subunit beta-2 OS=Mus musculus GN=Atp1b2 PE=1 SV=2	17.96	18.26	-1.16599	-0.771527	-0.312803	-0.359964	-0.171264	-0.186668	-0.0153073	0.294284	0.140171	0.216024	0.0927188	0.342328	0.0152098	0.260058	2.24387	1.94315e-09	21.38	10.83	18	0.384564	0.00598622	0.634951	0.0196039	0.911271	0.312955	0.794064	0.0659248	1.1652	0.140143	0.87452	0.177514	1.20845	0.0910656	22.76	14.77	13	0.409198	2.86624e-05	0.525883	0.000202525	0.681672	0.00341577	0.725343	0.00384837	0.751419
P97370	Atp1b3	Sodium/potassium-transporting ATPase subunit beta-3 OS=Mus musculus GN=Atp1b3 PE=1 SV=1	6.28	8.82	0.241305	0.0807336	0.0659118	0.0532767	-0.0951623	0.10451	0.0917068	0.133431	0.142215	0.0569433	0.114893	0.439771	0.120291	0.109991	1.18206		17.27	6.23	4	1.10723	0.36078	1.1339	0.282636	1.07637	0.616502	0.980803	0.872446	1.16135	0.287345	1.01357	0.892675	1.12466	0.469348	5.036	2	1	1.26195		0.986351		1.01794		1.09773		0.754646
O55143	Atp2a2	Sarcoplasmic/endoplasmic reticulum calcium ATPase 2 OS=Mus musculus GN=Atp2a2 PE=1 SV=2	56.35	57.93	-0.071584	-0.0466722	0.00359279	-0.0910451	-0.113634	-0.101262	0.0821196	0.0729927	0.0613093	0.167299	0.130139	0.167216	0.0300055	0.178824	1.05087	0.761294	15.52	33.85	20	0.900454	0.133206	0.967155	0.643765	1.14613	0.0813991	1.00679	0.903267	1.0516	0.289957	0.954814	0.292883	1.21023	0.000238792	20.31	44.43	23	0.994489	0.918934	1.01072	0.84388	0.93679	0.25096	0.969338	0.518906	0.89345
Q9R0K7	Atp2b2	Plasma membrane calcium-transporting ATPase 2 OS=Mus musculus GN=Atp2b2 PE=1 SV=2	111.37	112.2	-0.894912	-0.489036	-0.243136	-0.186178	-0.0924177	-0.215451	0.123522	0.0963001	0.0616849	0.0341715	0.086803	0.13839	0.0688576	0.055904	1.8595	0	39.23	97.17	64	0.501281	3.38627e-11	0.679991	2.65738e-10	0.845794	2.22619e-05	0.845405	0.000128835	1.04328	0.117045	0.829707	3.87181e-05	1.1096	0.00077182	34.47	85.66	57	0.541959	5.30244e-10	0.719287	5.06101e-05	0.864689	0.0168583	0.942003	0.220579	0.866014
Q03265	Atp5a1	ATP synthase subunit alpha, mitochondrial OS=Mus musculus GN=Atp5a1 PE=1 SV=1	80.9	82.41	0.133148	0.0100931	0.242293	0.0986784	0.293947	-0.0312631	0.0714822	0.462717	0.0570335	0.0437708	0.380552	0.136091	0.122762	0.125564	1.09668	0.59089	55.15	72.23	70	1.58608	1.32833e-09	1.05101	0.133973	1.17111	0.0033924	0.84567	0.00180958	1.10143	0.0336053	0.948852	0.3246	1.14109	0.000265206	56.6	70.46	54	0.937423	0.320708	0.999473	0.994605	1.15473	0.0101082	1.01988	0.758088	1.27164
P56480	Atp5b	ATP synthase subunit beta, mitochondrial OS=Mus musculus GN=Atp5b PE=1 SV=2	85.94	86.42	0.126469	0.0311994	0.312992	0.120661	0.320737	-0.00366823	0.058186	0.436347	0.0650483	0.027859	0.386254	0.17588	0.124946	0.131105	1.09162	0.534388	63.52	78.62	88	1.53963	0.000401562	1.02665	0.72441	1.23979	0.0886689	0.841342	0.0213146	1.08499	0.262372	0.974005	0.653489	1.14306	0.0633081	56.71	56.72	65	0.969003	0.749756	1.0663	0.611762	1.26768	0.0268779	1.06422	0.333152	1.343
Q91VR2	Atp5c1	ATP synthase subunit gamma, mitochondrial OS=Mus musculus GN=Atp5c1 PE=1 SV=1	25.79	26.75	0.0548704	-0.138159	0.160508	0.0712145	0.215536	-0.0659795	0.033915	0.323402	0.0815566	0.147284	0.390448	0.163792	0.0414744	0.0732595	1.03877	0.499498	35.91	24.67	20	1.34552	0.00917438	0.882342	0.246756	1.01642	0.854753	0.825119	0.446366	1.03529	0.656108	0.926609	0.141466	1.06417	0.471527	33.56	21.83	16	0.91822	0.353465	0.876757	0.224545	1.10325	0.318241	0.998488	0.977425	1.16393
Q9D3D9	Atp5d	ATP synthase subunit delta, mitochondrial OS=Mus musculus GN=Atp5d PE=1 SV=1	10	11.18	0.00615557	-0.0829226	0.114819	0.0691045	0.17208	-0.0468391	0.0422355	0.459533	0.125197	0.0728814	0.303046	0.0881244	0.0277538	0.159124	1.00428	0.671369	35.71	11.18	8	1.45065	0.026842	1.04275	0.734105	1.11375	0.259524	0.926968	0.540703	1.05423	0.5456	0.986896	0.910495	1.16842	0.359009	23.21	6	4	0.840186	0.329168	0.888222	0.443029	1.02149	0.865206	0.931556	0.604149	1.14117
P56382	Atp5e	ATP synthase subunit epsilon, mitochondrial OS=Mus musculus GN=Atp5e PE=1 SV=2	5.39	5.41	0.169604	0.152598	0.319199	0.227456	0.332838	0.0703928	0.0543135	0.364618	0.180414	0.112883	0.334706	0.272542	0.274616	0.166185	1.12475	0.600094	28.85	4.85	3	1.46332	0.0256085	1.06406	0.547442	1.15186	0.337717	0.896231	0.527191	1.02803	0.792573	0.975908	0.793911	1.05062	0.697894	28.85	4.73	3	1.09994	0.367293	1.27994	0.0960492	1.34684	0.0741872	1.3163	0.0706359	1.49368
Q9CQQ7	Atp5f1	ATP synthase F(0) complex subunit B1, mitochondrial OS=Mus musculus GN=Atp5f1 PE=1 SV=1	17.45	18.15	0.117731	0.015708	0.240251	0.107878	0.308218	-0.00482921	0.0629179	0.394105	0.0428358	0.11447	0.394948	0.162867	0.0909536	0.125389	1.08503	0.589362	30.86	16.61	19	1.48729	0.00376049	1.04612	0.52116	1.18599	0.0241535	0.864389	0.042399	1.10595	0.132897	0.966723	0.677929	1.15299	0.0492219	28.52	16.29	10	0.920939	0.177555	0.995895	0.942029	1.08897	0.167754	0.988941	0.878924	1.23828
Q9DCX2	Atp5h	ATP synthase subunit d, mitochondrial OS=Mus musculus GN=Atp5h PE=1 SV=3	27.65	28.07	0.159886	-0.05752	0.153416	0.0593852	0.273871	-0.0811086	0.00484763	0.496181	0.0502786	0.0665348	0.405369	0.172476	0.0864355	0.218861	1.1172	0.572885	57.14	27.17	25	1.66103	0.0011281	0.988417	0.817919	1.11162	0.139919	0.833889	0.0127013	1.05666	0.381844	0.950613	0.327082	1.19187	0.0206642	61.49	14.44	12	0.900243	0.29142	0.924201	0.54344	1.06235	0.684202	0.949642	0.707631	1.26
Q06185	Atp5i	ATP synthase subunit e, mitochondrial OS=Mus musculus GN=Atp5i PE=1 SV=2	12.9	13.57	0.157129	0.0106923	0.225316	0.0728689	0.227951	-0.0188215	0.0755883	0.493721	0.0254168	0.120328	0.421462	0.180311	0.00560383	0.187605	1.11507	0.653467	50.7	7.24	5	1.65513	0.0354542	1.00951	0.931523	1.16181	0.265375	0.855685	0.249688	1.03969	0.72962	0.982623	0.87466	1.22436	0.23952	69.01	8.83	7	0.905312	0.940643	0.98892	0.953881	1.07901	0.685687	0.925516	0.485386	1.15829
P97450	Atp5j	ATP synthase-coupling factor 6, mitochondrial OS=Mus musculus GN=Atp5j PE=1 SV=1	11.98	12.53	0.133794	-0.0134481	0.233467	0.0698676	0.226017	-0.0982987	0.063422	0.495006	0.137518	0.133873	0.349772	0.179212	0.0291099	0.144374	1.09718	0.572721	47.22	11.13	15	1.63052	0.00398306	1.09222	0.474734	1.20096	0.0337434	0.857456	0.0586857	1.03923	0.642459	0.952415	0.871245	1.1718	0.0541109	47.22	11.56	8	0.896334	0.107226	0.902797	0.250713	1.06209	0.551048	0.982035	0.886994	1.15645
P56135	Atp5j2	ATP synthase subunit f, mitochondrial OS=Mus musculus GN=Atp5j2 PE=1 SV=3	3.08	3.64	0.236442	0.0639001	0.307484	0.167658	0.320748	-0.0116084	0.110156	0.635638	0.117337	0.0884159	0.299559	0.0836622	0.160319	0.122301	1.17808	0.576589	26.14	4	3	1.95928	0.0256707	1.14272	0.324347	1.29546	0.132669	0.958768	0.827535	1.19258	0.23952	1.08839	0.500285	1.19034	0.237269	13.64	2.39	1	0.919843	0.705656	1.02571	0.923078	1.1543	0.599605	1.04023	0.881067	1.22563
Q9CPQ8	Atp5l	ATP synthase subunit g, mitochondrial OS=Mus musculus GN=Atp5l PE=1 SV=1	9.01	10.87	0.202185	-0.0773974	0.292584	0.0612738	0.260656	0.00118261	0.0374508	0.474178	0.286199	0.170364	0.355513	0.249974	0.189936	0.0391248	1.15044	0.545163	33.01	4.25	4	1.65205	0.261014	0.957124	0.735147	1.07184	0.612417	0.916532	0.54096	1.02898	0.88622	0.948704	0.787149	1.02723	0.832176	29.13	4.87	5	1.06001	0.675092	1.14985	0.181579	1.27785	0.0466971	0.893975	0.270221	1.4467
Q9DB20	Atp5o	ATP synthase subunit O, mitochondrial OS=Mus musculus GN=Atp5o PE=1 SV=1	24.45	25.14	0.1295	0.0382347	0.245365	0.0652817	0.283576	-0.0345651	0.047529	0.364487	0.072783	0.0561054	0.340248	0.154693	0.128152	0.121925	1.09391	0.568466	46.01	19.99	19	1.45972	0.0018095	1.02588	0.689716	1.15093	0.162984	0.840105	0.0122434	1.07673	0.173585	0.933677	0.290909	1.1284	0.143856	57.28	19.85	20	0.983244	0.823757	1.0805	0.390355	1.16825	0.136394	1.01549	0.779696	1.31345
Q9R1Q9	Atp6ap1	V-type proton ATPase subunit S1 OS=Mus musculus GN=Atp6ap1 PE=1 SV=1	3.79	4.82	-0.710479	-0.373942	-0.116417	0.00535862	-0.0432708	-0.00926445	0.145065	0.232429	0.102772	0.150777	0.0557482	0.10873	0.135356	0.145737	1.63635	3.891e-12	4.752	3.8	2	0.729438	0.290212	0.740154	0.462003	1.01701	0.899127	0.967971	0.967367	0.958782	0.851084	1.01878	0.890549	1.16161	0.393756	1.512	1.83	1	0.587819	0.123729	0.741003	0.229621	0.934293	0.823257	1.04536	0.8361	1.052
Q9CYN9	Atp6ap2	Renin receptor OS=Mus musculus GN=Atp6ap2 PE=2 SV=2	4.46	4.56	-0.711638	-0.342476	-0.0181068	0.0248651	-0.105139	-0.0115187	0.024851	0.748078	0.355607	0.204235	0.170413	0.373395	0.277869	0.198269	1.63766	0.0193917	3.714	2.24	1	0.345877	0.209744	0.598056	0.400816	0.873467	0.471458	0.903773	0.574031	0.705859	0.337858	0.808159	0.456623	0.877827	0.499192	6.286	3.89	3	0.954953	0.901773	0.959591	0.693734	1.15295	0.280102	1.14461	0.609347	1.17967
Q9Z1G4	Atp6v0a1	V-type proton ATPase 116 kDa subunit a isoform 1 OS=Mus musculus GN=Atp6v0a1 PE=1 SV=3	60.06	60.7	-0.82966	-0.472118	-0.160183	-0.0508673	0.0119219	0.0429344	0.0475894	0.143144	0.0179891	0.0519152	0.0314229	0.0190712	0.0929168	0.0118031	1.77727	0	28.84	49.35	42	0.630758	3.5325e-06	0.712002	5.9409e-06	0.914139	0.147671	0.966323	0.634265	1.02109	0.57154	0.957684	0.275207	1.02928	0.530545	28.01	51.6	48	0.527466	1.53534e-11	0.729981	1.06905e-05	0.913255	0.0687883	0.986102	0.783093	1.00945
P63082	Atp6v0c	V-type proton ATPase 16 kDa proteolipid subunit OS=Mus musculus GN=Atp6v0c PE=2 SV=1	5.12	5.2	-1.39736	-0.863966	-0.418823	-0.285268	-0.139073	-0.118848	-0.23739	0.568303	0.368337	0.277157	0.474005	0.380451	0.149605	0.210821	2.63419		11.61	3	2	0.287331	0.125627	0.458687	0.0977292	0.653019	0.444362	0.650472	0.162372	1.09425	0.571112	0.855812	0.665913	0.765003	0.341869	11.61	2.02	1	0.501558	0.209727	0.658149	0.322583	0.856875	0.754027	1.0352	0.829647	0.753619
P51863	Atp6v0d1	V-type proton ATPase subunit d 1 OS=Mus musculus GN=Atp6v0d1 PE=1 SV=2	13.45	13.56	-0.76367	-0.494039	-0.186077	-0.103257	-0.0079816	-0.0115657	0.0337804	0.231028	0.133456	0.114721	0.0682784	0.097762	0.124003	0.0275228	1.6978	0	14.53	12.6	10	0.650357	0.0129195	0.73073	0.00665837	0.922678	0.224626	0.942635	0.361592	1.00052	0.995091	0.939958	0.430866	1.04425	0.495683	18.23	13.69	10	0.489641	0.000471302	0.640246	0.00145616	0.801918	0.0117601	0.883474	0.0730872	0.926705
P50516	Atp6v1a	V-type proton ATPase catalytic subunit A OS=Mus musculus GN=Atp6v1a PE=1 SV=2	56.32	57.62	-0.793044	-0.419853	-0.154934	0.00236786	-0.136494	0.140518	-0.143325	0.15121	0.0460455	0.0683494	0.175846	0.260966	0.0450291	0.254824	1.73273	5.86797e-12	28.85	35.99	25	0.644838	2.46515e-06	0.768173	5.07766e-06	0.862862	0.00109665	1.06445	0.56031	0.74816	6.32885e-07	1.11771	0.0216562	0.741604	6.67789e-07	45.71	52.01	40	0.56934	4.59735e-08	0.75337	0.00051333	0.946372	0.291191	1.08454	0.11274	1.06905
P62814	Atp6v1b2	V-type proton ATPase subunit B, brain isoform OS=Mus musculus GN=Atp6v1b2 PE=1 SV=1	53.9	54.28	-0.77758	-0.377026	-0.116828	0.0130408	-0.128146	0.109321	-0.0826595	0.0945408	0.0877904	0.0825082	0.0775565	0.279316	0.0181641	0.216312	1.71425	0	34.25	37.08	22	0.627801	4.00808e-06	0.822852	0.00093406	0.897096	0.0887645	1.05431	0.257354	0.734319	0.000816035	1.06426	0.236409	0.798606	0.00255	43.84	41.89	35	0.571249	5.66782e-10	0.759956	0.00018386	0.984893	0.759168	1.02548	0.641542	1.05721
Q9Z1G3	Atp6v1c1	V-type proton ATPase subunit C 1 OS=Mus musculus GN=Atp6v1c1 PE=1 SV=4	39.33	40.12	-0.528911	-0.343157	-0.101144	0.0580164	-0.073328	0.112071	-0.0318002	0.256625	0.145241	0.080063	0.157549	0.104179	0.0869871	0.087119	1.44284	1.1293e-06	17.28	16.68	8	0.848463	0.0180816	0.884922	0.0387226	0.99005	0.900332	1.17722	0.0152805	0.874549	0.0319196	1.1482	0.0235138	0.912326	0.216709	41.88	34.67	20	0.607378	6.16516e-07	0.736199	7.02222e-06	0.887455	0.0232842	1.00301	0.939839	0.995303
P57746	Atp6v1d	V-type proton ATPase subunit D OS=Mus musculus GN=Atp6v1d PE=1 SV=1	11.57	12.06	-0.613284	-0.36938	-0.123803	0.054994	-0.151113	0.112037	-0.10619	0.201996	0.12623	0.106721	0.177058	0.180459	0.119802	0.12785	1.52974	7.06929e-10	14.98	6.26	4	0.767056	0.163146	0.854869	0.128403	0.999526	0.996117	1.19697	0.0955575	0.779512	0.0681152	1.1705	0.126691	0.838785	0.109045	23.48	10.32	6	0.616082	0.0071777	0.724621	0.0101635	0.87665	0.10653	0.964969	0.571481	0.963667
P50518	Atp6v1e1	V-type proton ATPase subunit E 1 OS=Mus musculus GN=Atp6v1e1 PE=1 SV=2	26.82	26.97	-0.836051	-0.444463	-0.173533	0.0266158	-0.141422	0.129652	-0.11498	0.213804	0.186844	0.0209267	0.158602	0.205722	0.0755464	0.160822	1.78516	2.06946e-13	30.09	16.69	9	0.658007	0.00731819	0.84831	0.0202998	0.895968	0.23701	1.15403	0.0363941	0.772026	0.00721956	1.09354	0.147995	0.812575	0.00704991	46.46	23.06	19	0.491504	9.96019e-07	0.659609	9.83065e-05	0.892121	0.114906	0.937985	0.199897	0.952475
Q9D1K2	Atp6v1f	V-type proton ATPase subunit F OS=Mus musculus GN=Atp6v1f PE=1 SV=2	9.17	9.68	-0.725099	-0.400315	-0.109372	0.0510997	-0.151373	0.150337	-0.117708	0.139384	0.145603	0.0890623	0.0420248	0.303851	0.1026	0.297733	1.65301	4.9714e-11	41.18	9.31	7	0.656475	0.069781	0.809777	0.200742	0.866195	0.218281	1.07138	0.768372	0.710104	0.00676303	1.0998	0.519954	0.727575	0.0683632	34.45	8.39	5	0.543772	0.00659176	0.674618	0.0324371	0.940952	0.450809	1.02124	0.784836	0.968666
Q9WTT4	Atp6v1g2	V-type proton ATPase subunit G 2 OS=Mus musculus GN=Atp6v1g2 PE=2 SV=1	11.68	11.69	-1.16462	-0.560603	-0.347876	-0.180886	-0.213023	-0.0120442	-0.145975	0.267817	0.126136	0.0957744	0.0648264	0.231849	0.0749942	0.202239	2.24174	5.17e-10	32.2	6.12	5	0.551116	0.198644	0.748583	0.233313	0.818516	0.529893	0.863451	0.41529	0.738671	0.25319	1.0024	0.986481	0.772755	0.447968	44.07	9.62	13	0.413756	0.55555	0.634334	0.711782	0.727801	0.797146	0.928911	0.951071	0.85379
Q8BVE3	Atp6v1h	V-type proton ATPase subunit H OS=Mus musculus GN=Atp6v1h PE=1 SV=1	25.45	26.6	-0.631153	-0.430398	-0.176104	0.0341581	-0.227534	0.0648395	-0.130724	0.19611	0.129446	0.0253202	0.0800558	0.162117	0.0957556	0.196279	1.5488	6.57655e-07	22.15	15.03	12	0.751147	0.0759706	0.819808	0.0440676	0.872211	0.197099	1.07473	0.569912	0.7528	0.0610423	1.04155	0.563277	0.780595	0.0848958	22.15	17.92	11	0.577389	0.00227363	0.688853	0.00979256	0.880859	0.144774	1.0365	0.595169	0.933681
P70704	Atp8a1	Probable phospholipid-transporting ATPase IA OS=Mus musculus GN=Atp8a1 PE=1 SV=1	36.25	37.9	-0.329753	-0.275845	-0.198783	-0.17848	-0.125993	0.0508185	-0.0439799	0.0847754	0.028749	0.0657892	0.097024	0.0967772	0.0685322	0.015897	1.2568	1.63807e-06	11.05	21.95	11	0.851492	0.20448	0.807221	0.0368766	0.898699	0.253802	0.917523	0.392277	0.984108	0.845875	0.983422	0.750967	0.959993	0.574977	14.36	28.01	15	0.76741	0.000480892	0.836637	0.0168605	0.890118	0.0319838	0.919703	0.0879807	0.907738
O70228	Atp9a	Probable phospholipid-transporting ATPase IIA OS=Mus musculus GN=Atp9a PE=2 SV=3	13.66	14.34	0.621194	0.247509	0.0272245	-0.0862952	-0.0533888	-0.0724822	-0.0247588	0.151355	0.0463416	0.103968	0.198437	0.107842	0.0659595	0.0995673	1.53815	0	2.77	5.91	3	1.43993	0.0472087	1.18998	0.243441	0.96776	0.819682	0.805288	0.43747	1.01248	0.895659	0.903835	0.401436	0.925873	0.474833	2.961	5.96	3	1.45585	0.00434117	1.14834	0.097651	0.988252	0.863175	0.99635	0.967641	0.884261
O35143	Atpif1	ATPase inhibitor, mitochondrial OS=Mus musculus GN=Atpif1 PE=1 SV=2	12.2	12.33	0.386935	0.349009	0.529128	0.303457	0.406174	0.188121	0.10181	0.27728	0.215401	0.0821651	0.295091	0.332655	0.121732	0.187261	1.30761	0.379224	21.7	6.16	4	1.54373	0.175655	1.22103	0.349798	1.39733	0.221647	1.00877	0.954766	1.02598	0.917516	1.06242	0.708321	1.23687	0.331478	35.85	6.98	6	1.36721	0.22371	1.50348	0.165608	1.54114	0.115298	1.22702	0.148199	1.60508
Q9WU60	Atrn	Attractin OS=Mus musculus GN=Atrn PE=2 SV=3	6	6.58	0.555122	0.504178	0.183491	0.347141	0.0542573	0.00813291	0.0837116	0.232151	0.500388	0.374913	0.180642	0.744785	0.352023	0.257447	1.46929	6.08863e-06	1.05	2.06	1	1.23578		1.01717		0.896162		1.17016		0.573276		0.764643		0.89931		0.6303	2.24	1	1.69868	0.333661	2.03218	0.260616	1.49959	0.249662	1.46901	0.436105	1.4594
Q9JLZ3	Auh	Methylglutaconyl-CoA hydratase, mitochondrial OS=Mus musculus GN=Auh PE=1 SV=1	18.34	19.38	-0.39708	-0.40374	-0.170818	-0.122979	0.00135803	0.0224411	-0.0375747	0.456617	0.229438	0.143217	0.0822786	0.169424	0.0507989	0.0906752	1.31684	0.036097	13.06	7.17	4	1.08996	0.282557	0.905716	0.465448	0.996136	0.968428	0.897479	0.332773	1.14629	0.256976	1.05215	0.491502	0.972407	0.753561	21.02	8.2	5	0.66452	0.00424017	0.709978	0.00214591	0.842335	0.0335995	0.880517	0.0837026	0.936722
Q9Z1R2	Bag6	Large proline-rich protein BAG6 OS=Mus musculus GN=Bag6 PE=1 SV=1	7.1	8.12	-0.230196	-0.118961	-0.215101	-0.112629	-0.147036	-0.0858969	-0.188056	0.0647306	0.00436837	0.0868614	0.145213	0.0638646	0.0666415	0.0511952	1.17299		0.4333	0.06	1															1.993	4.6	2	0.88	0.473846	0.922824	0.586097	0.898954	0.430808	0.993128	0.975568	0.93182
Q3UHD1	Bai1	Brain-specific angiogenesis inhibitor 1 OS=Mus musculus GN=Bai1 PE=1 SV=1	26.35	27.94	-0.311934	-0.26669	-0.137707	-0.000810445	0.111095	-0.17072	0.0720349	0.137375	0.0198269	0.108341	0.149038	0.105745	0.133525	0.0793983	1.24137	3.05837e-05	4.046	16.3	8	0.867806	0.447791	0.826426	0.198307	0.932014	0.609465	0.909053	0.508396	1.01552	0.879848	0.897446	0.325485	0.999793	0.99841	4.994	13.09	6	0.723599	0.130247	0.823035	0.225016	0.964567	0.618178	0.984243	0.882574	1.05923
Q8CGM1	Bai2	Brain-specific angiogenesis inhibitor 2 OS=Mus musculus GN=Bai2 PE=1 SV=2	11.26	15.69	0.102201	0.305304	0.268836	0.448975	0.388597	0.209985	0.387149	0.278414	0.17866	0.328094	0.377912	0.310352	0.182513	0.353217	1.07341	7.32969e-13	3.523	8.3	5	0.994719	0.968666	1.23729	0.162026	1.11483	0.529782	1.18764	0.213543	1.166	0.221395	1.16048	0.335094	1.11583	0.506647	2.498	4.05	3	1.3368	0.935951	1.39767	0.926229	1.55646	0.901865	1.84664	0.859462	1.67794
Q80ZF8	Bai3	Brain-specific angiogenesis inhibitor 3 OS=Mus musculus GN=Bai3 PE=1 SV=2	19.97	22.6	-0.0559992	-0.0315639	0.0284501	0.0164077	0.101326	-0.0577162	0.0715689	0.0654441	0.12964	0.138481	0.0330843	0.149504	0.0805895	0.0287686	1.03958	0.160151	4.599	11.1	9	0.954183	0.701735	0.982158	0.843794	1.04182	0.537865	0.987978	0.910972	1.03094	0.641103	0.900769	0.319192	1.02703	0.686188	5.913	16.49	8	1.0101	0.993657	1.06821	0.709546	1.10882	0.48261	1.0343	0.774518	1.20666
Q8BKX1	Baiap2	Brain-specific angiogenesis inhibitor 1-associated protein 2 OS=Mus musculus GN=Baiap2 PE=1 SV=2	59.22	60.81	-0.718178	-0.419254	-0.106211	0.0040217	0.0721404	-0.0202902	0.0704215	0.102131	0.0593674	0.0589927	0.0934295	0.0905758	0.18523	0.0793524	1.6451	0	44.67	45.78	27	0.603559	1.084e-05	0.714385	1.32332e-05	0.925246	0.177036	0.940258	0.433476	0.978013	0.628628	0.858509	0.00349098	1.11367	0.0238613	43.55	46.23	28	0.654604	2.38305e-06	0.773709	0.0006701	0.969627	0.485702	1.00205	0.963417	1.08418
Q91XV3	Basp1	Brain acid soluble protein 1 OS=Mus musculus GN=Basp1 PE=1 SV=3	43.2	43.42	-0.221483	-0.18639	-0.334266	-0.0180306	-0.411775	0.0615608	-0.289331	0.417844	0.300705	0.29929	0.327999	0.338025	0.32285	0.469444	1.16593	0.476556	65.04	36.8	23	0.641651	4.28345e-05	1.0506	0.303737	0.670177	5.29037e-06	1.28368	0.00027311	0.605716	6.20419e-07	1.18811	0.00357874	0.565025	1.9655e-07	55.31	26.75	19	0.858652	0.0167935	0.698911	8.03926e-06	0.744626	4.68262e-05	0.856917	0.0061798	0.727144
Q61361	Bcan	Brevican core protein OS=Mus musculus GN=Bcan PE=1 SV=2	18.11	18.57	-0.944398	-0.890342	-0.580833	-0.499459	-0.228064	-0.481877	-0.00926381	0.307871	0.249335	0.365673	0.234106	0.601584	0.0548606	0.0963476	1.92439	0	7.248	13.24	8	0.644011	0.0189066	0.647565	0.0044147	0.892974	0.171652	0.849816	0.158759	1.38182	0.00291725	0.748187	0.00576964	1.03041	0.755862	6.569	11.63	8	0.518425	0.00111287	0.52797	0.00150789	0.600789	0.00157814	0.667005	0.00213827	0.669153
Q61335	Bcap31	B-cell receptor-associated protein 31 OS=Mus musculus GN=Bcap31 PE=1 SV=4	4.02	4.16	0.151314	-0.00863249	-0.0230386	0.0930489	0.0733063	-0.0397606	-0.000753335	0.275728	0.112213	0.118359	0.140411	0.266136	0.198254	0.140776	1.11058	0.752011	4.082	2.02	1	0.914048	0.668272	1.04135	0.753687	1.07447	0.828426	1.13798	0.522264	1.29602	0.339277	0.856334	0.538906	1.11617	0.609671	8.163	3.7	2	1.3393		0.908667		0.91331		1.11813		0.984514
Q80YN3	Bcas1	Breast carcinoma-amplified sequence 1 homolog OS=Mus musculus GN=Bcas1 PE=2 SV=3	5.08	5.25	0.000206942	0.0987417	-0.0278578	0.0507864	0.0404568	0.128275	0.176511	0.32148	0.144569	0.107072	0.242619	0.0608768	0.289557	0.173555	1.00014	0.721126	4.897	3.53	2	1.29191	0.392892	1.20208	0.333374	1.06855	0.749818	1.19858	0.326868	1.07398	0.713153	1.37417	0.324187	1.28758	0.366928	2.37	2.58	1	0.860331	0.455164	1.01496	0.932706	0.936624	0.73695	0.861821	0.498749	0.987162
O35855	Bcat2	Branched-chain-amino-acid aminotransferase, mitochondrial OS=Mus musculus GN=Bcat2 PE=2 SV=2	4.03	4.82	0.479805	0.593475	0.693942	0.652623	0.592084	0.557646	0.182197	0.00876209	0.083495	0.30508	0.0198428	0.186549	0.303991	0.195285	1.39456																			3.053	2.04	1	1.38858		1.44837		1.87861		1.55681		1.65175
Q64373	Bcl2l1	Bcl-2-like protein 1 OS=Mus musculus GN=Bcl2l1 PE=1 SV=1	4.12	4.16	0.372014	0.151379	-0.134888	-0.037465	0.348874	-0.318417	0.0477516	0.291689	0.348231	0.433695	0.107352	0.161037	0.532954	0.223125	1.29416	0.0574242	3.863	1.77	1	1.63062		1.40944		0.645146		1.05113		1.29353		0.575792		1.14802		4.292	2.11	1	1.12032		1.11743		1.04505		0.971501		1.41178
P59017	Bcl2l13	Bcl-2-like protein 13 OS=Mus musculus GN=Bcl2l13 PE=1 SV=2	7.47	7.6	0.445212	0.172594	0.295834	0.238584	0.185983	-0.0316137	0.0571787	0.313747	0.206978	0.135424	0.156071	0.07965	0.139407	0.186945	1.36151	0.00539682	11.06	7.22	4	1.74781	0.0970004	1.27571	0.127215	1.36443	0.305932	1.18776	0.45849	1.19872	0.132599	1.05584	0.524045	1.17164	0.343827	5.069	3.59	2	1.1749	0.358509	0.963134	0.777109	1.14036	0.418544	1.05549	0.687082	1.07383
Q6PAJ1	Bcr	Breakpoint cluster region protein OS=Mus musculus GN=Bcr PE=1 SV=3	11.8	13.5	0.441086	0.118578	0.104614	0.148683	0.084757	0.158392	-0.119674	0.291532	0.0713606	0.0499609	0.137155	0.0819167	0.0804048	0.0970077	1.35763	0.0358354	1.496	4.02	2	1.69868	0.118762	1.14932	0.647132	1.11428	0.704495	1.22351	0.291903	0.994368	0.992889	1.1101	0.709952	0.899991	0.811853	4.646	10.05	5	1.28393	0.0183588	1.05161	0.665149	1.07279	0.33287	1.01212	0.888157	1.10696
Q9CZP5	Bcs1l	Mitochondrial chaperone BCS1 OS=Mus musculus GN=Bcs1l PE=1 SV=1	6.67	6.83	-0.136147	-0.103616	-0.176839	-0.158991	0.140464	0.0836339	-0.0608039	0.122062	0.26853	0.363545	0.425316	0.325982	0.221291	0.147128	1.09897	0.548341	2.392	2.02	1	0.942314	0.876257	0.777999	0.249021	0.664841	0.58506	0.670015	0.640059	0.856295	0.692241	1.11175	0.843493	0.91128	0.795959	0	0.31	0	0.826254	0.306919	0.918541	0.553401	1.07069	0.62273	0.887707	0.508777	1.3238
Q80XN0	Bdh1	D-beta-hydroxybutyrate dehydrogenase, mitochondrial OS=Mus musculus GN=Bdh1 PE=1 SV=2	31.84	32.45	1.36851	1.17606	1.20049	0.869676	0.659338	0.164224	0.214396	0.154904	0.235288	0.25185	0.551129	0.665537	0.25568	0.182847	2.58203	1.52549e-07	37.61	26.87	29	2.92257	2.40368e-08	1.87573	4.84505e-06	1.91719	9.1154e-08	1.25985	0.0167795	0.935563	0.263418	0.913324	0.144887	1.31692	6.38228e-05	37.9	26.91	21	2.41681	1.60654e-06	2.42001	4.10831e-07	2.33117	4.55791e-07	1.79173	2.4795e-06	1.88539
Q68EF6	Begain	Brain-enriched guanylate kinase-associated protein OS=Mus musculus GN=Begain PE=1 SV=2	20.56	21.51	-0.415816	-0.157517	0.0124357	0.0129761	0.0943719	-0.0449342	0.192524	0.0782638	0.0923232	0.0818965	0.276859	0.139927	0.113683	0.0649508	1.33405	0	17.5	14.46	8	0.705476	0.0729601	0.930189	0.229927	0.951999	0.503657	0.870905	0.13396	0.961279	0.59707	0.892725	0.0778578	1.20257	0.0136913	11.17	10.89	6	0.783204	0.00389456	0.832705	0.0142071	1.01083	0.847581	0.940985	0.300875	1.08752
O08539	Bin1	Myc box-dependent-interacting protein 1 OS=Mus musculus GN=Bin1 PE=1 SV=1	20.42	24.72	-0.746711	-0.435084	-0.360851	-0.128472	-0.318595	0.132425	-0.128506	0.0169231	0.136461	0.0789572	0.30838	0.136485	0.229098	0.200558	1.67796	0	11.73	9.45	7	0.58853	0.0950135	0.823629	0.145991	0.731169	0.297653	1.17057	0.201177	0.726668	0.114055	1.30095	0.0888197	0.779842	0.214164	20.41	20.11	14	0.597066	0.00114753	0.689449	0.00296278	0.80007	0.00356742	0.800532	0.00115996	0.808481
O35607	Bmpr2	Bone morphogenetic protein receptor type-2 OS=Mus musculus GN=Bmpr2 PE=1 SV=1	11.48	11.9	-0.0733147	-0.0498936	-0.110555	0.0709027	0.0726579	0.13566	0.174105	0.12421	0.132383	0.0804151	0.127891	0.159787	0.18707	0.135522	1.05213	0.167777	4.528	6	4	0.907341	0.722625	0.998731	0.996107	0.986712	0.905446	1.16358	0.507282	1.18705	0.456074	1.26144	0.27801	1.24062	0.0906596	5.202	9.35	5	1.04972	0.632574	1.03652	0.603056	0.906684	0.316214	0.99709	0.963644	0.955254
Q9Z0S1	Bpnt1	3'(2'),5'-bisphosphate nucleotidase 1 OS=Mus musculus GN=Bpnt1 PE=1 SV=2	4.03	4.05	0.122449	0.00856846	-0.0554049	-0.0176455	0.0734919	0.494621	0.0033551	0.92592	0.0726845	0.25095	0.0853808	0.244916	0.0271172	0.439483	1.08858	0.496063	4.221	2	1	2.27064		1.0613		0.790887		0.986759		0.869619		1.41244		0.707595		2.597	2	1	0.695225		0.960296		1.0227		1.04864		1.11265
Q8BXV2	Bri3bp	BRI3-binding protein OS=Mus musculus GN=Bri3bp PE=2 SV=1	4	4.13	0.566079	0.0669016	-0.0436403	-0.280948	-0.136637	-0.27753	0.0111164	0.279423	0.554197	0.0183996	0.566056	0.0200737	0.441658	0.0570602	1.48049		5.534	2	1	1.29101		0.798312		0.978993		0.623642		0.900731		0.664421		0.979942		7.51	2	1	1.69779		1.37438		0.961494		1.08622		0.918631
Q920P3	Brinp1	BMP/retinoic acid-inducible neural-specific protein 1 OS=Mus musculus GN=Brinp1 PE=2 SV=1	17.52	18	-0.294148	-0.0168313	0.164346	0.000740683	0.0767632	-0.0192401	0.235397	0.344235	0.342534	0.212793	0.351027	0.0596741	0.174557	0.0706543	1.22616	0.000786574	10.13	13.98	9	0.676998	0.0236989	0.813738	0.182709	0.954928	0.666775	0.762348	0.175652	1.00966	0.881387	0.862764	0.0956524	1.23515	0.0325396	5.395	7.85	5	0.750769	0.207189	0.921445	0.662125	1.15427	0.30505	1.07795	0.667517	1.05983
Q6DFY8	Brinp2	BMP/retinoic acid-inducible neural-specific protein 2 OS=Mus musculus GN=Brinp2 PE=2 SV=1	6.02	6.67	-0.559122	-0.434768	0.204669	0.204228	-0.353758	-0.494683	-0.0722064	0.0788749	0.0585282	0.237335	0.756133	0.0991981	0.22683	0.551542	1.47337		1.916	2	1	0.705467		0.761343		1.29458		1.6689		0.821531		0.635042		1.24642		2.937	4	2	0.652977	0.145467	0.718892	0.933946	1.02587	0.912332	0.795295	0.26086	0.745406
Q91VR8	Brk1	Protein BRICK1 OS=Mus musculus GN=Brk1 PE=2 SV=1	4.06	4.06	-0.00574657	0.0400299	-0.0086723	-0.0319763	-0.211759	0.131818	-0.155032	0.183472	0.22559	0.0458242	0.264047	0.205677	0.0307118	0.0991218	1.00399	0.490306	9.333	2.14	1	0.902131		1.18335		0.973551		1.13953		0.732422		1.11884		0.833099		24	3.38	2	1.14963	0.392875	1.05711	0.674793	0.978456	0.862192	1.0283	0.890625	0.936964
Q5RJI5	Brsk1	Serine/threonine-protein kinase BRSK1 OS=Mus musculus GN=Brsk1 PE=1 SV=1	13.48	14.73	0.351614	0.460769	0.218168	0.0160324	0.105667	0.0931187	0.0267734	0.0722477	0.112659	0.0346268	0.0750574	0.0910336	0.0820897	0.0935355	1.27599	1.661e-12	4.884	4.3	3	1.24644	0.113395	1.27121	0.228655	1.13694	0.276401	0.973912	0.777915	1.14358	0.45837	1.09395	0.385411	0.995989	0.965176	5.913	5.13	4	1.23324	0.189128	1.38001	0.151226	1.16082	0.473447	1.07304	0.68062	1.08048
Q69Z98	Brsk2	Serine/threonine-protein kinase BRSK2 OS=Mus musculus GN=Brsk2 PE=1 SV=2	9.17	13.55	-0.0731144	-0.0687056	-0.186084	-0.0234052	-0.102405	0.0574811	-0.129779	0.0658419	0.0593596	0.0793211	0.227681	0.0510054	0.108889	0.129541	1.05199	0.741245	5.85	7.02	4	0.979336	0.851188	0.960027	0.719	0.901477	0.464811	1.16849	0.609318	0.966981	0.762851	1.13211	0.656395	0.979691	0.960099	7.483	9.21	5	0.901929	0.24382	0.912328	0.951722	0.912859	0.335206	0.951325	0.660428	0.901365
P18572	Bsg	Basigin OS=Mus musculus GN=Bsg PE=1 SV=2	12.15	14.87	-0.0152414	-0.0519655	0.0412839	-0.0177216	-0.0288273	-0.0824998	0.107677	0.109672	0.0668195	0.101828	0.0636118	0.0850902	0.074746	0.0658708	1.01062	0.816518	20.31	12.17	8	0.908174	0.177819	0.917362	0.215792	1.11609	0.13221	0.980198	0.755639	1.04888	0.467795	0.907628	0.170527	1.11907	0.123356	15.94	10.12	9	1.01621	0.903492	0.973559	0.779682	0.982305	0.841683	1.03578	0.620229	0.941556
O88737	Bsn	Protein bassoon OS=Mus musculus GN=Bsn PE=1 SV=4	224.85	225.59	-0.961886	-0.619015	-0.261226	-0.118495	0.0784753	-0.043676	0.0759652	0.123242	0.0686214	0.0639903	0.158143	0.0268427	0.134348	0.0370621	1.94785	0	28.18	188.51	107	0.562189	8.84002e-16	0.674281	2.10768e-18	0.806707	1.20515e-09	0.822837	3.14946e-05	1.03892	0.0780114	0.87129	8.23967e-08	1.02934	0.22763	26.18	168.74	101	0.474503	2.27905e-22	0.616786	2.81109e-18	0.877371	3.58351e-05	0.927442	0.00867672	1.05157
O35658	C1qbp	Complement component 1 Q subcomponent-binding protein, mitochondrial OS=Mus musculus GN=C1qbp PE=1 SV=1	8.01	8.15	-0.0875002	0.0288865	6.26576e-05	-0.020975	-0.0215119	0.0822458	-0.145403	0.029641	0.137242	0.0627426	0.172073	0.147001	0.128173	0.0556229	1.06253	0.423743	17.27	6	3	0.942197		1.10968		0.980159		0.898763		0.883539		0.960055		0.944682		9.712	4.02	2	0.921522	0.984601	1.04002	0.867546	0.970664	0.837567	0.944553	0.707372	1.00099
Q80X80	C2cd2l	C2 domain-containing protein 2-like OS=Mus musculus GN=C2cd2l PE=1 SV=3	6.5	7.04	-0.342448	-0.192054	0.0437608	0.0313744	0.0177253	-0.0817809	-0.0290074	0.226831	0.232757	0.459051	0.451117	0.285462	0.0918321	0.134033	1.26791	0.162105	3.541	2.58	2	0.815267	0.557442	1.02037	0.891281	1.48203	0.682518	1.44477	0.180627	1.272	0.266669	0.915014	0.781623	1.03175	0.815337	2.408	2.24	1	0.664634	0.0281728	0.739746	0.0453817	0.818793	0.270817	0.786512	0.153705	0.910045
Q5HZI2	C2cd4cC2CD4	C2 calcium-dependent domain-containing protein 4C OS=Mus musculus GN=C2cd4cC2CD4 family PE=2 SV=1	5.94	6.02	0.200011	-0.412972	-0.242354	-0.196031	0.0826429	0.235357	0.11473	0.236824	0.0523183	0.198575	0.32996	0.146909	0.109732	0.323764	1.14871	1.54399e-05	4.057	2.02	1	1.3667		0.720799		0.988524		1.02875		1.18279		1.19573		1.21953		7.876	4	2	1.1245	0.978781	0.761538	0.946107	0.763014	0.235909	0.672265	0.283388	0.967929
P00920	Ca2	Carbonic anhydrase 2 OS=Mus musculus GN=Ca2 PE=1 SV=4	5.95	6.06	-1.64518	-1.52754	-1.03749	-0.700456	-0.593176	-0.026282	-0.145522	0.360367	0.33017	0.139606	0.100036	0.203993	0.0497974	0.0575499	3.12786		3.462	1.38	1															10.77	6.21	3	0.38147	0.0236964	0.407798	0.00708616	0.521678	0.00408436	0.585933	0.00623153	0.732586
Q64444	Ca4	Carbonic anhydrase 4 OS=Mus musculus GN=Ca4 PE=1 SV=1	5.06	5.1	-1.09998	-0.912071	-0.645376	-0.239791	0.000509416	-0.218966	0.12671	0.253597	0.330428	0.166873	0.0569263	0.158701	0.122321	0.0597889	2.14352	0	7.213	4	2	0.403228		0.629969		0.559394		0.833582		1.13471		0.794907		1.05441		8.525	5.02	3	0.444042	0.177167	0.40958	0.0932474	0.683514	0.29205	0.82258	0.54995	0.926422
Q06138	Cab39	Calcium-binding protein 39 OS=Mus musculus GN=Cab39 PE=1 SV=2	10.82	12.46	0.0969709	0.240131	0.0527133	0.218814	0.161539	0.220597	0.212337	0.182705	0.0916188	0.0824557	0.141995	0.0769467	0.0859747	0.137194	1.06953	0.761775	4.692	2.96	2	0.930812	0.769505	1.25841	0.17345	1.02508	0.831263	1.29859	0.207006	1.08739	0.668972	1.22933	0.167432	1.18564	0.19515	17.3	11.41	6	1.10198	0.454947	1.18134	0.103056	1.10369	0.171148	1.13073	0.201025	1.18944
P97445	Cacna1a	Voltage-dependent P/Q-type calcium channel subunit alpha-1A OS=Mus musculus GN=Cacna1a PE=1 SV=2	32.29	33.77	-0.349266	-0.101487	-0.00596566	-0.0113056	0.148237	-0.0693378	0.140139	0.125816	0.0503745	0.115561	0.129603	0.0185159	0.0641417	0.1389	1.27391	2.19471e-09	3.252	13.06	8	0.726578	0.0265744	0.970257	0.855931	1.09009	0.58272	0.899411	0.586631	1.12455	0.408326	0.94908	0.514477	1.06593	0.497082	5.912	24.51	12	0.862811	0.843135	0.910649	0.682677	0.968134	0.835248	1.01233	0.841813	1.0979
O55017	Cacna1b	Voltage-dependent N-type calcium channel subunit alpha-1B OS=Mus musculus GN=Cacna1b PE=1 SV=1	26.34	29.71	-0.215329	-0.239287	-0.122225	-0.182398	0.0400178	0.0250824	0.0473438	0.13397	0.186081	0.0336931	0.18608	0.0425758	0.0564491	0.0365139	1.16097	7.59288e-05	4.469	15.98	11	0.865967	0.281566	0.913333	0.410388	0.927649	0.516584	0.919376	0.383835	1.0234	0.801428	1.05374	0.53437	1.03255	0.712473	3.997	13.75	7	0.78296	0.0118791	0.72994	0.0225761	0.93453	0.498313	0.762414	0.100518	1.0008
Q01815	Cacna1c	Voltage-dependent L-type calcium channel subunit alpha-1C OS=Mus musculus GN=Cacna1c PE=1 SV=1	7.37	8.51	-0.367933	-0.190671	-0.227798	-0.135902	-0.335617	-0.260582	0.11586	0.0551767	0.21137	0.114868	0.336686	0.299541	0.129431	0.0459396	1.2905	0.01812	2.057	7.39	4	0.741436	0.127526	0.875805	0.464393	0.934864	0.637379	0.897742	0.373709	0.864875	0.214666	0.920034	0.564957	1.11852	0.227726	0.4208	2.06	1	0.793263	0.93882	1.01468	0.89532	0.827495	0.406674	1.15686	0.260532	0.920308
Q61290	Cacna1e	Voltage-dependent R-type calcium channel subunit alpha-1E OS=Mus musculus GN=Cacna1e PE=1 SV=1	23.32	29.71	-0.236961	-0.164546	-0.000255112	0.0117541	0.0539336	0.0399442	0.0510035	0.15835	0.146942	0.0452753	0.0942378	0.0879445	0.158754	0.126235	1.17851	1.66962e-07	4.401	17.78	10	0.75383	0.026803	0.794548	0.034792	0.966381	0.703906	1.00449	0.96143	1.01679	0.844776	0.906528	0.296501	0.965434	0.52761	4.974	14.95	10	0.936333	0.475385	0.96182	0.684336	1.02803	0.775115	1.07813	0.450894	1.11183
O08532	Cacna2d1	Voltage-dependent calcium channel subunit alpha-2/delta-1 OS=Mus musculus GN=Cacna2d1 PE=1 SV=1	59.29	60.69	-0.236982	-0.176063	-0.0564096	-0.0900826	-0.0142399	-0.127412	-0.00858839	0.138058	0.135181	0.0609117	0.0265012	0.11733	0.0800198	0.0645294	1.17852	0.112935	25.75	42.7	33	0.784334	0.0227962	0.814881	0.0133008	0.956725	0.483368	0.933578	0.288928	1.07706	0.251571	0.904396	0.164728	1.04658	0.244688	15.23	32.68	21	0.825186	0.0225166	0.868366	0.0999656	0.924487	0.334008	0.92604	0.240973	0.915671
Q6PHS9	Cacna2d2	Voltage-dependent calcium channel subunit alpha-2/delta-2 OS=Mus musculus GN=Cacna2d2 PE=1 SV=1	15.76	21.28	0.189649	0.184871	0.106671	0.0675339	-0.0395689	-0.0979633	0.0208944	0.125535	0.165593	0.175847	0.140084	0.105063	0.0298493	0.292542	1.14049	0.138825	4.159	4.17	5	1.08291	0.776811	1.16965	0.490737	1.19017	0.434637	1.1555	0.677761	0.928496	0.791117	0.951164	0.867451	1.27772	0.256498	4.679	7.42	6	1.08633	0.518634	1.00178	0.991496	0.940097	0.751356	0.951558	0.798087	0.937469
Q9Z1L5	Cacna2d3	Voltage-dependent calcium channel subunit alpha-2/delta-3 OS=Mus musculus GN=Cacna2d3 PE=1 SV=1	24.58	25.27	-0.182765	-0.0850783	0.119942	0.143967	0.0723081	-0.020347	0.0556924	0.163611	0.0578999	0.0408425	0.0746816	0.0938787	0.186117	0.0622125	1.13506	0.0634677	3.941	9.21	4	0.836471	0.415098	0.910563	0.521357	1.05571	0.619209	1.04084	0.812045	1.10079	0.695791	1.11461	0.451353	1.08697	0.387329	6.599	12.37	6	0.814753	0.218446	0.934081	0.673684	1.08807	0.510556	1.13954	0.370132	0.975946
Q8R3Z5	Cacnb1	Voltage-dependent L-type calcium channel subunit beta-1 OS=Mus musculus GN=Cacnb1 PE=1 SV=1	8.34	22.2	0.0345289	0.251325	0.0204918	0.215999	0.148112	0.212048	0.215428	0.348092	0.262294	0.424606	0.26795	0.146792	0.188732	0.312299	1.02422	0.674704	10.22	2.04	7	0.775171		1.1226		0.725587		0.951252		1.05953		1.0998		1.40172		11.06	4.4	7	1.17717	0.901896	1.45947	0.76962	1.26026	0.935352	1.3734	0.809819	1.24499
P54285	Cacnb3	Voltage-dependent L-type calcium channel subunit beta-3 OS=Mus musculus GN=Cacnb3 PE=2 SV=2	12.73	23.31	-0.495252	-0.31918	-0.254874	-0.185972	-0.150604	-0.221427	-0.136503	0.374125	0.378657	0.300443	0.34353	0.398977	0.346355	0.48884	1.40957	6.5345e-09	24.38	6.8	10	0.528711	0.1384	0.594933	0.150597	0.659222	0.396214	0.674671	0.509359	0.655835	0.416506	0.650133	0.216994	0.618755	0.261458	14.46	8.25	7	0.86313	0.899418	0.975581	0.803633	0.956877	0.71378	0.940588	0.576473	1.08793
Q8R0S4	Cacnb4	Voltage-dependent L-type calcium channel subunit beta-4 OS=Mus musculus GN=Cacnb4 PE=1 SV=2	28.93	29.57	-0.85167	-0.42867	-0.226105	-0.16919	-0.0343771	-0.0940836	0.0161307	0.165236	0.108221	0.168507	0.127416	0.0793839	0.128955	0.118739	1.80459	9.95943e-09	20.04	20.94	11	0.626255	0.211659	0.742017	0.128514	0.74725	0.129765	0.822121	0.361204	0.918507	0.331089	0.868405	0.295651	0.935104	0.562006	20.62	19.25	10	0.544446	0.0123219	0.689691	0.232587	0.920832	0.592462	0.874367	0.521181	0.991937
O88602	Cacng2	Voltage-dependent calcium channel gamma-2 subunit OS=Mus musculus GN=Cacng2 PE=1 SV=1	4.03	4.12	-0.297783	-0.222205	-0.397969	-0.319022	-0.00456213	-0.374214	0.0409202	0.416772	0.257486	0.616029	0.452374	0.403076	0.143893	0.0962522	1.22925	0.148629	3.715	2.03	1	0.940176	0.645941	1.03772	0.771817	1.0488	0.766167	1.10241	0.504422	1.37637	0.293947	0.818736	0.292228	1.11114	0.696017	6.502	2.1	1	0.981685	0.976882	0.833096	0.322076	0.891043	0.462051	0.793331	0.312778	0.847284
Q9JJV5	Cacng3	Voltage-dependent calcium channel gamma-3 subunit OS=Mus musculus GN=Cacng3 PE=2 SV=2	9.14	9.19	-0.193054	-0.178313	-0.023323	-0.102361	0.122464	0.0107399	0.0876617	0.43919	0.422512	0.223383	0.316638	0.264429	0.458154	0.130454	1.14318	0.375144	14.6	6.94	5	0.625798	0.276104	0.640436	0.384794	0.893272	0.51888	0.744521	0.596136	0.96125	0.679858	0.735365	0.148498	0.961526	0.681274	2.857	0.5	1	0.942877		1.13526		1.17635		1.15446		1.34362
Q8VHW2	Cacng8	Voltage-dependent calcium channel gamma-8 subunit OS=Mus musculus GN=Cacng8 PE=1 SV=1	10.01	10.3	0.000321435	0.10794	0.127809	0.16224	0.253583	0.146889	0.237243	0.472424	0.290345	0.171257	0.175234	0.198649	0.101864	0.0860276	1.00022	0.654575	4.965	3.94	4	0.689717	0.241754	0.858297	0.494162	0.955922	0.762121	1.06895	0.830675	1.09609	0.660117	1.03054	0.836359	1.10087	0.664946	13.48	6.22	4	1.13426	0.949528	1.15962	0.941226	1.19926	0.926792	1.28423	0.897949	1.10615
Q8R5M8	Cadm1	Cell adhesion molecule 1 OS=Mus musculus GN=Cadm1 PE=1 SV=2	17.92	19.12	-0.693343	-0.6132	-0.370675	-0.362111	-0.0609714	-0.129228	0.0438558	0.0863757	0.108389	0.0334693	0.119233	0.179104	0.0773297	0.107008	1.61703	0	23.03	16.23	10	0.596758	0.0271905	0.609447	0.11777	0.76928	0.0270015	0.712404	0.0889927	1.10626	0.257954	0.868699	0.240185	0.951768	0.637639	18.42	11.52	7	0.598065	0.092905	0.647822	0.0877391	0.793327	0.295107	0.839287	0.356741	0.896602
Q8BLQ9	Cadm2	Cell adhesion molecule 2 OS=Mus musculus GN=Cadm2 PE=1 SV=2	23.08	23.59	-0.83467	-0.556626	-0.302427	-0.185952	-0.0438555	-0.135784	0.0875596	0.365244	0.137639	0.108357	0.131736	0.14617	0.162071	0.0475528	1.78345	1.09706e-08	23.22	19.9	11	0.428458	2.84095e-05	0.615411	0.000519067	0.766582	0.0129444	0.835215	0.0254247	1.08205	0.163877	0.841195	0.121153	1.02344	0.675303	20.69	16.84	10	0.580928	0.000292977	0.686128	0.0140502	0.787615	0.0323535	0.83265	0.0162234	0.885812
Q99N28	Cadm3	Cell adhesion molecule 3 OS=Mus musculus GN=Cadm3 PE=1 SV=1	22.05	22.36	-0.732848	-0.680342	-0.502147	-0.344339	-0.177686	-0.197495	0.0122934	0.127888	0.128709	0.0706215	0.281892	0.353362	0.116994	0.0884831	1.66192	2.60553e-08	20.96	12.08	8	0.580344	0.197872	0.651986	0.0471899	0.74414	0.102762	0.95721	0.7784	1.17252	0.31555	0.94594	0.797476	0.939666	0.646743	20.96	14.15	9	0.563933	0.0169263	0.563138	0.00142682	0.675441	0.0792531	0.788371	0.191229	0.756588
Q8R464	Cadm4	Cell adhesion molecule 4 OS=Mus musculus GN=Cadm4 PE=1 SV=1	12.26	12.26	-0.273331	-0.23379	-0.14412	-0.230076	-0.0457137	-0.117108	0.0640416	0.309683	0.226776	0.0162079	0.106804	0.126843	0.0404037	0.137867	1.2086	0.333184	12.89	8.23	5	0.645774	0.0730878	0.734189	0.232509	0.893345	0.657822	0.794623	0.669921	1.06449	0.678362	0.949026	0.585744	1.0979	0.535982	17.01	10	7	0.934213	0.600658	0.834552	0.556318	0.911959	0.472812	0.921004	0.544444	0.894406
Q80TJ1	Cadps	Calcium-dependent secretion activator 1 OS=Mus musculus GN=Cadps PE=1 SV=3	34.61	38.62	-0.561052	-0.428421	-0.366556	-0.102206	-0.293646	0.0885175	-0.182436	0.200368	0.298908	0.195802	0.234226	0.138717	0.251401	0.254856	1.47534	1.00198e-12	6.494	14.07	8	0.707372	0.0261432	0.908047	0.306858	0.828571	0.266468	1.12306	0.491504	0.772295	0.0230785	1.27716	0.0580529	0.735292	0.0480249	11.07	26.76	14	0.580358	0.439568	0.60035	0.00134723	0.663533	0.000802217	0.837877	0.0460684	0.771272
Q8BYR5	Cadps2	Calcium-dependent secretion activator 2 OS=Mus musculus GN=Cadps2 PE=1 SV=2	4.14	17.77	-0.840767	0.661884	-0.332083	-0.188146	-0.157805	-0.0655336	-0.10336	0.497804	2.42093	0.192647	0.246054	0.0185662	0.0969892	0.364039	1.791		2.776	1.04	3	0.712634		0.482976		0.873052		0.778013		0.904582		1.00212		0.778746		5.705	4.08	6	0.437463	0.858618	5.18284	0.796237	0.722813	0.939116	0.990233		0.888268
P12658	Calb1	Calbindin OS=Mus musculus GN=Calb1 PE=1 SV=2	4.01	6.12	-0.292207	-0.133631	-0.0935423	0.0178628	-0.190329	0.123495	-0.169109	0.0436976	0.210725	0.0943656	0.161834	0.247956	0.171039	0.147403	1.22451	2.70654e-06	3.448	1.56	1	0.832514		1.07676		0.926836		1.14161		0.729465		1.09425		0.792245		7.663	2	2	0.788631		0.819758		0.883413		0.914163		0.899795
Q08331	Calb2	Calretinin OS=Mus musculus GN=Calb2 PE=1 SV=3	10.01	10.16	0.0434742	0.211751	0.139812	0.0547669	0.0245892	0.119979	-0.0616041	0.34791	0.080113	0.111599	0.164227	0.00198282	0.0104321	0.0332106	1.03059																			13.65	6.13	3	0.869022	0.400865	1.1135	0.554819	1.1637	0.417044	1.12575	0.581279	1.0162
Q8CGU1	Calcoco1	Calcium-binding and coiled-coil domain-containing protein 1 OS=Mus musculus GN=Calcoco1 PE=1 SV=2	4.31	5.37	-0.225745	-0.0946105	-0.120541	0.210646	-0.193304	0.108925	-0.0556286	0.798029	0.503957	0.308334	0.218249	0.565976	0.482882	0.0518962	1.16938	0.435467	0	0.2	0	1.36567		1.24043		1.06882		1.28508		0.933776		1.39588		0.928399		3.329	3.41	2	0.9859	0.996412	1.04548	0.686816	1.01109	0.905088	1.23939	0.120391	1.2479
P62204	Calm1	Calmodulin OS=Mus musculus GN=Calm1 PE=1 SV=2	22.01	22.1	-0.720674	-0.386058	-0.133604	-0.151343	-0.218772	0.138992	-0.101927	0.259751	0.190919	0.190311	0.19131	0.0417016	0.0418275	0.0748448	1.64795	3.79671e-05	43.62	22	20	0.525365	0.00691877	0.848335	0.0905202	1.04258	0.628921	1.04928	0.543946	0.888385	0.0630604	1.1381	0.0534019	0.985937	0.848992	34.23	18	15	0.572798	0.00267005	0.659143	0.00106308	0.800925	0.0469392	0.838318	0.0845718	0.84687
P14211	Calr	Calreticulin OS=Mus musculus GN=Calr PE=1 SV=1	22.23	22.78	0.744066	0.487302	0.3421	0.0979853	0.048451	-0.036103	0.0388593	0.357023	0.123308	0.0545239	0.0746556	0.0355781	0.0719774	0.107555	1.67489	4.07596e-06	15.14	14.88	8	1.25941	0.00700467	1.27009	0.000997671	1.29846	0.0204541	1.04269	0.503324	1.00757	0.924966	0.975483	0.62923	1.08204	0.306979	21.63	21.61	10	1.89955	4.35202e-08	1.47121	1.55632e-06	1.29258	0.000120247	1.13601	0.0186666	1.05821
O35887	Calu	Calumenin OS=Mus musculus GN=Calu PE=1 SV=1	4	4.68	0.37833	0.211396	0.212648	-0.0635215	-0.174528	-0.224782	-0.294144	0.477534	0.534781	0.866417	0.917049	0.648884	0.673005	0.32904	1.29984		2.222	1.8	1	1.64262		1.50477		1.7719		1.49997		1.21782		1.19012		0.958282
Q8BW96	Camk1d	Calcium/calmodulin-dependent protein kinase type 1D OS=Mus musculus GN=Camk1d PE=1 SV=2	4.24	4.5	-0.328869	-0.221259	-0.310006	-0.1997	-0.424724	-0.207303	-0.377762	0.56585	0.281989	0.268725	0.12737	0.502177	0.377864	0.0199821	1.25603		3.117	2.14	1	1.05062	0.771218	0.98496	0.904083	0.920195	0.813444	0.926822	0.859365	0.952881	0.712154	1.04238	0.747342	0.76213	0.424232	2.857	2.19	1	0.603328		0.747085		0.707096		0.818036		0.582441
P11798	Camk2a	Calcium/calmodulin-dependent protein kinase type II subunit alpha OS=Mus musculus GN=Camk2a PE=1 SV=2	57.19	58.39	-1.79514	-1.12187	-0.280663	-0.13172	-0.192055	0.432452	0.00983954	0.16355	0.148976	0.585697	0.373573	0.19399	0.258177	0.220645	3.47048	0	36.19	28.34	35	0.302622	7.59576e-07	0.489644	1.81272e-07	1.30902	0.000334953	1.19595	0.0210147	0.92171	0.122772	1.32997	0.000223321	1.20055	0.00432666	41	41.86	41	0.312332	1.46622e-05	0.485773	0.000354121	0.692419	0.0226998	0.89081	0.0820016	0.96841
P28652	Camk2b	Calcium/calmodulin-dependent protein kinase type II subunit beta OS=Mus musculus GN=Camk2b PE=1 SV=2	35.9	55.09	-0.278576	-0.105755	0.276959	0.0869038	-0.228847	0.506304	-0.0492108	0.118591	0.116646	0.603117	0.420684	0.157634	0.212007	0.283725	1.213	3.20072e-05	42.62	41.32	34	0.828019	0.150198	0.969007	0.729568	1.95551	0.000942441	1.45685	0.00336707	0.931386	0.638923	1.47131	0.0572948	1.21162	0.0331506	40.59	27.58	29	0.893	0.288566	0.978312	0.884047	1.00665	0.949446	1.00281	0.969365	0.88363
Q6PHZ2	Camk2d	Calcium/calmodulin-dependent protein kinase type II subunit delta OS=Mus musculus GN=Camk2d PE=1 SV=1	11.59	43.64	-0.225923	-0.167622	-0.00429123	-0.0721874	-0.113334	0.292449	-0.132026	0.0701848	0.070495	0.180714	0.193683	0.131618	0.171097	0.144549	1.16953	0.000380567	21.44	5.63	20	0.866688	0.226777	0.941922	0.54094	1.14714	0.235807	1.08656	0.416267	0.929931	0.471739	1.11687	0.310546	1.00807	0.930982	25.65	9.13	17	0.810117	0.0592723	0.867649	0.137253	0.958415	0.661513	0.953446	0.61173	1.00962
Q923T9	Camk2g	Calcium/calmodulin-dependent protein kinase type II subunit gamma OS=Mus musculus GN=Camk2g PE=1 SV=1	14.72	44.01	-0.497896	-0.488729	-0.268439	-0.247355	-0.270016	0.164167	-0.127225	0.159295	0.2639	0.485372	0.360145	0.27954	0.150483	0.182475	1.41215	4.56102e-09	25.9	7.97	21	0.792188	0.224589	0.848413	0.183377	1.2225	0.135736	1.09479	0.38578	0.998061	0.983391	1.14638	0.239552	1.05575	0.577643	23.44	12	20	0.705613	0.0255045	0.724175	0.0152	0.704759	0.00295486	0.820035	0.0521238	0.842756
P08414	Camk4	Calcium/calmodulin-dependent protein kinase type IV OS=Mus musculus GN=Camk4 PE=1 SV=2	9.62	9.91	0.363244	0.563363	0.533466	0.226417	0.276478	0.18911	0.161646	0.227494	0.124242	0.161959	0.384598	0.0267435	0.148018	0.0744025	1.28631		4.478	3.37	2															5.117	3.76	2	1.43804	0.9185	1.39041	0.927433	1.56698	0.900102	1.41261	0.924922	1.22722
Q3UHL1	Camkv	CaM kinase-like vesicle-associated protein OS=Mus musculus GN=Camkv PE=1 SV=2	39.84	40.27	0.0103689	0.305094	0.185117	0.154298	0.151052	-0.00207466	0.0636634	0.31119	0.128664	0.219734	0.149123	0.0722315	0.0904412	0.0437842	1.00721	0.372173	32.03	37.36	26	0.785771	0.00615891	1.12925	0.0179872	0.95358	0.623288	1.06523	0.29655	1.06855	0.311855	0.995496	0.939601	1.01165	0.85624	28.32	27.93	19	1.12089	0.327547	1.23736	0.164892	1.24458	0.139518	1.25232	0.03692	1.09032
A2AHC3	Camsap1	Calmodulin-regulated spectrin-associated protein 1 OS=Mus musculus GN=Camsap1 PE=1 SV=1	7.35	10.73	0.450208	0.187344	0.390116	0.198391	0.283683	-0.00850054	0.165745	0.238532	0.266902	0.304344	0.203426	0.172271	0.159628	0.112708	1.36624	0.0106274	1.139	1.46	1	1.51868	0.288786	1.40937	0.480398	1.66964	0.0376291	1.34628	0.4262	1.37425	0.412366	1.12675	0.472581	1.22469	0.576152	1.834	3.58	2	1.48707	0.178948	1.03415		1.1352	0.464732	1.03119	0.831196	1.0824
Q80VC9	Camsap3	Calmodulin-regulated spectrin-associated protein 3 OS=Mus musculus GN=Camsap3 PE=1 SV=1	20.89	22.56	0.409181	0.150179	-0.0823696	-0.186729	-0.0116865	-0.150207	-0.0794047	0.454458	0.618104	0.591428	0.382049	0.160253	0.519504	0.249904	1.32793	1.0505e-09	2.157	4.18	2	0.924858	0.92748	0.677492	0.375161	0.592322	0.181857	0.650869	0.448903	0.907313	0.7074	0.600496	0.139375	0.792661	0.182739	5.591	11.4	6	1.53957	0.102377	1.37744	0.258771	1.2779	0.269475	1.07441	0.455064	1.12337
Q6ZQ38	Cand1	Cullin-associated NEDD8-dissociated protein 1 OS=Mus musculus GN=Cand1 PE=2 SV=2	18.04	21.99	-0.313953	-0.301342	-0.180833	-0.0763892	-0.0562313	0.0208641	-0.0330558	0.19952	0.171617	0.139866	0.166349	0.127386	0.123961	0.102084	1.24311	2.71622e-06	4.065	7.38	4	0.879713	0.17083	0.856387	0.157788	0.902219	0.295778	1.0812	0.505972	1.03534	0.800086	1.10393	0.436419	0.938193	0.437585	7.886	15.48	8	0.685981	0.0186938	0.708056	0.037569	0.793307	0.124848	0.870249	0.245058	0.872114
P35564	Canx	Calnexin OS=Mus musculus GN=Canx PE=1 SV=1	35.34	36.03	0.620512	0.276382	0.151783	0.00397439	-0.126586	-0.0825357	0.000546621	0.165294	0.0683158	0.172791	0.0920127	0.152293	0.10308	0.138485	1.53742	4.44314e-09	22.17	21.94	14	1.42392	0.00606774	1.2396	0.0163647	1.26746	0.00996061	1.07219	0.292451	1.02185	0.660692	1.00032	0.994762	1.1176	0.041879	22.34	24.97	15	1.45513	0.00057157	1.14693	0.0344167	1.00305	0.953673	0.995857	0.941383	0.827745
P40124	Cap1	Adenylyl cyclase-associated protein 1 OS=Mus musculus GN=Cap1 PE=1 SV=4	14.77	14.93	-0.643431	-0.365139	-0.318993	-0.0969539	-0.293097	0.0265694	-0.264454	0.108815	0.222046	0.0712249	0.227107	0.0547399	0.0989156	0.132675	1.56204	2.1453e-11	7.595	5.22	3	0.634714	0.273581	0.91598	0.458738	0.760836	0.28639	1.11125	0.392348	0.838201	0.650746	1.10246	0.781448	0.749177	0.280977	6.54	6.59	3	0.596453	0.109467	0.67556	0.0693402	0.839281	0.339616	0.816527	0.475121	0.829957
Q9CYT6	Cap2	Adenylyl cyclase-associated protein 2 OS=Mus musculus GN=Cap2 PE=1 SV=1	11.72	12.05	-0.97975	-0.660247	-0.530672	-0.263018	-0.361501	-0.122125	-0.127916	0.237358	0.209246	0.117988	0.0992615	0.0476567	0.101084	0.095569	1.97212	9.99201e-16	4.412	2.96	2	0.609193	0.105883	0.742328	0.307578	0.746941	0.232531	0.88068	0.568086	0.764233	0.0941547	0.952739	0.80936	0.855731	0.220307	5.882	2.78	2	0.443314	0.185003	0.55922	0.246372	0.634871	0.229683	0.851723	0.645477	0.763076
O08529	Capn2	Calpain-2 catalytic subunit OS=Mus musculus GN=Capn2 PE=2 SV=4	4.49	5.25	-0.0685875	-0.0715769	-0.0985196	-0.0556986	0.0585014	0.021987	0.0283499	0.34683	0.00377911	0.0226592	0.0289342	0.127716	0.0652173	0.16795	1.04869																			2.857	2.38	2	0.804501	0.957198	0.949836	0.989587	0.944422	0.988607	0.97587	0.995102	0.978194
O08688	Capn5	Calpain-5 OS=Mus musculus GN=Capn5 PE=2 SV=1	8.55	9.06	0.236534	0.0224272	0.0718945	0.0351247	-0.08861	-0.140851	-0.00749513	0.556461	0.317916	0.186674	0.265545	0.26246	0.118176	0.0554633	1.17816	0.550044	4.062	4.21	2	0.776552	0.442786	0.798024	0.428646	0.927279	0.819593	0.905858	0.710382	0.76229	0.189889	0.842631	0.641139	0.953027	0.830463	1.563	2.23	1	1.26686	0.915077	1.06805	0.978244	1.20074	0.942393	1.26608	0.919694	1.04904
P47754	Capza2	F-actin-capping protein subunit alpha-2 OS=Mus musculus GN=Capza2 PE=1 SV=3	17.6	17.81	-0.225412	-0.154568	-0.225462	-0.0586664	-0.198352	-0.154688	-0.0944432	0.0801595	0.190779	0.070382	0.0811111	0.221374	0.0470995	0.20772	1.16911	0.70811	21.68	9.35	8	0.803403	0.143898	1.03213	0.690813	0.851391	0.397628	0.995365	0.95135	0.734697	0.0119695	0.870557	0.263275	0.795926	0.0849407	20.63	8.59	6	0.872085	0.273111	0.885733	0.363967	0.900006	0.326207	0.988172	0.906232	0.988763
P47757	Capzb	F-actin-capping protein subunit beta OS=Mus musculus GN=Capzb PE=1 SV=3	12.52	12.7	-0.271043	-0.091824	-0.0814549	0.0916058	-0.19597	-0.00743414	-0.193056	0.107918	0.132772	0.13531	0.138031	0.19007	0.0782251	0.0394165	1.20668	1.23422e-08	15.16	7.95	5	0.817254	0.161315	1.0271	0.749306	0.921327	0.4197	1.13636	0.104571	0.7704	0.0588838	1.05581	0.62687	0.848382	0.0679211	24.91	11.11	7	0.775126	0.0613257	0.854503	0.0830784	0.873823	0.106452	0.954612	0.495457	0.862078
Q9CZ42	Carkd	ATP-dependent (S)-NAD(P)H-hydrate dehydratase OS=Mus musculus GN=Carkd PE=1 SV=1	9.19	9.59	0.357736	0.190401	-0.101185	0.352925	0.0930112	0.198873	-0.165808	0.393883	0.235481	0.361675	0.0774905	0.206061	0.0752751	0.39353	1.28141	0.141542	6.122	3.03	2	1.62723		0.980147		0.707932		1.35878		1.06939		1.21902		0.661825		10.5	6.04	3	1.35884	0.0644166	1.3559	0.0647269	1.15612	0.290819	1.23514	0.124256	1.22872
Q9ER72	Cars	Cysteine--tRNA ligase, cytoplasmic OS=Mus musculus GN=Cars PE=2 SV=2	4.01	4.53	0.22458	0.0828129	0.075307	-0.238921	-0.173962	-0.18229	-0.269027	0.151286	0.172754	0.00546491		0.0698486	0.0328758		1.16844		1.444	2	1	1.08493		0.973098		1.05077		0.847379		0.856573		0.867216		0.829879		1.444	1.56	1	1.25837		1.15266		1.05641				0.917277
Q6P2L7	Casc4	Protein CASC4 OS=Mus musculus GN=Casc4 PE=2 SV=1	6.11	6.89	0.593804	0.280438	0.0038796	-0.187244	-0.289306	-0.356615	-0.109926	1.21456	0.606774	0.0509672	0.245797	0.0529941	0.113459	0.090416	1.50922		6.667	4.02	2	0.832187	0.159836	0.902116	0.454025	0.977955	0.814132	0.778598	0.38076	0.797315	0.464461	0.825656	0.380213	0.886468	0.280128	5.977	4.12	2	2.73706	0.00639328	1.63523	0.0332179	1.02806	0.764404	0.990728	0.93796	0.839829
O70589	Cask	Peripheral plasma membrane protein CASK OS=Mus musculus GN=Cask PE=1 SV=2	31.48	32.34	0.0649569	0.0911824	0.079658	0.0252805	0.0979456	0.0483231	0.0685893	0.128809	0.139381	0.0957354	0.238058	0.130973	0.17482	0.140291	1.04605	0.976839	8.099	12.33	8	0.944068	0.56553	0.953743	0.436822	0.979267	0.848503	0.841555	0.265295	0.964696	0.739479	0.901199	0.167364	0.949933	0.614704	12.2	20	11	1.11096	0.858707	1.1114	0.867953	1.10578	0.869945	1.1057	0.865738	1.1133
Q6P9K8	Caskin1	Caskin-1 OS=Mus musculus GN=Caskin1 PE=1 SV=2	48.65	50.7	-0.0589922	0.0501979	-0.0741587	0.0152253	0.00975546	-0.0109237	-0.0314942	0.159644	0.154463	0.118279	0.145283	0.0695653	0.0457169	0.0550469	1.04174	0.910014	9.923	20.09	10	0.965308	0.680805	1.03135	0.820096	0.877889	0.288886	1.11378	0.460148	0.990458	0.943055	0.988371	0.920098	0.95913	0.620409	14.68	27.71	13	0.857073	0.014261	0.932155	0.274866	0.944234	0.29911	0.910906	0.148004	0.969324
P24270	Cat	Catalase OS=Mus musculus GN=Cat PE=1 SV=4	28.05	28.24	1.34033	0.798279	0.353034	0.125655	-0.0329623	-0.00467103	-0.0165585	0.331095	0.233005	0.14151	0.155154	0.243182	0.112359	0.16431	2.5321	0	19.92	17.16	9	2.01252	0.00113121	1.54936	0.0012473	1.39517	0.0052102	0.99886	0.989081	0.841992	0.0593703	0.940766	0.6316	1.05667	0.54198	19.92	16.24	8	2.53293	2.25916e-05	1.62296	0.00219637	1.14928	0.8651	1.05711	0.593307	0.94498
P48758	Cbr1	Carbonyl reductase [NADPH] 1 OS=Mus musculus GN=Cbr1 PE=1 SV=3	12.3	12.45	-0.3091	-0.195556	-0.0474616	-0.146725	0.00303562	0.252675	-0.119024	0.168332	0.136847	0.156859	0.287671	0.156734	0.0706862	0.324058	1.23893	0	8.664	4.15	3	0.718909	0.150089	0.845642	0.333412	0.896734	0.455693	0.721928	0.5008	0.885703	0.588517	1.14903	0.503254	0.717978	0.0664267	15.52	8.23	5	0.907843	0.213289	0.971604	0.741195	1.09596	0.23282	1.05762	0.440235	1.08656
Q91VT4	Cbr4	Carbonyl reductase family member 4 OS=Mus musculus GN=Cbr4 PE=1 SV=2	3.25	3.37	-0.56935	-0.464697	-0.312648	-0.577992	-0.0799362	-0.0442525	-0.0562401	0.589779	0.380412	0.284995	0.23509	0.216722	0.438545	0.216283	1.48385	0.0262083	5.932	2	1	0.82126		0.563229		0.675721		0.571984		0.924824		1.12471		0.975717		5.932	2.6	1	0.884887	0.833931	0.953048	0.932108	0.997357	0.98473	0.792033	0.953551	1.11059
Q8K1A6	Cc2d1a	Coiled-coil and C2 domain-containing protein 1A OS=Mus musculus GN=Cc2d1a PE=1 SV=2	13.87	15.26	0.490299	0.296758	0.0150103	-0.0230376	0.151135	-0.11186	0.0299051	0.12907	0.123716	0.177433	0.208591	0.137749	0.0694802	0.0430645	1.40474	7.51694e-08	1.803	1.91	2	1.28377	0.301036	1.35609	0.199726	0.906191	0.501257	1.16121	0.372364	1.19451	0.323265	0.875364	0.406681	1.00869	0.944434	5.514	7.21	4	1.53529	0.00723598	1.17388	0.0810072	1.15464	0.462876	0.888578	0.351199	0.996706
Q3TC33	Ccdc127	Coiled-coil domain-containing protein 127 OS=Mus musculus GN=Ccdc127 PE=2 SV=2	6.58	7.49	-0.193822	0.0935373	-0.338085	0.0688319	0.310547	0.276694	0.124767	0.653009	0.317177	0.228468	0.252852	0.27463	0.258414	0.0391815	1.14379		3.462	2	1	1.20407		1.12324		0.928614		1.22079		1.03161		1.26614		1.11147		0	0.4	0			1.28974		0.676574		0.865798		1.50875
Q8CI71	Ccdc132	Coiled-coil domain-containing protein 132 OS=Mus musculus GN=Ccdc132 PE=2 SV=2	8.55	9.86	-0.165267	-0.0372386	0.226222	-0.0133509	0.0346895	0.293795	0.047554	0.078734	0.00393843	0.241227	0.146131	0.207748	0.174947	0.21496	1.12137		2.49	3.72	2	0.926849	0.586407	0.976401	0.849258	1.31658	0.33172	0.922307	0.631993	0.925169	0.675692	1.33561	0.211741	0.930162	0.75983	3.112	6.79	3	0.858006	0.288556	0.972639	0.872624	1.03933	0.975001	1.06436	0.688369	1.13413
Q3TVA9	Ccdc136	Coiled-coil domain-containing protein 136 OS=Mus musculus GN=Ccdc136 PE=2 SV=2	3.36	3.94	-0.122606	0.129797	0.120508	0.179708	0.329333	0.047877	0.186137	0.745113	0.694747	0.378184	0.610887	0.00535142	0.223656	0.273729	1.0887		1.144	2.19	1	0.63751	0.62208	0.778375	0.778235	0.903184	0.8719	0.839584	0.413694	1.25314	0.566034	0.926414	0.668118	0.994871	0.992753	1.849	1.11	1	1.32342	0.31022	1.538	0.582081	1.30851	0.659907	1.52803	0.50331	1.25973
Q3UHB8	Ccdc177	Coiled-coil domain-containing protein 177 OS=Mus musculus GN=Ccdc177 PE=1 SV=1	9.01	9.52	-0.811728	-0.720045	-0.730937	-0.627404	-0.446253	-0.236233	-0.228349	0.0822569	0.170655	0.188227	0.186334	0.267298	0.0415904	0.208253	1.75531	4.996e-15	3.824	3.57	2	0.603485	0.108515	0.695671	0.288607	0.700256	0.187766	0.736122	0.435539	0.906817	0.753142	0.823553	0.547132	0.722751	0.399415	3.258	5.07	2	0.538457	0.104713	0.572056	0.101611	0.563614	0.149966	0.648154	0.0633453	0.678956
Q3URS9	Ccdc51	Coiled-coil domain-containing protein 51 OS=Mus musculus GN=Ccdc51 PE=2 SV=1	8.09	8.21	0.139479	-0.177456	-0.177625	-0.0311556	-0.0825174	-0.20097	0.0239252	0.88933	0.592098	0.270044	0.0101786	0.204404	0.165512	0.197733	1.10151		11.08	6.03	3	1.7033	0.334411	1.18199	0.368889	1.00928	0.927857	0.983531	0.870349	1.04393	0.867566	0.94348	0.71168	1.12019	0.526839
P09240	Cck	Cholecystokinin OS=Mus musculus GN=Cck PE=1 SV=3	4.18	4.27	-0.457196	0.228168	0.0859895	0.418716	-0.0195032	0.112156	-0.0230328	0.31314	0.0342807	0.251878	0.173364	0.552826	0.295441	0.513361	1.37287	0	8.696	2.07	1	0.593059	0.0524473	1.14197	0.434728	0.909343	0.770107	1.34035	0.125687	0.63447	0.176722	0.856545	0.217579	0.65351	0.0411577	20	4.56	3	0.913983	0.78015	1.17571	0.334214	1.28266	0.167317	1.50535	0.0974306	1.26269
Q8BGU5	Ccny	Cyclin-Y OS=Mus musculus GN=Ccny PE=1 SV=1	3.2	3.41	-0.0551756	-0.071308	-0.067614	0.0224298	0.0327433	0.0407813	-0.0107254	0.142931	0.0541111	0.143426	0.164995	0.0611732	0.0435611	0.0403967	1.03899	0.855293	1.76	0.52	1	1.07677		0.982072		1.05877		1.03012		1.01314		0.995328		0.966844		11.14	3.05	3	0.892577	0.581646	0.913031	0.569254	0.944854	0.705578	1.12997	0.474959	1.07153
P80314	Cct2	T-complex protein 1 subunit beta OS=Mus musculus GN=Cct2 PE=1 SV=4	19.5	19.8	0.625099	0.291815	0.113236	0.00150103	-0.0901669	0.128154	0.0137244	0.0740786	0.0941002	0.136432	0.109511	0.0362269	0.197181	0.0972217	1.54232	0	11.78	9.51	5	1.52798	0.0352876	1.31447	0.150139	1.06529	0.681926	1.07094	0.72696	0.912598	0.221767	1.2215	0.0664847	0.985441	0.936839	15.14	15.14	7	1.47293	0.0118517	1.15643	0.0653152	0.992497	0.907934	0.922072	0.301363	0.951957
P80318	Cct3	T-complex protein 1 subunit gamma OS=Mus musculus GN=Cct3 PE=1 SV=1	29.29	32.13	0.925857	0.613371	0.263008	0.19484	0.0287105	0.166987	-0.0453787	0.0192006	0.111328	0.106007	0.196969	0.198408	0.0879163	0.192732	1.89981	0	6.789	7.37	4	1.92856	0.0365523	1.64304	0.0594439	1.22961	0.345125	1.26672	0.344446	0.874441	0.805582	1.20353	0.461614	0.830513	0.369087	16.33	18.42	9	1.89095	0.000108154	1.40957	0.00113302	1.10487	0.193002	0.98001	0.741549	1.06569
P80315	Cct4	T-complex protein 1 subunit delta OS=Mus musculus GN=Cct4 PE=1 SV=3	24.24	25.86	0.696315	0.28351	-0.0740061	-0.19185	-0.256342	0.00200627	-0.0704572	0.13168	0.101606	0.0788466	0.194381	0.0192937	0.0769029	0.0265096	1.62036	0	18.18	15.58	10	1.71818	0.0369657	1.2845	0.0296637	1.00984	0.925723	1.02249	0.818914	0.849718	0.224318	1.06029	0.490845	0.932506	0.276384	18	17.34	10	1.45861	0.0410397	1.12391	0.384845	0.908871	0.426487	0.817551	0.0316638	0.83412
P80316	Cct5	T-complex protein 1 subunit epsilon OS=Mus musculus GN=Cct5 PE=1 SV=1	17.89	21.29	0.809739	0.472201	0.139315	0.0639096	-0.0344492	0.0683497	-0.134416	0.138562	0.0276406	0.0150318	0.118895	0.130659	0.074091	0.126826	1.75289	0	11.65	11.51	8	1.59983	0.0126294	1.40469	0.0133861	1.08906	0.449349	1.14231	0.345899	0.897977	0.131469	1.01661	0.853676	0.82385	0.0226236	11.83	9.81	8	1.73763	0.0138929	1.35696	0.107987	1.10351	0.289188	1.03009	0.801478	1.07492
P80317	Cct6a	T-complex protein 1 subunit zeta OS=Mus musculus GN=Cct6a PE=1 SV=3	21.48	22.56	0.80928	0.405447	0.21299	0.140034	0.0792344	0.154048	0.0230583	0.0922918	0.0786449	0.0932359	0.192047	0.158521	0.130163	0.115152	1.75234	0	8.475	9.91	5	1.87792	0.0153019	1.4095	0.0792925	1.23972	0.171997	1.19766	0.279885	0.995711	0.97948	1.17655	0.415743	0.937164	0.536261	12.43	14.38	7	1.65533	8.47904e-05	1.29471	0.00100639	1.0898	0.267389	0.945104	0.480609	0.987435
P80313	Cct7	T-complex protein 1 subunit eta OS=Mus musculus GN=Cct7 PE=1 SV=1	27.96	29.16	0.899841	0.517856	0.184733	0.0247189	0.119103	0.0852389	0.0241321	0.262112	0.0796271	0.0688371	0.095998	0.242218	0.0883303	0.121316	1.86586	3.37868e-07	13.79	9.07	12	1.51277	0.0162677	1.34592	0.0231569	1.13987	0.131196	1.09852	0.202345	1.30517	0.307041	1.0872	0.63901	1.08747	0.497933	12.5	14.62	7	2.07563	0.00079842	1.4965	0.0171525	1.08217	0.447253	0.979788	0.794929	0.939141
P42932	Cct8	T-complex protein 1 subunit theta OS=Mus musculus GN=Cct8 PE=1 SV=3	32.73	33.84	0.820322	0.419806	0.174072	0.0721162	-0.0195723	0.144492	0.00834048	0.100179	0.06742	0.0518148	0.0977363	0.0564973	0.0843458	0.0883469	1.7658	0	8.212	7.76	5	1.72937	0.0115679	1.40989	0.0745085	1.16075	0.318564	1.12906	0.416429	0.960964	0.719183	1.17053	0.208279	0.947569	0.679816	21.17	19.67	11	1.66859	0.0020189	1.2892	0.0289917	1.0836	0.380729	0.986698	0.838845	0.96819
O54901	Cd200	OX-2 membrane glycoprotein OS=Mus musculus GN=Cd200 PE=1 SV=1	10.19	10.26	1.02341	0.670247	0.589603	0.316724	0.374474	0.189505	0.229704	0.69323	0.402375	0.366753	0.306702	0.263359	0.330012	0.0721569	2.03272	0.00173466	15.83	10.04	8	1.1725	0.288236	1.1532	0.521185	1.18583	0.567438	1.08535	0.876052	1.07697	0.745802	0.880449	0.161517	1.1468	0.239892	15.83	7.84	6	2.84709	0.362905	1.87383	0.628232	1.96662	0.58341	1.59104	0.716459	1.55131
Q64314	Cd34	Hematopoietic progenitor cell antigen CD34 OS=Mus musculus GN=Cd34 PE=1 SV=1	5.18	5.29	-0.867177	-0.730628	-0.462314	-0.32648	-0.0895732	-0.180037	0.247198	0.0662557	0.0433187	0.0431895	0.0977855	0.00234544	0.108373	0.0395198	1.82409		3.403	1.59	1															4.45	2.8	2	0.530702	0.102991	0.615574	0.132311	0.74135	0.306773	0.836632	0.329337	0.938721
Q61735	Cd47	Leukocyte surface antigen CD47 OS=Mus musculus GN=Cd47 PE=1 SV=2	6.39	7.45	-0.608518	-0.39424	-0.26754	-0.23679	0.00552132	-0.161197	0.0586623	0.0575057	0.0385173	0.154782	0.125972	0.194119	0.0578131	0.125182	1.52469	0	8.251	3.3	4	0.632422	0.295195	0.77296	0.524551	0.911694	0.758971	0.895595	0.597496	1.1652	0.272866	0.854096	0.308285	1.01556	0.892495	12.87	5.73	5	0.684408	0.109638	0.772457	0.365855	0.851243	0.205238	0.889364	0.310932	0.967759
Q8BIF0	Cd99l2	CD99 antigen-like protein 2 OS=Mus musculus GN=Cd99l2 PE=1 SV=1	6	6.05	-0.117065	-0.024329	-0.151658	-0.269084	-0.225497	-0.179234	-0.200381	0.0359944	0.470827	0.205109	0.283715	0.240345	0.179686	0.294351	1.08453																			11.81	4	2	0.938473		1.2385		0.995419		0.95365		0.962229
Q61081	Cdc37	Hsp90 co-chaperone Cdc37 OS=Mus musculus GN=Cdc37 PE=2 SV=1	7.22	8.29	-0.292911	-0.306498	-0.211123	-0.032061	-0.210894	0.0163835	-0.0753364	0.338646	0.44822	0.23456	0.368629	0.305793	0.276573	0.229699	1.22511	0.00243827	0	0.08	0	1.06096	0.804902	1.14371	0.440535	1.04132	0.777474	1.30971	0.249825	1.08431	0.860066	1.25962	0.443766	1.13817	0.454224	10.03	7.51	4	0.674627	0.0596892	0.627785	0.0221956	0.799473	0.0514715	0.876521	0.212728	0.834622
P60766	Cdc42	Cell division control protein 42 homolog OS=Mus musculus GN=Cdc42 PE=1 SV=2	10.72	12.92	0.31054	0.150259	0.168046	0.0551749	-0.102122	0.0218056	-0.0035861	0.269194	0.142923	0.169666	0.035912	0.267807	0.146137	0.196376	1.24017	0.00947049	22.51	6.64	6	1.05513	0.5029	1.17072	0.256434	1.12292	0.229722	1.06928	0.412559	0.835537	0.111135	0.983277	0.827103	0.897923	0.28039	36.65	10	8	1.1884	0.852677	0.98989	0.977006	0.999152	0.999282	1.02413	0.980254	0.838427
Q7TT50	Cdc42bpb	Serine/threonine-protein kinase MRCK beta OS=Mus musculus GN=Cdc42bpb PE=1 SV=2	21.71	25.27	0.254904	0.2981	-0.0239982	0.153196	0.072954	0.102233	-0.0520353	0.155581	0.11924	0.123044	0.0635382	0.104834	0.00827444	0.185428	1.19326	0.0213951	1.693	4.15	2	1.14076	0.650172	1.24186	0.0281822	0.898324	0.428186	1.14568	0.450971	1.02936	0.735625	1.07637	0.471257	0.831672	0.173505	1.459	5.04	2	1.10365	0.419957	1.12686	0.30701	1.06408	0.411606	1.13538	0.328532	1.14064
P70408	Cdh10	Cadherin-10 OS=Mus musculus GN=Cdh10 PE=1 SV=3	14.47	01/14/1900 06:43:12	0.0296475	0.185249	0.203147	0.137604	0.0996859	-0.0394244	0.123477	0.107491	0.253654	0.229333	0.15086	0.199662	0.187335	0.116064	1.02076	0.47732	8.629	12.06	6	0.937259	0.817344	0.963381	0.7979	0.998106	0.987226	0.977205	0.850795	0.916261	0.532579	0.849863	0.196015	1.15286	0.144158	4.949	6.09	3	1.0553	0.685615	1.3673	0.171618	1.36634	0.293383	1.14369	0.579918	1.19143
P55288	Cdh11	Cadherin-11 OS=Mus musculus GN=Cdh11 PE=1 SV=1	6.62	6.84	0.247033	0.290365	0.259757	0.278637	0.0677151	-0.103502	0.0127505	0.243119	0.112512	0.0733854	0.206041	0.367206	0.158315	0.170123	1.18676	2.59407e-05	1.884	2.19	1	0.979877	0.968534	1.11805	0.57918	1.13285	0.559986	1.02891	0.835431	0.781231	0.246503	0.820132	0.301676	0.884504	0.436449	3.392	4.03	2	1.26794	0.491148	1.26999	0.522216	1.25209	0.494322	1.30644	0.364731	1.20662
Q9WTR5	Cdh13	Cadherin-13 OS=Mus musculus GN=Cdh13 PE=1 SV=2	24.1	24.71	0.526127	0.637254	0.52403	0.408482	0.208063	0.07481	0.110681	0.378451	0.143173	0.118837	0.092985	0.245881	0.207168	0.0626516	1.44006	1.24835e-05	10.36	11.57	7	1.07317	0.399747	1.39222	0.0338626	1.31574	0.0452742	1.2815	0.0169006	0.950164	0.479948	0.894844	0.336835	1.0885	0.218398	18.07	16.35	10	1.56645	0.0411411	1.60293	0.0211225	1.5482	0.00645001	1.42978	0.0124092	1.24754
P15116	Cdh2	Cadherin-2 OS=Mus musculus GN=Cdh2 PE=1 SV=2	26.65	27.48	-0.123218	-0.158785	-0.115042	-0.0527025	0.046095	-0.113074	0.0371045	0.147674	0.110074	0.0990164	0.141235	0.101491	0.103734	0.0689461	1.08916	0.398651	16.45	22.01	11	0.818389	0.127737	0.829033	0.0446249	0.859859	0.128535	0.863016	0.304217	1.09773	0.421474	0.883226	0.162636	0.996485	0.970423	14.24	19.76	11	0.949794	0.671553	0.897865	0.474882	0.986039	0.929693	0.999431	0.99507	0.95613
P39038	Cdh4	Cadherin-4 OS=Mus musculus GN=Cdh4 PE=2 SV=1	3.89	6.7	-0.209391	-0.194775	-0.0889325	-0.197994	-0.0291381	-0.151731	-0.180817	0.524783	0.30453	0.158442	0.171525	0.208365	0.0976012	0.120751	1.1562	0.732688	2.629	2.02	2	0.690741	0.685839	0.707014	0.534737	0.899746	0.552604	0.777195	0.291906	1.10159	0.574903	0.851148	0.74772	0.802217	0.558464	3.614	3.78	3	1.31591	0.562076	1.07838	0.846154	1.06541	0.910644	0.985448	0.973235	1.02458
P97326	Cdh6	Cadherin-6 OS=Mus musculus GN=Cdh6 PE=1 SV=2	14.42	15.74	0.124392	0.275838	0.240266	-0.00992997	0.137412	-0.0364227	0.0639515	0.163548	0.140667	0.0788105	0.0132512	0.0480503	0.178141	0.0148754	1.09005	0.119214	3.418	4.97	2	0.961158	0.904719	1.08277	0.692791	1.19037	0.50763	0.98483	0.961917	1.06242	0.870406	1.08644	0.795114	1.05558	0.857174	6.582	8.33	5	1.12516	0.651716	1.26442	0.319189	1.24221	0.322568	0.991749	0.967855	1.10322
P97291	Cdh8	Cadherin-8 OS=Mus musculus GN=Cdh8 PE=1 SV=2	4.01	5.12	0.310293	0.161482	0.149871	0.134051	0.0154142	-0.136475	0.140422	0.339759	0.149162	0.0967651	0.192794	0.0750011	0.0214196	0.185437	1.23996																			1.252	2	1	1.04975		1.20327		1.05808		1.20612		0.974261
Q04735	Cdk16	Cyclin-dependent kinase 16 OS=Mus musculus GN=Cdk16 PE=1 SV=1	8.17	10.85	-0.168429	-0.0721869	-0.0673664	-0.206375	-0.212737	-0.160624	-0.172872	0.205985	0.0554346	0.208227	0.125981	0.207162	0.1587	0.226877	1.12383	0.858593	8.669	7.52	4	0.83485	0.665408	0.910632	0.85014	1.09494	0.810797	0.837205	0.49358	0.833132	0.448161	1.01506	0.941194	0.93401	0.7757	6.048	4.01	3	0.805303	0.278743	0.979185	0.996046	0.82112	0.323341	0.812419	0.39955	0.763193
P49615	Cdk5	Cyclin-dependent kinase 5 OS=Mus musculus GN=Cdk5 PE=1 SV=1	4.07	6.32	-0.218307	-0.0459988	-0.287473	0.00259548	-0.0745087	-0.0498444	-0.0178968	0.238329	0.264404	0.253917	0.0453892	0.19359	0.0450561	0.110521	1.16337		7.534	2.06	2	0.764808	0.642678	0.850887	0.663097	0.723458	0.593051	0.97976	0.921229	0.8637	0.401588	0.944941	0.753946	0.935593	0.875696	11.3	4.06	3	0.966082	0.933195	1.10264	0.762477	0.927921	0.732829	1.02434	0.824305	1.04419
Q3UTQ8	Cdkl5	Cyclin-dependent kinase-like 5 OS=Mus musculus GN=Cdkl5 PE=2 SV=1	8.29	8.57	-0.115839	-0.0752216	-0.0446452	-0.0739187	0.33756	-0.213992	0.144725	0.183349	0.457697	0.374635	0.453689	0.273605	0.0744844	0.135338	1.08361	0.254711	1.279	1.38	1	1.06045	0.689864	0.69662	0.617316	0.718357	0.205208	0.664594	0.533883	1.33882	0.222509	0.887489	0.472175	1.11781	0.720857	2.239	2.83	2	0.826485	0.0765003	0.934873	0.447484	1.12438	0.292406	1.07417	0.438156	1.0224
Q99L43	Cds2	Phosphatidate cytidylyltransferase 2 OS=Mus musculus GN=Cds2 PE=1 SV=1	4	4.22	-0.4437	-0.668578	-0.556806	-0.359577	-0.473684	-0.341743	-0.165348	0.133018	0.20975	0.394173	0.143202	0.117772	0.170597	0.0963649	1.36009	0.0457953	7.658	4	2	0.662852	0.188883	0.743197	0.233312	0.931745	0.639739	0.840067	0.76299	0.766347	0.767849	0.882899	0.465536	0.897721	0.75164	7.658	4	2	0.758229	0.22615	0.568675	0.18054	0.58683	0.118964	0.696417	0.174972	0.656543
Q99MX7	Cecr6	Cat eye syndrome critical region protein 6 homolog OS=Mus musculus GN=Cecr6 PE=2 SV=1	8.05	8.35	-0.779113	-0.500484	-0.38171	-0.000855337	0.109234	-0.424322	0.207736	0.21317	0.374929	0.00860073	0.0796756	0.218445	0.599772	0.176452	1.71608	9.99201e-16	4.021	2	1	0.507982		0.536909		0.772506		1.00183		1.28363		0.486565		1.28636		8.217	4.51	2	0.681367	0.853355	0.730971	0.227493	0.763487	0.89888	1.05483	0.727343	0.974038
Q9Z0H4	Celf2	CUGBP Elav-like family member 2 OS=Mus musculus GN=Celf2 PE=1 SV=1	4.05	4.09	0.664692	0.0196271	0.30492	0.584175	0.338029	0.144133	0.213347	0.865765	1.02979	0.690501	0.718941	1.19617	0.272217	0.630961	1.58523		2.559	2.01	1	2.42315		1.67923		1.73289		2.1325		2.27182		1.26279		1.57954		3.15	2.02	1	1.03706	0.784751	0.611938	0.898545	0.880663	0.430084	1.05395		0.703298
Q9JKC6	Cend1	Cell cycle exit and neuronal differentiation protein 1 OS=Mus musculus GN=Cend1 PE=1 SV=1	19.22	19.3	-0.389039	-0.158583	0.268855	0.206407	0.25429	0.0907847	0.0271257	0.531083	0.162156	0.181183	0.320504	0.195393	0.0450775	0.282297	1.30952	0.0870302	55.7	19.18	13	1.14984	0.20262	1.01153	0.956524	1.30477	0.460997	1.00392	0.985255	1.0312	0.786693	1.0283	0.748487	1.27704	0.293817	46.98	14.56	8	0.563444	8.17755e-05	0.810262	0.308988	1.04246	0.793801	1.02636	0.683982	1.22076
Q6A065	Cep170	Centrosomal protein of 170 kDa OS=Mus musculus GN=Cep170 PE=1 SV=2	15.65	17.37	0.547316	0.353228	0.0256667	-0.112139	-0.21488	0.0150602	-0.144469	0.275023	0.189889	0.104027	0.0680703	0.219634	0.117344	0.154431	1.46136	1.04342e-10	2.078	4.01	3	1.32531	0.198337	1.30176	0.199327	0.945406	0.570516	0.882955	0.281377	0.72485	0.0855213	1.07101	0.493591	0.799986	0.122323	3.463	7.68	5	1.29358	0.0659962	1.11048	0.16038	1.02183	0.816131	0.970322	0.812373	0.913694
P18760	Cfl1	Cofilin-1 OS=Mus musculus GN=Cfl1 PE=1 SV=3	26.35	26.59	0.360201	0.437155	0.214913	0.230932	-0.173851	0.227747	-0.206857	0.477908	0.0283069	0.275313	0.168584	0.425914	0.0919685	0.266158	1.2836	0.00802222	42.77	17.42	10	0.875629	0.0954356	1.38466	0.00127453	0.933174	0.262277	1.31754	0.0145488	0.630472	0.000134049	1.24335	0.00272693	0.700826	0.00126038	63.86	25.26	15	1.55964	0.000186147	1.33523	0.00148089	1.25984	0.00448314	1.17628	0.00680888	1.05905
P45591	Cfl2	Cofilin-2 OS=Mus musculus GN=Cfl2 PE=1 SV=1	4.14	9.79	0.183902	0.0015191	0.0961242	0.0686579	0.0298712	0.12539	0.0126304	0.286311	0.362728	0.161224	0.405891	0.0406714	0.152461	0.150032	1.13595	0.596037	10.24	0.09	2	1.39935		1.29829		1.19389		1.41109		1.025		1.21872		0.995036		25.9	4.16	7	1.11124	0.338726	0.983078	0.857855	1.07135	0.500437	1.01375	0.885268	0.990774
Q9CRB9	Chchd3	Coiled-coil-helix-coiled-coil-helix domain-containing protein 3, mitochondrial OS=Mus musculus GN=Chchd3 PE=1 SV=1	28.68	29.56	0.00403975	-0.151607	0.0596624	-0.00682742	0.146867	-0.1408	-0.00946653	0.384384	0.142702	0.0941696	0.297998	0.0812137	0.0444608	0.0312049	1.0028	0.56766	45.81	23.1	11	1.36404	0.0179352	1.00879	0.907319	1.10333	0.315401	0.886308	0.167583	1.11355	0.0969116	0.926217	0.281897	1.00475	0.939236	29.07	15.01	7	0.859112	0.251437	0.857265	0.305326	0.97058	0.786591	0.880509	0.263506	1.04378
Q91VN4	Chchd6	Coiled-coil-helix-coiled-coil-helix domain-containing protein 6, mitochondrial OS=Mus musculus GN=Chchd6 PE=2 SV=2	20.04	20.32	0.0576158	-0.136983	-0.0241587	-0.0709047	0.0216506	-0.104242	-0.118489	0.507642	0.142415	0.279018	0.427536	0.222503	0.086138	0.0948313	1.04074	0.713978	20.15	9.96	5	1.52623	0.0599938	0.904974	0.502456	1.0376	0.769066	0.832955	0.236591	0.917696	0.281638	0.981588	0.867559	0.974565	0.751634	20.88	10.66	6	0.763926	0.115458	0.826031	0.162888	0.793495	0.111191	0.774801	0.0704164	0.940229
P26339	Chga	Chromogranin-A OS=Mus musculus GN=Chga PE=1 SV=1	4.93	5.93	0.751407	0.884864	0.640179	0.491743	0.466157	0.542942	-0.0326966	0.961767	0.521708	0.419762	0.396203	0.377766	0.260431	0.538206	1.68343	0.0193659	3.24	2	1	0.839751		1.48598		1.34221		1.33392		1.22766		1.34395		0.646496		7.343	2.83	2	3.17183	0.703844	2.80327	0.743447	2.17939	0.817248	1.89273	0.855443	1.86489
P16014	Chgb	Secretogranin-1 OS=Mus musculus GN=Chgb PE=1 SV=2	5.65	6.6	-0.131793	0.134969	0.356469	0.603234	0.0825872	0.461353	-0.271095	0.306109	0.100387	0.457955	0.645647	0.0461382	0.259239	0.578102	1.09565		3.988	3.43	2	0.78554	0.949154	1.15345	0.720833	1.60246	0.671881	2.08461	0.0851685	1.03524	0.948729	1.56337	0.138654	0.624219	0.4169	0	0.08	0
P70232	Chl1	Neural cell adhesion molecule L1-like protein OS=Mus musculus GN=Chl1 PE=1 SV=2	15.92	18.38	0.604035	0.278248	-0.0143601	0.041069	0.134814	-0.0475629	0.0685292	0.214689	0.222974	0.160727	0.180646	0.287747	0.225703	0.235497	1.51996	0	4.715	8.49	6	1.76316	0.0177193	1.21934	0.238179	1.11581	0.610619	1.13495	0.483864	1.33454	0.123718	1.07763	0.700252	1.26552	0.297799	5.045	7.64	4	1.3093	0.223031	1.0363	0.760739	0.895032	0.17847	0.893544	0.473685	0.895786
Q9D8B3	Chmp4b	Charged multivesicular body protein 4b OS=Mus musculus GN=Chmp4b PE=1 SV=2	5	5.83	-0.525206	-0.559368	-0.296435	-0.280393	-0.200987	0.0245899	-0.166621	0.0833638	0.139169	0.163312	0.200674	0.451394	0.0693158	0.0970885	1.43914	0.000876569	0	0.05	0	0.655605		0.607148		0.911236		0.93954		1.22456		0.999833		0.962915		15.18	4.41	3	0.695378	0.308147	0.714088	0.221423	0.726629	0.12946	0.71205	0.135394	0.811277
P61022	Chp1	Calcineurin B homologous protein 1 OS=Mus musculus GN=Chp1 PE=1 SV=2	5.5	6.08	-0.269886	-0.25422	-0.150572	-0.0588644	-0.00493832	-0.0355339	-0.00653219	0.174852	0.0120581	0.141777	0.0047667	0.128752	0.107831	0.241087	1.20571		16.92	4.96	3	0.761267	0.24422	0.84341	0.179486	0.965722	0.89576	0.962265	0.695809	1.0615	0.792521	0.925444	0.670993	0.884537	0.563983	0	0.46	0	0.903598		0.8335		0.840417		0.957779		0.935637
P12657	Chrm1	Muscarinic acetylcholine receptor M1 OS=Mus musculus GN=Chrm1 PE=2 SV=2	4.02	5.17	-0.0650568	0.0450232	-0.0693516	-0.0307058	-0.170537	-0.236984	-0.130476	0.445025	0.46065	0.0930813	0.128225	0.0275989	0.173894	0.381086	1.04613	0.668016	7.391	5.22	3	0.954404	0.736849	0.721196	0.195063	1.01876	0.88773	0.895248	0.478282	0.877062	0.665967	0.788895	0.270823	1.03196	0.813327	3.261	2	1	0.702738		1.14348		0.895647		0.979913		0.880552
Q91WS0	Cisd1	CDGSH iron-sulfur domain-containing protein 1 OS=Mus musculus GN=Cisd1 PE=1 SV=1	9.48	9.6	-0.196368	-0.327172	-0.0289922	-0.199053	0.120036	-0.0652203	-0.0458454	0.486908	0.162423	0.240922	0.38949	0.169695	0.0311134	0.313541	1.14581	0.400617	42.59	7.35	8	1.28244	0.096536	0.881417	0.269177	1.13551	0.350497	0.686924	0.0459749	1.20808	0.151782	0.958741	0.661297	1.23339	0.126837	43.52	8.17	7	0.682818	0.00416597	0.705809	0.0056797	0.817441	0.0358758	0.823651	0.0520834	0.957494
B1AR13	Cisd3	CDGSH iron-sulfur domain-containing protein 3, mitochondrial OS=Mus musculus GN=Cisd3 PE=1 SV=1	4.93	4.98	-0.29451	-0.363411	-0.644645	-0.5253	-0.120375	-0.00531738	-0.223514	1.17398	0.112886	0.285265	0.145746	0.173198	0.151743	0.33725	1.22647		16.79	4	2	1.44956	0.561016	0.821545	0.625794	0.735638	0.217464	0.646912	0.176487	0.845077	0.344985	1.07325	0.613371	1.01042	0.982893	7.299	2.15	1	0.458617		0.735484		0.556187	0.369995	0.746264		1.00145
P49025	Cit	Citron Rho-interacting kinase OS=Mus musculus GN=Cit PE=1 SV=3	44.13	49.06	-0.481098	-0.177092	-0.00920937	0.00766173	0.155545	-0.0403101	0.0487889	0.110192	0.0675047	0.111798	0.224288	0.181172	0.0645347	0.110238	1.39581	1.01097e-12	7.007	26.6	14	0.735298	0.01739	0.872094	0.155663	0.908648	0.268147	0.862651	0.0623799	0.973264	0.698062	0.933577	0.393506	1.04048	0.512726	6.375	24.88	11	0.657405	0.000137489	0.851407	0.0171606	1.04217	0.591456	1.0006	0.991158	1.13797
A2AGT5	Ckap5	Cytoskeleton-associated protein 5 OS=Mus musculus GN=Ckap5 PE=2 SV=1	18.51	22.39	0.261082	0.191757	0.00114782	-0.075987	-0.0405585	-0.0832776	0.0755302	0.36952	0.446622	0.152921	0.00189774	0.193008	0.0185004	0.18632	1.19838																			3.346	13.92	7	0.999856	0.999297	0.917607	0.477382	0.928528	0.522701	0.949576	0.433153	0.884518
Q04447	Ckb	Creatine kinase B-type OS=Mus musculus GN=Ckb PE=1 SV=1	26.02	33.82	-1.2929	-0.927523	-0.611298	-0.211595	-0.327605	0.0870492	-0.268982	0.349141	0.459924	0.0686711	0.234346	0.0734127	0.115838	0.310261	2.4502	4.996e-15	42.26	22.2	20	0.53869	0.00691585	0.757264	0.0046891	0.671625	0.00606664	1.03543	0.549535	0.759318	0.00474657	1.16017	0.101869	0.647571	0.000171303	43.31	28.13	26	0.345406	4.12338e-07	0.419964	8.39155e-07	0.619623	6.17555e-06	0.756969	7.25605e-05	0.79296
P30275	Ckmt1	Creatine kinase U-type, mitochondrial OS=Mus musculus GN=Ckmt1 PE=1 SV=1	44.68	45.5	-0.696677	-0.319699	0.118204	0.0958609	0.33266	0.0681072	0.0585114	0.524371	0.219784	0.158998	0.347641	0.138888	0.040192	0.146424	1.62077	0.00175982	39.95	42.27	33	0.923976	0.238606	0.947165	0.37009	1.10364	0.244453	0.868545	0.0239998	1.17533	0.0234824	1.01649	0.759073	1.1701	0.0304298	29.67	21.65	19	0.456667	5.91858e-05	0.703076	0.00123778	0.964961	0.626748	1.00953	0.8632	1.20882
Q8BRT1	Clasp2	CLIP-associating protein 2 OS=Mus musculus GN=Clasp2 PE=1 SV=1	25.18	26.73	0.723081	0.683161	0.388618	0.289307	0.0920667	0.23835	0.0344057	0.215121	0.216602	0.159824	0.282663	0.0189377	0.328436	0.0894045	1.6507	0	1.322	4.9	2	1.95001	0.00647236	1.9096	0.0178266	1.45161	0.0147667	1.53191	0.0379897	1.06449	0.667503	1.53286	0.00989402	1.0723	0.695276	6.998	13.81	7	1.46278	0.0355957	1.47229	0.0140812	1.16461	0.378964	1.08144	0.56077	1.08064
P51791	Clcn3	H(+)/Cl(-) exchange transporter 3 OS=Mus musculus GN=Clcn3 PE=1 SV=2	8.38	9.44	-0.157595	-0.205449	-0.535488	-0.322024	-0.125793	0.0685206	-0.0342233	0.979889	0.94028	1.00061	0.484077	0.290866	0.293592	0.184721	1.11543		3.912	4.59	3	0.5546		0.547023		0.422487		0.630987		0.794728		0.908098		0.892027		3.056	0	3
Q61418	Clcn4	H(+)/Cl(-) exchange transporter 4 OS=Mus musculus GN=Clcn4 PE=2 SV=2	3.36	8.22	0.723944	0.561699	0.483773	0.323656	0.133887	0.264438	0.365256	0.13469	0.0501343	0.0149781	0.108381	0.137118	0.136169	0.18349	1.65169		2.677	2	2															4.819	6.46	4	1.76441		1.44018		1.4087		1.18675		1.17352
O35454	Clcn6	Chloride transport protein 6 OS=Mus musculus GN=Clcn6 PE=1 SV=1	8.59	9.5	0.949355	0.571908	0.222541	0.30044	0.120179	0.131069	0.0461346	0.117965	0.0781531	0.0904477	0.0878381	0.149163	0.203181	0.144678	1.93101	3.29736e-14	2.414	2.67	2	2.11661	0.10162	1.39747	0.323674	1.1328	0.470975	1.14794	0.444271	1.06575	0.808687	0.930848	0.806641	0.937111	0.677651	6.552	8.61	4	1.8093	0.540251	1.51995	0.678303	1.2539	0.831638	1.27748	0.904139	1.21543
Q922J3	Clip1	CAP-Gly domain-containing linker protein 1 OS=Mus musculus GN=Clip1 PE=1 SV=1	8.18	17.13	0.496454	0.298332	0.242754	0.0188056	0.0888332	0.0455699	-0.139652	0.30568	0.201304	0.158742	0.222668	0.0639374	0.109614	0.277436	1.41074	0.0294825	1.941	2.03	2	1.10483		1.41179		1.32442		1.21075		1.08457		0.959122		0.901036		3.091	2.05	3	1.57933		1.06805		1.06303		0.925028		1.01089
Q9Z0H8	Clip2	CAP-Gly domain-containing linker protein 2 OS=Mus musculus GN=Clip2 PE=1 SV=2	36.7	39.33	0.706824	0.451202	-0.00420218	0.0279727	-0.0847298	0.0446489	-0.0632561	0.154805	0.0728513	0.0728136	0.230375	0.13244	0.150241	0.0814107	1.63221	4.996e-15	4.298	7.64	4	1.44742	0.135103	1.31532	0.0842168	0.965604	0.828943	1.18079	0.448063	0.93404	0.372	1.15787	0.16513	0.909473	0.392067	13.56	23.17	12	1.68842	0.000509181	1.34217	0.00732814	0.971417	0.809621	1.04355	0.514773	0.86467
B9EHT4	Clip3	CAP-Gly domain-containing linker protein 3 OS=Mus musculus GN=Clip3 PE=1 SV=1	6.06	6.18	0.49624	0.3332	0.203511	0.189456	0.216762	0.0283503	0.0395047	0.317248	0.273561	0.484204	0.482515	0.439375	0.275809	0.110124	1.41053	9.24005e-12	4.753	3.76	2	1.81633	0.623571	1.56667	0.335916	1.69526	0.425153	1.67504	0.386117	1.64175	0.419747	1.19626	0.735681	1.09132	0.909874	4.022	3.63	2	1.21825	0.14091	1.10988	0.334166	0.969308	0.741598	0.912041	0.965805	1.0348
Q60649	Clpb	Caseinolytic peptidase B protein homolog OS=Mus musculus GN=Clpb PE=1 SV=1	3.1	3.76	0.0890033	-0.0180199	-0.149392	-0.0642224	0.127461	-0.0514371	0.0377883	0.093325	0.224366	0.0221345	0.268228	0.130734	0.0749637	0.0964693	1.06364		4.874	3.11	2	1.01608	0.845968	0.884742	0.555929	0.891901	0.457591	0.838633	0.274977	1.16466	0.141775	0.930163	0.779743	1.07624	0.705297
O88696	Clpp	Putative ATP-dependent Clp protease proteolytic subunit, mitochondrial OS=Mus musculus GN=Clpp PE=1 SV=1	4	4.04	0.280034	0.104585	0.219985	0.0279693	0.438929	0.162623	-0.214789	0.217433	0.378214	0.0175057	0.255664	0.0376775	0.263292	0.43184	1.21422																			4.412	2	1	1.09148		1.29417		1.15477		1.15569		1.38086
Q9EPL2	Clstn1	Calsyntenin-1 OS=Mus musculus GN=Clstn1 PE=1 SV=1	9.26	9.9	0.270788	0.174243	0.153798	-0.187919	0.00561965	0.0074895	-0.0609076	0.247285	0.202965	0.122715	0.332887	0.183785	0.258037	0.262287	1.20647	1.41627e-10	2.554	2.88	2	0.990102	0.985324	0.961204	0.861546	1.02015	0.983653	0.678501	0.515695	0.87308	0.767159	0.820037	0.825981	0.81714	0.752772	3.166	4.07	3	1.34392	0.177589	1.25047	0.351645	1.20921	0.350962	1.05912	0.590581	1.12052
Q99JH7	Clstn3	Calsyntenin-3 OS=Mus musculus GN=Clstn3 PE=1 SV=1	4.52	4.73	0.470694	0.402496	-0.0178166	-0.28013	-0.215118	-0.147154	-0.0567617	0.250644	0.232419	0.159223	0.18869	0.375444	0.0823983	0.315497	1.38578																			1.464	3.05	2	1.22558	0.55331	1.17948	0.672748	0.913575	0.741525	0.750771	0.152129	0.716681
O08585	Clta	Clathrin light chain A OS=Mus musculus GN=Clta PE=1 SV=2	13.71	16.1	-1.11628	-0.754605	-0.630652	-0.326923	-0.461463	0.00946735	-0.177976	0.145627	0.229756	0.10255	0.0984813	0.178493	0.265392	0.30277	2.16787	0	19.15	10.6	6	0.457906	0.00380487	0.702191	0.00787416	0.596944	0.0280457	0.8621	0.224018	0.649876	0.00579026	1.21428	0.0452377	0.69536	0.0231398	22.98	11.33	7	0.418612	0.448514	0.511934	0.520414	0.658602	0.678585	0.760238	0.775707	0.710297
Q6IRU5	Cltb	Clathrin light chain B OS=Mus musculus GN=Cltb PE=1 SV=1	16.98	17.03	-0.867383	-0.39503	-0.250669	0.0370462	-0.310967	0.141353	-0.171731	0.264109	0.111277	0.153375	0.193466	0.397215	0.148248	0.41176	1.82435	3.9968e-15	16.59	6.8	5	0.443716	0.00952345	0.829822	0.0779196	0.745813	0.0379512	1.14214	0.156788	0.586625	0.0151503	1.24083	0.0554478	0.638569	0.0282819	31.88	14.53	10	0.607067	0.000380727	0.739305	0.0234006	0.914144	0.301731	1.07123	0.293016	0.938511
Q68FD5	Cltc	Clathrin heavy chain 1 OS=Mus musculus GN=Cltc PE=1 SV=3	126.75	128.03	-0.923131	-0.554687	-0.450151	-0.1804	-0.338273	0.0781246	-0.160155	0.185559	0.0787781	0.19058	0.108837	0.253272	0.121761	0.369057	1.89623	0	27.88	89.38	57	0.457569	1.97723e-12	0.715218	8.62917e-11	0.628512	6.7189e-10	0.946754	0.279857	0.64898	3.82041e-11	1.14559	0.000590779	0.667613	3.91736e-13	34.09	112.29	77	0.545159	1.40227e-18	0.642002	1.69619e-11	0.785203	3.76131e-06	0.89075	0.00653261	0.840605
Q06890	Clu	Clusterin OS=Mus musculus GN=Clu PE=1 SV=1	16.96	17.35	-0.619525	-0.251482	-0.127438	-0.0281548	-0.0395939	-0.0421062	0.0256649	0.189901	0.0682459	0.0383531	0.129964	0.0774565	0.0820928	0.14529	1.53637	0.000175283	4.241	4.27	2	0.559239	0.0228513	0.874295	0.426285	0.914218	0.466443	1.08527	0.471201	1.03065	0.931583	1.03543	0.861737	1.1433	0.276575	11.61	8	4	0.697065	0.828741	0.850385	0.92025	0.892066	0.961084	0.951332	0.974603	0.92678
Q9D486	Cmip	C-Maf-inducing protein OS=Mus musculus GN=Cmip PE=2 SV=3	3.21	3.48	0.126214	-0.3089	0.238681	-0.473951	-0.105271	-0.450205	0.274478								1.09143		2.717	3.19	2	1.09143	0.786777	0.807257	0.298318	1.17991	0.683274	0.71999	0.561067	0.92963	0.764256	0.731939	0.545793	1.20956	0.769862
Q9DBP5	Cmpk1	UMP-CMP kinase OS=Mus musculus GN=Cmpk1 PE=1 SV=1	10.3	11.09	0.252487	0.455915	0.437925	0.451801	0.143297	0.294529	-0.0127867	0.175004	0.361573	0.0504256	0.364719	0.273568	0.217441	0.158976	1.19126	0.169865	10.71	4	2	1.12385	0.449404	1.82406	0.320343	1.32863	0.639498	1.83092	0.248069	0.928307	0.886194	1.44271	0.448439	0.948561	0.754536	18.88	6.31	3	1.09836	0.421324	1.13909	0.379791	1.32657	0.0745179	1.16964	0.236092	1.07332
Q3U5Q7	Cmpk2	UMP-CMP kinase 2, mitochondrial OS=Mus musculus GN=Cmpk2 PE=2 SV=2	6.09	6.2	-0.028117	-0.300501	-0.215056	-0.118661	-0.140097	-0.144046	-0.455083	0.310867	0.426913	0.0700398	0.331174	0.285004	0.216602	0.427734	1.01968	0.537576	4.474	1.82	1	1.22758		0.593863		0.87747		0.862139		0.722648		0.770138		0.560476		2.461	2.07	1	0.798839	0.589156	0.842871	0.558495	0.815369	0.503657	0.762229	0.577895	1.00528
Q8CJ61	Cmtm4	CKLF-like MARVEL transmembrane domain-containing protein 4 OS=Mus musculus GN=Cmtm4 PE=2 SV=1	5.43	5.46	0.249133	0.0442735	-0.0646511	0.0530415	0.188163	0.0899721	0.121551	0.464997	0.249522	0.137741	0.181844	0.354734	0.324894	0.326894	1.18849	0.637068	8.173	2.23	2	1.67908	0.127672	1.10599	0.840608	0.911017	0.873959	1.17353	0.621915	1.40976	0.184919	1.1797	0.685647	1.14043	0.724497	4.808	2.01	1	0.887116	0.484347	0.846789	0.653207	0.899054	0.498453	0.912195	0.816058	0.870529
Q9D1A2	Cndp2	Cytosolic non-specific dipeptidase OS=Mus musculus GN=Cndp2 PE=1 SV=1	6.03	6.17	-0.323663	-0.1606	-0.214135	-0.20647	-0.232868	-0.0803744	-0.106848	0.13642	0.248967	0.0662368	0.149722	0.116615	0.283303	0.195937	1.2515	0.00304738	5.053	4.39	2	0.849905	0.380068	1.08952	0.488914	0.844568	0.184899	0.958198	0.667735	0.918201	0.74544	1.107	0.608253	0.817399	0.159358	2.526	2.01	1	0.71662		0.790198		0.834841		0.778831		0.781701
Q80YA9	Cnksr2	Connector enhancer of kinase suppressor of ras 2 OS=Mus musculus GN=Cnksr2 PE=1 SV=1	14.23	15.27	-0.194824	-0.0296517	0.126706	-0.024552	-0.0393856	0.225545	0.00763069	0.295955	0.239914	0.2337	0.114274	0.119344	0.18898	0.111237	1.14458	0.281474	3.488	5.86	3	0.730283	0.149393	0.8478	0.57765	1.30535	0.545694	0.905718	0.694415	1.05165	0.872201	1.21043	0.442123	1.09878	0.693866	5.136	9.29	4	1.09273	0.588302	1.1749	0.229793	1.04761	0.745356	1.06084	0.436739	0.982197
Q0GA42	Cnnm1	Metal transporter CNNM1 OS=Mus musculus GN=Cnnm1 PE=1 SV=5	8.68	10.23	-0.241817	-0.33706	0.256491	0.241432	0.307119	0.212434	0.327655	0.477371	0.271714	0.288599	0.332765	0.223523	0.146282	0.103798	1.18248		1.998	4.27	2	1.06861	0.943243	0.692944	0.366059	1.37608	0.87194	1.00426	0.972686	1.10885	0.48606	1.07848	0.665568	1.32047	0.219311	2.944	2.14	2	0.669257	0.924584	0.904424	0.980161	1.037	0.992664	1.39159	0.928831	1.38048
Q6ZQ08	Cnot1	CCR4-NOT transcription complex subunit 1 OS=Mus musculus GN=Cnot1 PE=1 SV=2	4.08	6.87	-0.187155	-0.3732	-4.87579e-05	0.121161	0.0112051	0.107637	-0.0222597								1.13852		1.347	4.09	3	0.878336	0.584579	0.772068	0.415275	0.999966	1	1.08761	0.560448	1.0078	0.955884	1.07746	0.595424	0.984689	0.991358
P16330	Cnp	2',3'-cyclic-nucleotide 3'-phosphodiesterase OS=Mus musculus GN=Cnp PE=1 SV=3	42.31	43.2	-1.16193	-0.885065	-0.613774	-0.473838	-0.244571	-0.056333	-0.145167	0.200363	0.265997	0.445132	0.171936	0.510581	0.248109	0.0581552	2.23756	0	34.05	33.38	22	0.517146	3.27749e-05	0.66866	5.32656e-07	0.930022	0.160851	0.816539	0.00169639	1.24836	5.71768e-05	1.167	0.0482151	0.935038	0.115624	35.71	38.32	23	0.392231	1.33328e-07	0.475426	4.52715e-08	0.571524	7.93999e-08	0.70969	0.000220633	0.768511
Q9QXT0	Cnpy2	Protein canopy homolog 2 OS=Mus musculus GN=Cnpy2 PE=1 SV=1	4.21	4.23	0.518543	0.473944	0.117567	0.062282	-0.0862545	-0.0958293	-0.216098								1.43251																			15.38	4.25	2	1.43251	0.170954	1.3889	0.186401	1.0849	0.561053	1.04412	0.835986	0.941965
P47746	Cnr1	Cannabinoid receptor 1 OS=Mus musculus GN=Cnr1 PE=2 SV=1	5.65	6.14	-0.301614	-0.170745	-0.162572	-0.121662	0.129682	0.0678734	0.0339149	0.068885	0.143111	0.252105	0.205597	0.0908178	0.120108	0.132025	1.23252	3.475e-09	3.594	2.62	2	0.805877	0.656921	0.840502	0.361946	1.0108	0.979514	0.940758	0.679548	1.1462	0.623042	1.05258	0.72758	1.04922	0.854716	7.188	5.85	4	0.853598	0.469654	0.996179	0.99155	0.96448	0.884622	1.04615	0.850899	1.12181
Q5M8N0	Cnrip1	CB1 cannabinoid receptor-interacting protein 1 OS=Mus musculus GN=Cnrip1 PE=1 SV=1	6.82	6.87	-0.10388	0.0894706	-0.0651343	0.133233	-0.0567903	0.0256592	-0.130877	0.191626	0.239755	0.103126	0.103729	0.241246	0.150557	0.201302	1.07466	0.141764	21.95	4.07	3	1.02916		1.26687		0.905839		1.14659		1.13728		1.11262		0.952019		21.95	4.33	3	0.978013		1.04481		1.03663		1.1398		0.959876
P12960	Cntn1	Contactin-1 OS=Mus musculus GN=Cntn1 PE=1 SV=1	72.69	76.44	0.0378573	0.084049	0.0224275	-0.123597	-0.125211	-0.237577	0.0166654	0.241495	0.0665752	0.107073	0.128923	0.29396	0.108136	0.0791994	1.02659	0.40353	31.08	56.14	37	0.851879	0.00561862	1.00896	0.791673	1.09578	0.10936	0.981044	0.798454	1.15692	0.00040092	0.865008	0.00221667	1.07683	0.0309213	27.84	55.45	32	1.07865	0.21336	1.06769	0.251779	0.944746	0.27981	0.950629	0.252027	0.791349
Q61330	Cntn2	Contactin-2 OS=Mus musculus GN=Cntn2 PE=1 SV=2	19.69	20.82	-0.164753	-0.326907	-0.356914	-0.225272	-0.153073	-0.163454	-0.0290655	0.212719	0.15847	0.109568	0.105207	0.251697	0.136882	0.135615	1.12097	0.401066	4.904	8.99	4	0.892258	0.367211	0.79726	0.208417	0.755315	0.358315	0.907746	0.376246	1.09842	0.432024	0.971503	0.74985	1.0559	0.642408	3.942	5.92	3	1.0337	0.886428	0.889797	0.516388	0.851721	0.118209	0.874504	0.371108	0.796761
Q69Z26	Cntn4	Contactin-4 OS=Mus musculus GN=Cntn4 PE=1 SV=2	5.81	6.03	-0.222381	0.0652759	-0.0713702	-0.10947	0.0227004	-0.0445202	-2.157	0.629914	0.480707	0.521415	0.294951	0.313728	0.53585	3.88614	1.16666	0.303704	1.754	2.02	1	0.614918		0.738123		0.730441		0.740127		0.901311		0.729832		1.10431		0	0.14	0	1.40553		1.43355		1.43664		1.10338		1.30571
Q9JMB8	Cntn6	Contactin-6 OS=Mus musculus GN=Cntn6 PE=1 SV=2	4.06	4.34	1.18268	1.01226	0.390529	0.402638	0.313521	0.172573	0.581619	0.263632	0.375476	0.133117	0.396142	0.151317	0.441804	0.377387	2.26997		0.8755	2.01	1	2.58308		2.42463		1.22808		1.6052		1.33841		1.39956		1.80059
O54991	Cntnap1	Contactin-associated protein 1 OS=Mus musculus GN=Cntnap1 PE=2 SV=2	34.69	35.61	-0.883422	-0.456944	-0.249723	-0.293886	-0.230587	-0.175523	0.0506408	0.281791	0.223396	0.187613	0.201658	0.380176	0.242299	0.0803676	1.84475	1.98497e-12	5.199	12.35	7	0.660342	0.115	0.870979	0.203279	0.975016	0.859427	0.90076	0.273689	1.15273	0.263045	1.06823	0.242578	1.09214	0.30474	12.85	32.38	16	0.446829	2.95485e-06	0.661329	6.344e-05	0.799325	0.000117102	0.866725	0.005495	0.75704
Q9CPW0	Cntnap2	Contactin-associated protein-like 2 OS=Mus musculus GN=Cntnap2 PE=1 SV=2	18.09	18.7	-0.37448	-0.208852	-0.302159	-0.248324	-0.227559	-0.125734	0.0410573	0.251542	0.169627	0.224192	0.246743	0.28745	0.114383	0.190368	1.29637	0.0146271	6.381	11.06	7	0.72926	0.00955449	0.95107	0.772374	0.893217	0.328323	0.926243	0.328123	1.0032	0.968951	0.936441	0.719081	0.998698	0.992114	2.477	5.92	3	0.937952	0.526941	0.897872	0.37013	0.881003	0.331388	0.932227	0.603363	0.908643
Q0V8T9	Cntnap5a	Contactin-associated protein like 5-1 OS=Mus musculus GN=Cntnap5a PE=2 SV=1	3.11	3.66	-0.115331	0.0374639	-0.474452	0.00164922	-0.0513703	0.0729357	0.173596	0.46783	0.178431	0.773483	0.0627201	0.124965	0.175303	0.048034	1.08322	0.326149	0	0.26	0	1.28689		0.98298		0.405439		0.952139		1.03934		1.09832		1.15308		0.6902	1.01	1	0.908145		1.17991		1.17246		1.02758		0.985499
Q9D2R6	Coa3	Cytochrome c oxidase assembly factor 3 homolog, mitochondrial OS=Mus musculus GN=Coa3 PE=2 SV=1	5.34	5.41	0.433711	0.0911199	0.130941	-0.068686	-0.000874621	-0.237587	0.0409827	0.398253	0.179748	0.202644	0.512727	0.281993	0.0930436	0.161973	1.3507	0.249077	8.333	2.02	2	1.8355		0.975844		1.07851		0.674386		0.819779		0.788016		1.03487		16.67	2.45	2	1.07472		1.00817		0.959358		0.937001		1.00482
Q8BIG7	Comtd1	Catechol O-methyltransferase domain-containing protein 1 OS=Mus musculus GN=Comtd1 PE=2 SV=1	3.56	3.83	0.0370681	-0.0902176	0.121355	-0.217281	0.0937604	-0.0523448	-0.198187	0.152922	0.148915	0.100595	0.18771	0.228127	0.114252	0.103265	1.02603	0.028388	0	0.14	0	0.952705		0.837532		1.00414		0.760572		0.895911		1.00351		0.812576		6.107	3.68	2	1.15847	0.378373	0.967518	0.796458	1.12313	0.471686	0.849008	0.377339	1.113
O88543	Cops3	COP9 signalosome complex subunit 3 OS=Mus musculus GN=Cops3 PE=1 SV=3	4.06	4.39	-2.44537	0.0981804	-0.0682328	0.0576856	-0.244325	0.264141	-0.152228	3.63601	0.62069	0.354555	0.432139	0.429265	0.25428	0.48024	5.44667	0.479847	2.6	2.06	1	0.792811		0.871245		0.837088		1.0462		0.612165		1.23253		0.646851		1.891	1.41	1	0.01		1.75512		1.26641		1.40059		1.10132
O88544	Cops4	COP9 signalosome complex subunit 4 OS=Mus musculus GN=Cops4 PE=1 SV=1	6.02	6.47	-0.162888	0.127315	-0.423222	-0.0209809	-0.223236	0.0868737	-0.41996	0.105266	0.477802	0.0902388	0.365741	0.179258	0.0590188	0.526211	1.11953		2.956	2.01	1	0.94053		1.38048		0.713492		1.17906		0.784589		1.09324		0.577524		10.1	6.05	3	0.848318	0.208388	0.864213	0.245312	0.779481	0.108263	0.82382	0.175862	0.935311
Q8VBV7	Cops8	COP9 signalosome complex subunit 8 OS=Mus musculus GN=Cops8 PE=1 SV=1	3.51	3.52	3.00789	3.00311	3.0914	3.08198	3.23796	3.39442	3.07493	4.62384	4.72597	4.72936	4.75339	4.60911	4.59539	4.63839	8.04387																			10.05	2	1	77.5706		81.2828		86.5563		87.0112		90.3278
O89053	Coro1a	Coronin-1A OS=Mus musculus GN=Coro1a PE=1 SV=5	22.42	22.71	-0.565907	-0.305018	-0.283288	-0.107848	-0.259045	0.0775741	-0.101291	0.331943	0.0713269	0.264823	0.0935719	0.369622	0.10581	0.29375	1.48032	1.3531e-05	17.57	14.54	9	0.557889	0.000551662	0.848424	0.0712361	0.674809	0.00259215	0.875385	0.297096	0.624838	0.00173539	1.02258	0.711468	0.738748	0.00166444	8.894	8.01	5	0.633676	0.0163877	0.768781	0.0231059	0.84731	0.216335	0.917355	0.284542	0.921536
Q9WUM4	Coro1c	Coronin-1C OS=Mus musculus GN=Coro1c PE=1 SV=2	16.51	18.95	0.145141	0.0610419	-0.0353425	0.034548	-0.0343899	0.0171699	0.024846	0.113627	0.037703	0.146406	0.0520055	0.156451	0.037526	0.0958153	1.10584	0.1371	4.008	3.78	2	1.0164	0.902923	1.02206	0.915573	0.87384	0.425714	1.00677	0.986065	0.873706	0.419411	1.02127	0.915249	0.947565	0.733128	17.51	14.37	9	1.11997	0.565669	1.03394	0.825814	0.996574	0.983662	1.06756	0.655104	1.08508
Q8BH44	Coro2b	Coronin-2B OS=Mus musculus GN=Coro2b PE=2 SV=2	5.69	6.22	-0.223001	-0.272461	-0.0393616	-0.093761	0.091293	0.463635	0.367702	0.0170467	0.191796	0.138069	0.0300053	0.377426	0.18841	0.28674	1.16716		5	4.02	2	0.849653	0.354458	0.909509	0.780054	0.909414	0.513443	0.95096	0.885943	0.885407	0.695509	1.51242	0.236571	1.12112	0.729556
Q9CQI6	Cotl1	Coactosin-like protein OS=Mus musculus GN=Cotl1 PE=1 SV=3	9.06	9.16	0.0959244	0.166423	-0.00375764	0.101429	-0.174499	0.198669	-0.203804	0.157794	0.245926	0.138581	0.135929	0.252831	0.111113	0.334598	1.06875	0.171144	16.2	5.95	3	0.96618	0.910581	1.36639	0.1315	0.993536	0.946515	1.19294	0.386966	0.738945	0.0787185	1.2489	0.118889	0.664288	0.0399364	23.24	6.85	4	1.05248	0.761799	1.01938	0.834875	0.907862	0.539282	1.03876	0.74917	0.898056
P19783	Cox4i1	Cytochrome c oxidase subunit 4 isoform 1, mitochondrial OS=Mus musculus GN=Cox4i1 PE=1 SV=2	23.86	24.24	0.109455	-0.0792155	0.188088	0.0945447	0.209399	-0.0689937	0.0356756	0.52525	0.153332	0.179591	0.461601	0.256736	0.0342527	0.16089	1.07882	0.615794	47.93	20.78	26	1.62807	0.0052955	1.01073	0.921529	1.1531	0.395676	0.835036	0.0609701	0.973694	0.750104	0.970398	0.619454	1.15006	0.230689	47.93	18.32	17	0.815226	0.00950227	0.837334	0.0363085	1.00029	0.996448	0.950829	0.404855	1.14273
P12787	Cox5a	Cytochrome c oxidase subunit 5A, mitochondrial OS=Mus musculus GN=Cox5a PE=1 SV=2	24.15	24.19	0.188914	0.135314	0.284507	0.155023	0.327518	0.0989544	0.132428	0.438804	0.160319	0.0727115	0.364507	0.0874417	0.0837053	0.0858272	1.13991	0.691151	45.21	19.92	19	1.61316	0.0157588	1.24199	0.0899604	1.20616	0.327274	0.87977	0.158593	1.17135	0.383316	1.08715	0.266935	1.1716	0.150938	42.47	13.9	9	0.915551	0.5505	1.00045	0.997493	1.16463	0.373851	1.07913	0.273314	1.31296
P19536	Cox5b	Cytochrome c oxidase subunit 5B, mitochondrial OS=Mus musculus GN=Cox5b PE=1 SV=1	18.67	18.79	0.175143	0.0433203	0.300737	0.110936	0.352494	-0.0169291	0.0707896	0.42195	0.104496	0.0535809	0.400059	0.113085	0.0874638	0.16712	1.12908	0.490357	52.34	16.42	19	1.58077	0.0702869	1.08685	0.581862	1.25127	0.390667	0.941186	0.732658	1.16649	0.231828	0.938848	0.600168	1.20008	0.176679	53.13	20	19	0.978106	0.914289	1.06104	0.772347	1.18062	0.392518	0.900524	0.342696	1.32913
P56391	Cox6b1	Cytochrome c oxidase subunit 6B1 OS=Mus musculus GN=Cox6b1 PE=1 SV=2	14	14.07	0.0404745	-0.0607034	0.204372	0.0759971	0.209914	-0.0428436	0.0220876	0.425563	0.114766	0.12773	0.386992	0.161898	0.0409356	0.184972	1.02845	0.624324	70.93	14	18	1.44557	0.0412204	1.03724	0.70197	1.2004	0.026739	0.854274	0.0646116	1.03253	0.628971	0.996375	0.955821	1.17742	0.0405047	41.86	9.84	10	0.859559	0.176172	0.884702	0.204244	1.04087	0.650659	0.961495	0.606063	1.15962
Q9CPQ1	Cox6c	Cytochrome c oxidase subunit 6C OS=Mus musculus GN=Cox6c PE=1 SV=3	12.43	12.85	0.0836008	0.0129958	0.241663	0.0789512	0.283304	-0.0188258	0.0509246	0.532233	0.0967038	0.0559645	0.412747	0.161159	0.061854	0.15076	1.05966	0.612582	38.16	8.43	7	1.6181	0.000598386	1.08249	0.259371	1.19314	0.184572	0.837115	0.315832	1.07358	0.307092	0.978966	0.746463	1.16781	0.0556775	61.84	12.53	8	0.893721	0.406219	0.947202	0.72899	1.13313	0.424888	0.968272	0.720136	1.26212
P48771	Cox7a2	Cytochrome c oxidase subunit 7A2, mitochondrial OS=Mus musculus GN=Cox7a2 PE=1 SV=2	6	6.09	0.286688	0.0911796	0.267655	0.175489	0.283899	-0.0624899	0.0515847	0.634264	0.187219	0.132109	0.35407	0.192272	0.144787	0.222166	1.21984	0.54604	37.35	6	6	2.01876	0.475461	1.21117	0.38911	1.24594	0.420802	1.00963	0.954701	1.14954	0.840267	1.06703	0.715003	1.22788	0.368566	37.35	6	5	0.898129		0.934341		1.08518		0.953364		1.10722
P17665	Cox7c	Cytochrome c oxidase subunit 7C, mitochondrial OS=Mus musculus GN=Cox7c PE=1 SV=1	4.04	4.04	0.263749	0.177731	0.32013	0.309091	0.378537	0.171624	0.176949	0.401836	0.0942228	0.200516	0.422132	0.272128	0.32571	0.263585	1.20059	0.683045	28.57	4	2	1.58333	0.171895	1.05018	0.753562	1.06355	0.866819	0.896032	0.869223	1.054	0.746095	1.10081	0.56698	1.16418	0.527107	14.29	2.59	1	1.20493	0.490932	1.16045	0.82245	1.36215	0.783204	1.34094	0.534117	1.51888
Q00493	Cpe	Carboxypeptidase E OS=Mus musculus GN=Cpe PE=1 SV=2	28.98	29.4	0.32824	0.324453	0.283525	0.198508	0.0248337	0.0743377	-0.0707645	0.113888	0.09148	0.046126	0.0637265	0.0924986	0.039666	0.0767673	1.25548	1.75994e-05	12.61	12.62	8	1.15755	0.167069	1.34057	0.0332384	1.26176	0.0817543	1.20705	0.170357	0.949274	0.616808	1.07977	0.241212	0.989689	0.896909	22.69	16.18	10	1.26146	0.0475098	1.23846	0.758425	1.18696	0.0478462	1.12522	0.242373	1.07732
P63040	Cplx1	Complexin-1 OS=Mus musculus GN=Cplx1 PE=1 SV=1	4	8.51	-1.23859	-0.645962	-0.200637	-0.160959	-0.18559	0.0456283	-0.0599412	0.213193	0.360144	0.0768456	0.0436253	0.460929	0.154371	0.0349655	2.35969	0	33.58	3.47	3	0.499801		0.852046		0.861504		0.925948		0.610182		0.912294		0.934979		39.55	4	7	0.375787	0.0642198	0.544485	0.109051	0.921721	0.685899	0.875686	0.409431	1.0098
P84086	Cplx2	Complexin-2 OS=Mus musculus GN=Cplx2 PE=1 SV=1	8.09	8.77	-0.824864	-0.679131	-0.519169	-0.189941	-0.406484	0.141649	-0.428442	0.306827	0.42476	0.130376	0.350982	0.203443	0.147671	0.259191	1.77137	1.27671e-05	29.85	5.82	5	0.721186	0.212929	0.877205	0.44202	0.631296	0.14084	1.15576	0.396462	0.645916	0.149384	1.23027	0.299173	0.614444	0.26384	35.82	8.04	7	0.50746	0.170648	0.521118	0.10209	0.715145	0.206685	0.731055	0.259057	0.781619
Q8C166	Cpne1	Copine-1 OS=Mus musculus GN=Cpne1 PE=1 SV=1	8.91	9.31	0.195947	0.0716165	-0.143875	0.156057	0.229194	0.179699	0.0399472	0.0970384	0.21483	0.323599	0.162561	0.143029	0.159284	0.163272	1.14548	0.35122	1.679	1.89	1	1.20134		0.888058		0.701508		0.980057		1.16611		1.27975		0.933103		4.664	4.76	2	1.06064	0.675895	1.10912	0.615198	0.987495	0.905259	1.16612	0.186485	1.29758
P59108	Cpne2	Copine-2 OS=Mus musculus GN=Cpne2 PE=2 SV=1	4.22	7.01	0.533291	0.250662	0.0527868	0.0606424	0.220896	-0.210905	0.115558	0.277939	0.0348018	0.174951	0.0163832	0.454476	0.425869	0.140004	1.44723	0.00249386	5.474	2.11	2	1.36109		1.1851		1.15897		1.05654		1.13767		1.19162		1.21174		4.562	1.46	4	1.7959	0.862209	1.2209	0.957264	1.05665	0.988741	1.03793	0.992433	1.61527
Q8BLR2	Cpne4	Copine-4 OS=Mus musculus GN=Cpne4 PE=1 SV=1	8.89	13.31	0.16872	-0.0505992	-0.041444	-0.108732	-0.0402921	-0.118308	-0.0334171	0.0914754	0.165247	0.216037	0.170276	0.347624	0.16493	0.158124	1.12406	0.422366	5.925	6.01	3	1.07342	0.768041	0.913191	0.791672	1.15059	0.418593	1.06098	0.784338	1.26874	0.342828	0.981503	0.971094	1.10872	0.79093	7.54	4.28	6	1.09498	0.814493	0.894871	0.43819	0.921659	0.974825	0.883433	0.614394	0.793188
Q8JZW4	Cpne5	Copine-5 OS=Mus musculus GN=Cpne5 PE=2 SV=1	20.33	23.2	-0.0435282	0.00486074	-0.0448845	-0.351698	-0.21918	0.103466	0.0102514	0.208836	0.161928	0.137221	0.314828	0.330388	0.0981467	0.211241	1.03063	0.322056	12.65	11.18	6	0.872565	0.399665	0.904228	0.436	1.04149	0.691657	0.945817	0.736554	1.09824	0.220266	0.995915	0.978617	1.13166	0.122229	14.33	3.57	11	0.914922	0.597571	0.988531	0.937099	1.00502	0.970074	0.824827	0.401575	0.697988
Q9Z140	Cpne6	Copine-6 OS=Mus musculus GN=Cpne6 PE=2 SV=1	29.27	30.28	-0.144113	-0.00681062	0.11408	0.0460432	-0.103946	-0.0791881	0.0971849	0.151697	0.17125	0.345351	0.34798	0.232179	0.197818	0.115774	1.10505	0.0503025	19.75	20.08	12	0.983703	0.783436	1.04772	0.676818	1.41399	0.000485139	1.34324	0.0175673	1.09782	0.126944	1.07955	0.191921	1.17341	0.0507919	21.36	21.05	14	0.93683	0.82263	1.08293	0.740354	1.00624	0.979195	0.979505	0.93436	0.921888
Q0VE82	Cpne7	Copine-7 OS=Mus musculus GN=Cpne7 PE=2 SV=1	6.94	9.87	0.858619	0.88797	0.56669	0.445273	0.498568	0.346238	0.382158	0.265671	0.41779	0.386426	0.312957	0.0236006	0.132406	0.0666414	1.8133	6.64796e-08	1.616	2.03	1	1.97326		1.86043		1.5817		1.74835		1.4358		1.26784		1.29061		3.232	0.92	4	2.05824		2.46549		1.86206		1.18603		1.3896
Q9DC53	Cpne8	Copine-8 OS=Mus musculus GN=Cpne8 PE=2 SV=3	6	20.31	1.06135	0.770826	0.385763	0.27718	-0.0522366	0.105816	0.206166	0.234497	0.182834	0.276392	0.234092	0.448045	0.252957	0.343139	2.08689	0	7.972	0.31	4	1.89848		1.48817		1.39216		1.43078		0.755876		0.940478		1.31068		15.94	13.04	10	2.51773	0.586372	1.91131	0.718354	1.52072	0.262314	1.20221	0.319764	1.36818
P36552	Cpox	Coproporphyrinogen-III oxidase, mitochondrial OS=Mus musculus GN=Cpox PE=1 SV=2	4.12	4.18	0.377195	0.301955	0.203945	0.15107	0.137176	0.13185	-0.00626275	0.167325	0.958042	0.585311	0.549446	0.294151	0.372436	0.338253	1.29881		4.966	3.15	2	1.19655	0.332258	0.770848	0.234347	0.864578	0.738257	0.848245	0.694695	0.952097	0.779805	0.91288	0.532455	0.843556	0.340471
P97742	Cpt1a	Carnitine O-palmitoyltransferase 1, liver isoform OS=Mus musculus GN=Cpt1a PE=1 SV=4	11.29	12.16	0.505276	0.158702	0.255266	-0.0265027	0.00237254	-0.262424	0.0159538	0.273687	0.103318	0.144902	0.204985	0.0829584	0.156818	0.184755	1.41939	9.72463e-05	4.269	7.71	4	1.76483	0.0297305	1.04174	0.612235	1.33612	0.0630002	0.836162	0.126663	1.04879	0.566974	0.941072	0.58518	0.987735	0.927788	1.035	1.04	1	1.24766	0.111519	1.20188	0.150544	1.1546	0.311721	1.09539	0.376785	1.02032
Q8BGD5	Cpt1c	Carnitine O-palmitoyltransferase 1, brain isoform OS=Mus musculus GN=Cpt1c PE=1 SV=1	4.6	5.08	-0.21135	-0.146142	0.173352	-0.126609	0.112338	-0.026922	-0.433355	0.858149	0.081983	0.263665	0.379633	0.154921	0.763717	0.80554	1.15777		3.133	3.58	2	0.567168		0.940714		0.99097		0.760463		1.00194		0.675042		0.498976
P47934	Crat	Carnitine O-acetyltransferase OS=Mus musculus GN=Crat PE=1 SV=3	9.42	9.82	0.16254	0.125793	0.139364	0.144889	0.158077	-0.00953351	0.137206	0.575339	0.2539	0.225136	0.291483	0.18385	0.253737	0.170848	1.11926	0.758867	0.9585	0.68	1	1.76758		1.32358		1.24888		1.32859		1.20931		1.18576		1.23374		5.751	4.15	3	0.847753	0.190979	0.937922	0.582585	0.924889	0.569112	0.890499	0.454938	0.963334
Q9DCT8	Crip2	Cysteine-rich protein 2 OS=Mus musculus GN=Crip2 PE=1 SV=1	5.81	5.9	0.278438	0.143002	0.0103942	0.0681628	-0.0773432	0.0386016	-0.024305	0.231718	0.155267	0.257933	0.103746	0.215488	0.120787	0.0844683	1.21288	3.73916e-05	16.83	5.75	3	1.03241	0.901602	1.01579	0.90007	0.832484	0.331108	1.05388	0.689326	0.799248	0.264442	0.973154	0.828969	0.922801	0.565451	6.25	2.95	2	1.21407	0.469111	1.06301	0.788561	1.03425	0.746629	0.973229	0.794244	1.009
P97427	Crmp1	Dihydropyrimidinase-related protein 1 OS=Mus musculus GN=Crmp1 PE=1 SV=1	26.88	40.08	0.880448	0.845507	0.500462	0.600786	0.00755084	0.32682	-0.00860817	0.584146	0.137196	0.402186	0.237114	0.672861	0.0425635	0.258731	1.84095	4.5379e-05	21.68	6.87	15	1.15416		1.6187		1.02735		1.63271		0.587479		1.27614		0.818923		33.92	22.79	24	2.37453	0.195947	1.94967	0.40024	1.71221	0.454317	1.70054	0.461968	1.3598
Q8R555	Crtac1	Cartilage acidic protein 1 OS=Mus musculus GN=Crtac1 PE=2 SV=1	6.91	7.17	0.450226	0.85832	0.629414	0.439586	0.214576	0.0891116	0.207726	0.150623	0.153919	0.146769	0.283035	0.132896	0.0881767	0.0964688	1.36625	4.996e-15	4.954	4.94	3	1.31737	0.0919454	1.69137	0.140524	1.45147	0.118564	1.28609	0.105928	1.04345	0.855807	1.03844	0.767347	1.19042	0.186263	3.251	4.03	2	1.53697	0.065199	2.0499	0.0325234	1.73951	0.0961369	1.68534	0.0483054	1.21728
P23927	Cryab	Alpha-crystallin B chain OS=Mus musculus GN=Cryab PE=1 SV=2	5.66	5.74	-1.43196	-1.59147	-1.35439	-0.751515	0.00239001	-0.137846	-0.0657921	0.725611	0.279717	0.285155	0.121944	0.814673	0.0959899	0.260035	2.69813		12.57	4	2	0.259707	0.153833	0.28932	0.240626	0.340088	0.298696	0.559519	0.256886	1.49325	0.290544	0.952657	0.836398	0.841092	0.335212
O54983	Crym	Ketimine reductase mu-crystallin OS=Mus musculus GN=Crym PE=1 SV=1	6.13	6.33	-0.366125	0.107543	-0.0176738	0.214647	-0.189669	0.223813	-0.177168	0.157254	0.317939	0.262073	0.222353	0.619712	0.178086	0.297202	1.28889	8.88154e-06	4.792	2	1	0.745215		1.38926		0.808752		1.37498		0.53502		1.30288		0.698515		6.39	4	2	0.71399	0.199029	0.939622	0.819047	1.03358	0.812479	1.11683	0.658989	1.07981
P47199	Cryz	Quinone oxidoreductase OS=Mus musculus GN=Cryz PE=1 SV=1	10.54	10.8	-0.463048	-0.627436	-0.420656	-0.302984	-0.0456762	-0.0657792	-0.252131	0.0923179	0.545547	0.209646	0.355368	0.0229915	0.289823	0.178675	1.37845	0.00120467	5.438	2.03	1	0.678206		0.418361		0.654272		0.609928		0.972814		0.757839		0.74439		12.39	6.41	3	0.770314	0.12329	0.797561	0.152299	0.872613	0.396117	0.937573	0.597458	0.981991
Q9CZU6	Cs	Citrate synthase, mitochondrial OS=Mus musculus GN=Cs PE=1 SV=1	35.19	36.14	-0.0123404	0.0948421	0.0483332	0.136538	0.107093	0.18089	-0.11749	0.190158	0.0692515	0.231389	0.112687	0.261098	0.0320394	0.0390286	1.00859	0.578011	22.2	22.41	14	1.15361	0.00992625	1.11534	0.0379408	0.867348	0.0240006	1.09982	0.132107	0.874924	0.0145771	1.11514	0.206953	0.925604	0.169023	28.23	28.96	19	0.907228	0.147662	1.07666	0.238765	1.07359	0.296865	1.01642	0.683137	1.17279
Q9ERK4	Cse1l	Exportin-2 OS=Mus musculus GN=Cse1l PE=2 SV=1	7.87	8.61	0.201556	0.036434	-0.0394572	0.0202968	-0.107382	0.240539	-0.169922	0.0516927	0.324676	0.159815	0.21631	0.195989	0.387798	0.0498041	1.14994	0.014481	2.369	4.01	2	1.19424		1.32455		1.08417		1.20036		0.950859		1.60401		0.874161		2.678	3.13	2	1.11209	0.494595	0.867435	0.480443	0.977951	0.865843	0.900806	0.507845	1.04895
Q80T79	Csmd3	CUB and sushi domain-containing protein 3 OS=Mus musculus GN=Csmd3 PE=2 SV=3	4.02	4.23	-0.437031	-0.338615	-0.151723	-0.308198	-0.253834	-0.0752058	-0.126989								1.35382		0.5935	4.03	2	0.738653	0.210101	0.7908	0.166692	0.900174	0.502863	0.80765	0.133843	0.838664	0.430418	0.949207	0.736182	0.915741	0.415808
Q8BK63	Csnk1a1	Casein kinase I isoform alpha OS=Mus musculus GN=Csnk1a1 PE=1 SV=2	6	6.07	0.844067	0.454728	0.562833	0.366311	0.114528	0.108497	0.481013	0.700799	0.29009	0.907002	0.690546	0.777516	1.0062	0.4739	1.7951		2.671	1.89	1	1.27326		1.18888		0.947032		0.918927		0.739561		0.658385		1.10643		3.561	2	1	2.53082		1.57992		2.30406		1.80826		1.58482
Q9DC28	Csnk1d	Casein kinase I isoform delta OS=Mus musculus GN=Csnk1d PE=1 SV=2	6.63	9.11	-0.00560244	-0.127415	0.0992468	0.507806	0.159364	-0.0222139	-0.154704	0.590631	0.412172	0.0777258	0.413221	0.0496486	0.0290487	0.25931	1.00389		9.157	0.01	3															13.73	7.61	4	1.33056	0.389719	1.12042	0.595892	1.11281	0.623801	1.1612	0.235239	1.1443
Q8C4X2	Csnk1g3	Casein kinase I isoform gamma-3 OS=Mus musculus GN=Csnk1g3 PE=1 SV=2	11.72	12.1	0.109857	-0.0762995	-0.285704	-0.169349	-0.216637	-0.315548	-0.110789	0.192327	0.0211869	0.129161	0.173609	0.271239	0.218229	0.194464	1.07912		11.79	9.67	5	0.982045	0.828646	0.958388	0.681395	0.873952	0.20493	0.968223	0.747666	0.982928	0.888288	0.894258	0.249716	1.01869	0.824813	8.726	4.97	4	1.18579	0.411664	0.938689	0.520716	0.770019	0.113857	0.816707	0.187441	0.753442
Q60737	Csnk2a1	Casein kinase II subunit alpha OS=Mus musculus GN=Csnk2a1 PE=1 SV=2	9.11	10.13	-0.00856457	0.0504805	-0.00757063	0.0101645	-0.394017	0.037197	0.00712497	0.0943214	0.195409	0.0722712	0.140386	0.789464	0.0399181	0.0470501	1.00595	0.57652	7.161	2.89	3	1.00983		1.20693		1.01968		1.08969		1.05649		1.02878		1.02347		7.161	4.22	3	1.05143	0.706683	0.933068		1.02806	0.831139	1.03763	0.780315	0.404613
O54833	Csnk2a2	Casein kinase II subunit alpha' OS=Mus musculus GN=Csnk2a2 PE=2 SV=1	7.13	9.45	-0.318117	-0.290466	-0.247793	-0.0234462	-0.0300467	-0.129162	0.0341915	0.0287279	0.123408	0.120087	0.000305607	0.0348679	0.0364027	0.0371958	1.2467		9.714	3.06	4	0.81349	0.615284	0.868619	0.391023	0.794045	0.570435	0.984027	0.898609	0.99627	0.976205	0.930823	0.700413	1.04282	0.746846	11.43	6.09	5	0.790901	0.27589	0.769648	0.203183	0.893241	0.215728	0.983732	0.842732	0.962793
P67871	Csnk2b	Casein kinase II subunit beta OS=Mus musculus GN=Csnk2b PE=1 SV=1	7.64	7.72	0.0231184	0.0446167	-0.0542158	0.0659961	0.0691507	-0.0722473	0.142694	0.063072	0.101241	0.169888	0.0988631	0.0884321	0.123649	0.135649	1.01615	0.694923	11.63	4.21	3	1.06805	0.642352	1.09077	0.560668	0.856366	0.455645	0.986837	0.919291	1.01762	0.893483	0.863921	0.39314	1.04664	0.735268	18.14	7.51	4	0.998249	0.989737	1.05517	0.666424	1.08378	0.60271	1.12852	0.374882	1.1258
Q8VHY0	Cspg4	Chondroitin sulfate proteoglycan 4 OS=Mus musculus GN=Cspg4 PE=1 SV=3	10.87	11.25	0.806442	0.574097	0.251005	0.242917	-0.0409436	-0.0129318	0.0183422	0.377799	0.183645	0.143949	0.228882	0.0482539	0.129357	0.148058	1.74889	1.31961e-05	2.407	9.5	4	1.32194	0.178368	1.30279	0.175001	1.28682	0.133954	1.01411	0.908296	0.995558	0.976814	1.0485	0.81695	1.14014	0.450456	1.891	6.12	3	2.22119	0.670381	1.67874	0.795337	1.23143	0.921996	1.17367	0.940925	0.935571
Q71M36	Cspg5	Chondroitin sulfate proteoglycan 5 OS=Mus musculus GN=Cspg5 PE=1 SV=2	13.99	14.97	0.0409894	0.0309972	0.073114	-0.0258256	0.057618	-0.0826396	0.11668	0.345164	0.213909	0.0953581	0.277635	0.102852	0.170656	0.0732449	1.02882	0.775309	10.6	10.88	8	0.781435	0.0908329	0.887875	0.558983	1.03816	0.845501	0.858725	0.145136	1.05199	0.868022	0.828642	0.37054	1.02318	0.805534	9.187	8.91	5	1.20738	0.863967	1.19307	0.872914	1.13019	0.913337	1.22452	0.85261	1.11098
P97315	Csrp1	Cysteine and glycine-rich protein 1 OS=Mus musculus GN=Csrp1 PE=1 SV=3	13.84	14.06	-0.819573	-0.678317	-0.384594	-0.32475	-0.027764	-0.0967276	-0.0707818	0.0493078	0.235027	0.188925	0.0807404	0.145669	0.0446005	0.11924	1.76488	0	40.41	11.13	7	0.564826	0.00833116	0.747381	0.0465688	0.658775	0.0040036	0.789743	0.0195618	1.05491	0.572353	0.910453	0.191869	0.870014	0.0746661	29.02	9.44	5	0.58717	0.670688	0.543476	0.645172	0.834057	0.88049	0.759738	0.832566	1.02362
P21460	Cst3	Cystatin-C OS=Mus musculus GN=Cst3 PE=2 SV=2	4	4.9	0.346347	0.26674	0.186682	0.0197131	-0.0926494	-0.167421	-0.206997	0.113912	0.221505	0.385788	0.311432	0.135288	0.261435	0.108063	1.27134	0.000218365	19.29	2.57	2	1.2043		1.32734		1.53508		1.23204		1.01985		1.09712		0.938481		15.71	2	2	1.39189		1.30151		1.04701		1.05192		0.954228
O88712	Ctbp1	C-terminal-binding protein 1 OS=Mus musculus GN=Ctbp1 PE=1 SV=2	6.46	7.64	-0.369246	-0.0598329	-0.109441	0.00254121	-0.0295031	0.0411656	0.0298853	0.0242294	0.207989	0.0651632	0.0494241	0.24566	0.0714809	0.234494	1.29168	4.10005e-13	2.494	1.93	1	0.782105		1.13299		0.902511		1.02605		0.808245		0.975151		0.849218		8.163	5.52	4	0.781349	0.186731	0.887914	0.308306	0.903668	0.3628	1.01719	0.862683	1.04169
P26231	Ctnna1	Catenin alpha-1 OS=Mus musculus GN=Ctnna1 PE=1 SV=1	4.03	19.94	0.390026	0.0191981	0.177395	0.0301594	0.189176	-0.0465675	-0.0294413								1.31042		8.278	4.03	9	1.31042	0.0855205	1.0134	0.889984	1.13084	0.551414	1.02112	0.922888	1.14011	0.720742	0.968237	0.859816	0.9798	0.940853
Q61301	Ctnna2	Catenin alpha-2 OS=Mus musculus GN=Ctnna2 PE=1 SV=3	70.65	72.14	0.0885473	0.0464558	0.0859575	-0.00948867	0.086942	-0.0985422	0.075739	0.18241	0.138781	0.101167	0.25353	0.0784664	0.183557	0.0454257	1.0633	0.640023	24.24	42.37	26	0.924255	0.456935	0.924749	0.411308	0.991705	0.913849	0.811106	0.103397	0.998711	0.98242	0.806393	0.000244606	1.02751	0.638567	27.91	49.45	26	1.10076	0.177409	1.08013	0.267856	1.1408	0.0455484	1.10665	0.0455635	1.1072
Q02248	Ctnnb1	Catenin beta-1 OS=Mus musculus GN=Ctnnb1 PE=1 SV=1	49.48	49.83	0.120827	0.132619	0.171013	0.0847107	0.10347	-0.0403761	0.10238	0.160171	0.158217	0.129194	0.223034	0.12658	0.167254	0.0214031	1.08736	0.772045	25.48	34.59	28	0.957166	0.471245	0.968311	0.65017	1.05357	0.26044	0.888908	0.251714	0.98077	0.65315	0.850567	0.00145277	1.06745	0.210165	29.83	41.28	29	1.17214	0.010386	1.19208	0.0398165	1.24657	0.00677014	1.18557	0.0056147	1.16837
P30999	Ctnnd1	Catenin delta-1 OS=Mus musculus GN=Ctnnd1 PE=1 SV=2	23.95	26.07	0.290558	0.205195	0.263952	0.129994	0.103067	-0.0936884	0.0890946	0.201506	0.0361668	0.0749467	0.0940824	0.0841805	0.12206	0.0213567	1.22311	0.0157123	8.529	15.15	7	1.07855	0.282386	1.14761	0.100402	1.25488	0.0577915	1.02013	0.717981	1.00408	0.940414	0.879468	0.0430949	1.08202	0.184696	9.275	15.2	7	1.4215	0.0110755	1.18443	0.0885127	1.21671	0.0151439	1.10689	0.293424	1.11142
O35927	Ctnnd2	Catenin delta-2 OS=Mus musculus GN=Ctnnd2 PE=1 SV=1	64.48	67.81	0.0848721	0.17163	0.189188	0.138632	0.175585	0.0359998	0.0711611	0.0850255	0.198715	0.0817404	0.139764	0.116807	0.126148	0.0369351	1.06059	0.786627	21.81	41.57	24	0.998626	0.991413	0.974263	0.756766	1.1009	0.186344	0.984399	0.914442	1.02862	0.688136	0.927017	0.17494	1.02023	0.771207	19.81	42.49	29	1.06338	0.345316	1.14449	0.156281	1.21714	0.00177938	1.16086	0.0259102	1.1829
P16675	Ctsa	Lysosomal protective protein OS=Mus musculus GN=Ctsa PE=1 SV=1	3.2	3.54	0.138657	0.435961	0.399324	0.387854	0.32467	0.260378	0.128919	0.165331	0.249752	0.205995	0.139686	0.180342	0.105007	0.249705	1.10088	0.331268	2.11	1.51	1	0.981385		1.49023		1.55001		1.24261		1.42716		1.18497		1.29406		3.586	3.4	2	1.10155	0.800257	1.10774	0.76469	1.18198	0.675892	1.23216	0.549945	1.11245
P10605	Ctsb	Cathepsin B OS=Mus musculus GN=Ctsb PE=1 SV=2	8.09	8.18	-0.0723995	-0.0531055	-0.00488632	-0.0723319	-0.1398	-0.0220042	-0.0869255	0.16301	0.144174	0.121699	0.148428	0.0968515	0.0694347	0.130953	1.05146	0.873415	12.98	6	3	0.836719	0.190838	1.06362	0.704966	1.00367	0.983929	1.00467	0.985374	0.869062	0.492543	0.967048	0.719792	0.872452	0.254616	14.45	6.09	4	0.992381	0.951138	0.966587	0.788999	1.08028	0.972317	1.01385	0.880379	0.98061
P18242	Ctsd	Cathepsin D OS=Mus musculus GN=Ctsd PE=1 SV=1	7.56	7.8	-0.148986	-0.0353392	0.00397531	0.187259	-0.173238	0.155519	-0.0793665	0.0694851	0.135531	0.207632	0.137892	0.295181	0.178465	0.343407	1.10879	0.135333	4.39	3.54	2	0.945954	0.695691	1.03626	0.886107	0.854264	0.377864	1.25122	0.284867	0.710986	0.361534	1.19361	0.575947	0.737739	0.210428	4.634	4	2	0.902694	0.625685	1.02393	0.898204	1.12856	0.673768	1.03356	0.79518	1.06472
Q60598	Cttn	Src substrate cortactin OS=Mus musculus GN=Cttn PE=1 SV=2	10.8	11.63	-0.0443925	0.189411	0.128718	0.234205	-0.0547367	0.0525704	-0.169379	0.181144	0.210687	0.145484	0.241143	0.121765	0.133584	0.208155	1.03125	0.217353	4.579	6.14	3	0.862006	0.153656	1.34263	0.0316874	0.980483	0.813608	1.42373	0.0827977	0.873371	0.181435	1.12293	0.230349	0.755831	0.0366828	2.93	3.98	2	1.1067	0.498744	1.08971	0.553407	1.11411	0.481921	1.04341	0.850046	1.01163
B9EJA2	Cttnbp2	Cortactin-binding protein 2 OS=Mus musculus GN=Cttnbp2 PE=1 SV=2	7.07	8.75	-0.585869	-0.22009	-0.0631053	0.0191873	0.0421411	-0.0763031	-0.0134819	0.151014	0.178364	0.0104079	0.0670162	0.0922625	0.104927	0.0886566	1.50094	0	2.002	6.9	4	0.748683	0.124334	0.974577	0.92917	0.965206	0.881326	0.961889	0.857207	1.08545	0.720237	1.01373	0.943506	0.937422	0.634631	2.002	6.57	4	0.645958	0.214145	0.852858	0.508633	0.953399	0.735743	1.0515	0.732772	0.958961
Q9D4H8	Cul2	Cullin-2 OS=Mus musculus GN=Cul2 PE=1 SV=2	7.97	9.09	0.216292	0.211555	0.0058469	-0.188519	0.0456562	-0.00259942	-0.180699	0.295137	0.138506	0.214988	0.251699	0.00524825	0.276886	0.169695	1.16174																			4.161	5.51	3	1.34256	0.0861538	1.23927	0.120424	1.11564	0.31311	0.99272	0.936807	1.03481
Q9D5V5	Cul5	Cullin-5 OS=Mus musculus GN=Cul5 PE=1 SV=3	6.07	6.55	-0.319901	-0.347444	-0.468832	-0.0171267	-0.359122	-0.0365743	-0.195126	0.0140373	0.149297	0.0239332	0.0444274	0.223671	0.215788	0.00578098	1.24824		1.282	2.02	1	0.806656		0.845646		0.714123		0.966913		0.86997		1.08373		0.875975		2.308	4.01	2	0.795632	0.267099	0.730516	0.229339	0.731075	0.93664	1.00995	0.937453	0.698687
O35188	Cx3cl1	Fractalkine OS=Mus musculus GN=Cx3cl1 PE=2 SV=3	4.51	4.67	0.510463	0.221168	0.332654	0.122529	0.10092	-0.0360488	0.060127	0.612543	1.32528	0.23106	0.679847	0.395027	0.287097	0.25558	1.42451	0.000974218	4.557	2	1	0.976136		0.46475		1.0772		0.705061		0.939215		0.799858		0.854745		2.532	2.49	1	1.31312	0.502434	1.16788	0.661706	1.24977	0.563192	1.01852	0.962374	0.893814
P97792	Cxadr	Coxsackievirus and adenovirus receptor homolog OS=Mus musculus GN=Cxadr PE=1 SV=1	23.97	24.15	2.21429	1.68108	1.21569	0.645293	0.415412	0.240975	0.177483	0.108462	0.115403	0.364623	0.122947	0.319971	0.0718705	0.164608	4.64054	0	15.62	8.17	7	5.06132	0.00131011	3.51651	0.000808849	3.09761	0.00316188	1.6574	0.0670407	1.07226	0.402754	1.12287	0.26437	1.03951	0.624271	31.51	20.94	13	4.4373	0.0128219	3.0492	0.0525547	2.0951	0.130344	1.6277	0.243588	1.67058
P56395	Cyb5a	Cytochrome b5 OS=Mus musculus GN=Cyb5a PE=1 SV=2	7.83	7.89	0.58334	0.286948	0.108323	0.0953029	0.00592927	-0.18237	0.146064	0.0263682	0.0434854	0.15553	0.156933	0.232534	0.140757	0.102851	1.49831	0	32.09	5.72	3	1.51346	0.0625614	1.26088	0.345472	1.20846	0.501737	1.12119	0.363531	1.16776	0.667682	0.939349	0.674899	1.19086	0.295271	41.04	7.72	4	1.51494	0.0395751	1.21197	0.306949	1.06262	0.68342	1.15292	0.165698	1.02313
Q9CQX2	Cyb5b	Cytochrome b5 type B OS=Mus musculus GN=Cyb5b PE=1 SV=1	4.01	5.45	-0.0454218	-0.031067	-0.0279703	-0.133302	-0.044509	-0.117001	0.0178076	0.317976	0.135662	0.178552	0.115274	0.069204	0.181701	0.162093	1.03198	0.760966	21.23	4.3	3	1.24968	0.123172	0.884283	0.291505	0.917175	0.427784	0.837095	0.177166	0.918143	0.511453	0.863056	0.54722	0.924419	0.462705	17.12	4	3	0.847261	0.38101	1.06473	0.787524	1.13137	0.471869	0.92322	0.646774	1.00475
Q9DB73	Cyb5r1	NADH-cytochrome b5 reductase 1 OS=Mus musculus GN=Cyb5r1 PE=2 SV=1	11.94	12.49	-0.502216	-0.479483	-0.375447	-0.326186	-0.0568812	-0.174946	-0.0641031	0.441398	0.265438	0.225927	0.094389	0.273599	0.200565	0.157742	1.41639	0.000890559	10.82	6	3	1.00515	0.967357	0.886837	0.490813	0.90327	0.544157	0.813773	0.428723	1.19319	0.293547	1.0385	0.754292	1.08347	0.513711	17.7	9.02	5	0.594404	0.769615	0.650091	0.808323	0.660431	0.814528	0.741417	0.865485	0.836651
Q9DCN2	Cyb5r3	NADH-cytochrome b5 reductase 3 OS=Mus musculus GN=Cyb5r3 PE=1 SV=3	21.06	21.79	0.507461	0.19449	0.156323	-0.0461979	0.0281912	-0.0887206	-0.0838413	0.228988	0.104466	0.0742799	0.0571168	0.114378	0.0652052	0.0460785	1.42155	6.74677e-10	29.9	18.52	10	1.66899	0.0117483	1.17462	0.293302	1.1622	0.315679	1.00543	0.968171	1.09814	0.443985	0.988061	0.910986	0.966404	0.726591	18.27	11.67	6	1.41649	0.0631919	1.20989	0.154721	1.13184	0.288613	0.972366	0.809205	1.02951
Q9D0M3	Cyc1	Cytochrome c1, heme protein, mitochondrial OS=Mus musculus GN=Cyc1 PE=1 SV=1	15.97	16.11	-0.0810292	-0.237811	-0.038494	-0.197613	0.134341	-0.193681	-0.0917039	0.730484	0.128916	0.121433	0.473811	0.197447	0.0385678	0.184541	1.05777	0.578117	21.54	13.74	12	1.67528	0.21385	0.910831	0.403727	1.01292	0.905889	0.731705	0.0700265	1.17136	0.120215	0.901431	0.200468	1.06488	0.451998	21.85	13.09	9	0.639899	0.188848	0.767181	0.637367	0.883963	0.82202	0.711448	0.369983	0.93788
P62897	Cycs	Cytochrome c, somatic OS=Mus musculus GN=Cycs PE=1 SV=2	13.34	14.15	-0.310013	-0.157329	0.162823	0.0768199	0.209147	0.0172463	0.0587806	0.167425	0.029443	0.119703	0.247128	0.253682	0.154573	0.133208	1.23972	0.016487	39.05	11	12	0.921033	0.519407	0.875955	0.408956	1.02551	0.784426	0.906645	0.403923	0.943916	0.639242	0.899784	0.452416	1.09373	0.363729	51.43	13.44	18	0.742452	0.0057726	0.90497	0.233019	1.13113	0.1712	1.01866	0.820786	1.29264
Q7TMB8	Cyfip1	Cytoplasmic FMR1-interacting protein 1 OS=Mus musculus GN=Cyfip1 PE=1 SV=1	16.17	50.76	-0.305795	-0.220311	-0.169573	-0.055432	-0.0397435	0.069654	-0.0468423	0.112197	0.163093	0.0775964	0.0479376	0.031894	0.0342925	0.134643	1.2361	0.00037146	10.14	10.21	14	0.82226	0.300903	0.959049	0.74075	0.945971	0.566149	0.985803	0.859155	0.974566	0.778507	1.04086	0.804709	0.870244	0.304361	14.68	10.1	17	0.866227	0.404858	0.765067	0.18607	0.864735	0.470477	0.926517	0.662206	0.993633
Q5SQX6	Cyfip2	Cytoplasmic FMR1-interacting protein 2 OS=Mus musculus GN=Cyfip2 PE=1 SV=2	59.84	63.04	-0.0169231	0.0457245	0.0355102	0.0215168	-0.0877631	0.0404875	-0.0738456	0.0642432	0.110629	0.0561567	0.120939	0.142331	0.0932814	0.0522073	1.0118	0.910315	10.93	28.3	16	0.966656	0.743469	1.09934	0.161992	1.0524	0.563084	1.10909	0.232712	0.841762	0.127649	1.04406	0.72855	0.918092	0.249327	18.6	45.08	23	0.96001	0.624979	0.947732	0.477824	0.98012	0.694012	0.938843	0.304947	0.974676
Q9WVK8	Cyp46a1	Cholesterol 24-hydroxylase OS=Mus musculus GN=Cyp46a1 PE=2 SV=1	12.25	12.48	0.158311	0.0518895	0.0868446	0.0650562	0.0121044	0.007425	-0.00188881	0.59204	0.276713	0.220488	0.120919	0.201026	0.131519	0.282471	1.11598	0.649494	1.8	2.01	1	1.75737	0.320731	0.892676	0.748047	0.91383	0.632714	0.977941	0.946985	0.867353	0.388769	0.929418	0.615098	0.802973	0.270053	8.2	7.62	4	0.999996	1	1.28689	0.0837986	1.2404	0.252765	1.14906	0.115872	1.14174
Q8K0C4	Cyp51a1	Lanosterol 14-alpha demethylase OS=Mus musculus GN=Cyp51a1 PE=2 SV=1	3.86	4.24	1.76508	1.19465	0.508068	0.243813	0.451632	0.0578172	0.134635	0.192202	0.212758	0.0245786	0.0920298	0.0504101	0.229861	0.342529	3.39894																			1.59	0.9	1	3.09337	0.158024	2.06223	0.163468	1.43938	0.221866	1.23875	0.441213	1.33421
P63034	Cyth2	Cytohesin-2 OS=Mus musculus GN=Cyth2 PE=1 SV=2	7.5	183.05	0.360574	0.223065	0.0773493	0.209256	-0.0366195	0.154195	0.132755	0.313367	0.289899	0.0881577	0.327166	0.232302	0.0793782	0.191326	1.28394	0.027211	7.25	3.34	2	1.43344	0.252961	1.25033	0.292482	1.12091	0.465999	1.44998	0.185332	1.09978	0.636944	1.1831	0.345146	1.247	0.341727	8.75	5.84	3	1.47698	0.446631	1.36633	0.412194	1.05629	0.896867	1.15671	0.645315	1.0377
Q9D172	D10Jhu81e	ES1 protein homolog, mitochondrial OS=Mus musculus GN=D10Jhu81e PE=1 SV=1	10.32	10.52	-0.673892	-0.248357	-0.318883	0.0734869	-0.255242	0.16413	-0.390507	0.452902	0.32112	0.420678	0.22716	0.520626	0.265355	0.325373	1.59537	0.0107815	17.67	5.01	3	0.820239	0.148754	1.08845	0.726744	0.779488	0.652034	1.16268	0.45267	0.574119	0.10187	1.31812	0.0903708	0.600566	0.0903249	3.759	2	1	0.443943		0.735477		0.608009		0.877589		0.869538
P16381	D1Pas1	Putative ATP-dependent RNA helicase Pl10 OS=Mus musculus GN=D1Pas1 PE=2 SV=1	0.01	10.63	0.323341	0.197051	0.157507	0.0245849	0.0743904	0.123244	-0.103399								1.25122																			4.848	0	4
Q8BPM0	Daam1	Disheveled-associated activator of morphogenesis 1 OS=Mus musculus GN=Daam1 PE=1 SV=4	14.2	17.28	0.0989004	-0.0251471	-0.181415	-0.106342	-0.0703489	-0.0725046	0.020139	0.347487	0.206631	0.211621	0.0589359	0.15106	0.101866	0.0557884	1.07096	0.698272	3.714	7.45	4	0.826561	0.418552	0.891931	0.503849	1.0129	0.89389	0.911138	0.652327	1.0666	0.710752	0.898466	0.478903	1.0256	0.893526	3.25	7.13	3	1.1167	0.691322	0.918506	0.651857	0.895236	0.622203	0.973575	0.875781	0.867559
Q3UHC7	Dab2ip	Disabled homolog 2-interacting protein OS=Mus musculus GN=Dab2ip PE=1 SV=1	8.84	21.04	0.426007	0.423871	0.399078	0.409998	0.215029	0.278518	0.181803	0.367708	0.481195	0.494696	0.510441	0.569289	0.502826	0.575364	1.34351		3.701	3.62	5	1.60883	0.20911	1.69834	0.20841	1.68049	0.0599314	1.70638	0.155049	1.5343	0.0343418	1.55194	0.0987242	1.50383	0.0729519
P61804	Dad1	Dolichyl-diphosphooligosaccharide--protein glycosyltransferase subunit DAD1 OS=Mus musculus GN=Dad1 PE=2 SV=3	4	4.01	0.410241	0.281198	-0.081179	-0.0108891	-0.249956	-0.131357	-0.196362	0.626667	0.399892	0.451596	0.158329	0.298021	0.128217	0.262157	1.32891	0.00231779	0	0.08	0	0.807608		0.891737		0.658652		0.874548		0.683117		0.838859		0.720577		19.47	4	2	1.61915	0.385298	1.32183	0.380671	1.12204	0.747415	1.06418	0.746086	1.03255
Q62165	Dag1	Dystroglycan OS=Mus musculus GN=Dag1 PE=1 SV=4	5.52	5.86	0.407529	0.222321	0.0989556	0.00522344	0.0483117	0.0565619	0.0995524	0.302933	0.085009	0.114059	0.223855	0.0692543	0.193581	0.0405692	1.32641	0.234984	3.471	5.59	4	1.30082	0.136847	1.11698	0.305766	1.02875	0.759747	1.10221	0.35237	1.08134	0.437593	1.03461	0.716573	1.05308	0.591047	2.128	3.4	2	1.65122	0.133934	1.13941	0.43741	1.17313	0.372418	1.09311	0.611508	1.04029
Q6WQJ1	Dagla	Sn1-specific diacylglycerol lipase alpha OS=Mus musculus GN=Dagla PE=1 SV=2	10.05	10.98	-0.171473	-0.0703786	-0.023021	-0.0429571	0.0223675	0.00604869	0.134666	0.166295	0.0955153	0.171121	0.0857337	0.222394	0.0599821	0.122483	1.12621	0.321703	4.119	7.59	4	0.921584	0.56134	1.00488	0.954585	1.09677	0.329928	0.996944	0.971957	1.2075	0.0968644	1.05141	0.572336	1.20129	0.104005	3.544	6.13	3	0.78026	0.0586936	0.884465	0.245929	1.00247	0.998796	1.01167	0.902984	0.898408
Q9ER88	Dap3	28S ribosomal protein S29, mitochondrial OS=Mus musculus GN=Dap3 PE=2 SV=1	5.7	7.32	0.808358	0.77691	0.55774	0.526962	0.504181	0.185543	0.228272	0.163583	0.163953	0.150809	0.050158	0.14058	0.183687	0.313403	1.75122	2.96821e-07	5.371	2.55	2	1.85634	0.212206	1.62738	0.436514	1.4646	0.581088	1.49608	0.447735	1.54863	0.150816	1.28912	0.538399	1.492	0.198454	2.813	1.54	1	1.88267	0.112195	1.95188	0.891218	1.32931	0.214332	1.3969	0.186789	1.44246
Q922B2	Dars	Aspartate--tRNA ligase, cytoplasmic OS=Mus musculus GN=Dars PE=2 SV=2	4.01	5.15	0.316521	0.183209	0.187401	0.195261	-0.0725299	-0.179694	0.380392	0.138354	0.150691	0.0403018	0.199439	0.220085	0.181199	0.142482	1.24532		3.992	2	2	1.16368		1.05457		1.11644		1.03831		0.853727		0.807861		1.39585
P31786	Dbi	Acyl-CoA-binding protein OS=Mus musculus GN=Dbi PE=1 SV=2	4.45	4.67	0.298727	0.353743	0.260293	0.248399	-0.0146267	0.147352	-0.119884	0.168017	0.253246	0.160315	0.155356	0.253146	0.164815	0.12931	1.23006	0.0200246	39.08	4.53	3	1.39529	0.0703563	1.56463	0.113524	1.05947	0.590771	1.32545	0.211188	0.812439	0.315857	1.18656	0.204653	0.850359	0.368791	39.08	4.38	5	1.20279	0.191411	1.145	0.441424	1.31571	0.0882323	1.06875	0.524921	1.13602
Q9QXS6	Dbn1	Drebrin OS=Mus musculus GN=Dbn1 PE=1 SV=4	30.86	32.04	0.592865	0.46534	0.259217	0.190356	0.0745329	0.0190918	0.0208786	0.425641	0.160413	0.344954	0.135737	0.260244	0.181288	0.108798	1.50824	0.000123428	10.34	16.35	8	1.08618	0.5912	1.24422	0.180048	0.975125	0.823292	1.04492	0.70001	0.913597	0.33738	1.0073	0.952619	0.931189	0.417535	17.71	24.37	13	1.64246	1.04002e-05	1.36263	0.000375413	1.12955	0.0312151	1.12837	0.055083	0.990769
Q62418	Dbnl	Drebrin-like protein OS=Mus musculus GN=Dbnl PE=1 SV=2	8.19	8.75	0.179708	0.150353	-0.028306	0.0506047	-0.0449393	0.0853444	-0.275121	0.295761	0.29864	0.231698	0.124678	0.150394	0.150829	0.386148	1.13265	0.24253	3.211	2.06	1	1.30253	0.646717	1.31041	0.288003	0.828887	0.542606	0.99247	0.985918	0.886307	0.83137	1.19697	0.32106	0.609042	0.330011	8.028	6.82	4	1.24628	0.30018	1.1853	0.291723	1.14147	0.490009	1.144	0.347936	1.08686
Q8BHC4	Dcakd	Dephospho-CoA kinase domain-containing protein OS=Mus musculus GN=Dcakd PE=2 SV=1	8.41	8.5	2.50244	1.86506	1.60715	0.808395	0.756537	0.50329	0.550287	0.629852	0.936067	0.368709	0.849992	0.651857	0.795978	0.291908	5.66641	0	19.48	6.47	4	5.33023	0.00732127	1.79933	0.0185283	2.48736	0.0125986	1.18708	0.170525	1.12779	0.591758	0.865092	0.223452	1.26322	0.433685	8.225	4.01	2	9.01141	0.42556	6.45062	0.515154	4.05951	0.647394	3.44942	0.695287	2.7517
Q9JLM8	Dclk1	Serine/threonine-protein kinase DCLK1 OS=Mus musculus GN=Dclk1 PE=1 SV=1	39.59	40.31	1.08945	0.793375	0.471347	0.383088	0.10175	0.0644738	0.00692548	0.311871	0.231436	0.341383	0.052801	0.267383	0.0282576	0.106868	2.12793	0	19.05	27.01	14	1.67499	0.00509033	1.44314	0.0181166	1.05796	0.628277	1.29234	0.0424563	0.866656	0.183754	1.02408	0.742322	0.922692	0.168489	22.75	30.8	18	2.25566	3.05192e-05	1.85377	0.000187478	1.53373	0.000294088	1.35774	0.000816543	1.20707
O08788	Dctn1	Dynactin subunit 1 OS=Mus musculus GN=Dctn1 PE=1 SV=3	40.04	43.67	0.212496	0.105296	-0.0617274	0.0397041	-0.206152	0.174555	0.00911331	0.0761785	0.0609623	0.126549	0.156155	0.321203	0.129078	0.0589241	1.15869	2.25194e-06	3.123	7.64	4	1.16954	0.224204	1.06402	0.960812	0.874619	0.256519	1.16462	0.187424	0.681355	0.270781	1.18619	0.542705	0.965894	0.790307	9.133	22.45	10	1.21508	0.0836652	1.12708	0.174342	1.04185	0.564897	0.970038	0.479852	1.0571
Q99KJ8	Dctn2	Dynactin subunit 2 OS=Mus musculus GN=Dctn2 PE=1 SV=3	23.68	24.37	-0.0714738	-0.081502	-0.144894	0.000980564	-0.196574	0.0785468	-0.218962	0.136269	0.214757	0.148225	0.0945192	0.107865	0.157992	0.223092	1.05079	0.497817	15.42	10.92	5	0.94801	0.547574	1.0947	0.646823	0.850403	0.346715	1.05517	0.808223	0.846291	0.126156	1.17741	0.0353515	0.724078	0.165115	26.62	21.08	11	0.86761	0.0907701	0.812882	0.0185224	0.85434	0.0592946	0.930006	0.320675	0.826267
Q9Z0Y1	Dctn3	Dynactin subunit 3 OS=Mus musculus GN=Dctn3 PE=2 SV=2	5.43	5.63	0.194855	0.037575	0.0668086	0.0124187	-0.00491278	0.00485557	-0.0358804	0.301002	0.0818548	0.148897	0.127424	0.2013	0.195044	0.0943042	1.14461	0.619036	4.839	2.02	1	1.45466	0.168881	1.08925	0.551202	1.16843	0.444087	1.09463	0.679863	1.16051	0.395134	1.1602	0.381899	1.05161	0.752698	13.98	3.82	3	1.03673	0.782473	0.972848	0.722781	0.951802	0.585016	0.918477	0.318549	0.882367
Q8CBY8	Dctn4	Dynactin subunit 4 OS=Mus musculus GN=Dctn4 PE=1 SV=1	4.13	4.22	0.23798	0.417563	0.0220793	0.13152	-0.0693914	0.188041	-0.0323727	0.489684	0.589919	0.163914	0.281164	0.399532	0.402962	0.348861	1.17934	0.010736	3.64	2.12	1	0.858493	0.786381	0.937807	0.685899	0.894588	0.821457	0.969579	0.840182	0.693683	0.201074	0.854787	0.487267	0.78474	0.293951	2.141	1.81	1	1.13287	0.271917	1.21571	0.142803	1.05039	0.818748	0.988526	0.907691	1.08197
O88809	Dcx	Neuronal migration protein doublecortin OS=Mus musculus GN=Dcx PE=1 SV=1	7.4	12.66	1.74874	0.508371	0.0427372	0.166873	0.0576448	0.0817252	-0.118506	0.314065	0.410684	0.290518	0.235936	0.0691684	0.286476	0.161161	3.36064	0	12.3	2.96	4	2.90662	0.293859	1.03722	0.960442	0.835992	0.340152	1.30652	0.437479	1.08042	0.604629	1.33099	0.385272	1.00346	0.993608	16.39	5.36	6	3.02516	0.491448	1.53943	0.814886	1.04636	0.98224	0.944054	0.977968	0.986005
Q9CWS0	Ddah1	N(G),N(G)-dimethylarginine dimethylaminohydrolase 1 OS=Mus musculus GN=Ddah1 PE=1 SV=3	14.04	14.35	-0.354617	-0.27784	-0.26691	-0.188446	-0.305091	0.00131304	-0.179595	0.0754556	0.215615	0.0976182	0.129942	0.0452399	0.276737	0.147107	1.27865	0.0903513	21.75	10.04	6	0.80959	0.184379	0.979563	0.906815	0.835566	0.214315	0.950595	0.864873	0.838551	0.290381	1.21615	0.050914	0.817622	0.295398	23.16	12	7	0.802354	0.276472	0.747225	0.065166	0.774767	0.0195484	0.795966	0.010394	0.800475
Q3U1J4	Ddb1	DNA damage-binding protein 1 OS=Mus musculus GN=Ddb1 PE=1 SV=2	4.27	4.84	-0.142403	-0.230229	-0.173878	0.0360315	-0.141765	0.00870416	-0.101872	0.46985	0.350033	0.266037	0.300353	0.0756657	0.174326	0.0230391	1.10374	0.626831	0.7895	2.02	1	1.04479	0.755253	1.02892	0.837252	1.02849	0.943179	1.03539	0.804796	0.958049	0.927599	1.0484	0.893712	0.915012	0.678864	1.93	4.06	2	1.14044	0.954471	0.928842	0.642011	0.93916	0.55787	1.2562	0.106934	0.863173
O54734	Ddost	Dolichyl-diphosphooligosaccharide--protein glycosyltransferase 48 kDa subunit OS=Mus musculus GN=Ddost PE=1 SV=2	3.79	4.25	1.41572	1.05522	0.706175	0.364563	0.492392	0.910913	0.132161	0.0340316	0.30686	0.55158	0.552903	0.627492	1.63851	0.545889	2.66794																			4.535	3.8	2	2.71281	0.445437	2.41531	0.445205	2.13791	0.465364	1.68825	0.601848	1.91334
Q91VR5	Ddx1	ATP-dependent RNA helicase DDX1 OS=Mus musculus GN=Ddx1 PE=1 SV=1	12.17	13.19	-0.146737	0.210442	-0.132829	-0.0939548	-0.172512	-0.0290527	-0.0187263	0.21358	0.603854	0.145419	0.00552453	0.157197	0.119358	0.130347	1.10706	0.525089	2.838	3.53	2	0.835294	0.38792	1.86839	0.441568	0.956346	0.82797	0.936863	0.629987	0.993484	0.958152	1.01221	0.966921	1.08492	0.562846	2.703	2.67	2	0.823497	0.961584	0.862291	0.97068	0.812342	0.959975	0.933414	0.986323	0.879632
Q62167	Ddx3x	ATP-dependent RNA helicase DDX3X OS=Mus musculus GN=Ddx3x PE=1 SV=3	0	13.2	0.947187	0.512271	0.400979	0.32473	0.245502	0.40981	0.352543								1.92811		3.172	0	2															6.344	7.4	5	1.92811	0.00756203	1.42629	0.0690255	1.3204	0.0826043	1.25243	0.155875	1.18551
Q62095	Ddx3y	ATP-dependent RNA helicase DDX3Y OS=Mus musculus GN=Ddx3y PE=1 SV=2	12.28	13.24	0.499302	0.0734926	0.270336	0.196156	-0.145243	0.160484	0.367816								1.41353		3.191	3.89	2	1.41353	0.524112	1.05226	0.878643	1.20609	0.60285	1.14564	0.547042	0.904227	0.498327	1.11766	0.745739	1.2904	0.236696	6.383	0	5
P54823	Ddx6	Probable ATP-dependent RNA helicase DDX6 OS=Mus musculus GN=Ddx6 PE=1 SV=1	3.44	4.92	0.452957	-0.456145	0.26336	-0.0376236	0.107061	0.0408084	0.199851	0.127351	0.986714	0.357258	0.417602	0.0933429	0.210307	0.110268	1.36884	0.0271909	2.899	2	1	1.48886		0.330917		1.59688		0.697646		1.00245		0.900263		1.11831		0	0.1	0	1.37974		1.08843		1.02645		1.13788		1.09646
Q9CQ62	Decr1	2,4-dienoyl-CoA reductase, mitochondrial OS=Mus musculus GN=Decr1 PE=1 SV=1	4.93	5.02	-0.254239	-0.253096	-0.210622	-0.136514	0.0627488	-0.277157	0.114779	0.0508724	0.0809929	0.107041	0.100712	0.175289	0.127803	0.146958	1.19271		12.24	4.92	3	0.817782	0.162207	0.873073	0.283676	0.910713	0.431505	0.8659	0.309327	1.13815	0.524448	0.77511	0.118047	1.16368	0.256996
Q6NS52	Dgkb	Diacylglycerol kinase beta OS=Mus musculus GN=Dgkb PE=2 SV=2	11.44	13.88	-0.720718	-0.279702	0.0404152	-0.020119	0.0586696	0.25217	0.0417789	0.177235	0.0398107	0.0866131	0.11171	0.147637	0.235211	0.152923	1.648	0	3.99	4.27	3	0.693753	0.221032	0.850384	0.582448	1.08309	0.42829	1.01336	0.884669	1.16922	0.209073	1.40472	0.0886838	1.15827	0.298481	7.357	9.97	6	0.590948	0.0408097	0.809437	0.325368	0.962923	0.782137	1.04729	0.661427	1.00376
Q80UP3	Dgkz	Diacylglycerol kinase zeta OS=Mus musculus GN=Dgkz PE=1 SV=2	5.68	5.96	0.0270498	-0.00273322	-0.0214638	-0.137469	0.112108	-0.0701425	-0.213218	0.371811	0.278029	0.0889827	0.294788	0.134861	0.192443	0.191037	1.01893	0.59918	1.83	0.85	1	0.90059	0.801282	1.1287	0.832802	1.00688	0.976227	0.877864	0.84001	1.20006	0.673924	0.834487	0.547675	0.740601	0.935666	1.938	2.87	2	1.37022	0.583466	1.10214	0.715418	1.03354	0.898814	1.13233	0.442908	1.00253
O88455	Dhcr7	7-dehydrocholesterol reductase OS=Mus musculus GN=Dhcr7 PE=2 SV=1	3.39	3.5	1.59668	1.48634	0.826745	0.660692	0.223969	0.096548	0.255063	0.582887	0.358193	0.076292	0.229409	0.154264	0.5733	0.243201	3.02446	0	1.699	2.1	1	1.94538	0.411644	2.10408	0.0991613	1.70696	0.336135	1.42001	0.497589	1.03955	0.934485	0.728204	0.425766	1.10202	0.54325	1.699	2.79	1	4.29952	0.0168008	3.27084	0.00523817	1.88397	0.0341111	1.8977	0.089174	1.19476
O35435	Dhodh	Dihydroorotate dehydrogenase (quinone), mitochondrial OS=Mus musculus GN=Dhodh PE=2 SV=2	6	6.55	0.656465	0.312633	0.315319	0.190762	0.108964	0.0361065	-0.181804	0.74332	0.107547	0.0327143	0.482112	0.279891	0.0379528	0.0615279	1.57622	0.307753	4.557	2	1	2.85126		1.15513		1.22591		0.82645		0.867564		0.994853		0.840095		2.532	2.1	1	1.12117	0.506925	1.23706	0.626575	1.2304	0.582291	1.11696	0.518383	1.25917
Q99L04	Dhrs1	Dehydrogenase/reductase SDR family member 1 OS=Mus musculus GN=Dhrs1 PE=2 SV=1	14.51	14.63	0.416104	0.167981	0.0585448	-0.0741393	0.00857004	-0.201643	0.018399	0.221131	0.138919	0.198729	0.109572	0.10064	0.0644826	0.104031	1.33432	4.7669e-10	14.7	9.77	5	1.53722	0.010736	1.14832	0.071037	1.21222	0.0397785	0.895456	0.384762	1.07145	0.423577	0.899095	0.509342	1.062	0.367127	9.585	6.9	3	1.36294	0.0089856	1.2213	0.0264484	1.00559	0.935638	1.03489	0.623524	1.01795
Q5PR73	Diras2	GTP-binding protein Di-Ras2 OS=Mus musculus GN=Diras2 PE=2 SV=1	8.34	8.56	-0.24332	-0.0784962	-0.121476	-0.0633912	-0.0666843	0.000374272	-0.124785	0.2516	0.332768	0.291623	0.315979	0.17098	0.154335	0.284417	1.18371	9.98102e-05	11.56	4.22	2	0.809255	0.294476	1.01713	0.898543	0.875002	0.70971	0.961295	0.770448	0.85052	0.369601	1.02464	0.889804	0.919546	0.56835	15.08	4.99	3	1.02348	0.767663	1.14123	0.162123	1.14802	0.390603	1.18865	0.243429	1.07781
Q8BMF4	Dlat	Dihydrolipoyllysine-residue acetyltransferase component of pyruvate dehydrogenase complex, mitochondrial OS=Mus musculus GN=Dlat PE=1 SV=2	29.26	29.74	-0.489728	-0.39934	-0.184717	-0.150261	0.0470476	0.058751	-0.00760051	0.151771	0.16054	0.0400646	0.111098	0.039074	0.0738934	0.0931288	1.40418	3.0256e-11	13.71	16.05	8	0.776565	0.390961	0.776343	0.0485953	0.863319	0.170154	0.88419	0.117413	1.00294	0.98336	1.01143	0.948864	1.01664	0.887932	20.87	22.91	11	0.734216	0.0398731	0.835903	0.101778	0.908322	0.404108	0.843724	0.00467655	1.0576
O08749	Dld	Dihydrolipoyl dehydrogenase, mitochondrial OS=Mus musculus GN=Dld PE=1 SV=2	28.87	29.39	-0.449454	-0.265178	-0.204054	-0.0434443	0.0834012	0.237379	-0.112347	0.220693	0.266666	0.156331	0.0373123	0.244439	0.178343	0.138609	1.36552	0.000129543	14.34	16.93	10	0.857235	0.0688901	0.918596	0.238925	0.770435	0.00525553	0.94581	0.55967	0.896024	0.290462	1.12938	0.283401	0.88367	0.0683659	15.91	15.85	9	0.725406	0.00394575	0.932898	0.3859	0.951944	0.503637	0.969834	0.591125	1.25737
Q811D0	Dlg1	Disks large homolog 1 OS=Mus musculus GN=Dlg1 PE=1 SV=1	18.24	44.82	-0.832131	-0.655224	-0.38777	-0.201674	-0.135996	-0.125089	0.0198377	0.28048	0.282862	0.178832	0.144003	0.121075	0.12271	0.0646829	1.78031	0	18.01	14.18	19	0.571397	0.064911	0.747361	0.0377335	0.705793	0.00426527	0.802535	0.0199224	0.887628	0.135327	0.92282	0.284227	0.963967	0.793691	14.59	8.05	16	0.458775	0.0218572	0.510813	0.0348285	0.717525	0.0509507	0.842492	0.197877	0.849682
Q91XM9	Dlg2	Disks large homolog 2 OS=Mus musculus GN=Dlg2 PE=1 SV=2	59.56	68.96	-1.04497	-0.646862	-0.274069	-0.130311	0.115963	-0.182967	0.092137	0.185632	0.113565	0.1196	0.28668	0.0969	0.192189	0.0551798	2.06332	0	32.28	41.88	32	0.435728	2.96636e-07	0.585045	5.91515e-06	0.752053	0.000620032	0.758128	0.00266475	1.04513	0.327479	0.767466	0.000350589	1.02135	0.735555	32.39	45.33	30	0.559162	1.57369e-05	0.653628	7.41517e-06	0.858288	0.0132396	0.893421	0.0370627	1.03989
P70175	Dlg3	Disks large homolog 3 OS=Mus musculus GN=Dlg3 PE=1 SV=1	52.87	64.42	0.147792	0.154095	0.198871	0.149043	0.197307	-0.0598881	0.0954535	0.0708998	0.132806	0.114795	0.253859	0.121878	0.125404	0.034236	1.10787	0.494522	26.62	35.57	24	1.16944	0.0477205	1.00146	0.9818	1.04989	0.303104	0.928582	0.200708	1.0401	0.501172	0.867735	0.0252908	1.09349	0.0497156	31.8	38.46	27	1.06238	0.205439	1.15862	0.0312027	1.17731	0.00231013	1.11208	0.043787	1.19906
Q62108	Dlg4	Disks large homolog 4 OS=Mus musculus GN=Dlg4 PE=1 SV=1	79.21	80.08	-1.07999	-0.641915	-0.309391	-0.165503	0.171384	-0.225554	0.15023	0.0964827	0.175598	0.27768	0.454286	0.143408	0.264415	0.136609	2.11402	0	41.71	64.92	47	0.437879	2.06681e-09	0.564887	1.83371e-09	0.64727	2.14864e-07	0.636164	2.90324e-06	1.01873	0.644387	0.714083	3.21333e-09	0.999686	0.995972	42.54	59.77	41	0.491737	3.81043e-08	0.646982	6.72251e-06	0.92279	0.126547	0.939034	0.169979	1.12805
Q9D415	Dlgap1	Disks large-associated protein 1 OS=Mus musculus GN=Dlgap1 PE=1 SV=3	24.29	32.36	-0.732006	-0.362374	-0.300957	-0.121775	0.0567006	-0.0565115	0.0878822	0.180232	0.14817	0.109243	0.0722089	0.0673038	0.10119	0.153873	1.66095	2.9802e-11	4.032	5.97	4	0.673317	0.0473257	0.846333	0.204629	0.750294	0.216605	0.870128	0.483682	1.03387	0.682454	0.886906	0.212106	0.948506	0.525838	7.056	9.31	6	0.616055	0.0159284	0.801604	0.0266122	0.87263	0.137126	0.92942	0.469009	1.09271
Q8BJ42	Dlgap2	Disks large-associated protein 2 OS=Mus musculus GN=Dlgap2 PE=1 SV=2	30.92	35.3	-0.56121	-0.252581	-0.00291689	-0.0259183	0.250935	-0.0376235	0.165723	0.2713	0.0826948	0.0766087	0.321569	0.185603	0.095671	0.0580307	1.47551	0.000491093	6.61	11.81	7	0.835011	0.460588	0.847228	0.15169	0.941239	0.555861	0.773772	0.104875	1.02745	0.67069	0.92463	0.277288	1.07166	0.296914	11.33	17.96	10	0.579667	0.00664504	0.789407	0.79013	1.04399	0.665764	1.01769	0.858289	1.25603
Q6PFD5	Dlgap3	Disks large-associated protein 3 OS=Mus musculus GN=Dlgap3 PE=1 SV=1	44.28	46.58	-0.77129	-0.407129	-0.185947	-0.00314459	0.21924	-0.0659007	0.078891	0.104526	0.0694134	0.215017	0.227365	0.0312707	0.20442	0.0161798	1.7068	2.09832e-14	12.9	19.31	13	0.635461	0.0150022	0.717283	0.123045	0.747704	0.0185827	0.835171	0.531932	1.13638	0.189772	0.811473	0.0454858	1.06282	0.63639	17.4	30.83	17	0.572452	6.92118e-05	0.789516	0.000201603	1.00268	0.968703	1.05525	0.394607	1.18509
B1AZP2	Dlgap4	Disks large-associated protein 4 OS=Mus musculus GN=Dlgap4 PE=1 SV=1	18.85	25.37	-0.16616	-0.0553716	0.0862443	-0.00451576	0.130636	0.00525435	0.136012	0.0870448	0.086719	0.156717	0.145644	0.100361	0.114822	0.0555133	1.12207	0.0333946	9.073	14.91	7	0.939202	0.423066	0.943776	0.304442	0.977442	0.674052	0.887671	0.0556585	1.0219	0.737197	0.920957	0.16288	1.05113	0.461545	9.173	10.05	7	0.903314	0.278718	1.02948	0.785073	1.20061	0.0960628	1.04615	0.714744	1.17442
Q9D2G2	Dlst	Dihydrolipoyllysine-residue succinyltransferase component of 2-oxoglutarate dehydrogenase complex, mitochondrial OS=Mus musculus GN=Dlst PE=1 SV=1	26.06	27.84	-0.290745	-0.204943	-0.0833612	-0.0111184	0.123991	0.122818	-0.0162294	0.228998	0.172812	0.0367	0.0964725	0.12349	0.0740652	0.109739	1.22327	0.00728495	18.28	15.34	9	0.96437	0.707526	0.919908	0.5306	0.959926	0.716615	0.969806	0.630054	0.992537	0.917816	1.06687	0.341793	1.00367	0.953563	29.52	24.44	15	0.806145	0.00146898	0.939103	0.313851	0.955609	0.399594	0.941692	0.368762	1.17419
P11531	Dmd	Dystrophin OS=Mus musculus GN=Dmd PE=1 SV=3	3.36	4.29	0.0579389	0.0119588	0.0669489	0.0953995	0.199101	-0.145613	0.00693787	0.172091	0.175931	0.296868	0.35889	0.316375	0.110775	0.131434	1.04098	0.602395	0.2175	0.56	1	1.04853	0.719217	1.15441	0.388269	1.32796	0.269617	1.38355	0.431879	1.47092	0.163141	0.967538	0.842198	0.990058	0.937675	0.2175	1.81	1	1.16844		0.974757		0.941087		1.04632		0.969747
Q9WV69	Dmtn	Dematin OS=Mus musculus GN=Dmtn PE=1 SV=1	3.63	4.19	-0.307463	-0.0457218	-0.0525158	-0.015958	-0.053232	0.00644512	0.000918155	0.374659	0.424705	0.0361117	0.114289	0.336053	0.222312	0.424559	1.23753	0.0102558	2.469	2.01	1	0.599213		0.70105		0.943909		0.931321		0.741115		0.903724		0.715387		2.222	1.32	1	0.920237	0.700129	1.0404	0.788049	0.95826	0.772712	0.960073	0.898664	1.04547
Q8BPN8	Dmxl2	DmX-like protein 2 OS=Mus musculus GN=Dmxl2 PE=1 SV=3	71.03	72	-0.355957	-0.0435206	-0.111455	0.091719	0.0149427	0.16786	-0.0520199	0.0324046	0.0805083	0.202105	0.120206	0.181036	0.0647555	0.084509	1.27983	0	3.496	18.51	9	0.787257	0.00612865	1.02465	0.703558	0.793726	0.00675858	1.09511	0.231468	0.904292	0.44076	1.1661	0.0556292	0.91466	0.455842	8.377	46.88	23	0.795327	0.000126836	0.972704	0.578161	1.04408	0.349043	1.13865	0.0312172	1.15782
P63037	Dnaja1	DnaJ homolog subfamily A member 1 OS=Mus musculus GN=Dnaja1 PE=1 SV=1	4.68	5.65	0.233727	0.235165	0.0605831	0.0496046	-0.189908	0.270128	0.0860143	0.25686	0.260503	0.321715	0.369669	0.13811	0.053629	0.166913	1.17587	0.276709	6.801	4.99	3	1.01238	0.965096	1.28672	0.254241	1.34915	0.0758341	1.38559	0.135167	0.918813	0.436617	1.182	0.197605	1.08571	0.766665	3.275	2	1	1.43173		1.3254		0.91891		0.857145		0.785231
Q9QYJ0	Dnaja2	DnaJ homolog subfamily A member 2 OS=Mus musculus GN=Dnaja2 PE=1 SV=1	8.77	9.74	-0.242369	-0.205933	-0.146769	-0.453868	-0.311983	-0.0501197	-0.268211	0.222426	0.0548354	0.232755	0.185405	0.0532489	0.0906358	0.0755362	1.18293																			6.068	3.86	2	0.758043	0.945704	0.890595	0.455802	1.01242	0.984129	0.666664	0.176603	0.826834
Q99M87	Dnaja3	DnaJ homolog subfamily A member 3, mitochondrial OS=Mus musculus GN=Dnaja3 PE=1 SV=1	8.24	8.66	0.394783	0.366866	0.353733	0.34431	0.345085	0.189094	0.257836	0.303866	0.399281	0.254347	0.33122	0.356538	0.306753	0.27289	1.31474	0.700266	9.792	7.04	4	1.44216	0.282541	1.11603	0.417482	1.10048	0.582485	1.06867	0.672302	1.14689	0.241486	0.986704	0.886885	1.076	0.647547	2.5	2.72	1	1.52529	0.904155	1.77428	0.867269	1.55213	0.902408	1.64757	0.888061	1.68375
Q9JMC3	Dnaja4	DnaJ homolog subfamily A member 4 OS=Mus musculus GN=Dnaja4 PE=2 SV=1	3.89	4.67	-0.90644	-1.31647	-1.07941	-0.742407	-0.568916	-0.380548	-0.458224								1.87442																			5.29	4.01	2	0.5335		0.401516		0.473223	0.209342	0.597741	0.15206	0.674123
Q99KV1	Dnajb11	DnaJ homolog subfamily B member 11 OS=Mus musculus GN=Dnajb11 PE=1 SV=1	4.44	4.57	0.104721	0.378327	0.217824	-3.30992	-0.154237	-0.341857	-0.174429	0.677905			4.7149	0.289095	0.482259	0.0380808	1.07529																			2.514	0.67	1	0.771303						0.01		0.77989
O54946	Dnajb6	DnaJ homolog subfamily B member 6 OS=Mus musculus GN=Dnajb6 PE=1 SV=4	6.62	7.26	-0.305713	-0.517034	-0.311429	-0.261361	-0.331631	-0.0748705	-0.136935	0.0631818	0.181008	0.293472	0.270639	0.28396	0.0552649	0.112712	1.23603	0.133593	7.671	5.04	3	0.773109	0.270394	0.794457	0.113147	1.0192	0.891514	1.02984	0.761864	0.990145	0.937042	0.988088	0.914811	0.849789	0.195175	8.767	4.43	4	0.811864	0.287446	0.618275	0.166037	0.717349	0.190758	0.784707	0.249749	0.677485
Q5U458	Dnajc11	DnaJ homolog subfamily C member 11 OS=Mus musculus GN=Dnajc11 PE=2 SV=2	11.82	12.61	0.101615	0.0744543	0.17584	0.16712	0.205309	0.00841906	-0.0207387	0.0500676	0.0671809	0.256339	0.341553	0.0138243	0.137689	0.148731	1.07297		2.683	1.88	1															6.798	4.41	3	1.04696	0.652092	1.01886	0.880453	0.996251	0.969523	0.949741	0.612724	1.14515
Q9CQV7	Dnajc19	Mitochondrial import inner membrane translocase subunit TIM14 OS=Mus musculus GN=Dnajc19 PE=2 SV=3	8.17	8.2	0.541598	0.2355	0.0533044	0.0433741	0.177126	-0.131958	-0.200851	0.0814512	0.180083	0.164254	0.361371	0.277766	0.0782458	0.0788181	1.45558	1.4663e-11	21.55	6.22	3	1.51903	0.337275	1.05592	0.832313	0.955976	0.89178	0.972983	0.93329	0.987117	0.895402	0.966769	0.84154	0.857388	0.439291	13.79	2.75	2	1.36532	0.457601	1.14545	0.766332	0.988983	0.973875	0.829692	0.730069	1.0389
P60904	Dnajc5	DnaJ homolog subfamily C member 5 OS=Mus musculus GN=Dnajc5 PE=1 SV=1	11.84	12.01	-0.856491	-0.700873	-0.509433	-0.283948	-0.21633	-0.038672	0.016313	0.0911711	0.0436885	0.0139421	0.101359	0.175726	0.123015	0.0982124	1.81063	0	24.75	10.42	8	0.514105	0.000608205	0.600688	0.00169754	0.703219	0.0256273	0.778543	0.047076	0.990507	0.915187	0.929399	0.340859	0.935724	0.644523	24.75	10.05	8	0.565635	0.00419696	0.608961	0.645697	0.708928	0.0566065	0.889356	0.154221	0.808095
Q80TZ3	Dnajc6	Putative tyrosine-protein phosphatase auxilin OS=Mus musculus GN=Dnajc6 PE=2 SV=2	16.65	17.34	-0.243238	-0.174581	-0.133763	-0.0493987	-0.134929	0.0682887	-0.0561781	0.154254	0.122147	0.13434	0.190725	0.200495	0.0824671	0.14941	1.18365	0.404388	4.371	7.94	4	0.954598	0.811392	0.930017	0.401701	0.853326	0.124399	0.935613	0.467962	0.796764	0.0586188	1.09472	0.351125	0.85675	0.146961	8.209	13.82	8	0.782473	0.0184853	0.930805	0.51139	1.01391	0.878469	1.11753	0.157161	1.05148
Q8JZM4	Dner	Delta and Notch-like epidermal growth factor-related receptor OS=Mus musculus GN=Dner PE=1 SV=1	5.22	6.29	1.03376	0.321082	-0.170017	0.0696787	0.0171166	0.0126315	0.0519595								2.04736																			5.292	5.59	3	2.04736	0.039842	1.24927	0.309689	0.888832	0.954413	1.04948	0.975797	1.01193
P39053	Dnm1	Dynamin-1 OS=Mus musculus GN=Dnm1 PE=1 SV=2	87.31	89.5	-1.12185	-0.621784	-0.377685	-0.076097	-0.14227	0.128489	-0.121451	0.0595309	0.150699	0.0833296	0.141034	0.0798465	0.146024	0.202063	2.17626	0	30.57	63.18	42	0.473122	1.74496e-07	0.729347	1.75795e-05	0.720165	7.37296e-07	1.0408	0.268532	0.863035	0.000450678	1.20242	4.12608e-05	0.782021	3.72248e-06	39.79	76.26	56	0.438317	5.1066e-12	0.595046	1.04614e-08	0.799358	3.69852e-05	0.957552	0.220795	0.895723
Q8K1M6	Dnm1l	Dynamin-1-like protein OS=Mus musculus GN=Dnm1l PE=1 SV=2	32.17	35.67	-0.327584	-0.167553	-0.142154	-0.00650081	-0.184696	0.0499759	-0.151214	0.138738	0.176818	0.193319	0.205363	0.154308	0.164702	0.108194	1.25491	2.14595e-12	13.07	18.52	10	0.854428	0.1383	0.99723	0.961909	1.01143	0.898382	1.17203	0.0756437	0.98472	0.851829	1.13211	0.0837559	0.863034	0.0077028	20.75	26.41	14	0.714075	0.000448657	0.781776	0.0079624	0.78051	0.0080042	0.932841	0.233417	0.79594
Q8BZ98	Dnm3	Dynamin-3 OS=Mus musculus GN=Dnm3 PE=1 SV=1	30.56	48.95	-0.167491	-0.26551	-0.269123	-0.117766	-0.0426052	0.0828701	-0.125031	0.113708	0.117597	0.0633316	0.0764539	0.0566073	0.071791	0.161686	1.1231	0.0231982	10.89	8.41	11	0.973425	0.865968	0.910402	0.40538	0.866147	0.0905018	0.976548	0.791148	1.01369	0.860841	1.0886	0.513933	0.806832	0.0176025	22.13	28.41	28	0.838216	0.00984253	0.776857	0.000998535	0.793401	0.000239303	0.88009	0.0140116	0.93883
Q8CIQ7	Dock3	Dedicator of cytokinesis protein 3 OS=Mus musculus GN=Dock3 PE=1 SV=1	6.16	8.86	0.486093	0.375603	0.241133	0.193355	0.0817142	0.000914953	0.0895926	0.178974	0.220643	0.147204	0.254468	0.130505	0.0907586	0.132726	1.40065	0	1.727	3.03	3	1.48957	0.229762	1.36326	0.29525	1.3296	0.563582	1.31811	0.392405	1.09088	0.862411	1.05225	0.78584	1.16911	0.570171	0.7893	3.34	2	1.21426	0.218524	1.09284	0.62271	1.11007	0.378815	0.938604	0.660344	0.955912
P59764	Dock4	Dedicator of cytokinesis protein 4 OS=Mus musculus GN=Dock4 PE=1 SV=1	4.46	6.93	-0.183649	0.127608	0.223496	0.311122	0.125233	0.0223821	0.154836	0.276536	0.123348	0.11189	0.0315168	0.0772576	0.0640284	0.237519	1.13575	0.143381	0	0.19	0	0.709946		1.00511		1.20688		1.24183		1.03317		1.03828		1.34291		0.455	2.59	1	1.02521	0.945897	1.19237	0.621655	1.06854	0.883492	1.26746	0.367418	1.09206
Q8R1A4	Dock7	Dedicator of cytokinesis protein 7 OS=Mus musculus GN=Dock7 PE=1 SV=3	5.48	6.63	0.130113	0.0196579	0.00371577	0.20062	-0.326909	-0.142853	0.235849	0.166006	0.305459	0.182128	0.295377	0.450945	0.354207	0.406418	1.09438	0.118465	0.4225	0.63	1	1.01215		0.828967		0.866594		1.38388		0.558413		0.828955		1.57215		0	0.18	0	1.03682	0.871954	0.993963	0.980392	1.07665	0.602164	1.18852	0.444607	0.905096
Q66L44	Dos	Protein Dos OS=Mus musculus GN=Dos PE=1 SV=3	5.89	6.18	-0.492264	-0.283524	-0.208597	-0.131832	-0.10791	-0.112282	-0.0510087	0.0744623	0.164758	0.112845	0.0805972	0.160363	0.127317	0.0171137	1.40665	5.19935e-09	4.681	6.2	3	0.67017	0.174931	0.735435	0.0979456	0.926691	0.467288	0.858405	0.282336	1.03915	0.770082	0.918265	0.616634	0.957407	0.673195	3.688	4.57	2	0.737502	0.23577	0.816194	0.411066	0.794659	0.266266	0.957594	0.746424	0.832114
Q6NXK7	Dpp10	Inactive dipeptidyl peptidase 10 OS=Mus musculus GN=Dpp10 PE=2 SV=1	32.92	34.61	-0.883223	-0.655092	-0.450485	-0.365959	-0.235701	-0.171458	-0.0608822	0.181316	0.154848	0.0817838	0.0787403	0.227757	0.205035	0.0942127	1.84449	0	14.18	25.48	13	0.522138	0.00342291	0.6258	0.0019816	0.727776	0.0318767	0.735645	0.00388221	0.972161	0.620087	0.81914	0.0451666	0.88967	0.113628	9.159	15.62	9	0.489302	6.72608e-06	0.575031	4.29666e-05	0.693514	0.000200709	0.774101	0.00121568	0.713983
Q9Z218	Dpp6	Dipeptidyl aminopeptidase-like protein 6 OS=Mus musculus GN=Dpp6 PE=1 SV=1	28.91	32.33	-0.824843	-0.44366	-0.3307	-0.254936	-0.113619	-0.0847407	-0.00772354	0.39833	0.148081	0.0615241	0.117251	0.0554014	0.13447	0.0775401	1.77134	1.64163e-05	10.95	16.87	9	0.412754	4.49052e-05	0.653457	0.00750056	0.757141	0.0103847	0.778081	0.015132	0.966018	0.530282	0.871592	0.148144	0.934827	0.459655	13.68	26.11	12	0.626941	0.000322441	0.772168	0.00192124	0.818443	0.0133813	0.91406	0.100708	0.901129
O08553	Dpysl2	Dihydropyrimidinase-related protein 2 OS=Mus musculus GN=Dpysl2 PE=1 SV=2	62.59	66	-0.415574	-0.40185	-0.585143	-0.387282	-0.563413	0.037453	-0.274228	0.0789436	0.307803	0.0485736	0.333528	0.0722579	0.283582	0.384902	1.33383	0.0785258	49.83	44.62	34	0.738023	0.0173991	0.947483	0.491105	0.660534	0.000371925	0.995715	0.972518	0.690445	0.00620445	1.25822	0.0659999	0.607969	0.000414055	54.2	46.98	43	0.716635	0.00205683	0.619702	0.0182977	0.648067	0.00791997	0.69272	0.0221804	0.639197
Q62188	Dpysl3	Dihydropyrimidinase-related protein 3 OS=Mus musculus GN=Dpysl3 PE=1 SV=1	37.21	46.24	1.69092	1.45646	1.14921	1.00524	0.543277	0.370951	0.120432	0.72319	0.465401	0.59507	0.246953	0.687931	0.305106	0.128046	3.22863	0	35.26	29.62	23	1.81745	0.121426	1.89943	0.0808349	1.38069	0.229388	1.64728	0.143128	0.841262	0.277647	1.01395	0.905926	0.991989	0.954574	44.56	29.94	31	4.05152	0.000633099	3.13773	0.00213109	2.6996	0.00262302	2.2165	0.00354046	1.85904
O35098	Dpysl4	Dihydropyrimidinase-related protein 4 OS=Mus musculus GN=Dpysl4 PE=1 SV=1	20.8	23.74	0.69332	0.69809	0.548246	0.671827	0.325442	0.444328	0.115452	0.144446	0.126004	0.331054	0.138602	0.539853	0.0744999	0.142981	1.617	8.55494e-08	16.43	15.55	8	1.46757	0.00139031	1.48403	0.015464	1.14986	0.540851	1.60535	0.0072241	0.81555	0.432771	1.28864	0.0813699	0.967933	0.751881	20.28	16.01	9	1.79244	0.00331728	1.76707	0.00442937	1.8162	0.00691715	1.74662	0.00165311	1.61837
Q9EQF6	Dpysl5	Dihydropyrimidinase-related protein 5 OS=Mus musculus GN=Dpysl5 PE=1 SV=1	40.63	40.85	1.44782	1.2766	0.868719	0.890134	0.432961	0.365351	0.0414832	0.394138	0.253761	0.433625	0.10007	0.563518	0.151828	0.117244	2.72795	0	22.87	23.31	12	2.04942	0.00101845	2.04082	0.00115787	1.29871	0.0120692	1.71235	0.000367995	0.862554	0.460381	1.14797	0.0246721	0.936988	0.345957	34.57	32.52	17	2.80461	4.10299e-07	2.40231	1.13102e-05	2.04544	1.37513e-05	1.90751	6.5163e-06	1.61387
Q91ZU6	Dst	Dystonin OS=Mus musculus GN=Dst PE=1 SV=1	8.93	12.21	-0.0516465	-0.0765451	-0.0579701	-0.130973	-0.174171	-0.0525471	0.0726789	0.367263	0.184462	0.0673898	0.284719	0.171937	0.0981966	0.0877999	1.03645	0.739882	0.8932	5.48	5	0.808012	0.506938	0.898491	0.311749	0.961292	0.755098	0.86518	0.172573	0.919305	0.272023	1.00918	0.891657	1.09341	0.275653	0.6361	5.66	4	1.2916	0.132366	1.0974	0.528539	1.00619	0.956596	1.13651	0.289214	0.976156
Q9R0P5	Dstn	Destrin OS=Mus musculus GN=Dstn PE=1 SV=3	12.17	14.31	0.126934	0.211821	0.0930053	0.226789	-0.0068411	0.226347	-0.00658271	0.305688	0.188161	0.302896	0.338324	0.325297	0.21014	0.131045	1.09197	0.612773	16.97	5.25	4	0.928479	0.750064	1.23522	0.158932	0.892492	0.695983	1.34923	0.320114	0.852311	0.470154	1.24365	0.142476	0.920726	0.70718	38.79	10.08	7	1.3878	0.771278	1.26175	0.83908	1.34435	0.893412	1.33047	0.805187	1.28907
Q9D2N4	Dtna	Dystrobrevin alpha OS=Mus musculus GN=Dtna PE=1 SV=2	13.71	14.96	-0.0831478	-0.069978	0.0937644	-0.104119	-0.0412643	0.0347723	-0.0175841	0.075825	0.101631	0.0816316	0.133855	0.0553477	0.109618	0.166942	1.05933	0.769864	3.887	5.12	3	0.904287	0.59029	1.0129	0.885669	1.05675	0.644392	0.893575	0.341889	0.998717	0.984932	1.10877	0.398704	1.10859	0.179217	2.815	3.64	2	1.00096	0.993887	0.967658	0.800533	1.13409	0.431488	0.871152	0.401992	0.930101
Q9D7X3	Dusp3	Dual specificity protein phosphatase 3 OS=Mus musculus GN=Dusp3 PE=1 SV=1	4	4.06	-0.725052	-0.376557	-0.344116	0.0990721	-0.338826	0.272401	-0.246539	0.619905	0.238858	0.145069	0.598229	0.366795	0.203748	0.154557	1.65296		13.51	4	2	0.819768	0.362295	0.865941	0.534453	0.733722	0.221699	1.43603	0.175097	0.660583	0.306754	1.33466	0.272915	0.781422	0.576472	6.486	2	1
Q9JHU4	Dync1h1	Cytoplasmic dynein 1 heavy chain 1 OS=Mus musculus GN=Dync1h1 PE=1 SV=2	195.47	196.1	0.442955	0.181613	0.005536	0.00924007	-0.0819239	0.103421	-0.04109	0.0525578	0.058569	0.0190049	0.121569	0.0236287	0.0543406	0.0218587	1.35939	0	8.506	83.83	40	1.33725	7.46366e-07	1.16598	0.000295109	1.00806	0.838766	1.10918	0.0064534	0.934901	0.0858343	1.12191	0.00168592	0.963162	0.417416	16.86	162.47	76	1.32538	2.3007e-09	1.08251	0.0602491	0.989137	0.750009	0.96209	0.243707	0.962794
O88485	Dync1i1	Cytoplasmic dynein 1 intermediate chain 1 OS=Mus musculus GN=Dync1i1 PE=1 SV=2	12.46	13.79	0.294164	0.0769581	0.0083909	-0.0758464	-0.100779	0.0282419	-0.0466651	0.105289	0.0895717	0.058469	0.0976084	0.169214	0.0475335	0.0899003	1.22617	7.09008e-07	3.025	4.02	2	1.28723	0.356231	0.993623	0.960804	1.05383	0.855269	0.997743	0.994	1.06563	0.728928	1.01464	0.916827	0.915137	0.534544	9.554	11.39	5	1.12747	0.171119	1.12472	0.0570664	0.98614	0.835437	0.974363	0.678912	0.890103
O88487	Dync1i2	Cytoplasmic dynein 1 intermediate chain 2 OS=Mus musculus GN=Dync1i2 PE=1 SV=1	7.26	7.63	0.617127	0.184973	0.0129951	0.135334	-0.143589	0.103942	0.000646434	0.126822	0.100843	0.121434	0.156244	0.20889	0.0777573	0.0783167	1.53382	7.49338e-08	5.065	4.15	3	1.40299	0.160754	1.06781	0.511095	0.95823	0.761189	1.21421	0.145845	0.975444	0.792267	1.10788	0.499639	1.01382	0.884028	1.797	2.52	1	1.67258	0.291476	1.12232	0.579462	0.964212	0.908679	0.979184	0.883955	0.766123
Q8R1Q8	Dync1li1	Cytoplasmic dynein 1 light intermediate chain 1 OS=Mus musculus GN=Dync1li1 PE=1 SV=1	16.23	16.87	0.487624	0.233027	0.0847223	0.0547134	-0.0680041	0.182613	0.0256484	0.216475	0.0413871	0.026803	0.0667591	0.0659779	0.106657	0.0721577	1.40213	0.000714637	10.13	8.17	4	1.4051	0.122771	1.19243	0.359458	1.0391	0.849595	1.09487	0.522508	0.983093	0.902471	1.23486	0.256772	0.990352	0.968014	12.05	9.4	5	1.20551	0.170802	1.1371	0.253498	1.06513	0.950566	1.0193	0.86304	0.975705
Q6PDL0	Dync1li2	Cytoplasmic dynein 1 light intermediate chain 2 OS=Mus musculus GN=Dync1li2 PE=1 SV=2	4.41	4.53	-0.0485836	-0.140375	-0.507888	-0.0579862	-0.426072	-0.144284	-0.350493	0.336012	0.535707	0.331034	0.148871	0.105088	0.386009	0.133029	1.03425		0	0.29	0	0.884521		1.17432		0.827132		1.0168		0.73555		1.09328		0.831435		3.659	2.01	1	1.25937		1.07281				1.02231		0.804683
P63168	Dynll1	Dynein light chain 1, cytoplasmic OS=Mus musculus GN=Dynll1 PE=1 SV=1	7.37	7.65	-0.0463385	0.260864	0.208924	0.197008	0.00711629	-0.0130855	0.105226	0.14936	0.344453	0.192378	0.303511	0.0401008	0.0781977	0.184024	1.03264		14.61	2.46	3	0.900032		1.41856		1.27011		1.33018		1.02489		1.02969		1.17719		32.58	7.2	4	1.04194	0.896847	1.01206	0.977048	1.05182	0.878964	0.98787	0.966503	0.985386
Q8BH95	Echs1	Enoyl-CoA hydratase, mitochondrial OS=Mus musculus GN=Echs1 PE=1 SV=1	20.89	21.28	0.0525429	-0.0241085	0.152978	0.0824452	0.206906	-0.0902776	0.0541317	0.0594152	0.202467	0.0363342	0.127917	0.0372194	0.0965962	0.0722384	1.03709	0.435016	27.24	14.25	8	1.05354	0.85023	0.846058	0.142501	1.11167	0.236794	0.979092	0.815314	1.18433	0.229713	0.955799	0.686151	1.08244	0.360053	36.55	16.42	10	0.989741	0.959465	1.117	0.669994	1.0843	0.756448	1.03991	0.828121	1.15429
Q9QZH6	Ecsit	Evolutionarily conserved signaling intermediate in Toll pathway, mitochondrial OS=Mus musculus GN=Ecsit PE=1 SV=2	5.39	5.65	1.24864	0.548402	0.366729	0.261574	0.549719	0.500499	0.247403	0.920582	0.0494541	0.0218958	0.132666	0.106997	0.280553	0.295604	2.37617		2.759	2.01	1	3.73106		1.49835		1.27566		1.12332		1.54261		1.62324		1.02696		4.598	3.49	2	1.51329	0.140706	1.42744	0.191082	1.30334	0.159645	1.27933	0.117018	1.38901
Q8BL66	Eea1	Early endosome antigen 1 OS=Mus musculus GN=Eea1 PE=1 SV=2	14.04	15.91	-0.169314	-0.0922879	-0.0767772	-0.0438522	-0.0149495	-0.177395	-0.0443177	0.394047	0.181447	0.258082	0.159012	0.326802	0.214769	0.199272	1.12452	0.781123	2.622	6.5	3	0.649764	0.476603	0.858121	0.424698	0.781109	0.109101	0.880129	0.192533	0.950784	0.736409	0.842161	0.110542	0.87486	0.453101	0.7087	2.09	1	1.01214	0.924215	0.887981	0.647799	0.982003	0.917147	0.948563	0.691148	0.807226
P10126	Eef1a1	Elongation factor 1-alpha 1 OS=Mus musculus GN=Eef1a1 PE=1 SV=3	35.58	35.98	1.56033	0.752551	0.254792	0.089164	-0.02868	-0.032962	-0.0192058	0.160869	0.31739	0.116524	0.065216	0.133983	0.130769	0.134291	2.94922	0	27.92	26.4	22	2.66261	0.00289079	1.32752	0.0145597	1.08933	0.399692	1.02422	0.852766	0.880633	0.136725	0.882833	0.140115	0.976476	0.764867	28.14	27.97	20	2.90047	0.00310716	1.75877	0.029406	1.22704	0.19523	1.11834	0.527228	1.03366
P62631	Eef1a2	Elongation factor 1-alpha 2 OS=Mus musculus GN=Eef1a2 PE=1 SV=1	7.03	29.51	-0.0493181	-0.0404221	-0.0123372	0.0443674	0.0924328	-0.0425824	0.0156331	0.0579005	0.165728	0.144428	0.144179	0.0198988	0.0900893	0.180781	1.03478	0.834719	27.43	7.17	20	0.922689	0.468049	0.852853	0.223559	0.891725	0.333408	1.03128	0.768968	1.057	0.594938	0.904605	0.378748	1.04274	0.729844	22.03	5.69	16	0.986928	0.871175	1.05628	0.518552	1.08797	0.405803	1.13959	0.181069	1.08326
Q9D8N0	Eef1g	Elongation factor 1-gamma OS=Mus musculus GN=Eef1g PE=1 SV=3	20.56	20.79	0.939249	0.467488	0.232217	0.249958	0.0948947	0.00842061	0.128335	0.0958756	0.0513982	0.0223359	0.178775	0.218275	0.0597955	0.0821964	1.91753	0	12.59	8.44	5	1.7798	0.136245	1.35058	0.229271	1.18348	0.459316	1.36338	0.092026	0.898971	0.418786	0.962212	0.843332	1.12865	0.464406	19.91	18.01	10	1.95913	0.000935304	1.35873	0.0145411	1.18681	0.0698201	1.15199	0.0909183	1.19366
P58252	Eef2	Elongation factor 2 OS=Mus musculus GN=Eef2 PE=1 SV=2	39.37	40.23	1.029	0.539345	0.212813	0.146492	-0.0661838	0.0813215	-0.077625	0.0991583	0.106155	0.0601705	0.149421	0.19251	0.06437	0.145342	2.0406	0	8.159	13.71	7	1.89564	0.0012677	1.42284	0.00313298	1.11862	0.567006	1.24214	0.111068	0.819252	0.106646	1.07203	0.325038	0.84421	0.0613104	18.18	29.59	16	2.06385	2.51936e-05	1.36777	0.0034615	1.14678	0.0743472	1.01652	0.809314	1.01936
Q9D8Y0	Efhd2	EF-hand domain-containing protein D2 OS=Mus musculus GN=Efhd2 PE=1 SV=1	20.95	21.49	-1.29369	-1.04071	-0.853627	-0.428966	-0.44808	-0.000984203	-0.276643	0.387306	0.296135	0.122508	0.268726	0.20208	0.114398	0.356528	2.45154	1.42523e-08	21.67	9.4	5	0.540998	0.0792694	0.613784	0.015307	0.5121	0.0222912	0.917419	0.300166	0.623551	0.0053304	1.07554	0.331996	0.621956	0.0250551	22.92	11.7	6	0.395681	0.299832	0.448635	5.66726e-05	0.605956	0.00495804	0.645077	0.000813084	0.795164
Q6ZQ18	Efr3b	Protein EFR3 homolog B OS=Mus musculus GN=Efr3b PE=2 SV=2	20.03	21.13	-0.627704	-0.562638	-0.402892	-0.378544	-0.178158	-0.139751	-0.0599562	0.390089	0.230943	0.355704	0.253808	0.218679	0.04388	0.0942066	1.5451	0.00197544	6.977	9.74	5	0.789648	0.320353	0.796532	0.0575426	0.993934	0.965475	0.942212	0.481003	1.05198	0.467123	0.914945	0.230813	0.91628	0.237905	9.302	12.74	6	0.721698	0.0756818	0.673709	0.00194036	0.707209	0.00269874	0.701476	0.00218994	0.822364
Q9WVK4	Ehd1	EH domain-containing protein 1 OS=Mus musculus GN=Ehd1 PE=1 SV=1	13.34	22.21	0.657172	0.254686	-0.0100678	-0.0479073	-0.193299	0.108203	-0.187425	0.352111	0.449742	0.490046	0.247888	0.57214	0.0567518	0.322725	1.57699		4.12	3.39	2	1.32702	0.346773	0.957052	0.849045	0.781013	0.220272	0.856669	0.537062	0.660732	0.11167	1.04832	0.627991	0.749694	0.133964	14.61	10.09	9	1.87404	0.41919	1.48731	0.628684	1.26264	0.783532	1.0923	0.92079	1.1577
Q9QXY6	Ehd3	EH domain-containing protein 3 OS=Mus musculus GN=Ehd3 PE=1 SV=2	21.94	22.33	-0.56105	-0.299433	-0.323359	-0.119397	-0.145287	0.0652679	-0.119931	0.415462	0.332008	0.100035	0.275813	0.079729	0.12141	0.110447	1.47534	0.0110148	8.411	8.21	4	0.931547	0.531301	1.05949	0.597203	0.853057	0.317522	1.14635	0.155739	0.917416	0.711059	1.11974	0.436396	0.843952	0.302595	17.94	21.25	10	0.531464	0.0024704	0.72058	0.0199076	0.743062	0.0199543	0.842973	0.106052	0.850631
P10630	Eif4a2	Eukaryotic initiation factor 4A-II OS=Mus musculus GN=Eif4a2 PE=2 SV=2	7.25	7.48	0.272522	0.276749	0.353897	0.445114	0.225533	0.423189	0.00240669	0.337275	0.877188	0.44085	0.937131	0.760698	0.795221	0.520378	1.20792	0.465138	6.88	4	2	1.43532		2.3369		1.79438		2.70136		2.05603		2.52461		1.34962		7.617	2	2	0.925726		0.703954		0.991966		0.742109		0.723577
Q8BGD9	Eif4b	Eukaryotic translation initiation factor 4B OS=Mus musculus GN=Eif4b PE=1 SV=1	6.97	7.51	0.114486	0.110817	0.0700886	-0.117716	0.174714	0.0161149	0.10313	0.760978	0.688217	0.767313	0.601356	0.486964	0.212485	0.282112	1.08259																			2.291	0.71	1	1.57197		1.51305		1.52908		1.23757		1.43301
P63073	Eif4e	Eukaryotic translation initiation factor 4E OS=Mus musculus GN=Eif4e PE=1 SV=1	6.01	6.04	0.34576	0.0842403	-0.0299073	-0.159838	-0.268274	0.0179922	-0.318538	0.153093	0.198507	0.360445	0.176978	0.325311	0.257322	0.452256	1.27082	3.64345e-05	13.36	4.01	2	1.23211	0.562782	1.11219	0.47691	0.737224	0.325444	1.02564	0.840498	0.643972	0.141851	1.13879	0.629121	0.561133	0.109177	11.52	4	2	1.43019	0.177599	1.1801	0.494208	1.17893	0.35628	0.808308	0.28701	0.897722
Q6NZJ6	Eif4g1	Eukaryotic translation initiation factor 4 gamma 1 OS=Mus musculus GN=Eif4g1 PE=1 SV=1	5.25	6.98	0.561538	0.630173	0.281109	0.225609	0.134387	0.307374	0.0351449	0.543186	0.646456	0.39995	0.340247	0.229232	0.557005	0.241945	1.47584	0.0157662	0.5	2.02	1	2.03144		2.50093		1.66445		1.52548		1.30114		1.93166		1.21764		0.4375	0.66	1	1.62384		1.43973		1.09259		1.07706		0.949835
Q80XI3	Eif4g3	Eukaryotic translation initiation factor 4 gamma 3 OS=Mus musculus GN=Eif4g3 PE=1 SV=2	3.18	4.15	0.389638	0.247622	-0.0574397	0.0640056	-0.0405345	-0.0496125	-0.0280385	0.162694	0.196021	0.186739	0.0885771	0.319451	0.52153	0.137292	1.31006	2.30567e-05	0.8233	2.06	1	1.27511		1.05719		0.840325		0.973909		0.822798		0.689272		0.903654		0	0.08	0	1.48277	0.24718	1.37866	0.190343	1.08798	0.762893	1.08644	0.714542	1.24993
Q9WUK2	Eif4h	Eukaryotic translation initiation factor 4H OS=Mus musculus GN=Eif4h PE=1 SV=3	8.75	9.85	-0.383286	-0.189107	-0.130195	0.042903	-0.237498	0.0963406	-0.163517	0.177388	0.237248	0.218838	0.132835	0.180032	0.196676	0.220928	1.30431	0.00839007	7.661	2.84	2	0.667173	0.0459965	1.02747	0.799688	0.822515	0.175257	1.14348	0.275048	0.766134	0.12688	1.1733	0.220208	0.767851	0.101832	21.77	7.93	4	0.80166	0.182533	0.739965	0.108193	0.853006	0.13792	0.960672	0.623417	0.817038
P63242	Eif5a	Eukaryotic translation initiation factor 5A-1 OS=Mus musculus GN=Eif5a PE=1 SV=2	5.9	5.98	0.264637	0.0519903	0.175163	-0.141217	-0.218263	0.0344145	-0.327998	0.157329	0.178562	0.138374	0.315477	0.388301	0.409234	0.248877	1.20133	0.00026986	15.58	4.01	3	1.05934	0.735052	0.99381	0.988973	1.04479	0.919262	0.769081	0.875937	0.639341	0.355639	1.39412	0.199892	0.713334	0.592377	20.78	6.82	5	1.27294	0.392095	0.940749	0.889017	1.09612	0.667099	0.834172	0.312155	0.9183
Q61701	Elavl4	ELAV-like protein 4 OS=Mus musculus GN=Elavl4 PE=1 SV=1	5.83	6.69	0.300834	0.31075	-0.0901538	-0.0242018	-0.0569752	-0.111507	0.0916133								1.23186																			3.377	0	2
Q68FM6	Elfn2	Protein phosphatase 1 regulatory subunit 29 OS=Mus musculus GN=Elfn2 PE=2 SV=1	18.74	19.1	-0.161033	-0.162133	-0.104871	-0.0619653	0.112995	-0.0912399	0.0729744	0.117176	0.21282	0.0816704	0.234637	0.0700015	0.166643	0.0918245	1.11809	0.000115612	13	15.26	9	0.838124	0.0397712	0.789582	0.00772185	0.8718	0.0543892	0.798321	0.346134	1.03355	0.672778	0.839274	0.239649	1.0188	0.826021	7.29	10.08	5	0.871353	0.881926	0.859242	0.0489244	0.969217	0.647406	1.00915	0.882883	1.07515
Q8BHL5	Elmo2	Engulfment and cell motility protein 2 OS=Mus musculus GN=Elmo2 PE=1 SV=1	7.02	7.55	0.13902	0.519929	0.182414	0.240776	0.109985	-0.169741	-0.065942								1.10116		2.186	0.2	2															2.322	0	2
Q9CZX0	Elp3	Elongator complex protein 3 OS=Mus musculus GN=Elp3 PE=2 SV=1	3.54	3.65	0.862192	0.811335	0.304348	0.0611581	0.303689	0.165954	0.189454	0.153616	0.0815732	0.0471935	0.244013	0.0528913	0.407906	0.0471985	1.8178																			2.377	2.05	1	1.68596	0.52098	1.68606	0.340679	1.20662	0.713428	1.17585	0.654716	1.26671
Q3TAS6	Emc10	ER membrane protein complex subunit 10 OS=Mus musculus GN=Emc10 PE=2 SV=2	3.42	3.45	-6.64386	-0.170314	-0.198586	0.0541316	-0.391249	-0.501787	-1.1936								100		3.876	0.21	1															6.589	1.55	1	0.01		0.888649		0.871404		1.03823		0.762469
Q9CRD2	Emc2	ER membrane protein complex subunit 2 OS=Mus musculus GN=Emc2 PE=2 SV=1	7.11	7.83	0.711919	0.457996	0.189067	-0.12762	0.107692	-0.00481381	0.087686	0.169572	0.151617	0.156965	0.201415	0.408395	0.119414	0.224025	1.63798	1.94955e-13	3.367	2	1	1.7968		1.54861		1.27868		0.785071		1.49288		1.0119		1.26672		10.1	5.19	3	1.43507	0.0543392	1.31486	0.151236	1.02987	0.768659	1.03138	0.761358	0.933806
Q9EP72	Emc7	ER membrane protein complex subunit 7 OS=Mus musculus GN=Emc7 PE=2 SV=1	6	6.08	0.561123	0.289692	0.304687	0.0344265	-0.207755	-0.448589	-0.232992	0.407156	0.0443881	0.104922	0.0762212	0.116488	0.436845	0.256453	1.47542	3.66213e-07	5.394	2.62	2	1.54059	0.233997	1.21136	0.335473	1.28697	0.260034	1.00753	0.957232	0.78891	0.788515	0.707949	0.577735	1.04403	0.862726	5.394	1.58	1	1.09155	0.900892	1.19193	0.636514	1.13567	0.851005	1.08648	0.776367	0.9111
O08579	Emd	Emerin OS=Mus musculus GN=Emd PE=1 SV=1	7.63	7.68	0.941073	0.666927	0.338928	0.188403	-0.121893	0.13663	-0.200077	0.135978	0.156106	0.00591196	0.266442	0.419753	0.0540706	0.429297	1.91996		10.04	2.34	2															15.06	5.13	3	1.79617	0.108775	1.47074	0.163905	1.26116	0.286872	1.29846	0.238513	1.1289
Q03173	Enah	Protein enabled homolog OS=Mus musculus GN=Enah PE=1 SV=2	4.58	4.74	-0.26594	-0.155127	-0.254436	-0.23382	-0.0749507	-0.175078	0.0651582	0.315005	0.152019	0.133927	0.150679	0.327747	0.114918	0.369316	1.20242	0.44693	3.865	3.18	2	1.02388		1.01423		0.892204		0.865814		1.17453		0.945053		1.30722		2.12	3.16	2	0.848043	0.475227	0.84641	0.483841	0.876368	0.486172	0.760074	0.221095	0.747382
Q8C522	Endod1	Endonuclease domain-containing 1 protein OS=Mus musculus GN=Endod1 PE=1 SV=2	11.39	11.87	-0.502842	-0.418169	-0.449665	-0.233951	-0.45332	-0.109607	-0.0516685	0.153218	0.236086	0.173271	0.319991	0.112936	0.0285635	0.199741	1.417	2.08335e-10	2.794	2.26	1	0.796441	0.262001	0.903404	0.687246	0.840872	0.584496	1.09205	0.543418	0.759222	0.354095	0.911198	0.527746	1.13046	0.440142	9.98	7.58	4	0.65273	0.00996068	0.690727	0.0136895	0.688818	0.0136086	0.786663	0.0716557	0.768839
P17182	Eno1	Alpha-enolase OS=Mus musculus GN=Eno1 PE=1 SV=3	45.28	46.53	-1.22483	-0.725633	-0.597622	-0.143617	-0.360403	0.201877	-0.313511	0.144571	0.32059	0.217558	0.266556	0.241448	0.214365	0.477645	2.33728	0	42.63	32.74	23	0.406427	3.85791e-05	0.76736	0.000812103	0.573663	0.000432239	1.11261	0.0341124	0.653787	0.000358408	1.32023	3.2812e-05	0.550679	0.000290819	49.31	39.88	26	0.401278	3.98649e-07	0.49424	3.04739e-06	0.649585	0.000121975	0.778871	0.00262703	0.792211
P17183	Eno2	Gamma-enolase OS=Mus musculus GN=Eno2 PE=1 SV=2	24.35	33.17	-1.46962	-1.07716	-0.767024	-0.273473	-0.439012	0.10356	-0.31457	0.189649	0.367234	0.130429	0.268323	0.135088	0.215158	0.324428	2.76948	0	26.04	12.67	13	0.41945	0.0668329	0.634545	0.00781064	0.619811	0.0665292	1.02477	0.81102	0.696537	0.0125756	1.22572	0.0408604	0.620403	0.0238816	29.95	16.04	12	0.328065	0.00617442	0.397244	0.00146838	0.529382	0.00544978	0.754885	0.0369789	0.701159
O55026	Entpd2	Ectonucleoside triphosphate diphosphohydrolase 2 OS=Mus musculus GN=Entpd2 PE=1 SV=2	6.17	6.43	-0.262959	-0.00503895	0.0323381	0.0363757	0.0485287	0.115037	0.0343712	0.0840588	0.270937	0.207101	0.237033	0.283167	0.0144523	0.115642	1.19994	0.000942026	3.434	1.67	2	0.820381	0.420229	1.02034	0.906159	1.13976	0.676198	1.12957	0.548495	1.26872	0.393659	1.07983	0.679348	1.07926	0.650523	6.061	4.22	3	0.793689	0.222116	0.817104	0.289993	0.869023	0.616493	0.848325	0.345488	0.857792
Q9Z2H5	Epb41l1	Band 4.1-like protein 1 OS=Mus musculus GN=Epb41l1 PE=1 SV=2	51.9	57.28	0.566377	0.402282	0.153201	0.0939644	0.0551863	-0.0418169	-0.055184	0.167313	0.0892459	0.287126	0.037794	0.198681	0.123972	0.17327	1.4808	0	15.7	23.82	14	1.31623	0.00578935	1.26873	0.00424506	0.892277	0.190357	1.03884	0.389578	0.906229	0.136453	0.99848	0.975566	0.850934	0.00621979	22.41	33.68	20	1.4864	2.36442e-05	1.28209	0.00353972	1.17262	0.0105153	1.06917	0.167201	1.03694
O70318	Epb41l2	Band 4.1-like protein 2 OS=Mus musculus GN=Epb41l2 PE=1 SV=2	33.36	42.49	-0.78699	-0.547124	-0.420117	-0.318211	-0.160359	-0.0392645	-0.0286717	0.276019	0.369355	0.190957	0.210582	0.310924	0.173676	0.0420759	1.72547	0	11.44	17.13	10	0.700172	0.00925301	0.900324	0.269555	0.868642	0.13726	0.930718	0.40204	1.13855	0.0144321	1.11168	0.0892157	0.99283	0.913595	14.68	20.16	12	0.477593	5.67952e-07	0.542285	1.16114e-08	0.677029	1.66796e-05	0.6952	9.8428e-05	0.751527
Q9WV92	Epb41l3	Band 4.1-like protein 3 OS=Mus musculus GN=Epb41l3 PE=1 SV=1	65.59	68.9	-0.757527	-0.594753	-0.539197	-0.447972	-0.237287	-0.281382	-0.197731	0.132053	0.132398	0.14049	0.103188	0.189223	0.106075	0.16304	1.69059	2.92499e-12	22.71	39.21	19	0.647821	0.00122479	0.729117	0.00211662	0.615104	0.00238158	0.788987	0.00463667	0.977058	0.588968	0.845727	0.041507	0.766956	0.000317797	27.66	44.09	21	0.539456	4.43039e-07	0.607346	9.02825e-07	0.723417	9.69254e-05	0.730043	1.45132e-06	0.753977
Q03137	Epha4	Ephrin type-A receptor 4 OS=Mus musculus GN=Epha4 PE=1 SV=2	30.41	31.45	0.158395	0.232254	0.0513642	0.0880566	-0.0295331	-0.136556	0.0322338	0.0691972	0.083336	0.15087	0.104325	0.144751	0.14804	0.0684422	1.11604	7.55414e-06	16.23	24.78	15	1.17796	0.236885	1.18742	0.0236063	1.16786	0.141977	1.15409	0.0571642	1.07343	0.507778	0.988877	0.878038	1.07925	0.337233	11.46	18.28	9	1.07478	0.569824	1.10361	0.456399	0.961973	0.698117	1.03277	0.646034	0.879968
Q61772	Epha7	Ephrin type-A receptor 7 OS=Mus musculus GN=Epha7 PE=1 SV=2	5.91	11.75	0.370647	0.382486	0.2022	-0.0293462	0.00862459	-0.186851	0.00271416	0.588443	0.594319	0.194235	0.179779	0.256955	0.362983	0.451073	1.29293		5.11	3.98	5	0.853496	0.583526	0.974166	0.901211	1.04598	0.892982	1.02326	0.945924	1.15455	0.591735	1.13653	0.442963	1.25334	0.466151	2.405	2.01	2	1.31291						0.851431		0.822707
P54763	Ephb2	Ephrin type-B receptor 2 OS=Mus musculus GN=Ephb2 PE=1 SV=2	9.06	11.45	0.413827	0.381143	0.0900983	0.145944	-0.0860505	-0.14379	0.152843	0.313252	0.67214	0.174163	0.36261	0.180819	0.129556	0.0396571	1.33222	0.00027024	3.722	4.7	4	1.10937	0.636335	0.934987	0.487093	1.14783	0.333492	0.9238	0.598966	0.90918	0.28561	0.999747	0.999017	1.13361	0.190393	5.332	5.2	4	1.2586	0.126952	1.06493	0.55362	0.92609	0.479168	0.994513	0.958183	0.849292
P54754	Ephb3	Ephrin type-B receptor 3 OS=Mus musculus GN=Ephb3 PE=1 SV=2	7.94	13.17	-0.312928	-0.126123	-0.0781653	-0.359444	-0.312743	-0.303245	-0.132432	0.13341	0.0908388	0.157018	0.202087	0.264667	0.239862	0.0380474	1.24223	0.242542	3.122	2	4	0.736286		0.9853		1.02745		0.664371		0.651639		0.691		0.932509		6.244	6.13	5	0.800052	0.211306	0.886421	0.488557	0.988281	0.902733	0.82604	0.384525	0.88557
Q9D379	Ephx1	Epoxide hydrolase 1 OS=Mus musculus GN=Ephx1 PE=1 SV=2	3.83	3.9	-0.0351035	0.0424422	-0.197996	-0.197675	-0.119483	-0.101499	0.195073	0.702701	0.635684	0.56775	0.562648	0.569245	0.425528	0.538867	1.02463	0.0138036	0	0.25	0	0.636117	0.397112	0.707927	0.287999	0.627694	0.263436	0.581709	0.136377	0.646551	0.159575	0.701083	0.173129	0.86819	0.714646	0	0.17	0	1.65805		1.67328		1.34842		1.26656		1.40914
Q80VP1	Epn1	Epsin-1 OS=Mus musculus GN=Epn1 PE=1 SV=3	5.33	5.53	-0.515715	-0.496912	-0.292497	-0.225817	-0.0253638	0.133445	-0.0287863	0.00548278	0.0737678	0.0824197	0.0968339	0.204028	0.0375081	0.00718274	1.4297																			6.261	4.78	3	0.697569	0.811746	0.734712	0.836626	0.850146	0.912319	0.896673	0.94054	1.08591
Q8CHU3	Epn2	Epsin-2 OS=Mus musculus GN=Epn2 PE=1 SV=1	5.59	6.29	0.0842521	-0.190378	-0.0374756	-0.0764862	-0.198837	0.118022	-0.0612063	0.0634428	0.401678	0.144083	0.286325	0.127375	0.292088	0.174689	1.06014	0.410531	5.378	3.82	3	1.02684	0.914558	1.20464	0.184173	1.0695	0.552217	0.990301	0.926716	0.961674	0.716647	1.3143	0.334286	0.851848	0.762705	5.378	5.08	3	1.04097	0.725906	0.718106	0.129934	0.986383	0.995003	1.12777	0.729526	0.847697
Q60902	Eps15l1	Epidermal growth factor receptor substrate 15-like 1 OS=Mus musculus GN=Eps15l1 PE=1 SV=3	11.03	12.02	0.169185	0.155374	0.0682197	0.0905262	-0.0119681	0.0647271	-0.024302	0.202611	0.084634	0.194882	0.149593	0.169388	0.117844	0.176665	1.12442	0.219487	3.308	2.78	2	0.983134	0.913736	1.04958	0.726327	0.905054	0.475436	0.955255	0.750848	0.871029	0.545807	0.994562	0.957819	0.858543	0.296788	4.19	6.67	3	1.30102	0.0144877	1.11517	0.293916	1.18041	0.073783	1.17446	0.121478	1.02291
Q99MI1	Erc1	ELKS/Rab6-interacting/CAST family member 1 OS=Mus musculus GN=Erc1 PE=1 SV=1	9.58	34.67	0.817141	0.475281	0.330527	0.159334	0.145049	0.0778922	0.00244922	0.172074	0.135978	0.163949	0.0722588	0.0783422	0.0116311	0.0644428	1.76191																			8.214	4.68	11	1.91695	0.0180192	1.486	0.0470831	1.36269	0.0754125	1.15703	0.500298	1.14905
Q6PH08	Erc2	ERC protein 2 OS=Mus musculus GN=Erc2 PE=2 SV=2	84.84	87.2	-0.449876	-0.243733	-0.0838647	-0.01992	0.153445	0.0749837	0.124996	0.0621591	0.0644731	0.0961559	0.168966	0.11462	0.154903	0.0722829	1.36592	0	29.36	64.39	32	0.6986	1.97892e-06	0.803654	0.000186492	0.876712	0.00118462	0.862364	0.237731	1.02722	0.415242	0.938852	0.0558516	1.04008	0.204711	30.09	57.95	30	0.760408	8.0151e-05	0.855285	0.00760335	0.998506	0.979971	1.04013	0.414869	1.20413
Q8BFZ9	Erlin2	Erlin-2 OS=Mus musculus GN=Erlin2 PE=1 SV=1	10.93	12.18	0.864004	0.315652	0.255127	0.0821986	-0.0316598	-0.0208046	0.115111	0.216518	0.141796	0.310913	0.182787	0.0441595	0.0681158	0.0521113	1.82008	2.9976e-15	4.118	0.64	2	1.90574	0.104074	1.2693	0.502978	1.53059	0.15462	1.22224	0.712376	0.945131	0.924964	0.935579	0.64191	1.12318	0.487671	9.118	8.72	4	1.53909	0.11044	1.11869	0.531217	1.04999	0.701565	0.962125	0.634079	0.988661
Q9D1Q6	Erp44	Endoplasmic reticulum resident protein 44 OS=Mus musculus GN=Erp44 PE=1 SV=1	4.06	4.38	0.484107	0.339221	0.140589	0.148999	0.0418555	-0.209574	0.0333172	0.235744	0.154854	0.0518947	0.254363	0.163773	0.0646355	0.0432551	1.39872																			9.606	4.04	3	1.57004	0.0320855	1.36483	0.0639512	1.13075	0.276399	0.978835	0.901234	0.950033
Q99LC5	Etfa	Electron transfer flavoprotein subunit alpha, mitochondrial OS=Mus musculus GN=Etfa PE=1 SV=2	8.21	8.51	-1.9406	0.45798	0.178801	0.443639	0.273097	0.436485	0.0414165	4.0796	0.277938	0.185989	0.132904	0.40195	0.131377	0.0443375	3.83865	0.498728	8.408	4.02	2	1.55894	0.363005	1.57843	0.138045	1.01828	0.885801	1.44118	0.433319	0.88282	0.683808	1.47847	0.159682	1.01441	0.93949	4.805	2.15	1	0.01		1.4894		1.09		1.42729		1.33024
Q9DCW4	Etfb	Electron transfer flavoprotein subunit beta OS=Mus musculus GN=Etfb PE=1 SV=3	9.56	9.77	0.100833	0.140942	0.245994	0.149957	0.141387	0.0810247	-0.087214	0.151603	0.181442	0.11197	0.178284	0.291529	0.197661	0.114673	1.07239	0.590818	12.16	2.86	2	0.978165	0.80334	1.16941	0.281534	1.09299	0.680233	0.974055	0.741082	0.873442	0.476453	0.904031	0.686955	0.894553	0.508685	20	7.52	4	1.04847	0.97609	1.20116	0.293416	1.19628	0.202327	1.12586	0.331117	1.24247
Q921G7	Etfdh	Electron transfer flavoprotein-ubiquinone oxidoreductase, mitochondrial OS=Mus musculus GN=Etfdh PE=1 SV=1	29.06	29.83	0.0794486	-0.159239	-0.0338045	-0.0365165	-0.0101542	-0.122752	0.0308536	0.357412	0.127913	0.160927	0.085999	0.110877	0.12886	0.106773	1.05661	0.70903	22.73	27.86	14	1.40444	0.000757714	0.989833	0.870019	1.11109	0.120009	0.934769	0.306561	1.08408	0.13218	0.974618	0.740624	1.08751	0.117914	12.66	15.35	8	0.939949	0.354493	0.836251	0.101361	0.918163	0.218047	0.949928	0.362278	0.939607
P70429	Evl	Ena/VASP-like protein OS=Mus musculus GN=Evl PE=1 SV=2	5.11	5.28	0.874461	0.582264	0.337891	0.35657	-0.288099	0.207471	-0.280981	0.462501	0.485252	0.452605	0.225391	1.12045	0.247114	0.181694	1.83332	1.46994e-13	4.589	2.04	1	1.31565	0.598	1.03136	0.943322	1.01699	0.943247	1.4368	0.172624	0.351678	0.119805	1.3025	0.240163	0.719577	0.189141	7.005	3.96	2	1.87739	0.153582	1.64115	0.0891419	1.09627	0.552574	1.0718	0.605769	0.964377
Q8R3S6	Exoc1	Exocyst complex component 1 OS=Mus musculus GN=Exoc1 PE=1 SV=4	9.03	10.39	0.401453	0.272923	0.0882475	0.0774655	0.0603967	0.0745607	-0.0766741	0.316587	0.160563	0.0727651	0.0624797	0.151695	0.0597819	0.0655204	1.32084	0.0451757	4.251	8.28	4	1.02898	0.902723	1.0995	0.534998	1.12214	0.264182	1.10276	0.432796	0.938047	0.61781	1.04996	0.735412	0.900023	0.276345	1.007	1.87	1	1.55337	0.102837	1.17438	0.391733	1.0543	0.716099	1.01131	0.936873	1.15757
Q9D4H1	Exoc2	Exocyst complex component 2 OS=Mus musculus GN=Exoc2 PE=1 SV=1	6.58	7.59	0.366425	0.187575	0.0969979	0.0744588	-0.286278	0.0327412	-0.138548	0.0385645	0.0841037	0.105549	0.225833	0.405687	0.142339	0.135495	1.28915		2.922	3.96	2	1.26502	0.638254	1.09286	0.580721	1.01562	0.918785	0.942635	0.904632	0.672151	0.184486	0.954021	0.793056	0.850064	0.394242	1.623	2.38	1	1.31375	0.297567	1.18677	0.348967	1.12633	0.53931	1.17621	0.360017	1.00041
Q6KAR6	Exoc3	Exocyst complex component 3 OS=Mus musculus GN=Exoc3 PE=1 SV=2	6.31	6.89	0.311237	0.288408	0.178644	0.0987468	0.0666103	0.131936	0.0541948	0.382487	0.149493	0.121035	0.294805	0.305519	0.0696196	0.232992	1.24077	0.365905	3.576	4.71	2	1.1593	0.606444	1.1281	0.447236	1.03683	0.850957	0.994228	0.987674	1.08526	0.661691	1.1241	0.717319	0.868529	0.552762	3.046	3.71	2	1.6623	0.681988	1.37319	0.806806	1.22552	0.944065	1.34923	0.917178	1.26852
O35382	Exoc4	Exocyst complex component 4 OS=Mus musculus GN=Exoc4 PE=1 SV=2	11.54	13.09	0.484948	0.138667	0.15327	0.0799884	0.0243143	0.0978002	0.0440626	0.362077	0.164555	0.223081	0.278326	0.188705	0.254663	0.118198	1.39954	0.256371	3.692	6.18	4	1.12361	0.484018	1.06154	0.529568	1.1783	0.373813	1.10237	0.228057	1.09708	0.515883	1.17281	0.0875373	1.09183	0.565923	4.821	8.05	4	1.8399	0.00908699	1.25099	0.219644	1.25059	0.134956	1.25094	0.189878	1.09646
Q3TPX4	Exoc5	Exocyst complex component 5 OS=Mus musculus GN=Exoc5 PE=1 SV=2	4.31	4.71	-0.0877558	-0.0468897	-0.0738873	-0.0691883	-0.453802	-0.121005	-3.27604	0.210473	0.101668	0.278896	0.273226	0.0498584	0.466018	4.76282	1.06272		1.412	2.26	1	1.04324	0.876519	1.01748	0.951322	1.08924	0.861812	1.08976	0.763362	0.748178	0.226636	1.1555	0.426211	1.06569	0.906708	1.836	2	1	0.848753		0.920966		0.82869		0.833707		0.712491
O35250	Exoc7	Exocyst complex component 7 OS=Mus musculus GN=Exoc7 PE=1 SV=2	11.11	11.6	0.33889	0.315887	0.140503	0.0117105	0.0575154	-0.00679741	-0.0296488	0.486651	0.165765	0.235953	0.0711914	0.139152	0.197967	0.259545	1.26478	0.154894	1.722	2.06	1	0.864023	0.729868	1.09066	0.570787	0.913248	0.886629	1.03365	0.923571	1.08812	0.577055	0.855764	0.42729	0.800459	0.494344	7.891	10.34	5	1.64099	0.72633	1.34314	0.148275	1.19393	0.279669	1.04079	0.802777	1.11178
Q6PGF7	Exoc8	Exocyst complex component 8 OS=Mus musculus GN=Exoc8 PE=1 SV=1	8.66	9.61	0.121776	0.146269	0.0543609	0.0630724	0.0148775	0.0517969	-0.0684997	0.128725	0.473986	0.121158	0.1669	0.0849331	0.0855056	0.154888	1.08807																			4.469	4.73	3	1.15893	0.217573	1.39612	0.234227	1.10193	0.356251	1.13374	0.297835	0.969169
Q8C163	Exog	Nuclease EXOG, mitochondrial OS=Mus musculus GN=Exog PE=2 SV=1	10.4	10.99	0.452413	0.325079	0.187192	0.184681	0.361907	0.051578	0.0636214	0.511081	0.170184	0.0889686	0.185972	0.0958868	0.151217	0.151914	1.36833	0.374491	13.32	6.15	3	2.04727	0.023644	1.43214	0.090559	1.22256	0.135717	1.03099	0.746942	1.20683	0.277294	1.12137	0.405462	1.17641	0.188909	17.66	6.72	4	1.1892	0.583502	1.19758	0.537099	1.10008	0.731801	1.08258	0.698403	1.27654
P26040	Ezr	Ezrin OS=Mus musculus GN=Ezr PE=1 SV=3	32.04	33.63	-0.3932	-0.316658	-0.0960889	-0.0402932	-0.00818832	-0.101628	-0.0987768	0.252872	0.264801	0.137828	0.11624	0.0407747	0.0646605	0.0629565	1.3133	0.0186368	9.044	12.06	6	0.912299	0.165125	0.986128	0.866454	0.871871	0.225173	0.970159	0.677451	1.02685	0.834309	0.910232	0.291829	0.911539	0.331423	15.87	23.04	11	0.642895	0.0106073	0.692752	0.0289587	0.900485	0.280758	0.898264	0.164645	0.973827
P20352	F3	Tissue factor OS=Mus musculus GN=F3 PE=1 SV=2	5.41	5.59	-0.865509	-0.577477	-0.264655	-0.302406	-0.19771	-0.131113	-0.105111	0.38161	0.387815	0.198334	0.252183	0.219135	0.213862	0.197639	1.82198	5.0847e-11	8.844	4	2	0.705303	0.316499	0.910693	0.81619	0.973845	0.871579	0.986958	0.956689	1.03906	0.877291	1.06282	0.825424	1.07404	0.708515	11.22	5.47	3	0.563068	0.0928025	0.599046	0.0264184	0.78563	0.183368	0.765024	0.165455	0.796503
Q00558	F8a1	Factor VIII intron 22 protein OS=Mus musculus GN=F8a1 PE=2 SV=1	6.02	6.2	-0.707704	-0.0533164	0.00592632	-0.104908	-0.0558768	0.2081	0.0333065	0.0297671	0.155628	0.150518	0.0415043	0.0467995	0.103143	0.10342	1.6332																			6.579	4	2	0.603425	0.304158	0.892942	0.679344	0.932706	0.849081	0.948973	0.732942	0.940194
P11404	Fabp3	Fatty acid-binding protein, heart OS=Mus musculus GN=Fabp3 PE=1 SV=5	6.74	7.29	-0.262632	0.0320798	0.196606	0.10305	0.037373	0.369148	-0.053245	0.20576	0.159853	0.211608	0.158326	0.200421	0.0477252	0.240454	1.19967		6.015	0.23	1															17.29	4.09	2	0.922015	0.68112	1.10582	0.501781	1.27124	0.252665	1.16071	0.380018	1.13217
Q05816	Fabp5	Fatty acid-binding protein, epidermal OS=Mus musculus GN=Fabp5 PE=1 SV=3	8	8.1	0.840789	0.795064	0.586748	0.478952	0.203494	0.295613	0.0665904	0.414768	0.299976	0.261963	0.144071	0.22065	0.0775097	0.117597	1.79103	9.51402e-08	21.48	5.43	3	1.37117	0.224458	1.7909	0.105874	1.29369	0.200222	1.36742	0.214019	1.00518	0.970865	1.2671	0.222965	0.956413	0.639185	22.22	6	3	2.42795	0.00844921	2.09888	0.0121015	1.83837	0.0176934	1.55271	0.0362855	1.35891
P51880	Fabp7	Fatty acid-binding protein, brain OS=Mus musculus GN=Fabp7 PE=1 SV=2	8.13	8.15	3.33489	2.88502	2.22907	1.69102	0.156489	0.429293	0.453564	0.844489	0.7107	0.62592	0.425514	1.60853	0.429065	0.244283	10.0902	0	13.64	2.02	1	8.12218		8.07038		3.95648		3.83581		0.316436		1.17958		1.45078		44.7	8.16	4	19.5785	0.0355192	11.4976	0.094809	7.67623	0.179882	3.82069	0.437539	2.6396
Q920L1	Fads1	Fatty acid desaturase 1 OS=Mus musculus GN=Fads1 PE=2 SV=1	4.1	4.17	1.03011	0.648848	0.348631	0.248784	0.0933093	0.15675	0.232854	0.11598	0.172049	0.30091	0.091731	0.282545	0.0433919	0.361884	2.04218	1.03811e-07	2.237	2.07	1	1.86344	0.408055	1.71714	0.116615	1.61764	0.428974	1.22543	0.496017	1.33594	0.682626	1.1495	0.846076	1.56829	0.185682	4.698	4.12	2	2.16598	0.0123936	1.36988	0.894841	1.15653	0.241043	1.10442	0.509494	0.972615
Q3TDN2	Faf2	FAS-associated factor 2 OS=Mus musculus GN=Faf2 PE=2 SV=2	7.86	8.54	0.68962	0.434637	0.613351	0.299007	0.410498	0.120822	0.266477	0.448603	0.259186	0.352425	0.290197	0.26691	0.491018	0.250894	1.61286	0.162837	5.618	3.3	2	2.18876	0.184569	1.23491	0.373394	1.86897	0.227576	1.16538	0.815853	1.39941	0.472389	0.754177	0.347131	1.22552	0.466332	3.82	2.28	1	1.63063	0.164681	1.66222	0.28998	1.64389	0.21786	1.53719	0.258654	1.55011
Q3TC72	Fahd2	Fumarylacetoacetate hydrolase domain-containing protein 2A OS=Mus musculus GN=Fahd2 PE=1 SV=1	5.25	5.43	-0.257676	-0.130821	-0.259292	-0.0235981	0.02437	0.115597	-0.122267	0.395862	0.119677	0.13427	0.0826728	0.15778	0.194469	0.182511	1.19555	0.339331	6.39	2.33	1	1.14721		0.981349		0.853445		1.03118		0.948102		1.08254		0.802184		5.751	3.4	2	0.729136	0.421987	0.83405	0.709419	0.90563	0.645915	1.0004	0.998796	1.15362
Q8C729	Fam126b	Protein FAM126B OS=Mus musculus GN=Fam126b PE=2 SV=1	7.87	8.66	-0.556787	-0.3123	-0.070831	0.0371031	-0.165132	0.0947899	-0.00958183	0.670741	0.347841	0.414343	0.292208	0.260527	0.217114	0.196812	1.47099	0.0503548	6.415	4.5	3	0.762667	0.635848	0.92739	0.795126	1.08461	0.614375	1.26597	0.468132	1.08861	0.798671	1.06106	0.876995	1.10697	0.586226	6.415	2.91	3	0.407561	0.441772	0.609653	0.546122	0.684989	0.290391	0.845114	0.477716	0.765615
Q3TY60	Fam131b	Protein FAM131B OS=Mus musculus GN=Fam131b PE=1 SV=1	6.74	6.84	-0.344621	-0.24156	-0.297224	-0.190905	-0.157114	-0.0280304	-0.0110193	0.0870698	0.0769471	0.0970391	0.0944512	0.132171	0.16413	0.100128	1.26982	9.4079e-06	13.86	6.84	4	0.747794	0.119356	0.832436	0.443583	0.783927	0.111683	0.887184	0.640737	0.996362	0.975015	0.984242	0.926585	0.948474	0.619222	10.24	4.71	3	0.776148	0.103334	0.8098	0.137187	0.781726	0.107947	0.816126	0.143171	0.858655
Q8BGZ2	Fam168a	Protein FAM168A OS=Mus musculus GN=Fam168a PE=2 SV=1	3.4	3.4	0.50416	0.434016	-0.229636	0.222641	-0.303306	-0.497834	-0.23665								1.4183
A2A699	Fam171a2	Protein FAM171A2 OS=Mus musculus GN=Fam171a2 PE=1 SV=1	16.81	17.16	0.17447	0.0601793	-0.0866078	-0.0346264	-0.107395	0.0198474	0.0936126	0.343415	0.207983	0.0966549	0.0601391	0.0835747	0.041691	0.0872321	1.12855	0.606198	7.299	8.06	4	0.885836	0.194508	0.932678	0.604914	0.874344	0.441566	1.01552	0.828734	0.985662	0.940539	1.04285	0.640731	1.0428	0.809048	8.759	12.81	6	1.13814	0.240892	0.990346	0.918217	0.959145	0.655002	0.98043	0.870883	0.87805
Q14CH0	Fam171b	Protein FAM171B OS=Mus musculus GN=Fam171b PE=1 SV=2	6.7	7.41	-2.28922	0.0141844	-0.129869	-0.231954	0.00541496	0.0190887	0.0658793	3.78297	0.209572	0.0236902	0.185865	0.0208252	0.089734	0.131052	4.88791	0.488463	3.152	4	2	0.752765	0.480858	0.8864	0.650655	0.906358	0.550389	0.852162	0.609065	1.02029	0.890054	0.943914	0.70275	1.13474	0.798205	1.818	2.37	1	0.01	0.0130339	0.983823	0.913157	0.931365	0.850934	0.748258	0.273398	0.992718
Q8VCS3	Fam20b	Glycosaminoglycan xylosylkinase OS=Mus musculus GN=Fam20b PE=2 SV=1	3.18	3.36	-0.142723	0.00115889	-0.247414	-0.11276	0.0518469	-0.0297523	0.123167	1.21721	0.61492	0.247932	0.235542	0.0156269	0.181318	0.0568209	1.10399		3.423	2.01	1	0.498817		0.740384		0.746013		0.823983		1.02868		1.07063		1.11988		5.868	3.32	2	1.64487	0.130063	1.35282	0.280675	0.951253	0.868132	1.03799	0.852454	1.04456
Q8BGY7	Fam210a	Protein FAM210A OS=Mus musculus GN=Fam210a PE=2 SV=1	3.91	4.74	-0.503208	-0.507795	-0.238505	-0.255496	-0.142771	-0.174464	-0.14172	0.0393514	0.0539876	0.104541	0.444076	0.201926	0.0882217	0.0781574	1.41736		0	0.14	0															4.762	2.03	1	0.692059		0.684931		0.805286		0.673848		0.820426
Q9D8B6	Fam210b	Protein FAM210B OS=Mus musculus GN=Fam210b PE=2 SV=3	4.02	4.05	0.912388	0.577205	0.652733	0.589175	0.496527	-0.0687769	0.153529	0.471877	0.0981353	0.052954	0.0683739	0.115141	0.190452	0.31993	1.88216	5.50863e-05	6.842	2.01	1	2.74585		1.57664		1.63456		1.48362		1.49692		0.819148		1.38715		6.316	2.01	1	1.56196		1.38278		1.51963		1.44701		1.28841
Q9CYH2	Fam213a	Redox-regulatory protein FAM213A OS=Mus musculus GN=Fam213a PE=1 SV=2	13.83	13.96	-0.093166	-0.208305	-0.0498655	-0.0190625	-0.195403	-0.180011	-0.17653	0.0574204	0.0501577	0.165392	0.036506	0.199099	0.0958378	0.0710451	1.06671	0.633437	13.3	5.9	3	0.955031	0.761566	0.870846	0.348535	1.10252	0.287836	1.00886	0.935512	1.02369	0.830832	0.953069	0.780464	0.914447	0.488452	19.27	8.25	4	0.96324	0.623734	0.893087	0.358411	0.898341	0.242741	0.992419	0.901059	0.79791
Q921M7	Fam49b	Protein FAM49B OS=Mus musculus GN=Fam49b PE=2 SV=1	12.88	13.31	-0.131461	0.14648	-0.0570548	0.0591028	-0.0729299	0.312206	-0.17382	0.137825	0.348075	0.166795	0.298699	0.206365	0.537713	0.276943	1.0954	0.212016	3.086	2	1	0.868364		1.43929		0.970527		1.32316		0.845079		1.88692		0.748549		14.51	8.72	5	0.859627	0.171115	0.895565	0.377928	0.852421	0.11864	0.926831	0.298241	0.912148
Q3UXZ6	Fam81a	Protein FAM81A OS=Mus musculus GN=Fam81a PE=2 SV=2	15.8	16.88	-1.24901	-0.928434	-0.678441	-0.413174	0.0150956	-0.274093	0.0573702	0.148911	0.107037	0.215228	0.269381	0.135026	0.16612	0.240318	2.37679	0	15.93	12.59	6	0.473022	0.00851621	0.513703	0.000150195	0.526459	0.0013652	0.61692	0.0100442	0.972783	0.775329	0.782465	0.0826406	0.86485	0.0663729	17.58	11.47	7	0.404436	0.421521	0.494687	0.508657	0.691408	0.71005	0.767448	0.789062	0.943551
F8VPU2	Farp1	FERM, RhoGEF and pleckstrin domain-containing protein 1 OS=Mus musculus GN=Farp1 PE=1 SV=1	21.39	24.59	0.724459	0.491002	0.185651	0.073095	0.0806383	-0.0706093	-0.0451458	0.368611	0.0718062	0.20875	0.0327312	0.0521167	0.125163	0.0717903	1.65228	5.7451e-06	4.485	8.31	5	1.234	0.151325	1.32763	0.0392456	0.963222	0.707782	1.03832	0.658409	1.02033	0.842466	1.02092	0.873811	1.02643	0.801894	6.584	11.45	7	1.98426	0.00675309	1.45579	0.0199537	1.25477	0.0549434	1.07989	0.343675	1.09677
P19096	Fasn	Fatty acid synthase OS=Mus musculus GN=Fasn PE=1 SV=2	59.48	61.98	0.817002	0.433078	0.0572537	0.0396348	-0.0709569	0.106273	-0.0454182	0.121905	0.0388441	0.0605188	0.0701883	0.118817	0.06657	0.0389345	1.76174	0	5.312	23.52	11	1.94205	0.00288989	1.39112	0.0212283	0.994542	0.947734	1.08719	0.350976	0.867529	0.339112	1.09289	0.555747	0.939284	0.377842	8.826	42.14	21	1.67077	1.21286e-06	1.3398	5.94539e-05	1.08052	0.161613	1.00153	0.973136	1.0149
A2RT62	Fbxl16	F-box/LRR-repeat protein 16 OS=Mus musculus GN=Fbxl16 PE=2 SV=1	8.03	8.15	-0.193489	-0.0322839	0.0835394	0.0349575	0.084537	0.296313	-0.00860082	0.277477	0.300973	0.163968	0.23759	0.189817	0.0953333	0.151837	1.14353																			6.472	3.95	4	1.00189	0.985926	1.1333	0.763849	1.14829	0.364541	1.15106	0.315778	1.16373
Q6NS60	Fbxo41	F-box only protein 41 OS=Mus musculus GN=Fbxo41 PE=1 SV=3	24.33	27.08	-0.261846	-0.167672	-0.0661704	-0.0314007	-0.0407405	-0.0344469	0.104576	0.222965	0.159855	0.117741	0.0445045	0.0429676	0.0646796	0.0310802	1.19901	0.0998696	10.08	14.04	7	0.698445	0.0659485	0.783826	0.0645488	1.01102	0.902754	0.982542	0.914675	0.948296	0.609879	0.961868	0.822367	1.09259	0.355911	8.706	15.21	7	0.926798	0.911666	0.938714	0.292507	0.990869	0.861779	1.00682	0.906104	1.00479
P22315	Fech	Ferrochelatase, mitochondrial OS=Mus musculus GN=Fech PE=1 SV=2	8.78	10.33	-0.0507214	-0.092259	0.00861584	0.189692	0.170221	0.0263272	-0.0799448	0.249222	0.326124	0.418815	0.343837	0.311777	0.181279	0.0531222	1.03578	0.52843	8.571	5.49	4	0.970257	0.907319	0.735742	0.478011	0.721834	0.117687	0.870645	0.741613	0.877493	0.219224	0.908384	0.511245	0.910247	0.346192	5.476	4.78	3	0.810314	0.207281	0.975127	0.797379	1.14048	0.494758	1.24658	0.114274	1.25151
P97807	Fh	Fumarate hydratase, mitochondrial OS=Mus musculus GN=Fh PE=1 SV=3	35.27	36.14	-0.279238	-0.134324	-0.0028458	0.0191365	0.1557	0.132627	-0.027253	0.110887	0.12891	0.185596	0.137689	0.154674	0.0995276	0.122306	1.21355	0	18.93	19.1	11	0.766979	0.127178	0.854022	0.165816	0.861472	0.10168	0.910288	0.63742	1.00766	0.921113	1.02783	0.612549	0.977179	0.80498	16.77	18.77	10	0.893656	0.0485068	1.00889	0.940476	1.09337	0.160548	1.046	0.538077	1.24723
P97447	Fhl1	Four and a half LIM domains protein 1 OS=Mus musculus GN=Fhl1 PE=1 SV=3	9.32	9.44	-0.0337683	-0.137805	-0.121682	-0.206077	0.192385	0.0874957	0.0595854	0.167604	0.44803	0.692726	0.907137	0.23531	0.323592	0.165163	1.02368	0.605234	4.643	2.02	1	0.97015		0.651648		0.547368		0.431456		1.11127		0.833534		1.11704		6.786	2.83	2	1.10083	0.509051	1.2052	0.394924	1.41248	0.177627	1.46212	0.243659	1.3615
Q9CQ92	Fis1	Mitochondrial fission 1 protein OS=Mus musculus GN=Fis1 PE=1 SV=1	8.87	8.96	0.401374	0.063799	0.198121	0.124161	0.111511	-0.132156	-0.0470452	0.464932	0.0758367	0.0795653	0.136686	0.156311	0.108374	0.0841847	1.32077	0.311871	24.34	8.8	4	1.84597	0.0522553	0.999015	0.992513	1.08832	0.631003	0.980179	0.839952	1.09995	0.331296	0.995137	0.965594	1.02962	0.899664	12.5	2.65	2	1.28595	0.356631	1.10728	0.653306	1.1419	0.712033	1.12293	0.449367	0.961833
P26883	Fkbp1a	Peptidyl-prolyl cis-trans isomerase FKBP1A OS=Mus musculus GN=Fkbp1a PE=1 SV=2	4	4.25	-0.32062	-0.231795	-0.103835	0.106675	-0.145854	0.35155	-0.138235	0.169897	0.398235	0.10728	0.268493	0.225827	0.249497	0.181021	1.24887	1.69684e-07	25	4	2	0.916593	0.549267	1.17122	0.362861	0.99648	0.97805	1.33133	0.215057	0.760757	0.229297	1.46915	0.276919	0.791851	0.38124	25	4	3	0.738707	0.381636	0.728414	0.271511	0.859766	0.37385	0.997002	0.981072	0.939789
P45878	Fkbp2	Peptidyl-prolyl cis-trans isomerase FKBP2 OS=Mus musculus GN=Fkbp2 PE=1 SV=1	7.24	7.35	0.0969533	0.0351631	-0.120526	-0.28847	-0.181359	-0.0530832	-0.190597	0.0977723	0.0831063	0.293788	0.175669	0.222791	0.300501	0.164321	1.06951	0.00010577	14.29	5.3	3	1.14144	0.251377	1.09233	0.398232	1.15868	0.218155	0.914547	0.500574	1.05033	0.612929	1.20887	0.279063	0.989465	0.909244	14.29	5.8	3	1.07496	0.582901	1.00832	0.953936	0.852051	0.193053	0.835177	0.169942	0.833045
O35465	Fkbp8	Peptidyl-prolyl cis-trans isomerase FKBP8 OS=Mus musculus GN=Fkbp8 PE=1 SV=2	8.75	8.88	0.41172	0.121663	0.116041	-0.165727	0.0738203	0.0820726	0.00673864	0.614226	0.312078	0.303016	0.120376	0.175523	0.0625009	0.39971	1.33027	0.393754	13.43	6.79	4	1.94371	0.0496332	1.32156	0.142999	1.33557	0.0760989	0.819523	0.204198	1.21059	0.338116	1.10938	0.346338	1.32746	0.236065	8.209	4.86	3	1.44299	0.357272	1.13068	0.685622	1.08614	0.558878	0.968336	0.800846	0.970899
O08917	Flot1	Flotillin-1 OS=Mus musculus GN=Flot1 PE=1 SV=1	24.53	25.23	-0.377064	-0.236881	-0.299882	-0.186239	-0.105905	-0.108907	-0.0258409	0.0688812	0.0443026	0.0700213	0.125838	0.325604	0.111316	0.0993825	1.2987	0.00887594	21.5	15.84	8	0.773237	0.00550406	0.857215	0.19456	0.850689	0.0230953	0.963028	0.520527	1.20193	0.0424155	1.01273	0.827872	0.946526	0.566217	24.3	18.6	10	0.732667	1.38009e-05	0.819807	0.000598477	0.815945	0.00239181	0.870929	0.0185649	0.846698
Q60634	Flot2	Flotillin-2 OS=Mus musculus GN=Flot2 PE=1 SV=2	43.2	44.48	-0.15749	-0.101846	-0.164578	-0.155756	-0.0866877	-0.062118	0.0735941	0.170456	0.065203	0.0967832	0.114155	0.228835	0.0326204	0.00611974	1.11535	0.627439	30.84	26.47	15	0.782357	0.0237378	0.885262	0.0743497	0.964045	0.609394	0.938827	0.280708	1.12831	0.0575792	0.981685	0.704567	1.05419	0.230893	39.02	31.9	17	0.954525	0.410361	0.94804	0.306727	0.857696	0.00164143	0.940412	0.185188	0.882342
A2APV2	Fmnl2	Formin-like protein 2 OS=Mus musculus GN=Fmnl2 PE=2 SV=2	5.25	8.36	0.297825	0.410655	0.184543	0.0708384	0.166941	0.378733	0.279399	0.411304	0.167766	0.311965	0.0467756	0.129538	0.0743127	0.260698	1.22929	0.556645	1.289	2.47	2	0.88474	0.762764	1.4307	0.184482	1.13531	0.453024	1.08761	0.574664	1.17195	0.373172	1.37973	0.480857	1.00065	0.996016	1.197	2.15	1	1.43151	0.919537	1.41226	0.923684	1.4115	0.924964	1.02008	0.995974	1.19239
P35922	Fmr1	Fragile X mental retardation protein 1 homolog OS=Mus musculus GN=Fmr1 PE=1 SV=1	5.29	6.88	-0.139331	-0.159924	-0.0587681	-0.113942	0.0848603	-0.151815	0.0314079								1.10139																			4.397	4.11	3	0.90794	0.461197	0.895072	0.965568	0.960084	0.714333	0.92406	0.725345	1.06059
Q8K012	Fnbp1l	Formin-binding protein 1-like OS=Mus musculus GN=Fnbp1l PE=1 SV=2	4.67	5.34	0.530659	0.409303	0.111364	0.16803	-0.340351	0.221273	0.0210042	0.675351	0.446787	0.453584	0.0820238	0.714617	0.232191	0.0136292	1.44459	0.00724418	2.645	1.75	1	0.894673		1.00293		0.816457		1.05273		0.457727		1.12384		1.02355		2.479	2.79	2	2.27983	0.078676	1.85127	0.105485	1.5179	0.153721	1.15202	0.485613	1.20395
B1AXV0	Frrs1l	DOMON domain-containing protein FRRS1L OS=Mus musculus GN=Frrs1l PE=1 SV=1	6.55	6.58	-0.430042	-0.44224	-0.254453	-0.266315	-0.176147	-0.394771	-0.0282889	0.171631	0.22662	0.351252	0.231341	0.310957	0.161257	0.0723043	1.34727		10.92	5.25	4	0.80738	0.454706	0.822453	0.29088	0.995795	0.987993	0.742315	0.158043	1.03078	0.891488	0.823166	0.426128	0.946441	0.58688	7.167	4.03	2	0.682356	0.161389	0.658619	0.147942	0.705723	0.348861	0.931267	0.605482	0.759948
Q61553	Fscn1	Fascin OS=Mus musculus GN=Fscn1 PE=1 SV=4	21.71	21.83	0.432465	0.450704	0.218969	0.300091	0.023784	0.268749	-0.122991	0.0615979	0.140508	0.178571	0.205027	0.194491	0.116258	0.231244	1.34954	1.14874e-06	8.722	6.25	4	1.41745	0.193005	1.52611	0.00300269	1.00916	0.924189	1.3587	0.0469668	0.875235	0.278978	1.32214	0.012989	0.769248	0.299462	18.26	14.24	7	1.32193	0.0120004	1.26914	0.0558998	1.24061	0.0394259	1.3131	0.00358436	1.13675
Q7TPM6	Fsd1	Fibronectin type III and SPRY domain-containing protein 1 OS=Mus musculus GN=Fsd1 PE=2 SV=1	4.04	4.71	0.101161	-0.0354984	0.0529732	-0.228297	-0.102251	-0.181734	-0.276975	0.467734	0.386947	0.438091	0.145047	0.268993	0.0503104	0.229965	1.07264																			2.016	2.1	1	0.852885	0.203229	0.807139	0.216854	0.83694	0.158832	0.795062	0.156017	0.81651
Q9D6K8	Fundc2	FUN14 domain-containing protein 2 OS=Mus musculus GN=Fundc2 PE=2 SV=1	6	6.01	0.0875094	-0.0787226	0.168513	0.235154	0.0161428	0.0203681	-0.0409648	0.265626	0.118915	0.065194	0.190708	0.248898	0.11146	0.119129	1.06253	0.537953	14.57	4	2	1.30981	0.475584	0.962977	0.794751	1.11273	0.824949	1.01292	0.929824	0.844734	0.373031	1.1078	0.604801	1.03827	0.934716	7.285	2	1	0.988776		1.0183		1.08052		1.23904		1.02746
P56959	Fus	RNA-binding protein FUS OS=Mus musculus GN=Fus PE=2 SV=1	3.71	3.76	0.531852	0.246042	0.333026	0.160809	0.0861638	0.15575	0.216107	0.119975	0.170054	0.0578878	0.0896762	0.1071	0.0762856	0.298352	1.44578	7.36505e-09	3.282	3.85	2	1.40917	0.305918	1.26225	0.403616	1.31569	0.226437	1.14618	0.436244	0.974533	0.862551	1.17153	0.44644	0.929416	0.69943	1.544	0.99	1	1.35167		1.0352		1.24961		1.04154		1.11354
Q9D164	Fxyd6	FXYD domain-containing ion transport regulator 6 OS=Mus musculus GN=Fxyd6 PE=1 SV=2	4.59	4.59	0.431482	0.0989209	-0.00423988	-0.545951	-0.0185472	0.124436	-0.30193	1.16211	0.781695	0.334969	0.152817	0.139448	0.135012	0.0349359	1.34862																			0	0.19	0	0.762996		0.730106		0.846101		0.635512		0.922006
P39688	Fyn	Tyrosine-protein kinase Fyn OS=Mus musculus GN=Fyn PE=1 SV=4	20.94	21.69	0.543506	0.384251	0.288691	0.180406	0.0444059	0.0264643	0.0538599	0.0886408	0.173097	0.195629	0.145902	0.139192	0.0473441	0.0502238	1.45751	0	9.87	4.05	5	1.41899		1.16141		1.38125		1.18832		1.03714		1.03142		1.0788		13.97	18.89	9	1.56364	0.00222413	1.47602	0.000745053	1.24944	0.00738896	1.21372	0.118347	1.13235
Q00612	G6pdx	Glucose-6-phosphate 1-dehydrogenase X OS=Mus musculus GN=G6pdx PE=1 SV=3	6.61	7.71	-0.149013	-0.167992	-0.346745	-0.302266	-0.276718	-0.0855663	-0.217257	0.159316	0.227436	0.0953563	0.167432	0.0521413	0.0444934	0.106783	1.10881																			6.408	6.94	3	0.975113	0.837575	0.796191	0.099672	0.75045	0.0237267	0.880336	0.890553	0.846834
P60521	Gabarapl2	Gamma-aminobutyric acid receptor-associated protein-like 2 OS=Mus musculus GN=Gabarapl2 PE=1 SV=1	5.73	6.16	0.403974	0.2299	0.128166	0.0759397	-0.0720109	-0.0154329	0.00782335	0.307476	0.0648848	0.133582	0.247398	0.286291	0.0908335	0.17924	1.32315	0.202842	16.24	3.78	2	1.06226	0.84611	1.15041	0.391082	1.21584	0.446747	1.22952	0.284126	1.1472	0.397202	1.06373	0.644321	1.14833	0.395371	6.838	1.9	1	1.62579	0.131344	1.2346	0.285919	1.04365	0.784729	1.08703	0.564199	0.971272
Q9WV18	Gabbr1	Gamma-aminobutyric acid type B receptor subunit 1 OS=Mus musculus GN=Gabbr1 PE=1 SV=1	27.07	27.52	-0.0786733	-0.105247	-0.0227707	0.0334099	0.00173033	-0.0663651	0.0408213	0.209106	0.108441	0.104466	0.0601174	0.105463	0.111638	0.085757	1.05605	0.810442	8.958	19.74	11	0.825188	0.195533	0.943942	0.541499	0.983903	0.88997	1.02312	0.879572	1.08305	0.418063	0.942377	0.561765	1.0311	0.57158	2.812	6.6	3	0.934055	0.527303	0.856778	0.0912503	0.915788	0.194314	0.981806	0.762382	0.937266
Q80T41	Gabbr2	Gamma-aminobutyric acid type B receptor subunit 2 OS=Mus musculus GN=Gabbr2 PE=1 SV=2	18.16	19.26	-0.240761	-0.0735051	0.000817337	-0.0112496	0.0131175	-0.136427	0.122037	0.103986	0.0999034	0.0163005	0.0554902	0.067348	0.0811663	0.0412973	1.18162	9.53832e-06	7.34	13.85	9	0.785143	0.223127	0.877461	0.587984	0.99058	0.893605	0.953173	0.886007	1.05043	0.45037	0.858083	0.148475	1.07704	0.505551	8.404	16.04	9	0.851619	0.129198	0.993697	0.942509	1.01289	0.879778	1.02912	0.723677	1.02043
P62812	Gabra1	Gamma-aminobutyric acid receptor subunit alpha-1 OS=Mus musculus GN=Gabra1 PE=1 SV=1	21.85	22.2	-0.542434	-0.23522	-0.154823	-0.227556	-0.0332527	-0.286704	0.113541	0.155049	0.22808	0.162371	0.0373416	0.230044	0.0829836	0.0905115	1.45643	1.0791e-09	18.9	17.84	10	0.628466	0.0613574	0.763506	0.185977	0.967915	0.838173	0.836216	0.499546	1.11871	0.466637	0.781271	0.154263	1.15666	0.0361414	16.04	15.65	9	0.665582	0.0610083	0.788309	0.289322	0.78918	0.23543	0.847505	0.24586	0.819648
P26049	Gabra3	Gamma-aminobutyric acid receptor subunit alpha-3 OS=Mus musculus GN=Gabra3 PE=1 SV=1	6.98	11.45	0.806835	0.506149	0.27399	-0.0765186	0.0866478	0.0511692	0.0427587	0.347311	0.124559	0.199531	0.0875753	0.0138862	0.0760262	0.12864	1.74937	3.98461e-07	9.35	3.97	4	1.32483	0.310524	1.28608	0.255832	1.0451	0.799357	1.016	0.932742	1.06811	0.525792	1.0056	0.953746	1.08622	0.437263	7.927	3.07	4	2.0061	0.0899197	1.50486	0.291364	1.37608	0.191431	0.926471	0.583599	1.05017
Q9D6F4	Gabra4	Gamma-aminobutyric acid receptor subunit alpha-4 OS=Mus musculus GN=Gabra4 PE=2 SV=1	3.4	5.85	-0.942465	-0.416249	-0.172175	0.228688	-0.0897793	-0.374942	0.38776	0.34239	0.00924369	0.00903703	0.39597	0.0797075	0.377774	0.0207983	1.92181		5.616	2.54	3	0.439955		0.745983		0.883582		1.42275		0.977103		0.640794		1.32177		3.804	0.96	2	0.615419	0.15243	0.752773	0.358293	0.891444	0.496124	0.965063	0.803614	0.903664
P50571	Gabrb1	Gamma-aminobutyric acid receptor subunit beta-1 OS=Mus musculus GN=Gabrb1 PE=1 SV=1	5.61	11.36	-0.188268	-0.14865	-0.17596	-0.100275	-0.121625	-0.0973394	-0.123388	0.10122	0.196431	0.130982	0.482466	0.0890009	0.128094	0.13663	1.1394		9.283	3.83	6	0.922298	0.622522	0.993263	0.945789	0.830137	0.482587	1.18171	0.193129	0.960134	0.863954	0.995323	0.97239	0.981611	0.91756	8.017	3.29	3	0.83518	0.490725	0.819294	0.293115	0.943869	0.800779	0.736404	0.198919	0.879919
P63137	Gabrb2	Gamma-aminobutyric acid receptor subunit beta-2 OS=Mus musculus GN=Gabrb2 PE=1 SV=2	8.49	15.59	-0.655618	-0.527147	-0.306002	-0.25392	-0.182024	-0.313658	-0.116573	0.231369	0.122525	0.150609	0.0125739	0.205413	0.0102556	0.121006	1.57529	4.9625e-05	10.55	12.57	12	0.728912	0.33902	0.700871	0.0492629	0.910343	0.465907	0.838853	0.454613	1.03769	0.705731	0.810062	0.157177	0.891882	0.38252	10.16	10.59	5	0.532448	0.0991189	0.634538	0.228264	0.746914	0.207932	0.845833	0.339654	0.826741
P63080	Gabrb3	Gamma-aminobutyric acid receptor subunit beta-3 OS=Mus musculus GN=Gabrb3 PE=2 SV=1	15.38	15.97	0.119119	0.276914	0.238277	0.114503	0.20369	0.0974053	0.310145	0.109111	0.0996295	0.214833	0.191138	0.173273	0.171234	0.0718624	1.08607	0.0719381	9.937	2	8	1.0714		1.13708		1.23468		0.997764		1.04867		0.999249		1.21597		10.36	4.93	6	1.1783	0.358783	1.30406	0.104183	1.33096	0.0821497	1.26141	0.0842704	1.31863
P22723	Gabrg2	Gamma-aminobutyric acid receptor subunit gamma-2 OS=Mus musculus GN=Gabrg2 PE=1 SV=3	9.45	9.54	-0.273571	-0.0144122	0.0957404	0.0820422	0.204655	-0.0565184	0.260864	0.0800457	0.0414611	0.0625552	0.188514	0.0265223	0.169318	0.0541552	1.2088		5.485	4.26	2	0.795442	0.382179	0.970144	0.851403	1.03635	0.689965	0.965095	0.714653	1.16749	0.0925739	0.885004	0.15177	1.16681	0.190506	10.55	8.3	5	0.86037	0.242137	1.01039	0.948036	1.10188	0.918372	1.16098	0.879258	1.13753
P48318	Gad1	Glutamate decarboxylase 1 OS=Mus musculus GN=Gad1 PE=2 SV=2	4.77	7.7	-0.48542	-0.165363	0.0588552	0.0418809	-0.0343362	0.0648758	0.0325556	0.370736	0.234265	0.0904739	0.168597	0.152035	0.247405	0.243579	1.39999	0.0823112	1.349	0.99	1	0.955019		0.995855		1.11904		0.992454		0.9447		0.997478		0.931668		5.902	1.66	4	0.651107	0.552216	0.962089	0.949183	0.996049	0.993702	1.17329	0.7308	1.09873
P48320	Gad2	Glutamate decarboxylase 2 OS=Mus musculus GN=Gad2 PE=2 SV=1	8.41	8.7	-0.300007	-0.126691	0.0168778	0.0348132	-0.0792256	0.237822	-0.131378	0.528623	0.188026	0.256792	0.222815	0.276391	0.23539	0.341225	1.23115	0.315581	2.906	2.04	1	1.02879	0.862334	1.03838	0.864235	0.905924	0.881849	1.09192	0.713608	0.824319	0.514786	1.02601	0.841956	0.723074	0.19558	7.35	8.51	5	0.532572	0.0169757	0.80051	0.358652	0.920228	0.420705	0.858995	0.211051	0.873445
Q6PB93	Galnt2	Polypeptide N-acetylgalactosaminyltransferase 2 OS=Mus musculus GN=Galnt2 PE=2 SV=1	10.26	10.62	0.97254	0.487564	-0.0701415	-0.0880977	-0.0169181	-0.285953	-0.0679905	0.454069	0.247377	0.206336	0.0613026	0.0258184	0.154339	0.00567298	1.96229																			6.842	7.23	4	2.45142	0.0735141	1.58281	0.137972	1.05392	0.710467	0.969458	0.737755	1.00093
Q8BHN3	Ganab	Neutral alpha-glucosidase AB OS=Mus musculus GN=Ganab PE=1 SV=1	15.27	15.77	0.280039	0.208106	0.137646	0.0115172	-0.000862299	0.0752624	0.0176749	0.389795	0.176641	0.138	0.222008	0.209569	0.105371	0.165743	1.21423	0.453142	2.225	4.28	2	0.888929	0.49141	1.04723	0.839794	1.03979	0.839845	0.870331	0.207947	0.904013	0.654058	1.13642	0.449898	0.901938	0.700532	7.733	13.53	7	1.40779	0.0116272	1.32507	0.0174263	1.22857	0.021649	1.18298	0.182629	1.18055
P06837	Gap43	Neuromodulin OS=Mus musculus GN=Gap43 PE=1 SV=1	57.09	57.48	1.41864	1.1831	0.900771	0.776264	0.366484	0.226556	0.0627998	0.404523	0.271081	0.196825	0.186091	0.349805	0.264703	0.194256	2.67334	0	83.26	54.55	48	1.94504	2.61307e-14	1.85304	9.56579e-15	1.59613	2.79187e-11	1.52985	1.79783e-09	0.97904	0.523231	0.960037	0.348121	1.20524	1.64561e-05	83.26	46.32	30	2.97384	2.58008e-12	2.3535	1.5447e-12	1.99268	9.35538e-11	1.97122	1.65144e-11	1.41494
P16858	Gapdh	Glyceraldehyde-3-phosphate dehydrogenase OS=Mus musculus GN=Gapdh PE=1 SV=2	58.18	59.23	-1.05878	-0.771483	-0.469124	-0.270056	-0.0396812	-0.0453704	-0.074291	0.271958	0.0574784	0.0590659	0.0548182	0.226247	0.124026	0.09671	2.08316	6.59472e-14	57.66	37.74	38	0.386312	3.42053e-06	0.560146	3.93051e-06	0.691776	5.95099e-05	0.839607	0.103909	1.16595	0.0211709	0.888994	0.100482	1.00603	0.91682	48.95	36.94	43	0.528692	9.52601e-06	0.593702	3.3324e-05	0.726221	0.000943285	0.854776	0.011383	0.885592
Q9CZD3	Gars	Glycine--tRNA ligase OS=Mus musculus GN=Gars PE=1 SV=1	6.1	6.25	0.42075	-0.00765125	-0.280981	-0.160992	-0.0813883	-0.212118	-0.0616417	0.299009	0.435697	0.186721	0.3333	0.181404	0.0517301	0.155963	1.33862																			4.527	3.17	2	1.15614	0.811977	0.803441	0.65437	0.751054	0.468762	0.759609	0.514722	1.03303
Q60780	Gas7	Growth arrest-specific protein 7 OS=Mus musculus GN=Gas7 PE=1 SV=1	8.69	8.99	-0.0582297	0.0170688	-0.129105	-0.192037	-0.0771295	-0.0236202	-0.0537647	0.272019	0.0991304	0.14572	0.262108	0.154603	0.140288	0.146326	1.04119	0.76041	4.751	4.66	2	1.19202	0.171699	1.0948	0.393735	1.01817	0.912352	1.07963	0.451106	1.07187	0.654432	1.08341	0.706897	1.04949	0.650299	8.076	4.62	3	0.842058	0.375374	0.964652	0.716538	0.833244	0.245892	0.784773	0.108871	0.880178
O55126	Gbas	Protein NipSnap homolog 2 OS=Mus musculus GN=Gbas PE=2 SV=1	4.99	6.43	-0.319749	-0.245573	-0.17304	-0.127867	0.0694549	0.0788087	-0.0573333	0.341419	0.157354	0.170134	0.131511	0.169215	0.238861	0.223371	1.24811	0.191983	6.406	4.14	2	1.04259	0.665135	0.874775	0.329461	0.87637	0.35917	0.831891	0.16781	0.927941	0.460399	1.07539	0.470798	0.855705	0.199843	7.117	5.68	3	0.74818	0.251711	0.919407	0.630162	1.00354	0.981246	0.99756	0.982632	1.17215
Q9R111	Gda	Guanine deaminase OS=Mus musculus GN=Gda PE=1 SV=1	26.37	27.43	-0.50151	-0.18742	-0.158964	0.0428294	-0.219843	0.188401	-0.150021	0.179161	0.229571	0.104489	0.129302	0.275342	0.213201	0.356373	1.41569	8.16373e-06	13.88	11.9	7	0.72698	0.212467	1.04628	0.532504	0.826391	0.25197	1.13535	0.476741	0.68977	0.0241341	1.32178	0.0696204	0.680502	0.0599252	23.57	21.88	13	0.616521	0.000146584	0.766755	0.00484297	0.914333	0.165306	1.01176	0.814511	0.937932
O88741	Gdap1	Ganglioside-induced differentiation-associated protein 1 OS=Mus musculus GN=Gdap1 PE=1 SV=1	26.55	27.28	0.500777	0.296191	0.469305	0.269454	0.280347	0.0175437	0.140252	0.270853	0.0776489	0.0599058	0.259208	0.186168	0.136356	0.196416	1.41498	0.0902395	17.32	19.44	9	1.7547	0.00339033	1.25461	0.189846	1.34712	0.0347592	1.04352	0.74839	1.04665	0.678198	0.951774	0.50051	1.28554	0.0721869	21.51	15.74	7	1.29989	0.125659	1.27766	0.199669	1.35641	0.0597587	1.13844	0.390405	1.31853
Q8VE33	Gdap1l1	Ganglioside-induced differentiation-associated protein 1-like 1 OS=Mus musculus GN=Gdap1l1 PE=2 SV=1	14.59	17.35	0.504989	0.322508	0.393372	0.309662	0.279167	0.175773	0.0138337	0.301821	0.0905597	0.145488	0.204019	0.349739	0.0954424	0.0280845	1.41911	0.190114	19.73	11.71	9	1.73706	0.00255776	1.16308	0.140662	1.34285	0.0190731	1.10902	0.215935	0.926932	0.274991	1.04812	0.533721	1.01463	0.82135	20	11.94	8	1.14388	0.314527	1.29757	0.0285684	1.17656	0.0393188	1.18132	0.0362855	1.2999
Q9JL56	Gde1	Glycerophosphodiester phosphodiesterase 1 OS=Mus musculus GN=Gde1 PE=2 SV=1	8.33	8.65	0.207095	0.216653	0.207578	0.0630862	0.0146842	-0.0024161	-0.0305375	0.171082	0.23736	0.185061	0.264589	0.245531	0.211238	0.262464	1.15436	0.00273221	7.855	4.09	2	1.27051	0.205252	1.38052	0.172667	1.3365	0.155069	1.20694	0.376609	1.22307	0.162142	1.16694	0.49002	1.19221	0.148197	10.88	6.44	4	1.19755	0.331533	1.14265	0.171974	1.09586	0.37674	1.11153	0.512856	0.955017
P50396	Gdi1	Rab GDP dissociation inhibitor alpha OS=Mus musculus GN=Gdi1 PE=1 SV=3	35.48	36.26	-0.121714	-0.015093	-0.0877065	0.0534156	-0.177545	0.096103	-0.214047	0.0306429	0.197036	0.104484	0.226141	0.176788	0.132007	0.273092	1.08803	0.444304	38.7	23.54	17	0.917467	0.605636	1.15822	0.306453	0.865674	0.196287	1.23959	0.305186	0.767548	0.0766087	1.17417	0.128617	0.701078	0.00810698	37.36	25.88	18	0.900627	0.175263	0.906362	0.079269	0.976547	0.682505	0.977946	0.65966	0.95028
Q61598	Gdi2	Rab GDP dissociation inhibitor beta OS=Mus musculus GN=Gdi2 PE=1 SV=1	14.22	27.68	0.20411	0.250993	0.0849096	0.172663	-0.0994327	0.225127	-0.0781073	0.227832	0.149854	0.216767	0.317203	0.184023	0.116276	0.0937506	1.15198	0.256962	21.12	4.13	7	0.98985	0.950739	1.33685	0.395241	0.894992	0.635916	1.43337	0.0966466	0.814667	0.310008	1.27789	0.351755	0.897664	0.628811	29.21	13.26	12	1.13844	0.0922704	1.09478	0.2826	1.11951	0.146419	1.07288	0.295555	0.951466
Q9CRY7	Gdpd1	Glycerophosphodiester phosphodiesterase domain-containing protein 1 OS=Mus musculus GN=Gdpd1 PE=2 SV=1	6.04	6.63	0.045336	-0.0347192	-0.0603897	-0.0879359	0.0464591	0.0604434	0.0932209	0.317038	0.0807563	0.191676	0.0854469	0.186935	0.0902395	0.134726	1.03192	0.746808	7.006	5.19	2	1.30462	0.398066	1.03617	0.828926	1.08727	0.795283	0.982465	0.91826	1.1151	0.64044	1.09073	0.836793	1.17401	0.618491	7.006	4.48	2	0.84383	0.944912	0.927256	0.972276	0.834435	0.944554	0.963953	0.987256	0.889231
P03995	Gfap	Glial fibrillary acidic protein OS=Mus musculus GN=Gfap PE=1 SV=4	10.46	12.09	-0.478457	-0.481215	-0.310684	-0.177478	-0.0830988	-0.0291023	-0.136915	0.342972	0.315083	0.189488	0.415531	0.372241	0.329662	0.24729	1.39325	6.55374e-05	4.884	4.51	2	0.797153	0.133663	0.785833	0.0986988	0.850228	0.262319	1.15274	0.55937	1.2349	0.122822	1.26546	0.470119	1.06777	0.806132	5.349	4.46	2	0.54674	0.770494	0.558229	0.0199535	0.694246	0.158097	0.650865	0.0541474	0.738192
Q8K0D5	Gfm1	Elongation factor G, mitochondrial OS=Mus musculus GN=Gfm1 PE=2 SV=1	5.53	5.83	-0.114346	0.344915	0.220016	0.198604	-0.0890115	0.150738	-0.0732259	0.365801	0.239355	0.0902739	0.115766	0.0259537	0.0365908	0.100996	1.08248																			1.198	2.02	1	0.772172		1.42817		1.21744		1.21458		0.952203
O08842	Gfra2	GDNF family receptor alpha-2 OS=Mus musculus GN=Gfra2 PE=2 SV=2	6.97	7.01	-0.160484	-0.143294	-0.0329215	0.0194126	-0.0457774	-0.181936	0.0126126	0.254844	0.0283634	0.112231	0.16257	0.169438	0.282526	0.168311	1.11766	0.704279	3.233	3.08	2	0.926203	0.509082	0.895038	0.305592	1.06528	0.734122	1.06016	0.585366	1.07239	0.686994	0.790485	0.101219	1.00084	0.995394	5.819	6.65	3	1.04661	0.593997	0.926238	0.548066	0.9574	0.703701	1.10155	0.352074	0.851876
Q99JP7	Ggt7	Gamma-glutamyltransferase 7 OS=Mus musculus GN=Ggt7 PE=2 SV=2	4.09	4.17	-0.142677	-0.21004	-0.0846262	-0.198834	-0.0622244	-0.0649574	-0.0699308	0.359658	0.355009	0.113264	0.171719	0.311968	0.248217	0.221467	1.10395	0.763735	1.964	2.01	1	0.74817		0.809789		0.969824		0.949473		1.1732		0.963008		0.8481		1.964	2.02	1	0.827273		0.703027		0.863007		0.760581		0.762896
Q9Z0G0	Gipc1	PDZ domain-containing protein GIPC1 OS=Mus musculus GN=Gipc1 PE=1 SV=1	3.26	3.32	0.00726554	0.12593	0.39604	-2.0621	-0.0859398	0.240409	-0.117981	0.347652	0.206891	0.0718734	3.97266	0.963734	0.197681	0.659357	1.00505	0.234351	4.505	1.44	1	0.762086		1.17802		1.2463		1.02436		0.444698		1.02016		0.544924		4.505	2.01	1	1.12551		0.924826		1.37444		0.01		1.59844
Q68FF6	Git1	ARF GTPase-activating protein GIT1 OS=Mus musculus GN=Git1 PE=1 SV=1	12.78	13.81	0.111865	-0.0844839	0.026747	-0.323436	0.115156	0.103593	0.0775399	0.281819	0.236935	0.288808	0.289238	0.151479	0.103097	0.1757	1.08062	0.123442	2.078	0.57	1	1.35378		1.12901		1.2815		0.63538		1.22146		1.09936		1.21034		5.714	8.01	4	0.97346	0.829336	0.907958	0.588464	0.930329	0.493515	0.921072	0.588046	1.03381
P23242	Gja1	Gap junction alpha-1 protein OS=Mus musculus GN=Gja1 PE=1 SV=2	18.19	18.44	-0.986538	-1.12018	-0.66938	-0.599812	-0.36017	-0.24742	-0.163382	0.390244	0.35055	0.30036	0.0830191	0.57206	0.0516883	0.0875208	1.98142	2.57305e-12	20.94	17.84	12	0.664661	0.0151127	0.591307	0.157333	0.796578	0.628851	0.705164	0.171776	1.22504	0.162335	0.863917	0.409714	0.957713	0.803811	19.11	10.28	8	0.499687	0.00139861	0.452293	0.00100319	0.53828	0.000228508	0.637558	0.0028842	0.659587
Q8BQU6	Gjc2	Gap junction gamma-2 protein OS=Mus musculus GN=Gjc2 PE=1 SV=2	4.01	4.46	-2.15529	1.0432	-0.818922	-0.348581	-0.312018	-0.401269	-0.484588	0.610718	4.14889	0.921274	0.317299	0.416214	0.730333	0.408936	4.45458	0.000849983	6.591	4	2	0.35702	0.251382	0.685322	0.412852	0.913114	0.704364	0.814263	0.817378	0.96429	0.789373	0.957959	0.895419	0.978896	0.963082	6.591	4	2	0.203376		53.877	0.63754	0.726988	0.940216	0.958875	0.991643	0.938546
Q64516	Gk	Glycerol kinase OS=Mus musculus GN=Gk PE=2 SV=2	23.38	23.88	-0.2758	-0.160472	-0.0485016	-0.0235536	0.012791	-0.123988	0.0304947	0.267733	0.111725	0.0893195	0.20189	0.0207695	0.0192066	0.0620109	1.21066	0.426528	21.47	20.69	12	1.0183	0.754678	0.882572	0.119308	1.00037	0.996062	0.880767	0.0639404	1.00103	0.988519	0.930207	0.42051	1.03055	0.555318	9.302	5.81	5	0.714894	0.00256619	0.972525	0.723612	0.900253	0.265953	0.938942	0.334677	1.00009
Q61543	Glg1	Golgi apparatus protein 1 OS=Mus musculus GN=Glg1 PE=1 SV=1	22.77	25.14	0.365134	0.282808	0.132409	-0.00301843	-0.077975	-0.0966065	0.0714348	0.614203	0.136478	0.276243	0.278154	0.186579	0.0218013	0.0222598	1.288	0.412815	6.043	14.65	8	0.790516	0.0465504	1.15557	0.177933	1.33815	0.0158427	1.08766	0.440464	1.09384	0.449807	0.931478	0.212015	1.06362	0.539476	4.681	12.66	6	1.72876	0.000317208	1.3569	0.0134425	1.07741	0.451564	1.14183	0.135008	0.913142
Q9CPU0	Glo1	Lactoylglutathione lyase OS=Mus musculus GN=Glo1 PE=1 SV=3	5.87	5.94	-0.408916	-0.106999	-0.183058	0.103651	0.0833313	0.38084	0.0388983	0.524875	0.324728	0.100306	0.182249	0.340426	0.187693	0.813247	1.32769	0.261791	9.239	2	1	1.12892		1.2026		0.813452		1.20997		0.848436		1.50555		0.547193		3.804	1.68	1	0.678286	0.159968	0.798068	0.416292	0.908227	0.689577	0.940924	0.683945	1.35728
Q9CPV4	Glod4	Glyoxalase domain-containing protein 4 OS=Mus musculus GN=Glod4 PE=1 SV=1	4.01	4.11	-0.483605	-0.186973	-0.237075	0.0314233	-0.210859	0.0617078	-0.362526	1.09006	0.969559	0.409792	0.14296	0.286342	0.618217	0.252578	1.39823		2.685	1.12	1	1.22026		1.41285		1.0372		1.0962		0.994205		1.41309		0.687234		2.685	2	1	0.41917		0.546179		0.694072		0.95286		0.750886
Q9CQM9	Glrx3	Glutaredoxin-3 OS=Mus musculus GN=Glrx3 PE=1 SV=1	5.44	5.8	0.827833	1.19972	0.669544	0.217359	0.251448	0.459507	0.507639	0.409015	1.22455	0.426645	0.193564	0.211736	0.451615	0.358452	1.77502																			11.57	5.08	3	1.45258	0.575737	1.26036	0.717444	1.29044	0.734028	1.05738	0.823389	1.07306
Q80Y14	Glrx5	Glutaredoxin-related protein 5, mitochondrial OS=Mus musculus GN=Glrx5 PE=1 SV=2	5.51	5.62	0.462296	0.29566	0.376843	0.397077	0.0217365	0.167998	-0.285903	0.382688	0.424357	0.458137	0.336858	0.49078	0.136402	0.450555	1.37773	2.50356e-10	9.211	1.26	1	1.08585		0.882659		0.991632		1.12697		0.747119		1.18383		0.783078		7.895	1.32	1	1.31336		1.34896		1.19815		1.1764		0.956675
D3Z7P3	Gls	Glutaminase kidney isoform, mitochondrial OS=Mus musculus GN=Gls PE=1 SV=1	31.97	33.17	-0.334328	-0.149504	0.00806014	0.261816	0.16076	0.365444	-0.0554347	0.284957	0.223596	0.289002	0.0681206	0.504397	0.1427	0.0934728	1.26079	0.0162291	16.02	20.87	13	0.972352	0.865199	1.0083	0.943483	0.799495	0.139414	1.26558	0.0279688	0.747963	0.0380071	1.23558	0.00696079	0.939888	0.462303	18.69	23.63	15	0.7829	0.00149903	0.962114	0.435136	1.15745	0.0724796	1.15981	0.00467625	1.41342
P26443	Glud1	Glutamate dehydrogenase 1, mitochondrial OS=Mus musculus GN=Glud1 PE=1 SV=1	47.19	48.11	-0.241585	-0.114213	-0.0592607	0.0386558	0.0856661	0.0254798	-0.0196588	0.0630036	0.118841	0.0951329	0.142951	0.0981421	0.0900214	0.100567	1.18229	3.83027e-13	31.72	36.77	24	0.887384	0.125631	1.01501	0.701049	0.965302	0.572468	0.965427	0.399768	1.14158	0.0627859	1.03849	0.46939	1.06912	0.0992498	29.21	30.72	17	0.814738	0.0456931	0.892276	0.0870707	0.896095	0.0831757	0.974818	0.821063	0.997827
P15105	Glul	Glutamine synthetase OS=Mus musculus GN=Glul PE=1 SV=6	45.57	46.67	-1.25976	-0.88178	-0.42578	-0.265735	-0.0614342	-0.230817	0.0238046	0.134368	0.125636	0.20642	0.189022	0.30727	0.18552	0.201368	2.39457	0	46.38	38.7	35	0.39443	1.57713e-06	0.547099	5.9916e-07	0.685194	0.000859781	0.814493	0.00506581	1.20045	0.0034932	0.748847	5.11664e-05	1.17073	0.0184823	46.38	38.59	28	0.3971	4.4749e-08	0.495571	6.34158e-07	0.685631	0.000184011	0.738269	3.86735e-05	0.786117
A2AJA9	Gm996	Uncharacterized protein C9orf172 homolog OS=Mus musculus GN=Gm996 PE=1 SV=1	26.58	27.12	-0.50897	-0.324294	-0.0719332	-0.0727868	0.045162	-0.0917508	0.139609	0.272141	0.10277	0.0268908	0.123929	0.0677069	0.15003	0.0277217	1.42303	5.99309e-05	12.94	17.26	10	0.820089	0.134183	0.812497	0.0307513	0.945714	0.555978	0.880151	0.106579	0.991086	0.913083	0.855984	0.120418	1.09546	0.427439	10.27	16.9	8	0.569483	0.00217703	0.738581	0.0183275	0.971444	0.795188	0.936344	0.432178	1.02022
Q9CQI3	Gmfb	Glia maturation factor beta OS=Mus musculus GN=Gmfb PE=1 SV=3	6.41	6.73	-0.368512	0.0233165	-0.0517148	0.219252	-0.185344	0.347413	-0.10259	0.121654	0.393499	0.252417	0.212404	0.302679	0.272341	0.199426	1.29102	1.7698e-11	19.72	6.43	4	0.784095	0.253849	1.37498	0.170654	0.818687	0.0892757	1.36294	0.0915423	0.766574	0.124421	1.58039	0.0232825	0.794481	0.298607	4.93	2.15	1	0.708081	0.276292	0.809324	0.375798	0.945854	0.673665	1.01825	0.908217	0.792459
Q3THK7	Gmps	GMP synthase [glutamine-hydrolyzing] OS=Mus musculus GN=Gmps PE=1 SV=2	4.03	4.79	-0.193746	-0.133682	-0.345185	-0.263042	-0.305434	-0.0120701	-0.05825								1.14373
P21278	Gna11	Guanine nucleotide-binding protein subunit alpha-11 OS=Mus musculus GN=Gna11 PE=1 SV=1	9.9	25.85	0.198605	0.187743	0.115165	0.0953367	0.0298895	-0.0894097	0.0715479	0.275516	0.202195	0.0460621	0.0662906	0.123834	0.190756	0.0202328	1.14759	0.4404	31.48	8.34	10	0.920485	0.78412	0.980656	0.900699	1.08067	0.656049	1.03072	0.746038	1.11007	0.657156	0.808579	0.32044	1.0679	0.658899	26.46	7.88	12	1.28065	0.0466065	1.16376	0.458077	1.0503	0.65262	1.12512	0.289481	0.935099
P27601	Gna13	Guanine nucleotide-binding protein subunit alpha-13 OS=Mus musculus GN=Gna13 PE=1 SV=1	22.27	26	-0.456793	-0.600431	-0.426205	-0.322193	-0.209718	-0.256549	-0.0592484	0.102001	0.0948157	0.0687312	0.127144	0.363565	0.0125372	0.18176	1.37249	3.36613e-06	28.91	15.67	10	0.738882	0.0014449	0.661951	0.000773145	0.761301	0.0037657	0.800875	0.00390852	1.13061	0.0983848	0.828771	0.0156819	1.05298	0.36084	27.06	14.02	11	0.674839	0.00864738	0.616532	0.00684116	0.70457	0.00888752	0.731917	0.00430372	0.685677
B2RSH2	Gnai1	Guanine nucleotide-binding protein G(i) subunit alpha-1 OS=Mus musculus GN=Gnai1 PE=2 SV=1	10	31.67	-0.537991	-0.502038	-0.373732	-0.327278	-0.146245	-0.156137	0.0176461	0.175052	0.149349	0.207171	0.0842893	0.297842	0.106242	0.0978843	1.45195	0	37.01	15.17	28	0.78995	0.27122	0.794605	0.122735	0.908965	0.244799	0.829612	0.101154	1.1468	0.118239	0.927328	0.337187	1.08878	0.410604	30.23	10	15	0.659318	0.0205042	0.65498	0.0355254	0.727984	0.0708951	0.818839	0.0967541	0.80521
P08752	Gnai2	Guanine nucleotide-binding protein G(i) subunit alpha-2 OS=Mus musculus GN=Gnai2 PE=1 SV=5	17.35	31.68	-0.0258366	-0.376626	-0.34851	-0.302466	-0.206305	-0.239827	-0.0426143	0.0139941	0.0950127	0.243486	0.137077	0.267844	0.125224	0.204032	1.01807	0.00426935	38.87	8.93	22	0.987899	0.918833	0.80376	0.231906	0.954362	0.815038	0.880689	0.439015	1.06252	0.558412	0.901595	0.525167	1.14	0.217473	35.77	15.37	17	0.971312	0.66772	0.713972	0.00231176	0.710587	0.00219893	0.828265	0.515612	0.738729
Q9DC51	Gnai3	Guanine nucleotide-binding protein G(k) subunit alpha OS=Mus musculus GN=Gnai3 PE=1 SV=3	5.9	27.01	-0.0466957	-0.346474	-0.154119	-0.204523	-0.344059	-0.164474	-0.21	0.157746	0.196038	0.560706	0.396331	0.466395	0.317238	0.349675	1.0329	0.558332	29.38	5.12	21	1.09803	0.391958	0.919875	0.68199	1.35883	0.324097	1.07654	0.59553	1.02777	0.776331	0.999554	0.998908	0.921321	0.442314	19.77	4	11	0.916774	0.568646	0.721544		0.850087	0.489152	0.953182		0.865453
Q8CGK7	Gnal	Guanine nucleotide-binding protein G(olf) subunit alpha OS=Mus musculus GN=Gnal PE=1 SV=1	13.26	25.23	-0.191161	0.021914	0.412042	0.161602	0.105758	0.321208	0.0133956	0.47276	0.470201	0.414727	0.539734	0.591134	0.50412	0.354702	1.14168	0.00172865	13.91	6	10	0.631974	0.135691	0.876639	0.589019	1.26304	0.551611	0.948026	0.822464	0.767625	0.229955	1.03405	0.796288	0.878523	0.421896	25.72	10.87	11	1.21709	0.866613	1.47506	0.735731	1.81404	0.587887	1.71655	0.62368	1.69743
P18872	Gnao1	Guanine nucleotide-binding protein G(o) subunit alpha OS=Mus musculus GN=Gnao1 PE=1 SV=3	49.2	50.52	-0.657637	-0.474668	-0.360967	-0.255467	-0.0960023	-0.151993	0.028265	0.280207	0.0667016	0.0428106	0.0753906	0.286554	0.0754631	0.0319559	1.5775	0.000534389	44.63	37.44	49	0.508403	5.06721e-07	0.701179	1.31599e-06	0.788708	0.000800331	0.838056	0.00468308	1.1765	0.00216618	0.863125	0.00404786	1.03963	0.377834	46.89	34.95	48	0.683646	0.00012801	0.70018	0.000128917	0.795237	0.00589408	0.882476	0.0517344	0.842314
P21279	Gnaq	Guanine nucleotide-binding protein G(q) subunit alpha OS=Mus musculus GN=Gnaq PE=1 SV=4	31.32	32.16	0.0915199	-0.0262866	-0.169567	-0.139368	-0.0611218	-0.154949	-0.0239111	0.297457	0.157593	0.200947	0.0355039	0.252857	0.183619	0.133383	1.06549	0.644749	42.62	28.99	16	0.876832	0.284927	0.914732	0.36791	0.922883	0.431154	0.933869	0.352803	1.08256	0.250982	0.93346	0.491061	1.05458	0.523743	31.2	22.93	15	1.04335	0.638118	0.929498	0.346392	0.762108	0.0173691	0.892403	0.20665	0.784072
Q6R0H7	Gnas	Guanine nucleotide-binding protein G(s) subunit alpha isoforms XLas OS=Mus musculus GN=Gnas PE=2 SV=1	28.1	34.27	-0.105235	-0.156432	-0.0654014	-0.171005	-0.127503	-0.140118	-0.0110543	0.300988	0.0172436	0.116519	0.0523421	0.18432	0.190004	0.122348	1.07567	0.801872	11.12	24.97	19	0.748716	0.00472067	0.902871	0.144419	1.0118	0.90829	0.88922	0.0866501	1.03065	0.699049	0.848694	0.108329	0.959134	0.550058	10.5	23.08	15	0.945256	0.525314	0.884961	0.161162	0.87132	0.246411	0.856107	0.101847	0.799568
O70443	Gnaz	Guanine nucleotide-binding protein G(z) subunit alpha OS=Mus musculus GN=Gnaz PE=2 SV=4	23.52	28.62	-0.51362	-0.450911	-0.322575	-0.231807	-0.112482	-0.162702	0.0100353	0.184058	0.141638	0.103045	0.0469885	0.225332	0.167744	0.042491	1.42763	6.69464e-14	31.27	18.05	12	0.773583	0.283469	0.805161	0.0984121	0.865192	0.316777	0.8724	0.322385	1.08076	0.49938	0.903012	0.357996	0.990559	0.878931	38.31	20.11	15	0.606588	0.000885566	0.661723	0.00644623	0.75269	0.00678519	0.820604	0.038522	0.790801
P62874	Gnb1	Guanine nucleotide-binding protein G(I)/G(S)/G(T) subunit beta-1 OS=Mus musculus GN=Gnb1 PE=1 SV=3	26.68	28.1	-0.467992	-0.42274	-0.36821	-0.280962	-0.141418	-0.173971	-0.0288571	0.334507	0.0489161	0.0116286	0.0539261	0.250031	0.168677	0.119228	1.38318	0.0736868	28.53	20.67	14	0.565428	0.0414319	0.743178	0.0439484	0.770854	0.0864441	0.833793	0.215336	1.10133	0.278095	0.841774	0.210402	0.911106	0.293761	33.24	19.62	19	0.7457	0.00960436	0.722623	0.0504896	0.771447	0.0926033	0.847395	0.118263	0.789828
P62880	Gnb2	Guanine nucleotide-binding protein G(I)/G(S)/G(T) subunit beta-2 OS=Mus musculus GN=Gnb2 PE=1 SV=3	8.98	21.1	-0.387234	-0.245326	-0.247678	-0.163208	-0.0851467	0.00861121	-0.0126049	0.492242	0.232406	0.18107	0.187586	0.116933	0.165993	0.146925	1.30788	0.171646	27.35	6.92	9	0.515768	0.249585	0.710086	0.295862	0.740511	0.365004	0.802991	0.3912	0.914548	0.580114	0.897852	0.516757	0.89208	0.495389	29.71	9.24	15	0.943222	0.81651	0.977039	0.90132	0.951543	0.80032	1.03236	0.9076	1.03336
P68040	Gnb2l1	Guanine nucleotide-binding protein subunit beta-2-like 1 OS=Mus musculus GN=Gnb2l1 PE=1 SV=3	11.19	11.55	0.567803	0.314558	0.17291	0.0213898	0.0961405	-0.103579	0.120948	0.147853	0.0699646	0.149705	0.0458223	0.128489	0.0523519	0.194959	1.48226	6.36047e-13	13.56	6.99	4	1.3732	0.128814	1.18429	0.274912	1.05472	0.474242	0.98049	0.860456	1.15661	0.159609	0.970032	0.669084	1.23258	0.0273021	12.93	7.6	4	1.66534	0.0415294	1.3049	0.0910298	1.27051	0.0296189	1.02162	0.985765	1.08804
P29387	Gnb4	Guanine nucleotide-binding protein subunit beta-4 OS=Mus musculus GN=Gnb4 PE=2 SV=4	5.57	14.2	0.333426	0.440139	0.415711	0.295154	0.0826467	-0.0482921	0.0793178	0.0381429	0.128321	0.208892	0.163281	0.223731	0.219769	0.186112	1.26	0.000408625	18.53	3.8	7	1.25091	0.13108	1.22487	0.180058	1.5648	0.0633585	1.077	0.697407	0.904031	0.426416	0.821235	0.18927	1.18916	0.364769	17.06	3.6	8	1.29747	0.230961	1.43994	0.228238	1.28591	0.238387	1.29994	0.22939	1.06576
P62881	Gnb5	Guanine nucleotide-binding protein subunit beta-5 OS=Mus musculus GN=Gnb5 PE=1 SV=1	7.35	7.96	-0.78127	-0.660731	-0.566403	-0.290451	-0.338141	-0.205008	-0.170233	0.0892656	0.179097	0.0554307	0.0312927	0.12158	0.0126416	0.0460938	1.71864	0	11.39	6.14	4	0.570175	0.0769611	0.686513	0.0551166	0.65879	0.0270599	0.818251	0.142275	0.866212	0.184585	0.8731	0.23131	0.911396	0.426774	8.101	4.31	3	0.553925	0.22561	0.548361	0.104201	0.662249	0.120833	0.799815	0.262749	0.733326
Q9DAS9	Gng12	Guanine nucleotide-binding protein G(I)/G(S)/G(O) subunit gamma-12 OS=Mus musculus GN=Gng12 PE=1 SV=3	4.75	4.78	-0.716877	-0.772047	-0.52542	-0.421307	-0.447789	-0.145094	-0.030612	0.0524697	0.189254	0.062492	0.00842355	0.0185512	0.047976	0.0666515	1.64362																			51.39	4.84	3	0.624263	0.0926597	0.642503	0.0822315	0.6738	0.0881244	0.749837	0.076237	0.726529
P63213	Gng2	Guanine nucleotide-binding protein G(I)/G(S)/G(O) subunit gamma-2 OS=Mus musculus GN=Gng2 PE=2 SV=2	12.99	13.03	0.136821	-0.0209546	-0.106677	-0.13021	-0.126227	-0.212814	0.0105442	0.356514	0.0802532	0.0911028	0.219841	0.225996	0.0973591	0.0558147	1.09948	0.591279	61.97	12.35	7	0.827739	0.406454	0.925261	0.470661	0.958068	0.788594	1.07978	0.573265	1.09709	0.682029	0.841362	0.170514	1.03299	0.804496	61.97	8.18	6	1.29911	0.106463	1.02757	0.796466	0.863631	0.26324	0.881804	0.377934	0.825666
P63216	Gng3	Guanine nucleotide-binding protein G(I)/G(S)/G(O) subunit gamma-3 OS=Mus musculus GN=Gng3 PE=1 SV=1	10.39	10.52	-0.496887	-0.266122	-0.124417	-0.0645373	0.0439484	-0.00895702	0.0469966	0.348161	0.22042	0.169883	0.163922	0.124677	0.142587	0.166672	1.41117	0.000553229	40	6.1	4	0.538518	0.0322187	0.709526	0.0621223	0.811216	0.309526	0.923991	0.450084	1.11556	0.63311	0.886649	0.651673	0.907845	0.451978	41.33	8.05	8	0.847302	0.42703	0.962354	0.853218	1.0258	0.893249	1.08555	0.596527	1.04491
P50153	Gng4	Guanine nucleotide-binding protein G(I)/G(S)/G(O) subunit gamma-4 OS=Mus musculus GN=Gng4 PE=2 SV=1	3.75	3.75	-0.119102	0.0250089	-0.0306321	-0.161347	-0.0178848	-0.246329	-0.020486	0.311081	0.25072	0.114145	0.241509	0.240619	0.115463	0.246136	1.08606	0.682114	30.67	2.45	2	0.737563	0.199903	1.00163	0.995557	0.907051	0.620129	0.835329	0.35794	1.16662	0.363086	0.769782	0.229911	1.12548	0.44353	30.67	3.36	2	1.13457	0.431432	1.2195	0.410312	1.06228	0.747544	1.08207	0.58016	0.98823
Q80SZ7	Gng5	Guanine nucleotide-binding protein G(I)/G(S)/G(O) subunit gamma-5 OS=Mus musculus GN=Gng5 PE=3 SV=2	4.15	4.17	-0.686486	-0.881843	-2.51654	-0.502932	-0.294906	-0.276003	0.0669429	0.510226	0.520711	3.57529	0.40634	0.402806	0.177309	0.301172	1.60936	0.0708833	13.24	2	1	0.61411		0.565971		0.690557		0.714125		0.963721		0.912164		0.936435		10.29	1.32	1	0.438902		0.371074		0.01		0.529392		0.590534
Q61016	Gng7	Guanine nucleotide-binding protein G(I)/G(S)/G(O) subunit gamma-7 OS=Mus musculus GN=Gng7 PE=2 SV=2	6.32	7.66	-0.187111	-0.212818	0.00840511	0.196635	0.0814172	0.186621	-0.070512	0.175257	0.208681	0.29787	0.275846	0.302128	0.209714	0.194714	1.13848	3.80594e-05	52.94	4.91	3	0.944587	0.788009	0.824144	0.252972	0.915955	0.399644	1.21345	0.234692	1.03959	0.703619	1.05933	0.725016	1.02816	0.808011	44.12	4.99	3	0.939748	0.707567	1.01462	0.883107	1.27445	0.0983849	1.33963	0.0441481	1.31535
P36916	Gnl1	Guanine nucleotide-binding protein-like 1 OS=Mus musculus GN=Gnl1 PE=2 SV=4	3.26	3.5	-0.251764	-0.234028	-0.421043	-0.0502859	-0.507331	-0.359704	-0.0464959	0.105964	0.172088	0.640978	0.156323	0.550171	0.212359	0.157421	1.19066	0.579651	2.965	2	1	0.774695		0.950705		0.466545		1.09432		0.463432		0.778292		0.985188		4.942	3.28	2	0.855126	0.581585	0.862245	0.617918	1.12798	0.762297	0.902713	0.801907	0.978682
Q91W53	Golga7	Golgin subfamily A member 7 OS=Mus musculus GN=Golga7 PE=2 SV=1	6.2	6.39	0.168343	0.0761209	-0.0426859	-0.193459	0.060976	-0.129125	0.271503	0.0457186	0.00318566	0.080927	0.00196744	0.257933	0.0197162	0.516019	1.12377		5.839	0.01	1															11.68	1.69	2	1.14923		1.05583		1.01013		0.87535		1.18375
P05201	Got1	Aspartate aminotransferase, cytoplasmic OS=Mus musculus GN=Got1 PE=1 SV=3	37.75	38.15	-0.875071	-0.638558	-0.403739	-0.211092	-0.309822	0.108363	-0.189426	0.445649	0.260995	0.129946	0.227407	0.0917242	0.101238	0.330024	1.8341	8.94455e-05	16.46	13.31	8	0.763189	0.186133	0.785299	0.100427	0.811672	0.105503	1.00195	0.991843	0.768903	0.0366908	1.16308	0.0599613	0.679201	0.012214	33.17	29.93	15	0.510802	0.000424832	0.610438	2.37679e-05	0.77897	0.00220981	0.87896	0.00444813	0.867053
P05202	Got2	Aspartate aminotransferase, mitochondrial OS=Mus musculus GN=Got2 PE=1 SV=1	69.44	69.81	-0.932426	-0.698872	-0.417753	-0.251682	-0.000109107	-0.0487953	-0.0442879	0.0491068	0.0765592	0.120566	0.0623132	0.135252	0.141386	0.12743	1.90848	0	62.33	57.08	45	0.508456	4.90327e-11	0.603064	2.27139e-11	0.680787	1.10147e-06	0.804679	0.000853811	1.1007	0.0121216	0.886027	0.00320959	0.954131	0.220706	54.42	53.44	42	0.543702	4.9649e-06	0.654416	0.000154339	0.796805	0.0251361	0.839363	0.00293975	0.995205
Q9QZF2	Gpc1	Glypican-1 OS=Mus musculus GN=Gpc1 PE=1 SV=1	17.82	18.87	0.0800975	-0.0418974	-0.0800395	-0.16283	-0.153534	-0.16904	-0.208185	0.258066	0.248372	0.0995451	0.0949057	0.139702	0.110731	0.0768981	1.05709	0.189666	17.41	13.7	7	0.882516	0.374069	0.796893	0.153965	0.9217	0.710869	0.876243	0.488115	0.803964	0.270742	0.850275	0.405876	0.848794	0.257139	13.82	9.55	5	1.26204	0.0589597	1.08912	0.527633	1.02302	0.761671	0.961169	0.571512	0.953025
P51655	Gpc4	Glypican-4 OS=Mus musculus GN=Gpc4 PE=2 SV=2	6.65	8.09	0.529315	0.645937	0.539102	0.308196	0.48768	0.216083	0.342692	0.125043	0.470477	0.30151	0.219254	0.300956	0.256042	0.0856727	1.44324	0.0854331	2.334	2.07	1	1.30766	0.574855	1.13407	0.830658	1.20693	0.335344	1.03897	0.912255	1.25441	0.285934	0.946376	0.743431	1.35462	0.222155	1.795	3.05	1	1.49428	0.104674	1.55192	0.0896893	1.39501	0.209498	1.3582	0.146563	1.23213
P13707	Gpd1	Glycerol-3-phosphate dehydrogenase [NAD(+)], cytoplasmic OS=Mus musculus GN=Gpd1 PE=1 SV=3	4.04	5.87	-1.14271	-0.873992	-0.559006	-0.189193	-0.274732	0.0975904	-0.107762	0.26481	0.283157	0.24035	0.216066	0.228529	0.110305	0.149489	2.20795	3.9968e-15	5.731	2.74	2	0.556252	0.259828	0.672836	0.21141	0.764604	0.439134	0.989762	0.976195	0.774164	0.686677	1.02082	0.870488	0.823461	0.503033	6.304	4.06	2	0.390763	0.0722037	0.529496	0.101889	0.728938	0.20159	0.919032	0.568888	0.990274
Q3ULJ0	Gpd1l	Glycerol-3-phosphate dehydrogenase 1-like protein OS=Mus musculus GN=Gpd1l PE=1 SV=2	14.41	15.12	-0.298161	-0.129885	-0.0740881	-0.149292	0.0328741	0.0834185	-0.0338169	0.530805	0.212662	0.184468	0.298903	0.0911828	0.100758	0.214786	1.22958	0.386227	1.994	0.14	1	0.531858	0.425753	0.774074	0.257746	0.819572	0.311345	0.710845	0.304039	0.969112	0.946766	0.978587	0.872837	0.822634	0.502176	12.54	9.15	4	1.01511	0.878247	1.02568	0.897443	1.02511	0.842083	1.03866	0.732594	1.09662
Q64521	Gpd2	Glycerol-3-phosphate dehydrogenase, mitochondrial OS=Mus musculus GN=Gpd2 PE=1 SV=2	76.41	77.46	-0.0237696	-0.0893085	0.0766545	-0.0114749	0.126984	-0.0155006	0.0277427	0.403101	0.0854954	0.0965498	0.254875	0.0568736	0.0640672	0.108052	1.01661	0.723894	40.99	61.1	36	1.35286	4.12763e-05	0.998884	0.97946	1.10906	0.0174718	0.853135	0.0123928	1.08071	0.110967	1.0413	0.372223	1.10429	0.0407315	39.48	56.8	30	0.803049	0.00465442	0.887355	0.0658756	0.977454	0.719011	0.949891	0.31163	1.05637
Q8BUV3	Gphn	Gephyrin OS=Mus musculus GN=Gphn PE=1 SV=2	18.89	19.94	-0.143728	-0.29003	-0.226244	-0.14646	-0.0477192	-0.027098	-0.0797308	0.239848	0.0190052	0.0905722	0.112679	0.0755947	0.120318	0.0831176	1.10476	0.354375	2.861	4.09	3	1.09428	0.614159	0.828396	0.216306	0.903685	0.617171	0.852467	0.19683	0.913993	0.655686	1.06236	0.705669	0.99555	0.984056	7.152	8.57	5	0.802631	0.0870134	0.818518	0.0668846	0.79857	0.0226496	0.876165	0.0773929	0.977683
P06745	Gpi	Glucose-6-phosphate isomerase OS=Mus musculus GN=Gpi PE=1 SV=4	44.08	45.3	-0.391458	-0.114326	-0.182859	-0.0938899	-0.12789	0.159275	-0.176938	0.164862	0.165908	0.16972	0.173995	0.208775	0.0750261	0.275316	1.31172	0.00899442	22.58	26.43	15	0.755356	0.00118191	0.899831	0.0398653	0.772808	0.0106123	1.00431	0.914267	0.780857	0.00193767	1.11456	0.0724508	0.71307	0.00045164	34.95	40.68	29	0.683371	1.18169e-05	0.836263	0.00759852	0.970383	0.627684	1.00482	0.92318	1.03662
P35802	Gpm6a	Neuronal membrane glycoprotein M6-a OS=Mus musculus GN=Gpm6a PE=1 SV=1	9.95	10.08	-1.07465	-0.542481	-0.332179	-0.196745	-0.0774758	-0.130071	0.107749	0.423087	0.247628	0.189321	0.251974	0.075889	0.230155	0.15628	2.10621	5.89528e-14	10.43	8.55	11	0.338463	0.041887	0.567522	0.0315545	0.684551	0.160581	0.750714	0.0739414	0.990244	0.943821	0.760695	0.0197746	0.950936	0.706786	12.59	9.9	10	0.567676	0.0256076	0.720156	0.297594	0.877362	0.638658	1.05676	0.827083	0.961466
P35803	Gpm6b	Neuronal membrane glycoprotein M6-b OS=Mus musculus GN=Gpm6b PE=1 SV=2	17.89	18.09	-0.445265	-0.0940646	0.116796	0.10698	-0.00686154	-0.117305	0.135617	0.398401	0.129159	0.0238916	0.0769518	0.0952694	0.125046	0.0745119	1.36156	0.0352351	18.6	11.86	12	0.535065	0.0401235	0.865849	0.369165	1.09318	0.630093	1.01275	0.868376	0.957134	0.555259	0.863943	0.179583	1.16589	0.0859482	24.39	15.39	14	0.833435	0.0427434	0.919725	0.271737	1.09624	0.384223	1.11404	0.347322	0.958924
Q8C419	Gpr158	Probable G-protein coupled receptor 158 OS=Mus musculus GN=Gpr158 PE=1 SV=2	35.53	36.1	-0.555008	-0.295086	-0.15544	-0.0459589	-0.0455776	-0.0847288	0.0529204	0.332715	0.207856	0.218065	0.0767821	0.181955	0.248512	0.0583289	1.46918	8.39087e-05	7	17.51	9	0.776519	0.213759	0.881902	0.48046	0.886264	0.535584	0.947299	0.742105	1.06576	0.711419	0.83627	0.489381	0.999295	0.997615	13.25	23.92	14	0.521527	2.97174e-05	0.690163	0.00240628	0.777264	0.0371245	0.932101	0.467932	0.83978
Q3UN16	Gpr162	Probable G-protein coupled receptor 162 OS=Mus musculus GN=Gpr162 PE=2 SV=2	3.69	3.75	-0.117139	-0.0765629	0.61444	0.542996	0.689847	0.303999	0.408482	0.265772	0.271783	1.14466	0.452819	0.328978	0.819869	0.41703	1.08458		1.531	0.82	1	1.05029		1.08344		2.68298		1.81905		1.89536		1.84514		1.6283
Q99JG2	Gpr37l1	Prosaposin receptor GPR37L1 OS=Mus musculus GN=Gpr37l1 PE=2 SV=2	4.01	4.07	-0.912335	-0.718293	-0.397727	-0.260301	-0.0482484	-0.226924	0.161819	0.174517	0.195125	0.11459	0.249416	0.267499	0.23116	0.194679	1.88209	0	3.742	4	2	0.548836	0.153722	0.536337	0.127885	0.710911	0.365074	0.684684	0.503122	1.1969	0.332211	0.725941	0.370277	1.29872	0.239663	3.742	2.56	2	0.464749		0.596736		0.741933		0.904291		0.884438
Q923Z0	Gprc5b	G-protein coupled receptor family C group 5 member B OS=Mus musculus GN=Gprc5b PE=2 SV=1	3.64	3.68	-0.274342	-0.0193916	0.133695	-0.0975419	0.433622	-0.0346569	0.219354								1.20944		6.098	2.96	2	0.826827	0.687596	0.986649	0.974738	1.0971	0.766025	0.934624	0.748828	1.35062	0.302314	0.976264	0.850552	1.16421	0.753237
Q3UNH4	Gprin1	G protein-regulated inducer of neurite outgrowth 1 OS=Mus musculus GN=Gprin1 PE=1 SV=2	84.28	84.41	0.365615	0.40662	0.27693	0.22971	0.164396	-0.102802	0.104407	0.380924	0.172491	0.0799275	0.0440348	0.0370478	0.134924	0.0492132	1.28843	0.0160961	34.55	58.87	34	0.952943	0.318453	1.15998	0.000612081	1.1419	0.00828757	1.17715	8.40002e-05	1.10088	0.0490149	0.902375	0.016819	1.11681	0.0181955	33.15	54.98	33	1.44158	0.000162934	1.37425	0.000197607	1.27437	0.00695786	1.20638	0.0216942	1.10778
Q8BWS5	Gprin3	G protein-regulated inducer of neurite outgrowth 3 OS=Mus musculus GN=Gprin3 PE=1 SV=1	9.77	10.91	-0.510379	0.0738991	0.0462138	0.0551947	-0.00786883	-0.0314137	-0.169007	0.754214	0.55912	0.513046	0.38485	0.412046	0.34937	0.25866	1.42442	0.155194	1.573	2.05	1	0.685688		1.34115		0.960591		0.980423		0.813268		0.788358		0.787931		5.374	6	3	1.19769	0.655249	1.29162	0.645381	1.51926	0.156722	1.38993	0.408497	1.37911
Q99LD4	Gps1	COP9 signalosome complex subunit 1 OS=Mus musculus GN=Gps1 PE=1 SV=1	3.57	4.16	-0.42288	-0.157922	-0.303398	-0.0343525	-0.220961	-0.0909255	0.00859479	0.4035	0.362188	0.262126	0.343076	0.226541	0.104289	0.290741	1.3406																			3.609	3.8	2	0.612084	0.444285	0.750525	0.636053	0.712643	0.433291	0.825338	0.617742	0.767825
Q6IR34	Gpsm1	G-protein-signaling modulator 1 OS=Mus musculus GN=Gpsm1 PE=1 SV=3	8.28	8.51	1.15776	0.580729	0.203939	0.138745	-0.0308667	0.106101	-0.137226	0.21473	0.248469	0.512124	0.158993	0.30693	0.244191	0.110181	2.2311	0	2.526	4.56	2	1.91503	0.10721	1.22928	0.195833	0.778931	0.280931	1.145	0.336101	0.80984	0.132841	0.903622	0.73796	0.835339	0.175444	6.092	5.55	3	2.24944	0.0690457	1.60309	0.783491	1.25981	0.0517984	1.19888	0.175273	1.23211
P11352	Gpx1	Glutathione peroxidase 1 OS=Mus musculus GN=Gpx1 PE=1 SV=2	6.69	6.77	-0.444907	-0.186523	-0.197845	-0.19482	-0.14572	-0.173886	0.0669466	0.00512698	0.169317	0.170797	0.0450554	0.18056	0.0297085	0.0264645	1.36123																			14.43	4.72	3	0.73648	0.622327	0.954755	0.924057	0.947979	0.884196	0.89319	0.527359	0.987571
O70325	Gpx4	Phospholipid hydroperoxide glutathione peroxidase, mitochondrial OS=Mus musculus GN=Gpx4 PE=1 SV=4	13.64	13.92	-0.00935724	-0.0305149	-0.217085	0.122735	0.141478	0.0389576	0.0636317	0.374906	0.49735	0.357062	0.0505972	0.0304246	0.467142	0.337484	1.00651		29.44	9.89	6	1.19395	0.691107	1.24934	0.690142	1.02484	0.920459	1.11614	0.795174	1.11961	0.78379	1.29171	0.532021	1.23308	0.626808	20.81	0	4
Q91XR9	Gpx4	Phospholipid hydroperoxide glutathione peroxidase, nuclear OS=Mus musculus GN=Gpx4 PE=2 SV=3	0	11.97	0.0349692	-0.128183	0.0738572	0.0213874	0.0904849	0.0536465	0.0050795								1.02453		18.18	0	5															16.21	7.31	4	1.02453	0.870586	0.914983	0.956978	1.05253	0.769445	1.01494	0.883901	1.06473
Q60631	Grb2	Growth factor receptor-bound protein 2 OS=Mus musculus GN=Grb2 PE=1 SV=1	5.47	5.84	0.45219	0.11655	0.0996481	0.00579129	0.0833226	0.160269	0.120138	0.305725	0.14832	0.346256	0.321158	0.270951	0.225851	0.0890505	1.36812																			3.226	1.21	1	1.58928		1.00812		0.904259		0.857791		0.927701
Q91Z53	Grhpr	Glyoxylate reductase/hydroxypyruvate reductase OS=Mus musculus GN=Grhpr PE=1 SV=1	5.23	6.59	-1.28057	-0.861636	-0.719711	-0.51975	-0.436845	-0.0433443	-0.184624	0.677399	0.779112	0.398902	0.277907	0.336994	0.225146	0.0730957	2.42935	0.000118734	3.049	1.34	1	0.35124		0.735129		0.689411		0.671689		0.870089		1.1472		0.923541		3.049	2	2	0.284427		0.29514		0.442179		0.587865		0.565354
P23818	Gria1	Glutamate receptor 1 OS=Mus musculus GN=Gria1 PE=1 SV=1	40.1	49.98	-0.0399274	0.0663159	0.102503	0.0555389	0.17756	0.0314672	0.118933	0.110041	0.0532505	0.0767418	0.0920065	0.0141439	0.0835998	0.104385	1.02806	0.122178	20.51	22.71	18	0.891594	0.259682	1.0362	0.689773	1.07288	0.347861	0.975818	0.822995	1.13496	0.189471	0.957389	0.519031	1.04572	0.497222	18.19	19.77	16	1.02773	0.616631	1.09086	0.212313	1.13269	0.0871373	1.10854	0.166047	1.13954
P23819	Gria2	Glutamate receptor 2 OS=Mus musculus GN=Gria2 PE=1 SV=3	77.01	78.02	-0.64719	-0.479178	-0.211722	-0.135256	0.117577	-0.195558	0.0890553	0.0598974	0.0910963	0.0652893	0.201347	0.0885871	0.144579	0.0643987	1.56612	0	34.99	58.17	31	0.6087	2.0964e-06	0.690993	1.93525e-06	0.819609	0.0172248	0.806389	0.00112451	1.11684	0.151224	0.817312	0.0010046	1.01026	0.872465	33.86	60.66	32	0.652156	0.000166344	0.692424	0.000210667	0.88859	0.115814	0.882689	0.0121244	1.01102
Q9Z2W9	Gria3	Glutamate receptor 3 OS=Mus musculus GN=Gria3 PE=1 SV=2	36.61	45.71	-0.932651	-0.561066	-0.306064	-0.183276	0.115516	-0.223297	0.130227	0.160492	0.16324	0.116447	0.296208	0.140287	0.175212	0.0643737	1.90878	0	18.58	26.32	17	0.545058	0.0052017	0.681353	0.00454141	0.738485	0.0096096	0.727855	0.00630744	1.13681	0.0899001	0.776394	0.0129578	1.04543	0.647806	17.45	23.52	18	0.462046	1.43629e-06	0.603764	3.74841e-05	0.831892	0.0233583	0.857435	0.00405045	0.968652
Q9Z2W8	Gria4	Glutamate receptor 4 OS=Mus musculus GN=Gria4 PE=1 SV=2	7.69	26.11	-0.375211	-0.334019	-2.13526	-0.0356596	-0.296853	-0.237524	-0.129751	0.456734	0.358901	3.9059	0.150752	0.77167	0.246787	0.275765	1.29703	0.227516	10.42	5.77	10	0.947969	0.752017	0.964755	0.8593	1.16569	0.402017	1.0254	0.897416	1.23014	0.575741	0.896635	0.603157	1.01895	0.93675	7.761	0.68	7	0.535503		0.599596		0.01		0.8652		0.444858
Q61627	Grid1	Glutamate receptor ionotropic, delta-1 OS=Mus musculus GN=Grid1 PE=1 SV=2	3.5	4.03	0.00583372	0.180682	0.0865118	-0.128902	-0.036218	-0.0496262	-0.0862345	0.0500385	0.826779	0.0696189	0.0952187	0.0208482	0.025506	0.0603215	1.00405		0.7929	2.01	1	1.02898		0.755792		1.02618		0.958219		0.985224		0.978341		0.914536		1.586	1.45	1	0.979727		1.69973		1.09866		0.872827		0.965294
Q61625	Grid2	Glutamate receptor ionotropic, delta-2 OS=Mus musculus GN=Grid2 PE=1 SV=1	5.14	6.22	-0.293885	-0.00354383	0.225735	0.0430968	0.0688657	-0.224275	0.373935	0.233493	0.447024	0.306416	0.163954	0.583002	0.274597	0.42725	1.22594	4.49859e-10	0.993	1.38	1	0.890136	0.775853	0.97127	0.869544	1.21903	0.343447	1.02633	0.848994	1.18546	0.370942	1.06279	0.62008	1.37232	0.18659	1.39	2	1	0.676747		0.742228		0.929004		0.921474		0.668031
P39087	Grik2	Glutamate receptor ionotropic, kainate 2 OS=Mus musculus GN=Grik2 PE=1 SV=4	8.19	9.48	-0.181183	-0.101666	0.07716	-0.193739	-0.032421	-0.257885	-0.0532132	0.383033	0.284073	0.417396	0.225975	0.292889	0.143021	0.13165	1.13381	0.552895	2.753	4	2	0.652826	0.1465	0.856642	0.366702	0.818711	0.36124	0.748523	0.490217	0.808044	0.283242	0.829647	0.312651	0.915086	0.539913	2.974	3.83	2	0.974163	0.93481	1.16713	0.393454	1.4458	0.935373	1.02386	0.878178	1.21042
B1AS29	Grik3	Glutamate receptor ionotropic, kainate 3 OS=Mus musculus GN=Grik3 PE=2 SV=1	5.03	5.4	0.178366	0.129591	0.224948	0.0528908	0.1856	-0.148934	0.0746383	0.449396	0.139475	0.205094	0.327424	0.144331	0.112898	0.145965	1.1316	0.222689	2.612	4.04	2	0.794327	0.297583	0.984577	0.927646	0.993002	0.961367	0.802223	0.311573	1.03577	0.821988	0.856286	0.411244	0.938142	0.837632	2.394	2.95	2	1.42798	0.0488289	1.11693	0.554917	1.2463	0.115116	1.12852	0.28218	1.12373
Q61626	Grik5	Glutamate receptor ionotropic, kainate 5 OS=Mus musculus GN=Grik5 PE=2 SV=2	3.76	5.06	0.251845	2.04946	0.545094	0.906368	0.732286	0.59862	0.929019	0.553009	3.68497	0.891579	0.634993	0.471173	0.94322	0.859134	1.19073	0.125407	1.839	2.11	1	1.12846	0.936698	0.947251	0.780873	1.19867	0.344548	1.35026	0.468468	1.63082	0.548265	1.21404	0.325705	1.40397	0.200601	2.451	3.51	2	1.78945	0.817002	79.0389	0.486035	2.916	0.644597	3.09092	0.62471	2.3234
P35438	Grin1	Glutamate receptor ionotropic, NMDA 1 OS=Mus musculus GN=Grin1 PE=1 SV=1	59.17	60.93	-0.262242	-0.101339	0.0352426	0.0338856	0.15675	-0.0961005	0.100982	0.0203853	0.0770291	0.0805201	0.241406	0.110414	0.158335	0.0754614	1.19934	6.47671e-07	17.91	36.24	19	0.829293	0.00507709	0.901999	0.0355967	0.971243	0.448649	0.857392	0.00089952	1.02539	0.562906	0.826586	0.000283585	1.01584	0.700635	17.06	37.07	20	0.824979	7.25437e-05	0.905788	0.0769631	1.08569	0.0911315	1.04682	0.328245	1.13379
P35436	Grin2a	Glutamate receptor ionotropic, NMDA 2A OS=Mus musculus GN=Grin2a PE=1 SV=2	18.14	22.38	-0.588903	-0.330129	-0.142118	0.0114696	0.104257	-0.136309	0.173822	0.0545592	0.192596	0.143955	0.273631	0.0957156	0.0183471	0.0661883	1.5041	6.39488e-14	5.943	14.15	8	0.682566	0.0748439	0.681832	0.00101166	0.818071	0.0562599	0.826766	0.0526211	1.00098	0.993164	0.908872	0.394975	1.07501	0.344033	6.352	11.91	7	0.676274	0.236453	0.860129	0.914294	0.998553	0.990948	1.02667	0.837167	1.14133
Q01097	Grin2b	Glutamate receptor ionotropic, NMDA 2B OS=Mus musculus GN=Grin2b PE=1 SV=3	51.77	53.15	-0.135672	0.0553026	0.101037	0.139635	0.155502	-0.0458401	0.143752	0.0249675	0.049179	0.107152	0.18341	0.182372	0.102914	0.0120187	1.0986	0.000133634	11.81	34.5	22	0.905224	0.238091	1.00376	0.983644	0.995587	0.981616	0.972327	0.675418	0.962909	0.500901	0.892205	0.0982315	1.09481	0.0793411	9.447	30.91	15	0.897713	0.183066	1.04012	0.578103	1.15502	0.0865049	1.09674	0.0778625	1.18699
Q8VD04	Gripap1	GRIP1-associated protein 1 OS=Mus musculus GN=Gripap1 PE=1 SV=1	6.06	8.12	-0.174618	-0.0589449	-0.119768	0.00206087	-0.0560425	0.0210105	0.099225	0.0779254	0.0174166	0.0351103	0.0975538	0.0078291	0.155732	0.249386	1.12867																			1.241	2.24	1	0.852801	0.354837	0.951806	0.706738	0.93631	0.626405	0.954674	0.721629	0.958215
O70293	Grk6	G protein-coupled receptor kinase 6 OS=Mus musculus GN=Grk6 PE=1 SV=1	4.07	4.4	-0.0763988	0.331815	0.204271	-0.142064	-0.0552893	0.00583099	-0.0371417	0.0406768	0.00410457	0.191351	0.572378	0.0935492	0.0788781	0.0129498	1.05438		2.951	2	1	0.96752		1.25607		1.04896		0.684539		0.919271		1.04363		0.968418		1.563	2.05	1	0.929701	0.986291	1.26113	0.256878	1.26539	0.253136	1.1997	0.318029	1.00756
P97772	Grm1	Metabotropic glutamate receptor 1 OS=Mus musculus GN=Grm1 PE=1 SV=2	11.87	16.54	-0.240256	0.0252163	0.0261065	-0.171248	0.086523	-0.0540195	0.23662	0.180228	0.175568	0.0885041	0.223699	0.232706	0.163577	0.191573	1.1812	2.04503e-12	3.503	6	4	0.765914	0.0858863	0.899463	0.431288	1.00131	0.992404	0.796956	0.400973	1.16161	0.391556	0.919776	0.428261	1.04966	0.766434	3.92	5.68	5	0.9738	0.958007	1.14723	0.766787	1.0899	0.855723	1.0607	0.899688	1.16924
Q14BI2	Grm2	Metabotropic glutamate receptor 2 OS=Mus musculus GN=Grm2 PE=1 SV=2	28.54	38.69	-0.603091	-0.385308	-0.231378	-0.136405	-0.137401	-0.0962438	0.0365683	0.385146	0.20368	0.0946714	0.0420394	0.102232	0.140542	0.072731	1.51897	0.00246868	12.73	19.92	12	0.892095	0.428867	0.872204	0.32636	0.914876	0.486132	0.940721	0.647164	0.975557	0.781905	0.959917	0.583042	0.976429	0.845897	13.42	15.94	13	0.540657	6.24249e-05	0.658995	0.000535181	0.804106	0.0249956	0.891813	0.127026	0.846653
Q9QYS2	Grm3	Metabotropic glutamate receptor 3 OS=Mus musculus GN=Grm3 PE=2 SV=1	56.1	57.83	-0.205308	-0.349863	-0.217976	-0.253067	-0.126127	-0.219326	0.0467183	0.0993329	0.0428417	0.0597128	0.00595386	0.211264	0.0608884	0.0597185	1.15293	0.0402382	23.78	47.26	27	0.810476	0.068321	0.758497	0.000642452	0.867477	0.105755	0.837261	0.0115855	1.08221	0.0663252	0.818136	0.00253549	1.06854	0.46584	21.62	37.17	21	0.865611	0.0762579	0.801599	0.0111171	0.821837	0.0109713	0.83697	0.025819	0.865229
Q68EF4	Grm4	Metabotropic glutamate receptor 4 OS=Mus musculus GN=Grm4 PE=2 SV=2	4.06	8.27	-0.443754	-0.269474	-0.239928	-0.0499814	0.112044	0.0208688	0.0187089	0.39402	0.136206	0.116615	0.500919	0.165129	0.0561229	0.176236	1.36014	0.00701606	3.18	2.04	3	0.61402	0.127283	0.796724	0.469739	0.830246	0.311126	0.690944	0.166365	1.14694	0.398308	0.998086	0.987658	0.922167	0.801539	3.728	5.24	3	0.64295	0.052362	0.77552	0.0926771	0.790218	0.177123	0.943837	0.558019	0.947161
Q3UVX5	Grm5	Metabotropic glutamate receptor 5 OS=Mus musculus GN=Grm5 PE=1 SV=2	36.89	40.06	0.162439	0.0356473	-0.0408573	-0.0994348	-0.0556202	-0.0964964	-0.043696	0.237722	0.199025	0.0708966	0.0983399	0.0889894	0.126763	0.104332	1.11918	0.117344	11.64	27.79	15	0.968753	0.669416	0.915229	0.20912	0.95688	0.490117	0.871247	0.0407854	0.993466	0.925088	0.879901	0.10321	0.962026	0.638006	9.061	19.04	11	1.08048	0.464281	0.984495	0.855579	0.934587	0.448768	0.934811	0.533264	0.896139
Q68ED2	Grm7	Metabotropic glutamate receptor 7 OS=Mus musculus GN=Grm7 PE=2 SV=1	16.03	18.85	0.387562	0.222968	0.209225	0.139746	0.212841	0.124691	0.162864	0.02885	0.0928684	0.11313	0.0869978	0.115155	0.155546	0.136196	1.30818	0.000771101	9.29	11.79	7	1.29008	0.0877041	1.18265	0.203915	1.07873	0.282519	1.0285	0.795316	1.1393	0.0903259	1.11878	0.45604	1.21192	0.028728	3.825	3.75	3	1.3385	0.953121	1.08828	0.971082	1.13781	0.955222	1.12945	0.957712	1.08075
Q99LP6	Grpel1	GrpE protein homolog 1, mitochondrial OS=Mus musculus GN=Grpel1 PE=1 SV=1	6.07	6.19	0.35345	0.397391	0.384394	0.333821	0.423877	0.283484	0.122087	0.346055	0.375466	0.163192	0.297478	0.225305	0.189009	0.294838	1.27761		0	0	0															10.14	3.79	2	1.51377	0.0627232	1.58325	0.0301443	1.41401	0.0632433	1.45818	0.0837868	1.49816
Q2NL51	Gsk3a	Glycogen synthase kinase-3 alpha OS=Mus musculus GN=Gsk3a PE=1 SV=2	4	10.21	0.378737	0.475871	0.185538	0.325653	0.431718	-0.0567329	0.337377	0.00533373	0.344002	0.082896	0.229079	0.263267	0.29426	0.20033	1.3002																			7.755	3.06	4	1.29681		1.64617		1.1844		1.40215		1.53461
Q9WV60	Gsk3b	Glycogen synthase kinase-3 beta OS=Mus musculus GN=Gsk3b PE=1 SV=2	18.46	18.88	0.301924	0.24748	0.107053	0.0159615	0.123912	0.00360405	0.046915	0.181695	0.0847047	0.0805046	0.0780308	0.112291	0.0464743	0.0570141	1.23279	0.0342356	10.48	7.29	4	1.12268	0.606836	1.11645	0.480247	1.01314	0.879289	1.03494	0.866518	1.00934	0.935008	0.97897	0.880678	1.0801	0.400593	7.381	6.28	4	1.17308	0.569266	1.19401	0.329102	1.09109	0.648142	1.05086	0.711536	1.17929
P24472	Gsta4	Glutathione S-transferase A4 OS=Mus musculus GN=Gsta4 PE=1 SV=3	5.02	5.07	-0.891607	-1.0205	-0.386129	-0.4095	-0.363072	-0.00157213	-0.183701	0.225774	0.257835	0.177494	0.158944	0.296618	0.0508825	0.144341	1.85524																			9.459	5.15	2	0.602085	0.210311	0.559347	0.0872568	0.701426	0.0747755	0.813881	0.169947	0.899172
Q9DCM2	Gstk1	Glutathione S-transferase kappa 1 OS=Mus musculus GN=Gstk1 PE=1 SV=3	5.75	6.24	-0.482876	-0.127926	0.0583225	-0.22031	-0.0509921	-0.0433463	0.110853	0.728882	0.342266	0.192018	0.479581	0.369557	0.107065	0.201181	1.39753		13.27	4.03	2	0.500599		0.773812		0.947728		0.678573		0.805352		1.02268		1.19177
P10649	Gstm1	Glutathione S-transferase Mu 1 OS=Mus musculus GN=Gstm1 PE=1 SV=2	18.7	20.17	-1.27632	-1.26237	-0.955882	-0.649924	-0.219456	-0.0686153	-0.174267	0.0556316	0.0804248	0.210852	0.17782	0.287625	0.0872155	0.0685768	2.4222	0	32.11	13.38	11	0.418952	0.000106461	0.434312	4.96448e-05	0.438033	0.000143673	0.555053	0.00192267	1.06453	0.295619	0.898729	0.101226	0.838893	0.0157453	33.03	15.99	11	0.395178	0.000478097	0.391223	6.52129e-06	0.538308	0.000710711	0.703326	0.00607428	0.829122
P48774	Gstm5	Glutathione S-transferase Mu 5 OS=Mus musculus GN=Gstm5 PE=1 SV=1	12.49	14.75	-0.462496	-0.368313	-0.129922	0.065248	-0.0395363	0.205795	-0.0446199	0.253369	0.239664	0.0573495	0.0980017	0.148823	0.134809	0.11838	1.37792	5.87519e-06	15.63	8.04	4	0.888158	0.427995	0.937331	0.570484	0.908761	0.477942	1.1291	0.28773	0.937328	0.584504	1.15942	0.133748	0.882002	0.311429	23.21	9.96	7	0.666441	0.0251986	0.717714	0.0205191	0.95333	0.513028	0.991046	0.910507	1.09332
P19157	Gstp1	Glutathione S-transferase P 1 OS=Mus musculus GN=Gstp1 PE=1 SV=2	7.89	7.91	-0.613287	-0.587577	-0.473039	-0.28507	-0.159074	0.248454	-0.0454472	0.345366	0.437173	0.272925	0.474076	0.373312	0.178451	0.371181	1.52974	3.12175e-07	22.38	7.27	5	0.829429	0.507716	0.878804	0.314628	0.803315	0.731287	1.06884	0.896021	1.11314	0.381912	1.11721	0.379272	0.765802	0.261765	12.86	4.02	4	0.655406	0.157252	0.696004	0.185329	0.803868	0.291533	0.910468	0.624294	0.959327
Q9ERL9	Gucy1a3	Guanylate cyclase soluble subunit alpha-3 OS=Mus musculus GN=Gucy1a3 PE=2 SV=2	4.08	4.3	1.30181	0.464979	-0.0371395	-0.176543	-0.117519	-0.00983586	0.169815								2.46537																			1.737	2.06	1
O54865	Gucy1b3	Guanylate cyclase soluble subunit beta-1 OS=Mus musculus GN=Gucy1b3 PE=2 SV=1	18.11	19.23	0.396581	0.277559	-0.019146	-0.1361	0.0647307	-0.0214094	-0.0858227	0.0697924	0.0711519	0.102989	0.163592	0.109862	0.0512097	0.239357	1.31638	6.47072e-07	5.323	5.26	3	1.34461	0.116672	1.20901	0.0969771	0.909229	0.613217	0.832228	0.147377	1.09571	0.416504	0.992875	0.954629	0.794535	0.868684	5.484	6.03	3	1.24549	0.900465	1.27501	0.0463451	1.0365	0.810112	1.0338	0.754008	1.09004
Q8BMS1	Hadha	Trifunctional enzyme subunit alpha, mitochondrial OS=Mus musculus GN=Hadha PE=1 SV=1	40.3	41.29	0.15554	-0.228709	-0.0714786	-0.0413654	-0.0707723	-0.260344	-0.0559018	0.49207	0.0160269	0.0841671	0.138772	0.151527	0.117228	0.0390868	1.11384	0.545144	22.8	31.22	19	1.65145	9.1116e-07	0.847299	0.067719	1.00032	0.996745	0.882376	0.0959561	1.0244	0.565227	0.914988	0.16867	0.964966	0.483661	12.84	18.27	9	0.915754	0.291896	0.864389	0.0380474	0.892524	0.0241639	0.972272	0.569787	0.844168
Q99JY0	Hadhb	Trifunctional enzyme subunit beta, mitochondrial OS=Mus musculus GN=Hadhb PE=1 SV=1	26.43	26.9	-0.0368712	-0.169217	-0.0846931	-0.0466507	-0.0708863	-0.226846	-0.00311868	0.426598	0.0449253	0.07344	0.0574441	0.0501426	0.140587	0.0384393	1.02589	0.704615	21.89	15.85	9	1.36584	0.0412664	0.920992	0.343128	0.970792	0.63231	0.928859	0.307015	0.964804	0.786174	0.887087	0.103727	1.01244	0.851256	12	12.83	7	0.862044	0.22527	0.880201	0.290575	0.971429	0.747236	0.971599	0.763808	0.977266
Q99KB8	Hagh	Hydroxyacylglutathione hydrolase, mitochondrial OS=Mus musculus GN=Hagh PE=1 SV=2	4.15	4.23	2.72815	-0.721827	-0.20923	-0.226465	3.08552	0.0429576	-0.322456	5.01945	0.493938	0.218788	0.23513	4.8247	0.00957332	0.270491	6.62606																			9.061	4.13	2	77.5706		0.77241	0.950171	0.962912	0.992437	0.95913	0.991666	90.3278
Q9QUP5	Hapln1	Hyaluronan and proteoglycan link protein 1 OS=Mus musculus GN=Hapln1 PE=2 SV=1	23.28	23.5	-1.3388	-1.05956	-0.675646	-0.588449	-0.320907	-0.518459	0.0594321	0.445641	0.233561	0.336357	0.305504	0.787379	0.262746	0.0834033	2.52941	0	27.25	17.24	9	0.52814	0.0135611	0.567715	0.023155	0.749894	0.0791915	0.726392	0.114777	1.5028	3.43286e-05	0.851387	0.228405	1.11168	0.234605	10.11	7.92	4	0.40965	0.0524934	0.473262	0.383627	0.680048	0.756212	0.77531	0.779672	0.596227
Q80WM4	Hapln4	Hyaluronan and proteoglycan link protein 4 OS=Mus musculus GN=Hapln4 PE=2 SV=2	3	5.37	-1.42207	-1.12523	-0.91599	-0.553333	-0.234919	-0.787082	-0.224339	0.541877	0.505331	0.169484	0.700388	0.676864	0.374514	0.145054	2.6797	6.5059e-05	3	0.89	1	0.510215		0.65994		0.50513		1.17815		1.46069		0.480188		0.866774		5.5	1.3	2	0.413995		0.444836		0.605903		0.466929		0.649688
Q61035	Hars	Histidine--tRNA ligase, cytoplasmic OS=Mus musculus GN=Hars PE=2 SV=2	5.7	6.67	0.2248	0.269424	-0.206937	0.231972	-0.0368051	-0.0871618	-0.171182	0.489327	0.155968	0.436995	0.0832557	0.245893	0.113283	0.588606	1.16862	0.0178007	2.75	2.03	1	0.795916		1.06745		0.61603		1.14988		0.806696		0.870662		0.569158		2.947	3.31	2	1.32514	0.0737303	1.24931	0.26682	1.09896	0.363622	1.25368	0.435361	1.02276
O35387	Hax1	HCLS1-associated protein X-1 OS=Mus musculus GN=Hax1 PE=1 SV=1	5.33	5.43	0.563236	0.319756	0.19904	0.0479502	0.183946	-0.0304133	-0.0708609	0.466067	6.62556e-05	0.0491718	0.0776746	0.133498	0.0180616	0.180857	1.47758		8.214	3.85	2	1.85677	0.180166	1.24816	0.444185	1.1206	0.65321	0.995178	0.974393	1.06404	0.643557	0.97051	0.839725	1.04032	0.886139	3.214	1.62	1	1.17583	0.491087	1.24808	0.555299	1.17594	0.692741	1.07391	0.838766	1.2128
P01942	Hba	Hemoglobin subunit alpha OS=Mus musculus GN=Hba PE=1 SV=2	16.06	16.7	-0.808613	-0.851595	-0.451526	-0.189353	-0.00345837	-0.280406	0.0906671	1.4567	0.6311	0.482155	0.492097	0.362813	0.122228	0.310557	1.75153	0.2778	42.96	16.42	17	0.179613	0.000197361	0.336212	0.000118607	0.500584	0.000704432	0.601317	0.00971177	1.3216	0.0190694	0.746734	0.0164254	1.3648	0.0133303	26.76	7.5	5	1.15723	0.209969	0.758276	0.116114	0.941242	0.496707	1.16774	0.129304	0.922762
P02088	Hbb-b1	Hemoglobin subunit beta-1 OS=Mus musculus GN=Hbb-b1 PE=1 SV=2	22.32	22.46	-0.695208	-0.883555	-0.565397	-0.305762	-0.00678486	-0.285037	-0.0513422	1.26085	0.616031	0.5787	0.684022	0.229582	0.273227	0.354088	1.61912	0.221387	59.86	21.58	22	0.225164	0.000244374	0.336541	0.000121809	0.425694	4.35612e-05	0.468685	0.0625366	1.13992	0.0654062	0.711821	0.00158922	1.16565	0.0820438	42.18	10.18	11	1.03634	0.763156	0.616604	0.00382829	0.828788	0.14947	1.02521	0.831771	0.835379
P53702	Hccs	Cytochrome c-type heme lyase OS=Mus musculus GN=Hccs PE=1 SV=2	4.95	5.18	0.530354	0.471057	0.401385	0.175316	0.255919	-0.0230404	0.104225	0.248882	0.139175	0.0536292	0.157488	0.0331003	0.178652	0.0686155	1.44428	0.000787783	9.559	4.37	2	1.76155	0.0431867	1.38893	0.0701151	1.365	0.0293193	1.01563	0.847691	1.17904	0.2975	0.96383	0.723552	1.07866	0.360335	4.779	2.07	1	1.32569	0.539944	1.52494	0.309386	1.33055	0.379981	1.1224	0.342076	1.17773
O88704	Hcn1	Potassium/sodium hyperpolarization-activated cyclic nucleotide-gated channel 1 OS=Mus musculus GN=Hcn1 PE=1 SV=1	16.65	17.83	-0.717614	-0.395619	-0.216058	-0.0451813	0.0467341	-0.0306522	-0.0192781	0.186188	0.323361	0.135223	0.143907	0.0861971	0.173026	0.161896	1.64446	2.21987e-09	10	12.05	6	0.607052	0.411391	0.587833	0.121071	0.802284	0.916058	0.867475	0.741617	0.966264	0.760243	0.864294	0.51104	0.86729	0.299972	6.264	8.67	4	0.692463	0.322801	0.842411	0.520011	0.957527	0.69265	1.05253	0.742777	1.05182
O88703	Hcn2	Potassium/sodium hyperpolarization-activated cyclic nucleotide-gated channel 2 OS=Mus musculus GN=Hcn2 PE=1 SV=1	8.42	14.42	-0.294846	-0.200571	-0.367393	-0.135169	-0.293507	-0.00286761	0.0294174	0.445784	0.145544	0.170463	0.131007	0.200003	0.0900182	0.130343	1.22675	0.214843	4.519	2.02	3	1.0335	0.929269	0.920392	0.753658	0.828536	0.799739	0.885554	0.672371	0.79307	0.322597	1.06453	0.701517	0.922813	0.606652	6.721	4	4	0.574784	0.112809	0.774538	0.594151	0.676327	0.234516	1.00781	0.989453	0.722039
Q3UGR5	Hdhd2	Haloacid dehalogenase-like hydrolase domain-containing protein 2 OS=Mus musculus GN=Hdhd2 PE=1 SV=2	3.96	4.02	-1.048	-0.59256	-0.34642	-0.106611	-0.106421	0.0333346	-0.101459	0.384326	0.0360735	0.268923	0.408157	0.08098	0.126636	0.408354	2.06766																			8.108	3.96	2	0.583887	0.269575	0.674994	0.414629	0.897347	0.749871	1.13445	0.976691	0.966499
Q9CYW4	Hdhd3	Haloacid dehalogenase-like hydrolase domain-containing protein 3 OS=Mus musculus GN=Hdhd3 PE=1 SV=1	4.02	4.09	-0.17015	-0.271956	-0.0739276	-0.0303395	0.0841027	0.154528	-2.11033	0.158823	0.185253	0.281963	0.379072	0.251627	0.138592	3.92913	1.12518		9.562	2.98	2	0.960698	0.977087	0.854736	0.366755	0.827422	0.404262	1.3115	0.527886	0.8922	0.618868	1.05421	0.697235	1.23937	0.398471	3.187	2.02	1			0.719107				0.788313		1.26452
Q8VDJ3	Hdlbp	Vigilin OS=Mus musculus GN=Hdlbp PE=1 SV=1	7.06	8.8	0.574006	0.236763	0.176467	0.0803961	0.127265	0.0712027	0.0625885	0.445492	0.382954	0.325407	0.211574	0.201777	0.0924142	0.10227	1.48865	0.00578488	0.5521	0.89	1	1.20367	0.559153	0.916966	0.549203	0.955955	0.812689	0.955427	0.923242	0.953356	0.830041	1.02596	0.825534	0.966489	0.66474	2.05	4.44	3	1.29195	0.14808	1.14673	0.952961	1.03373	0.85511	0.988946	0.933832	1.0841
Q640R3	Hepacam	Hepatocyte cell adhesion molecule OS=Mus musculus GN=Hepacam PE=1 SV=2	10.23	10.61	-0.61861	-0.602688	-0.279529	-0.24822	-0.110862	-0.151992	0.0199478	0.178215	0.13765	0.0865247	0.148633	0.235804	0.0677957	0.229476	1.5354	2.99657e-08	12.92	6.15	4	0.638397	0.52581	0.65259	0.17999	0.87038	0.775259	0.752547	0.201134	1.11829	0.582698	0.936735	0.857583	1.21793	0.35978	17.22	10.33	7	0.582112	0.0127148	0.601509	0.0119548	0.772793	0.784218	0.86064	0.0536612	0.83841
P29416	Hexa	Beta-hexosaminidase subunit alpha OS=Mus musculus GN=Hexa PE=2 SV=2	4.08	5.03	-0.0927927	0.115025	0.066786	-0.0111287	-0.184819	0.0766687	-0.298984	0.0472459	0.337173	0.21107	0.142682	0.136402	0.318107	0.584841	1.06643																			5.492	4.83	3	0.916241	0.771502	0.918026	0.545879	1.16154	0.659058	1.0642	0.723499	0.940586
P20060	Hexb	Beta-hexosaminidase subunit beta OS=Mus musculus GN=Hexb PE=2 SV=2	9.74	10.06	-0.18916	-0.0342361	0.0469982	-0.0999873	-0.050635	-0.157298	-0.0089108	0.242107	0.137343	0.104223	0.165741	0.0237461	0.107087	0.135649	1.1401	0.618243	6.53	5.54	3	0.809214	0.438272	0.876463	0.346686	1.12299	0.35697	0.886299	0.636042	0.956442	0.784138	0.912595	0.499153	1.04345	0.618078	3.545	4.05	2	1.06374	0.696409	1.04862	0.657553	0.991453	0.910052	1.06428	0.438429	0.956317
Q99LI8	Hgs	Hepatocyte growth factor-regulated tyrosine kinase substrate OS=Mus musculus GN=Hgs PE=1 SV=2	5.78	6.52	0.00452636	0.259788	0.10308	0.329531	0.00328941	0.154068	-0.0689556	0.25655	0.091223	0.0675307	0.193771	0.0901539	0.316139	0.333568	1.00314	0.378641	1.29	2	1	0.823182		1.28799		1.01785		1.4524		0.963474		1.40604		0.743856		0.9032	1.06	1	1.16183	0.370905	1.15439	0.63855	1.09793	0.51788	1.22642	0.287073	0.970177
Q8VD75	Hip1	Huntingtin-interacting protein 1 OS=Mus musculus GN=Hip1 PE=1 SV=2	4.05	4.93	0.259023	0.179195	-0.1323	-0.21639	-0.146594	-0.149244	-0.093706	0.361305	0.209208	0.288193	0.414377	0.19259	0.146133	0.124257	1.19667	0.0180689	1.263	2	1	1.45453		1.24753		1.14898		1.06847		0.793922		0.822535		0.84987		1.555	1.06	1	0.902261		0.958392		0.817522		0.621328		0.89593
Q9JKY5	Hip1r	Huntingtin-interacting protein 1-related protein OS=Mus musculus GN=Hip1r PE=1 SV=2	23.87	26.61	0.142616	0.289084	0.273693	0.168936	0.0669371	0.0480668	0.0273819	0.241204	0.253963	0.182867	0.204423	0.277209	0.0709716	0.122069	1.10391	0.454125	8.333	15.38	7	0.959853	0.619838	1.06606	0.536361	1.10772	0.566622	1.06239	0.646329	0.849419	0.162734	1.00965	0.903472	1.1163	0.480051	6.929	12.05	7	1.32849	0.0308818	1.49047	0.00373347	1.39805	0.0110632	1.32094	0.0341524	1.23889
P70696	Hist1h2ba	Histone H2B type 1-A OS=Mus musculus GN=Hist1h2ba PE=1 SV=3	0	3.09	0.389526	-0.141968	-0.0851585	0.352948	-0.089944	0.0782273	-0.154242	0.762207	0.0200804	0.490997	0.23797	0.241753	0.927303	0.157575	1.30996		8.661	0	2															8.661	2.01	2	1.90328	0.0971533	0.897406	0.823507	1.19916	0.317244	1.13656	0.418749	1.05775
Q8CGP1	Hist1h2bk	Histone H2B type 1-K OS=Mus musculus GN=Hist1h2bk PE=1 SV=3	0	3.12	1.13198	0.397548	-0.167718	-0.230402	-0.00887809	0.178384	-0.1043								2.19159		8.73	2.06	2	2.19159	0.0856079	1.31727	0.223173	0.89025	0.729282	0.852398	0.66005	0.993865	0.962305	1.13162	0.590299	0.930256	0.601664	8.73	0.01	2
P62806	Hist1h4a	Histone H4 OS=Mus musculus GN=Hist1h4a PE=1 SV=2	8.03	8.05	0.677558	0.253252	0.0300632	0.409208	0.282607	0.38068	0.0825805	0.480862	0.356633	0.43499	0.577169	0.518464	0.719742	0.227779	1.59943	0.0886987	38.83	8.08	4	2.07526	0.00562082	1.55018	0.0101902	0.979026	0.798557	0.987885	0.88276	1.37136	0.0679747	1.3275	0.0933382	1.1441	0.318269	38.83	8.04	4	1.79469	0.0234792	0.94905	0.52844	1.40658	0.0229725	1.13234	0.304594	1.61602
P17710	Hk1	Hexokinase-1 OS=Mus musculus GN=Hk1 PE=1 SV=3	103.42	103.94	-0.342969	-0.304393	-0.0958316	-0.0200537	0.144575	0.137798	-0.080914	0.482674	0.198252	0.0267802	0.180248	0.134578	0.0864644	0.0174552	1.26836	0.121714	37.06	79.92	49	1.15865	0.000549831	0.936878	0.0272262	0.948066	0.0964445	0.909338	0.00842033	0.993146	0.808007	1.14708	3.07154e-05	0.941274	0.0406526	43.53	84.22	52	0.668726	3.85107e-12	0.794827	1.4585e-06	0.916064	0.0161081	0.926227	0.0316569	1.17796
O70252	Hmox2	Heme oxygenase 2 OS=Mus musculus GN=Hmox2 PE=2 SV=1	5.97	6.13	-0.0885385	-0.168203	-0.314962	-0.208388	-0.153941	-0.14569	-0.104665	0.44261	0.211631	0.0225834	0.254417	0.0224249	0.26823	0.193729	1.06329		6.349	3.77	2	0.757065	0.657864	0.802266	0.5613	0.795023	0.550897	0.764036	0.457546	0.888967	0.587499	0.792587	0.445303	0.845776	0.359258	7.937	4.05	2	1.16832	0.586865	0.987219	0.918833	0.812819	0.28609	0.980447	0.912556	0.908725
O88569	Hnrnpa2b1	Heterogeneous nuclear ribonucleoproteins A2/B1 OS=Mus musculus GN=Hnrnpa2b1 PE=1 SV=2	11.47	11.79	0.13921	-0.164193	-0.13932	-0.0549053	0.0594327	0.219821	-0.00258388	0.209859	0.13118	0.266287	0.296625	0.200475	0.368489	0.0343085	1.1013																			18.98	8.67	5	1.22061	0.880438	0.836855	0.153977	1.03453	0.801651	0.8324	0.0764745	1.14965
Q8BG05	Hnrnpa3	Heterogeneous nuclear ribonucleoprotein A3 OS=Mus musculus GN=Hnrnpa3 PE=1 SV=1	8.18	9.72	0.248402	0.174018	-0.0495471	-0.0684515	0.0393197	0.536817	0.396485	0.580685	0.476803	0.620922	0.594353	0.491881	0.0735437	0.533935	1.18789	0.269527	5.805	2.75	2	1.83607	0.235492	1.19778	0.665482	1.45259	0.39642	1.50226	0.310112	1.50353	0.214022	1.52498	0.300189	1.81026	0.0838662	14.51	6.11	4	1.09982	0.382879	0.790011	0.221753	1.00796	0.997122	0.67266	0.146896	0.927087
P70333	Hnrnph2	Heterogeneous nuclear ribonucleoprotein H2 OS=Mus musculus GN=Hnrnph2 PE=2 SV=1	4.36	4.83	0.391863	0.0818645	0.0364522	0.123072	-0.0662997	0.299753	0.115389	0.412713	0.102127	0.231183	0.249654	0.033846	0.385238	0.0978029	1.31209	0.389059	3.563	1.84	1	1.16718	0.827861	1.12109	0.776965	0.870832	0.423256	1.3276	0.5597	0.93607	0.804919	1.56324	0.407532	1.01234	0.925242	7.795	4.08	2	1.81784	0.168724	0.977948	0.897104	1.19957	0.334214	0.96406	0.788147	0.980021
P61979	Hnrnpk	Heterogeneous nuclear ribonucleoprotein K OS=Mus musculus GN=Hnrnpk PE=1 SV=1	3.13	3.36	0.418388	0.10207	0.223839	0.340818	0.257276	2.03986	0.169228	0.654248	0.83675	0.53691	0.586313	0.71864	3.89238	0.621632	1.33643	0.24166	1.944	1.23	1	0.915245	0.63409	0.592074	0.119166	0.797948	0.390878	0.961295	0.889788	0.700678	0.173436	0.847996	0.345444	0.780027	0.247681	4.32	2.79	2	2.20915	0.809115	1.88629	0.852771	1.67858	0.886653	2.01971	0.838328	1.87829
Q8VEK3	Hnrnpu	Heterogeneous nuclear ribonucleoprotein U OS=Mus musculus GN=Hnrnpu PE=1 SV=1	3.94	4.52	0.538963	0.327141	0.120849	0.346135	0.132403	0.197584	0.293582	0.295359	0.254883	0.237127	0.230503	0.220645	0.0657325	0.198389	1.45293	0.0156177	2.375	3.07	2	1.77945	0.109382	1.3948	0.185305	1.29045	0.247919	1.26742	0.254411	1.25533	0.330005	1.17172	0.380852	1.43647	0.170734	2.25	0.74	1	1.18165	0.607605	1.02307	0.908325	1.0715	0.763142	1.08506	0.731912	1.12966
Q9Z2Y3	Homer1	Homer protein homolog 1 OS=Mus musculus GN=Homer1 PE=1 SV=2	35.88	36.67	-0.660306	-0.465183	-0.235658	-0.112588	-0.00692305	-0.00198843	0.0992343	0.21597	0.150824	0.0834709	0.2237	0.0333906	0.174676	0.141328	1.58042	0	35.52	28.21	18	0.541729	0.000412957	0.670392	0.000252226	0.820241	0.0143421	0.780105	0.126387	0.977267	0.675715	0.876522	0.0540351	0.963566	0.47818	40.44	30.59	17	0.640329	0.000293686	0.69496	0.000133991	0.822569	0.0277917	0.960021	0.481436	1.02148
Q9QWW1	Homer2	Homer protein homolog 2 OS=Mus musculus GN=Homer2 PE=1 SV=1	3.76	6.17	-0.103608	-0.483541	0.105214	-1.0028	0.143395	-0.016602	0.115484	0.736559	0.0983109	0.668341	1.17453	0.579423	0.0948005	0.192105	1.07446		5.367	2	3	1.33535		0.681574		1.49257		0.28062		1.46724		1.03558		1.1903
P84075	Hpca	Neuron-specific calcium-binding protein hippocalcin OS=Mus musculus GN=Hpca PE=1 SV=2	22.53	22.81	-0.489125	-0.163226	-0.171	-0.000453987	-0.233656	0.174975	-0.119164	0.11621	0.422546	0.283004	0.220122	0.217518	0.272022	0.117235	1.40359		50.78	18.94	16	0.754215	0.396859	1.09852	0.52194	1.02039	0.873577	1.11357	0.477517	0.764472	0.249715	1.28996	0.360395	0.975176	0.853198	53.89	20.48	12	0.673011	0.049096	0.725973	0.073343	0.773185	0.316485	0.897445	0.369814	0.946158
P62748	Hpcal1	Hippocalcin-like protein 1 OS=Mus musculus GN=Hpcal1 PE=2 SV=2	3.89	18.95	-0.40189	-0.211123	0.0139432	0.119968	0.171287	0.133653	-0.0746547	0.0986644	0.104157	0.130311	0.145182	0.127427	0.183973	0.123712	1.32124	0	38.86	3.33	14	0.778671	0.239513	0.936665	0.627709	1.1156	0.538397	1.21702	0.296892	1.08618	0.62262	1.05901	0.78554	1.00637	0.973393	38.86	4.04	10	0.700065	0.313608	0.81531	0.391318	0.986352	0.92278	1.004	0.974563	1.05563
Q8BGZ1	Hpcal4	Hippocalcin-like protein 4 OS=Mus musculus GN=Hpcal4 PE=2 SV=3	4	11.76	-0.37326	-0.168411	0.112138	0.0078998	-0.00426923	0.0539383	-0.0015889	0.444785	0.264952	0.141209	0.046489	0.0360467	0.160007	0.0503497	1.29528	0.232522	20.42	2	5	1.10215		1.0531		1.21015		1.03822		0.987334		1.11197		0.966039		20.42	2	5	0.647425		0.914447		1.0205		1.00587		1.02576
P00493	Hprt1	Hypoxanthine-guanine phosphoribosyltransferase OS=Mus musculus GN=Hprt1 PE=1 SV=3	6.4	6.72	-0.24277	-0.00262362	-0.233835	-0.194646	-0.426644	0.0871386	-0.346347	0.366362	0.0507023	0.394274	0.2015	0.406113	0.124698	0.518638	1.18326	0.0566659	12.39	2.79	2	0.63161		1.03944		0.620788		0.761827		0.537795		0.963132		0.531683		18.35	4.85	3	1.00711	0.970244	0.975977	0.834185	1.01584	0.896205	1.00719	0.933579	0.888753
P52760	Hrsp12	Ribonuclease UK114 OS=Mus musculus GN=Hrsp12 PE=1 SV=3	9.64	9.68	-1.60044	-1.13994	-1.00337	-0.60402	-0.129827	-0.168297	-0.161338	0.442188	0.291572	0.0580403	0.386025	0.803779	0.130227	0.133121	3.03237	8.11302e-06	7.407	2	1	0.234582		0.572337		0.519709		0.770156		1.71903		0.817369		0.814137		20	5.72	3	0.359764	0.0859824	0.395716	0.0258146	0.498043	0.0609074	0.765488	0.213902	0.740337
O08756	Hsd17b10	3-hydroxyacyl-CoA dehydrogenase type-2 OS=Mus musculus GN=Hsd17b10 PE=1 SV=4	6.49	6.93	0.054531	0.210022	0.0699291	0.178377	0.0582582	-0.00950622	-0.0621733	0.149295	0.0821947	0.0669991	0.111032	0.0291501	0.296339	0.413728	1.03852	0.735055	6.513	2.01	1	1.0461	0.849818	1.13795	0.522927	1.0988	0.86827	1.18177	0.809878	1.06284	0.883958	0.84393	0.874118	1.01298	0.972546	4.598	2	1	1.14735		1.23237		1.05109		1.18427		1.02077
Q9EQ06	Hsd17b11	Estradiol 17-beta-dehydrogenase 11 OS=Mus musculus GN=Hsd17b11 PE=2 SV=1	4.09	4.28	0.00169795	-0.0766231	-0.00429385	-0.186168	0.122007	-0.1604	-0.113917	0.232565	0.0753441	0.28823	0.0831085	0.496913	0.154459	0.157859	1.00118	0.671648	5.034	2.08	1	0.903065		0.964496		1.14178		0.858262		1.61738		0.820352		0.851629		5.034	1.83	1	0.92178	0.561189	0.894305	0.461257	0.792621	0.351009	0.938616	0.637619	0.866566
O70503	Hsd17b12	Estradiol 17-beta-dehydrogenase 12 OS=Mus musculus GN=Hsd17b12 PE=2 SV=1	6.9	7.05	0.125836	-0.0352787	-0.025175	-0.00340107	0.0157917	-0.000372325	-0.0368561	0.404733	0.209429	0.0238752	0.0981707	0.0647819	0.120001	0.0699795	1.09114	0.806437	2.564	1.68	1	0.789227		0.825299		0.970278		0.924981		1.06479		0.915152		0.927112		9.936	7.06	4	1.27949	0.804437	1.05681	0.958218	1.00126	0.999031	1.0554	0.959176	0.986225
P51660	Hsd17b4	Peroxisomal multifunctional enzyme type 2 OS=Mus musculus GN=Hsd17b4 PE=1 SV=3	32.8	34.04	0.675811	0.358318	0.271045	0.0920027	0.0128505	-0.0271542	0.0415637	0.280046	0.181978	0.0800942	0.153404	0.21259	0.100053	0.0692357	1.59749	1.22525e-10	11.7	16.95	9	1.27689	0.0158863	1.10857	0.34067	1.15442	0.0779999	0.943371	0.550676	0.866352	0.0922648	0.949005	0.480442	1.02864	0.755448	14.01	21.89	10	1.77492	1.48769e-06	1.39069	0.000691819	1.28423	0.0045437	1.14598	0.185199	1.16262
Q8BTX9	Hsdl1	Inactive hydroxysteroid dehydrogenase-like protein 1 OS=Mus musculus GN=Hsdl1 PE=2 SV=1	7.88	8.91	0.960748	0.578045	0.401347	0.197792	0.265286	0.163064	0.150925	0.25955	0.399107	0.253214	0.167353	0.213025	0.262886	0.0776607	1.94632	2.9976e-15	5.758	3.48	2	2.03875	0.222626	1.15331	0.425023	1.25161	0.296257	1.09848	0.56485	1.11945	0.499148	1.06321	0.802472	1.07089	0.65373	5.455	2.04	2	2.2662	0.232961	1.99923	0.0917168	1.60689	0.133099	1.30799	0.22813	1.42423
P07901	Hsp90aa1	Heat shock protein HSP 90-alpha OS=Mus musculus GN=Hsp90aa1 PE=1 SV=4	30.37	60.4	-0.21081	-0.103821	-0.209745	-0.109172	-0.18306	0.138649	-0.184246	0.226106	0.138419	0.168438	0.0752204	0.179795	0.1914	0.257547	1.15734	0.27472	29.6	42.78	21	0.731139	0.0329419	1.0109	0.923887	0.790467	0.0147769	0.984212	0.905483	0.777273	0.0343685	1.24172	0.0900554	0.733078	0.0499894	30.01	48.94	28	0.884325	0.0457023	0.837691	0.00506339	0.828919	0.0100421	0.905545	0.0409242	0.881632
P11499	Hsp90ab1	Heat shock protein HSP 90-beta OS=Mus musculus GN=Hsp90ab1 PE=1 SV=3	59.3	60.99	0.337878	0.16442	-0.0146374	0.0224469	-0.0774547	0.170821	-0.135166	0.136875	0.0748974	0.0263134	0.14239	0.129284	0.249744	0.114747	1.2639	0.000908367	26.8	14.81	21	1.13391	0.205889	1.17989	0.210117	0.970244	0.656635	1.13458	0.247163	0.858214	0.171211	1.36859	0.00324365	0.871985	0.303525	24.72	16.52	23	1.31719	0.000996347	1.12174	0.236476	0.994352	0.93244	0.938709	0.379097	0.970896
P08113	Hsp90b1	Endoplasmin OS=Mus musculus GN=Hsp90b1 PE=1 SV=2	46.9	55.03	0.580141	0.340926	0.200197	-0.00706514	-0.0468392	-0.0998235	0.0246422	0.337962	0.140531	0.0442436	0.0936143	0.0317967	0.0767189	0.14928	1.495	0.000265385	17.83	32.7	18	1.14227	0.0154221	1.13207	0.124916	1.1888	0.00114498	0.94625	0.380968	0.991399	0.841779	0.894031	0.119371	1.11758	0.0202697	20.7	36.56	18	1.67025	3.06046e-06	1.33176	9.99391e-05	1.13848	0.0194456	1.07072	0.194264	0.949214
Q8K0U4	Hspa12a	Heat shock 70 kDa protein 12A OS=Mus musculus GN=Hspa12a PE=1 SV=1	33.09	33.48	-0.357853	-0.268675	-0.208658	-0.00328294	-0.031265	0.0114418	-0.0470687	0.21511	0.295485	0.0929628	0.197047	0.0439812	0.0260651	0.0171236	1.28152	5.2822e-05	7.407	7.92	5	0.92481	0.574566	1.04678	0.708297	0.898416	0.752878	1.16233	0.139513	1.00048	0.998059	1.01946	0.814402	0.954839	0.779938	19.11	21.44	11	0.734372	0.00116471	0.769351	0.0263506	0.897865	0.218912	0.956491	0.43138	0.945122
Q61696	Hspa1a	Heat shock 70 kDa protein 1A OS=Mus musculus GN=Hspa1a PE=1 SV=2	9.41	28.36	-0.997183	-1.04408	-1.00381	-0.826583	-0.430244	-0.349874	-0.19394	0.721264	0.977672	0.633497	0.717694	0.581755	0.339282	0.184841	1.9961	1.80479e-07	19.5	6.04	16	0.804651	0.294849	0.939074	0.664606	0.792086	0.271955	0.858822	0.448455	1.17767	0.644023	0.929156	0.846278	0.987987	0.929105	22.46	6.95	18	0.525944	0.00558894	0.50097	0.039203	0.473513	0.569724	0.641053	0.090467	0.620461
P17156	Hspa2	Heat shock-related 70 kDa protein 2 OS=Mus musculus GN=Hspa2 PE=1 SV=2	6.31	39.58	-0.653327	-0.272581	-0.0374136	0.0482856	-0.00696983	-0.0579328	0.0814903	0.395371	0.273775	0.212728	0.119035	0.428934	0.108741	0.00986264	1.57279	1.95873e-05	22.43	2.35	23	0.826534	0.369781	1.02372	0.857289	1.15295	0.39086	1.12931	0.448256	1.39868	0.384987	0.896902	0.480177	1.06422	0.863416	24.01	5.77	27	0.478414	0.012578	0.710458	0.0395484	0.87577	0.441963	0.958938	0.623412	0.807417
Q61316	Hspa4	Heat shock 70 kDa protein 4 OS=Mus musculus GN=Hspa4 PE=1 SV=1	37.66	40.56	-0.321464	-0.0751176	-0.150043	0.0071708	-0.2025	0.111638	-0.199016	0.324113	0.0734773	0.21947	0.0791364	0.256652	0.00993614	0.346793	1.2496	0.0879065	8.442	13.94	8	0.618793	0.00536192	1.00653	0.951637	0.762433	0.0220963	1.06062	0.490546	0.714237	0.0560546	1.0724	0.426127	0.663047	0.0217475	16.77	25.52	14	0.883584	0.116468	0.917698	0.218155	0.935274	0.381455	1.00688	0.899549	0.909347
P48722	Hspa4l	Heat shock 70 kDa protein 4L OS=Mus musculus GN=Hspa4l PE=1 SV=2	13.08	14.43	-0.632972	-0.514116	-0.364586	-0.233521	-0.39607	-0.0739051	-0.225733	0.307173	0.344776	0.170407	0.369499	0.0583842	0.0975894	0.10505	1.55076	0.000145123	2.267	3.4	2	0.82313	0.738143	0.92168	0.575239	0.889256	0.785859	1.14036	0.422336	0.729932	0.197679	1.02724	0.919568	0.817693	0.479888	7.041	9.68	5	0.585427	0.553644	0.623776	0.0143526	0.715341	0.00306785	0.71041	0.00535262	0.791466
P20029	Hspa5	78 kDa glucose-regulated protein OS=Mus musculus GN=Hspa5 PE=1 SV=3	53.76	61.4	0.7724	0.428436	0.24652	0.0835147	-0.034478	-0.106595	0.0245156	0.321495	0.124567	0.0608288	0.0707288	0.102702	0.0848339	0.125501	1.70811	1.62933e-08	31.3	28.55	26	1.32651	0.00167406	1.22853	0.0079684	1.17731	0.0537193	1.02779	0.754771	0.925145	0.516238	0.867821	0.118119	1.12294	0.0947186	39.69	40.19	33	1.85965	2.26114e-06	1.3601	0.000270965	1.14232	0.0203162	1.12125	0.0412336	0.950576
P63017	Hspa8	Heat shock cognate 71 kDa protein OS=Mus musculus GN=Hspa8 PE=1 SV=1	80.25	81.45	-0.0520509	-0.0711474	-0.104462	-0.0213796	-0.208329	0.0555957	-0.13257	0.0955956	0.114505	0.102051	0.160824	0.135752	0.102511	0.0360747	1.03674	0.626283	50.31	66.37	56	0.941497	0.379792	1.02953	0.687468	0.909742	0.489044	1.1205	0.0555689	0.784913	0.00313562	1.0913	0.10665	0.89126	0.123622	55.26	77.48	68	0.916828	0.321923	0.878448	0.147282	0.878631	0.117039	0.91942	0.175801	0.872369
P38647	Hspa9	Stress-70 protein, mitochondrial OS=Mus musculus GN=Hspa9 PE=1 SV=3	55.45	58.63	0.0899296	0.0993278	-0.0351924	0.112352	0.0571592	0.187336	-0.072581	0.0406207	0.0878244	0.297505	0.16693	0.238691	0.0207439	0.0762143	1.06432	0.687531	25.48	29.97	17	1.08306	0.365871	1.1048	0.119226	0.773588	0.00250471	0.996946	0.958376	0.863217	0.00580114	1.13659	0.0535496	0.910075	0.215309	38.14	46.81	26	1.08043	0.272048	1.11422	0.0500914	1.04765	0.272789	1.02663	0.548045	1.10289
P63038	Hspd1	60 kDa heat shock protein, mitochondrial OS=Mus musculus GN=Hspd1 PE=1 SV=1	49.93	50.84	0.204232	0.255667	0.110791	0.271738	0.189959	0.309298	-0.086106	0.0463712	0.114443	0.376949	0.118095	0.44638	0.11564	0.119617	1.15207	0.358437	35.95	38.27	22	1.17769	0.0525961	1.18641	0.116593	0.798975	0.0557085	1.11815	0.0987897	0.798072	0.0259681	1.1384	0.0741528	0.883327	0.137424	38.92	41	26	1.16936	0.0384274	1.29628	0.00160354	1.23696	0.00114619	1.19582	0.0130374	1.35696
Q64433	Hspe1	10 kDa heat shock protein, mitochondrial OS=Mus musculus GN=Hspe1 PE=1 SV=2	15.08	15.83	0.151577	0.282184	0.0960149	0.299164	0.170934	0.326391	-0.172627	0.125034	0.223738	0.420692	0.0459955	0.492103	0.141926	0.164923	1.11078	0.185571	67.65	13.35	8	1.12987	0.15692	1.23742	0.00288417	0.766091	0.0206613	1.19028	0.0296599	0.762423	0.00953264	1.22399	0.00381449	0.77753	0.0476584	67.65	15.65	10	1.19955	0.148597	1.40667	0.00369166	1.31811	0.00501089	1.23383	0.00327901	1.4371
Q61699	Hsph1	Heat shock protein 105 kDa OS=Mus musculus GN=Hsph1 PE=1 SV=2	34.57	35.47	-0.0712652	0.115664	-0.00795235	0.0889063	-0.0844857	0.165566	-0.198709	0.237789	0.0376552	0.219224	0.170109	0.114801	0.0668583	0.200276	1.05064	0.19544	8.858	14.56	7	0.788064	0.220298	1.08612	0.563678	0.834895	0.299316	1.20283	0.0880774	0.860532	0.365484	1.16949	0.140942	0.742416	0.0527884	15.5	25.03	14	1.06815	0.387717	1.11068	0.119678	1.07274	0.220367	1.05186	0.413085	0.993044
Q9JIY5	Htra2	Serine protease HTRA2, mitochondrial OS=Mus musculus GN=Htra2 PE=1 SV=2	5.38	5.48	0.436555	0.177817	0.17521	0.0571772	0.0679326	-0.159414	-0.159675	0.435177	0.0441383	0.191925	0.214456	0.122078	0.0283263	0.0964066	1.35337	0.115861	8.734	4.06	3	1.88565	0.194468	1.14943	0.393569	0.975209	0.956264	0.883674	0.68844	0.95131	0.838842	0.913272	0.702747	0.935452	0.884597	3.275	2.31	1	1.25715	0.265674	1.15318	0.393763	1.2644	0.260865	1.07842	0.595771	1.08919
P42859	Htt	Huntingtin OS=Mus musculus GN=Htt PE=1 SV=2	7.29	8.32	-0.36819	-0.156336	-0.237938	-0.130484	-0.166962	0.114966	-0.300076	0.219333	0.055789	0.22619	0.0639726	0.14303	0.135236	0.206103	1.29073	0.0714924	0.8657	2.76	2	0.797885	0.517894	0.870165	0.506166	0.707916	0.381739	0.961467	0.688253	0.794435	0.438658	1.12455	0.481555	0.689116	0.259228	0.8657	2.6	2	0.886885	0.511289	0.88596	0.901461	0.916951	0.511107	0.89225	0.934777	0.939581
Q9JKR6	Hyou1	Hypoxia up-regulated protein 1 OS=Mus musculus GN=Hyou1 PE=1 SV=1	14.3	16.14	0.401344	0.23356	0.260701	0.0499257	0.107531	0.11786	0.0309096	0.18817	0.116124	0.0735855	0.0822215	0.150411	0.190032	0.0727128	1.32074	0.0163126	2.703	4.03	2	1.14119	0.451105	1.18938	0.331381	1.25112	0.269182	1.00958	0.939503	1.13755	0.421098	0.978885	0.8656	0.984822	0.903145	5.205	8.49	5	1.37664	0.764727	1.07924	0.947722	1.21358	0.867306	1.10499	0.948284	0.955361
Q60625	Icam5	Intercellular adhesion molecule 5 OS=Mus musculus GN=Icam5 PE=1 SV=2	41.15	41.77	-0.752586	-0.258395	-0.0223268	0.0193532	0.0814093	-0.128181	0.13643	0.0806858	0.0223124	0.0326317	0.0883137	0.142291	0.0885055	0.0483762	1.68481	0	16.14	28.74	18	0.614816	0.00505565	0.822547	0.0133471	0.97718	0.75435	1.0016	0.980417	1.17262	0.0826571	0.914887	0.155081	1.13181	0.0351709	20.28	34.72	18	0.556471	2.37441e-06	0.837438	0.00613191	1.01002	0.848173	1.08293	0.0802344	0.96329
Q9JHR7	Ide	Insulin-degrading enzyme OS=Mus musculus GN=Ide PE=1 SV=1	5.29	6.62	0.130466	0.405941	-0.00195057	0.0724859	0.00791302	-0.189342	-0.111954								1.09465
O88844	Idh1	Isocitrate dehydrogenase [NADP] cytoplasmic OS=Mus musculus GN=Idh1 PE=1 SV=2	17.2	19.85	0.834369	0.586319	0.223592	0.0432628	0.0331966	0.136072	0.00176979	0.36314	0.0986265	0.161431	0.11947	0.0645657	0.011129	0.0155621	1.78308	2.68812e-08	6.28	4.89	3	1.33395	0.653349	1.38935	0.406061	1.03534	0.90638	1.06815	0.799115	0.972936	0.824386	1.08941	0.473084	0.993258	0.950936	15.94	9.18	6	2.0907	0.0188952	1.5807	0.0518431	1.19028	0.304981	0.937328	0.674308	1.05965
P54071	Idh2	Isocitrate dehydrogenase [NADP], mitochondrial OS=Mus musculus GN=Idh2 PE=1 SV=3	21.67	22.75	-0.106575	-0.131041	-0.158586	-0.250638	-0.0199021	-0.173392	-0.0497499	0.219501	0.251293	0.123756	0.186771	0.324232	0.07113	0.249624	1.07667	0.750628	13.05	11.43	7	0.800549	0.0714788	0.842752	0.122282	0.884174	0.149229	0.796952	0.00214003	1.18643	0.0120965	0.888929	0.250803	1.17034	0.00855037	19.25	14.77	8	0.922415	0.409382	0.810242	0.196868	0.828323	0.220379	0.764841	0.178833	0.767976
Q9D6R2	Idh3a	Isocitrate dehydrogenase [NAD] subunit alpha, mitochondrial OS=Mus musculus GN=Idh3a PE=1 SV=1	29.92	30.54	-0.305215	-0.0113914	-0.0221072	0.186343	0.153965	0.380717	-0.156512	0.0825347	0.17884	0.370155	0.0805874	0.48668	0.0590388	0.218312	1.2356	3.19466e-05	26.5	22.5	14	0.804862	0.00509766	1.00127	0.977902	0.732334	0.0003287	1.07412	0.535477	0.75373	8.74981e-05	1.24551	0.000606739	0.761279	0.000123228	28.96	25.69	20	0.859171	0.0351475	1.11765	0.0780324	1.13571	0.0909143	1.14221	0.0565785	1.36142
P70404	Idh3g	Isocitrate dehydrogenase [NAD] subunit gamma 1, mitochondrial OS=Mus musculus GN=Idh3g PE=1 SV=1	14.08	15.9	-0.478704	-0.229042	-0.0926763	0.114469	0.206337	0.262603	0.0561587	0.124226	0.165934	0.138475	0.0536436	0.178799	0.119069	0.160574	1.39349	0	7.125	6.05	5	0.678896	0.0496643	0.871759	0.406756	0.860687	0.46466	1.08306	0.589086	1.04	0.744395	1.13941	0.5167	1.16793	0.291302	17.3	12.68	8	0.792458	0.203528	0.945519	0.953207	1.04022	0.554364	1.12334	0.118875	1.32344
Q7TNR6	Igsf21	Immunoglobulin superfamily member 21 OS=Mus musculus GN=Igsf21 PE=2 SV=1	12.51	13.47	-0.121551	-0.0232215	0.149242	0.134334	0.00529404	-0.0164119	-0.061956	0.182789	0.231007	0.249557	0.271874	0.190495	0.0885896	0.108549	1.0879	0.00274902	13.89	12.05	6	0.918134	0.515538	0.965118	0.612781	1.04562	0.600487	0.985932	0.845469	0.888048	0.0888641	0.961762	0.652815	0.962068	0.651511	11.75	9.06	5	1.04396	0.862409	1.16515	0.518419	1.34739	0.183618	1.36439	0.180808	1.15442
Q6ZQA6	Igsf3	Immunoglobulin superfamily member 3 OS=Mus musculus GN=Igsf3 PE=1 SV=2	5.9	6.53	1.08749	0.522493	0.00852878	-0.226906	0.092101	-3.24553	0.230662	0.900268	0.310465	0.0878416	0.368113	0.0252482	4.79906	0.114683	2.12504																			2.513	2.35	2	3.30368		1.67252		0.963539		0.713408		1.07919
Q8R366	Igsf8	Immunoglobulin superfamily member 8 OS=Mus musculus GN=Igsf8 PE=1 SV=2	17.39	17.5	-1.18862	-1.00579	-0.860249	-0.688342	-0.386549	-0.235856	-0.0716167	0.057561	0.122397	0.366483	0.257863	0.624442	0.195037	0.036335	2.27935	0	17.18	14.47	8	0.458078	0.000524753	0.549244	0.00200416	0.734744	0.0955019	0.757751	0.065307	1.25523	0.0384129	0.987197	0.897258	0.957179	0.796216	15.71	15.05	10	0.435375	8.20799e-06	0.473557	0.00032424	0.454626	0.000118263	0.587473	0.000758205	0.632928
P59823	Il1rapl1	Interleukin-1 receptor accessory protein-like 1 OS=Mus musculus GN=Il1rapl1 PE=1 SV=1	13.72	14.12	-0.574948	-0.299198	-0.199073	0.00569366	0.174052	-0.0309243	0.173803	0.178381	0.217509	0.426661	0.389353	0.204841	0.175878	0.287128	1.48962	0	5.755	6.29	3	0.585943	0.0299652	0.687863	0.0146129	0.652162	0.0960698	0.738656	0.230996	0.960406	0.645831	0.881108	0.734951	0.898202	0.710109	4.604	5.34	3	0.746084	0.848818	0.922412	0.639051	1.17779	0.434576	1.22675	0.897429	1.19071
B5TVM2	Ildr2	Immunoglobulin-like domain-containing receptor 2 OS=Mus musculus GN=Ildr2 PE=2 SV=2	19.32	20.84	-0.398366	-0.102652	0.0367556	0.0403196	0.0837666	-0.0832195	0.10585	0.127795	0.0255245	0.084932	0.206593	0.113843	0.175374	0.0540493	1.31801	0	10.74	10.02	6	0.685293	0.0109519	0.950345	0.733167	0.998734	0.990604	0.91722	0.403456	0.967856	0.618245	0.845064	0.0700621	1.03618	0.684987	10.59	14.47	7	0.791368	0.0749884	0.924267	0.412719	1.09743	0.109049	0.981859	0.77991	1.10098
Q8CAQ8	Immt	Mitochondrial inner membrane protein OS=Mus musculus GN=Immt PE=1 SV=1	90.89	93.62	0.124313	-0.0639542	0.104749	-0.0333867	0.157659	-0.0990555	0.0195662	0.435274	0.112078	0.115464	0.311243	0.0808215	0.069058	0.115108	1.08999	0.641711	47.16	77.5	51	1.54105	2.0007e-10	1.03294	0.470826	1.15271	0.000689761	0.834937	0.0300051	1.09974	0.000757129	0.980848	0.459002	1.10944	0.000843873	44.39	63	34	0.886966	0.00831136	0.884324	0.010421	0.985222	0.672635	0.894195	0.0119247	1.06368
O55023	Impa1	Inositol monophosphatase 1 OS=Mus musculus GN=Impa1 PE=1 SV=1	4.28	4.33	-0.203926	1.98105	-0.112396	0.0613276	0.185814	0.627055	0.0533671	0.46114	3.72074	0.393882	0.330072	0.403396	0.391072	0.255237	1.15183	0.0253117	3.249	1.44	1	0.847257		1.11391		0.951769		0.933564		1.0442		1.59031		0.911152		3.249	2.16	1	1.20899	0.959133	76.7429	0.623921	1.19693	0.962365	1.3575	0.934376	1.55455
P46660	Ina	Alpha-internexin OS=Mus musculus GN=Ina PE=1 SV=3	44.65	45.7	-0.99371	-1.01376	-0.570023	-0.52708	-0.440065	-0.00846967	-0.013592	0.332383	0.215516	0.341157	0.268368	0.483952	0.28775	0.237925	1.9913	0	28.34	29.73	14	0.638686	0.0011093	0.5642	0.000617544	0.88065	0.0521662	0.822815	0.0232474	1.0783	0.217149	1.18711	0.00981096	0.977204	0.671725	18.96	23.13	10	0.491435	0.00154329	0.511708	0.002725	0.61638	0.000326645	0.713791	0.000121449	0.649168
Q9EPW0	Inpp4a	Type I inositol 3,4-bisphosphate 4-phosphatase OS=Mus musculus GN=Inpp4a PE=2 SV=1	9.09	9.42	-0.201863	-0.287062	-0.049871	-0.166088	-0.0226169	-0.118512	-0.142504	0.113285	0.0718102	0.0769339	0.0478795	0.30501	0.122109	0.14011	1.15018	0.55783	0	0.42	0	0.924791	0.775581	0.850744	0.783573	0.937377	0.849536	0.867458	0.401477	1.24592	0.863324	1.00178	0.989306	0.957381	0.764683	3.088	6.32	3	0.892905	0.402693	0.774539	0.107519	0.936096	0.560783	0.882421	0.915226	0.827804
P15208	Insr	Insulin receptor OS=Mus musculus GN=Insr PE=1 SV=2	4.11	5.05	0.732697	0.639165	0.392608	0.322746	0.322265	0.372826	0.209437								1.66174																			0.656	0.02	1
Q8BKC5	Ipo5	Importin-5 OS=Mus musculus GN=Ipo5 PE=1 SV=3	5.52	6.7	0.331394	0.256254	-0.0985274	-0.0597654	-0.0513598	0.0157548	0.132604	0.348665	0.306077	0.406318	0.534909	0.325872	0.229994	0.0956471	1.25823	1.45892e-09	2.097	3.01	2	1.65201	0.143559	1.52383	0.42007	1.29046	0.437938	1.47026	0.282471	1.25257	0.26507	1.20641	0.528803	1.17786	0.363517	1.185	2.01	1	1.04147		1.03396		0.819179		0.753284		0.849514
Q9EPL8	Ipo7	Importin-7 OS=Mus musculus GN=Ipo7 PE=1 SV=2	9.68	10.47	-0.117896	0.00343601	-0.212804	0.0186151	-0.0188831	-0.0149414	0.0501441	0.23122	0.188795	0.17359	0.136779	0.0580265	0.0682358	0.223182	1.08515	0.633495	3.276	4	2	0.948168	0.797307	0.942073	0.656946	0.751799	0.539542	1.12582	0.446249	0.942317	0.661551	0.96925	0.812951	0.866069	0.38836	1.156	1.75	1	0.775439	0.384004	0.917677	0.858783	0.910194	0.518414	0.985198	0.965713	1.01303
Q8R0S2	Iqsec1	IQ motif and SEC7 domain-containing protein 1 OS=Mus musculus GN=Iqsec1 PE=1 SV=2	45.08	59.02	-0.598593	-0.340447	-0.224531	-0.136303	-0.0543593	0.0155387	-0.00586177	0.142685	0.127633	0.20107	0.124756	0.139611	0.0308634	0.0959214	1.51424	0	17.07	31.64	16	0.73934	0.0270195	0.874742	0.0370089	1.0051	0.95256	0.998063	0.978998	1.07515	0.289753	1.03534	0.43648	1.0749	0.15869	23.31	44.39	22	0.614977	3.1474e-06	0.750184	4.10569e-05	0.784105	2.41781e-05	0.840943	0.00595852	0.896664
Q5DU25	Iqsec2	IQ motif and SEC7 domain-containing protein 2 OS=Mus musculus GN=Iqsec2 PE=1 SV=3	66.98	67.81	-0.336637	-0.217563	-0.0519599	0.0488408	0.196235	-0.0188771	0.181676	0.157726	0.0597456	0.0257368	0.169043	0.0907966	0.0660871	0.0807068	1.26281	3.05332e-06	11.23	24.06	17	0.885296	0.270451	0.846336	0.00633734	0.979488	0.830257	0.922837	0.349663	1.06638	0.488566	0.975275	0.674262	1.06328	0.309902	14.68	28.27	22	0.711522	0.00352312	0.833768	0.0470627	0.96879	0.707055	1.02844	0.66459	1.17572
Q3TES0	Iqsec3	IQ motif and SEC7 domain-containing protein 3 OS=Mus musculus GN=Iqsec3 PE=2 SV=1	7.42	14.59	-0.138629	-0.166443	-0.0439658	-0.0364703	-0.0163089	-0.00767477	-0.0433547	0.624943	0.269285	0.178986	0.138685	0.259015	0.149359	0.119864	1.10086	0.670649	1.506	0.53	2	1.47995		1.10502		1.11138		1.08746		1.20971		0.88538		0.881636		4.351	3.12	5	0.647385		0.808048	0.306467	0.871706	0.576611	0.907142	0.750081	0.931839
Q9DCB8	Isca2	Iron-sulfur cluster assembly 2 homolog, mitochondrial OS=Mus musculus GN=Isca2 PE=2 SV=2	4	4.03	-0.089764	0.356122	0.390145	0.484	0.398548	0.242482	0.0950504	0.0568102	0.568931	0.111805	0.163165	0.208929	0.119157	0.0179364	1.0642																			7.792	2	1	0.966209		1.69163		1.38435		1.51506		1.46032
Q5RKR3	Islr2	Immunoglobulin superfamily containing leucine-rich repeat protein 2 OS=Mus musculus GN=Islr2 PE=1 SV=1	11.78	12.94	0.423073	0.126139	-0.0170223	-0.0161342	-0.102861	-0.0208217	-0.0181332	0.285558	0.350164	0.231985	0.268719	0.286868	0.0746862	0.145962	1.34078	0.00046955	9.128	8.31	4	1.23652	0.139529	1.14774	0.427052	1.15195	0.135335	1.12095	0.510847	0.964309	0.560155	1.04374	0.702033	0.979684	0.883519	4.161	3.4	2	1.16024	0.830221	0.838189	0.647194	0.835931	0.471801	0.798345	0.141223	0.75179
Q99KW9	Itfg1	T-cell immunomodulatory protein OS=Mus musculus GN=Itfg1 PE=2 SV=2	6.84	6.97	0.498391	0.288455	0.26355	-0.073913	-0.0394247	-0.00949449	0.0215507	0.481009	0.12819	0.137563	0.352001	0.0858136	0.210926	0.124426	1.41264	0.00901075	2.787	3.32	3	0.96486	0.829211	1.11653	0.559732	1.09692	0.522233	0.741189	0.379463	0.989184	0.930296	0.843568	0.76037	0.920359	0.555414	2.787	3.34	3	1.63167	0.127873	1.22346	0.549358	1.32641	0.21623	1.20712	0.310183	0.910918
Q61739	Itga6	Integrin alpha-6 OS=Mus musculus GN=Itga6 PE=1 SV=3	5.65	6.94	0.429656	0.151781	0.0212358	0.177758	0.0636981	-0.090024	0.00771587	0.146508	0.194804	0.0996708	0.160666	0.0679754	0.0853037	0.23248	1.34691	2.64597e-05	1.925	3.59	2	1.28755	0.404925	0.993619	0.961197	1.06988	0.583872	1.03321	0.835991	0.996033	0.971637	0.946111	0.575274	1.1155	0.291815	1.283	0.96	1	1.51301		1.29085		0.93851		1.2809		1.09438
P43406	Itgav	Integrin alpha-V OS=Mus musculus GN=Itgav PE=1 SV=2	18.38	19.33	0.0323019	-0.0473375	-0.172727	-0.110419	-0.0555722	-0.20315	0.0441455	0.350799	0.109224	0.0933396	0.138616	0.0890496	0.0826163	0.0625055	1.02264	0.626438	4.981	6.99	5	1.3138	0.3675	0.971345	0.853257	0.955965	0.606774	0.840296	0.105091	1.03261	0.701868	0.911821	0.670521	0.983497	0.844102	4.215	6.53	4	0.808441	0.185586	0.895548	0.511774	0.855789	0.242914	0.928943	0.71389	0.936656
P09055	Itgb1	Integrin beta-1 OS=Mus musculus GN=Itgb1 PE=1 SV=1	5.1	5.28	0.578298	0.284659	0.204056	0.0245127	0.00727308	-0.012501	-0.0908235	0.352963	0.3539	0.194537	0.203615	0.234288	0.151331	0.105227	1.49309	9.70754e-06	4.01	4.21	3	1.17241	0.312773	0.951187	0.782359	0.985889	0.935311	0.872519	0.544825	0.843006	0.114986	0.89546	0.316782	0.961626	0.639366	1.504	2	1	1.91223		1.5535		1.24087		1.1519		1.03717
O89051	Itm2b	Integral membrane protein 2B OS=Mus musculus GN=Itm2b PE=2 SV=1	10	10.09	0.448453	0.117823	0.172715	0.0991504	0.201567	0.0535082	0.0639815	0.318747	0.15915	0.130263	0.11297	0.0732605	0.167839	0.144979	1.36458	0.0679486	12.03	6	3	1.69179	0.0267977	1.15327	0.572096	1.24882	0.210732	1.16655	0.736067	1.19394	0.331777	1.16706	0.223811	1.17004	0.212894	15.41	6	3	1.08802	0.406466	0.955355	0.646686	1.05326	0.586943	1.05336	0.585959	1.08539
Q91VK4	Itm2c	Integral membrane protein 2C OS=Mus musculus GN=Itm2c PE=2 SV=2	5.15	5.69	-0.0758809	0.145313	0.293895	-0.0209383	0.0108658	0.164225	-0.0204387	0.191159	0.107348	0.256107	0.238189	0.276471	0.36734	0.0700044	1.054	0.114163	3.346	0.99	1	0.83543		1.20383		1.47537		0.863521		0.826011		0.850893		0.934342		12.27	4	2	0.939312	0.770852	1.07293	0.667144	1.20587	0.419709	0.93488	0.782336	1.02275
Q8R071	Itpka	Inositol-trisphosphate 3-kinase A OS=Mus musculus GN=Itpka PE=2 SV=1	4.03	4.34	-1.01317	-0.464884	-0.462774	-0.107644	-0.395593	0.0851263	-0.0559542	0.619666	0.30214	0.104933	0.249293	0.482684	0.227538	0.258891	2.01834	0.00208948	2.614	2	1	0.308858		0.910544		0.670829		0.779788		0.540422		1.25249		0.811782		4.793	4	2	0.55087	0.107988	0.603503	0.134177	0.735313	0.210065	0.930591	0.610433	0.770645
P11881	Itpr1	Inositol 1,4,5-trisphosphate receptor type 1 OS=Mus musculus GN=Itpr1 PE=1 SV=2	23.12	27.48	-0.597235	-0.471483	-0.378929	-0.20923	-0.237589	0.00513961	-0.0681697	0.286099	0.113219	0.146919	0.126159	0.110767	0.148833	0.0432351	1.51281	1.29564e-07	3.019	10.92	7	0.820896	0.60538	0.787668	0.185145	0.843105	0.126906	0.930265	0.686288	0.902515	0.3422	1.12848	0.442104	0.968037	0.650627	2.837	14.15	9	0.632566	0.0734813	0.702858	0.0338391	0.782538	0.0527811	0.886257	0.153441	0.778392
Q9Z0R4	Itsn1	Intersectin-1 OS=Mus musculus GN=Itsn1 PE=1 SV=2	15.52	17.94	-0.0121906	-0.134859	-0.154887	-0.191759	-0.114648	-0.118823	-0.130869	0.0549171	0.0783612	0.133255	0.0694703	0.188074	0.132074	0.102803	1.00849	0.00456545	1.4	4.76	2	0.980428	0.924185	0.869477	0.399704	0.909443	0.416882	0.878858	0.217365	0.952657	0.572526	0.945856	0.571136	0.877073	0.184676	3.092	10.98	5	0.961199	0.630593	0.898669	0.105946	0.814392	0.0204312	0.91689	0.25607	0.800494
Q9JHI5	Ivd	Isovaleryl-CoA dehydrogenase, mitochondrial OS=Mus musculus GN=Ivd PE=1 SV=1	6.73	6.98	-0.092341	0.206993	0.316604	0.18973	0.446479	0.00144719	0.229692	0.283035	0.027029	0.156652	0.169689	0.196328	0.306929	0.00323465	1.0661																			2.358	1.07	1	0.816499		1.16967		1.34478		1.04953		1.50036
Q5DTX6	Jcad	Junctional protein associated with coronary artery disease OS=Mus musculus GN=Jcad PE=1 SV=2	3.4	3.69	-0.00548691	0.104933	0.129757	-0.152301	0.0289553	-0.0253852	0.257007	0.118086	0.257469	0.232819	0.304422	0.1704	0.172906	0.214463	1.00381	0.358991	1.288	1.8	1	1.02628		1.31722		1.30402		0.719876		1.1628		0.872811		1.31618		0.7576	1.47	1	0.908131		0.941413		0.949296		0.92421		0.924145
Q9ET77	Jph3	Junctophilin-3 OS=Mus musculus GN=Jph3 PE=1 SV=1	3.34	4.35	-0.470923	-0.389607	0.0262203	-0.419765	-0.192228	-0.511105	0.0467712	0.101812	0.388192	0.348344	0.573225	0.105279	0.00495532	0.679628	1.386		2.016	1.71	1	0.75842		0.923309		1.20793		0.990045		0.921601		0.703391		1.44127
Q02257	Jup	Junction plakoglobin OS=Mus musculus GN=Jup PE=1 SV=3	7.04	11.64	0.0772587	1.5329	-0.346806	-0.00469399	-0.00614264	-0.0229357	-0.0713596	0.178443	2.96977	0.333243	0.272293	0.2676	0.140289	0.347943	1.05501	0.299773	6.846	5.18	3	1.10844	0.813713	0.824234	0.794071	0.830111	0.437869	0.829549	0.50883	1.15595	0.735943	0.954798	0.77619	1.04877	0.668693	6.711	4.01	4	0.916492	0.982324	31.1297	0.662845	0.610393	0.910923	0.986979	0.997367	0.809011
A2CG49	Kalrn	Kalirin OS=Mus musculus GN=Kalrn PE=1 SV=1	29.48	33.02	-0.133705	0.0382794	0.229716	0.22395	0.155124	0.11283	0.0906131	0.0535641	0.0799548	0.149361	0.072909	0.109289	0.0961767	0.112742	1.09711	3.86707e-10	2.024	12.21	7	0.879063	0.530138	0.981807	0.920109	1.29722	0.0202921	1.13618	0.263775	1.02512	0.816668	1.1359	0.523614	1.1585	0.148792	4.217	23.59	12	0.946764	0.779441	1.09251	0.581134	1.05479	0.603282	1.13254	0.239674	1.18948
P16388	Kcna1	Potassium voltage-gated channel subfamily A member 1 OS=Mus musculus GN=Kcna1 PE=1 SV=1	3.63	15.53	-1.3714	-0.892372	-0.847939	-0.511957	-0.180769	-0.277207	-0.0449842	0.294546	0.426676	0.0582737	0.301473	0.485323	0.148954	0.186652	2.58721	2.69784e-14	8.283	1.46	5	0.439501		0.751195		0.534256		0.551808		1.30101		0.912535		0.994003		12.93	0.98	6	0.30544	0.0880482	0.426392	0.176727	0.579144	0.181988	0.80978	0.283481	0.726466
P63141	Kcna2	Potassium voltage-gated channel subfamily A member 2 OS=Mus musculus GN=Kcna2 PE=1 SV=1	17.45	17.86	-0.83416	-0.87311	-0.589985	-0.535693	-0.20849	-0.288008	-0.118733	0.732072	0.535522	0.318217	0.110998	0.444784	0.151659	0.00595112	1.78282	0.00369743	9.018	8.97	5	0.978289	0.981735	0.825599	0.717373	0.848857	0.699026	0.742105	0.277263	1.20704	0.14992	0.853284	0.542553	0.922346	0.46137	19.44	15.5	8	0.362115	0.0271309	0.40271	0.00556858	0.55349	0.0103979	0.694854	0.0447615	0.656663
Q61423	Kcna4	Potassium voltage-gated channel subfamily A member 4 OS=Mus musculus GN=Kcna4 PE=1 SV=2	7.4	12.92	-0.675573	-0.456844	-0.407694	-0.123716	-0.21251	-0.118538	0.0810348	0.0584314	0.191358	0.119363	0.243047	0.162705	0.223141	0.0443587	1.59723																			11.01	6	6	0.644273	0.491765	0.800219	0.364724	0.799244	0.596208	1.03393	0.904513	0.934677
P62482	Kcnab2	Voltage-gated potassium channel subunit beta-2 OS=Mus musculus GN=Kcnab2 PE=2 SV=1	17.05	19.56	-0.947088	-0.655592	-0.387234	-0.377617	-0.0672904	-0.0275107	0.0550764	0.27707	0.293831	0.235972	0.232576	0.341327	0.177527	0.163329	1.92798	0	12.26	11.24	6	0.53134	0.00235768	0.64288	0.00944685	0.757887	0.0159722	0.81308	0.0360444	1.17307	0.0713847	0.961287	0.67498	1.01141	0.873559	12.53	9.37	5	0.620259	0.0380783	0.77309	0.102712	0.904278	0.375859	0.873634	0.0924238	1.00537
Q63959	Kcnc3	Potassium voltage-gated channel subfamily C member 3 OS=Mus musculus GN=Kcnc3 PE=1 SV=2	3.8	3.85	-1.22827	-0.680237	-0.855448	-0.523276	-0.468558	-0.583697	-0.0647921	0.480513	0.743775	0.08046	0.459739	0.570221	0.254223	0.0122596	2.34287		1.691	0.32	2	0.540175		0.898563		0.574925		0.871643		0.955713		0.755795		0.961845		2.731	3.55	2	0.337264		0.433419		0.531322		0.555416		0.546478
Q9Z0V2	Kcnd2	Potassium voltage-gated channel subfamily D member 2 OS=Mus musculus GN=Kcnd2 PE=1 SV=1	6.88	6.98	-0.0102464	0.075619	0.117508	0.027864	0.0373664	-0.0452529	0.098371	0.239227	0.227376	0.128538	0.11276	0.122149	0.18523	0.0339767	1.00713	0.831415	6.667	6.2	3	0.835804	0.218358	0.887812	0.485402	1.20241	0.173281	0.937003	0.701786	1.04005	0.706988	0.921994	0.45761	1.04184	0.852019	3.333	4.71	2	1.00665	0.953678	1.08891	0.477097	1.02996	0.810982	1.09333	0.508246	0.937392
Q9Z0V1	Kcnd3	Potassium voltage-gated channel subfamily D member 3 OS=Mus musculus GN=Kcnd3 PE=1 SV=1	4.76	4.96	-0.244572	-0.284031	-0.0311697	-0.108489	-0.0225818	-0.0510652	-0.149288	0.349614	0.0350191	0.0932875	0.134894	0.318708	0.120422	0.28714	1.18474		3.206	3.61	2	1.00183	0.994752	0.835511	0.348315	1.02441	0.91825	0.990957	0.943416	1.15091	0.670663	1.02391	0.854581	1.03796	0.776034	2.901	2.69	2	0.711144	0.498699	0.807317	0.613674	0.934888	0.823623	0.868216	0.692235	0.842097
Q9QXT8	Kcnip3	Calsenilin OS=Mus musculus GN=Kcnip3 PE=1 SV=2	3.69	3.89	-0.141753	-0.261871	-0.204672	-0.374014	-0.469627	-0.232881	-0.0851267	0.538368	0.462289	0.579273	0.431075	0.76091	0.357977	0.254032	1.10324		5.469	2.03	1	1.18012	0.755129	1.0461	0.927903	1.15263	0.588831	0.953168	0.7339	1.04857	0.876324	1.01413	0.916027	1.0677	0.653454	3.906	1.64	1	0.696195		0.664915		0.653256		0.624672		0.497348
Q9JM63	Kcnj10	ATP-sensitive inward rectifier potassium channel 10 OS=Mus musculus GN=Kcnj10 PE=1 SV=1	6.46	7.75	-0.46333	-0.331317	-0.284026	-0.375345	-0.42515	-0.303612	-0.114696	0.0503629	0.188236	0.211821	0.313986	0.313327	0.13508	0.137701	1.37872	0.0508996	0	0.1	0	0.742289		0.764644		0.9579		0.679664		0.580561		0.777721		1.00221		8.707	6.01	3	0.696763	0.297413	0.714335	0.888736	0.715005	0.822524	0.680117	0.79563	0.822438
P52189	Kcnj4	Inward rectifier potassium channel 4 OS=Mus musculus GN=Kcnj4 PE=1 SV=1	9.1	9.48	-0.339983	-0.232471	-0.0986035	-0.0451292	0.106288	-0.0784436	0.185293	0.209253	0.175717	0.367768	0.245742	0.118553	0.121029	0.024775	1.26574		2.022	1.65	1	0.713039		0.780937		0.779891		0.859223		1.01569		0.892532		1.15094		7.191	5.09	3	0.87538	0.618359	0.927732	0.806932	1.11841	0.304633	1.09326	0.589356	1.14086
Q08460	Kcnma1	Calcium-activated potassium channel subunit alpha-1 OS=Mus musculus GN=Kcnma1 PE=1 SV=2	20.27	21.73	-0.64514	-0.349353	-0.1253	-0.0520663	0.13307	0.00796656	0.181881	0.202541	0.152656	0.204187	0.247875	0.166557	0.215774	0.025437	1.56389	7.69716e-09	4.88	9.35	6	0.735551	0.512227	0.800033	0.411319	0.913671	0.645338	0.806939	0.121446	1.07584	0.636274	0.856962	0.119909	1.14992	0.256864	5.128	9.76	5	0.639875	0.159746	0.863156	0.251793	1.05798	0.424136	1.13684	0.112676	1.24117
Q9Z351	Kcnq2	Potassium voltage-gated channel subfamily KQT member 2 OS=Mus musculus GN=Kcnq2 PE=1 SV=1	6.29	6.46	0.257372	0.20354	0.222985	0.371529	0.376952	0.078398	0.389797	0.474998	0.254867	0.348752	0.26942	0.257432	0.136711	0.194132	1.1953	0.569764	1.581	1.93	1	1.72548	0.361449	1.06446	0.9193	1.05654	0.95168	1.37483	0.272954	1.55947	0.139714	0.987115	0.916992	1.25394	0.464591	0	0.08	0	1.08375	0.571479	1.40974	0.182791	1.53753	0.14769	1.50124	0.178617	1.28614
Q6ZPR4	Kcnt1	Potassium channel subfamily T member 1 OS=Mus musculus GN=Kcnt1 PE=2 SV=2	5.24	5.63	-0.359668	-0.396904	-0.278373	-0.423583	-0.152969	0.00575839	0.0488545	0.575271	0.231085	0.111124	0.145175	0.174317	0.278761	0.0976541	1.28313	0.188419	0.7353	2.04	1	1.21583		0.640727		0.894069		0.663879		1.03035		1.21106		1.11761		1.961	2.35	2	0.691831	0.492231	0.880667	0.771085	0.766981	0.539823	0.794096	0.405958	0.817723
Q6WVG3	Kctd12	BTB/POZ domain-containing protein KCTD12 OS=Mus musculus GN=Kctd12 PE=1 SV=1	10.73	13.77	0.396762	0.295518	0.0720003	0.0868957	-0.0667869	-0.0234995	-0.013546	0.3	0.238444	0.228402	0.169187	0.298885	0.0772034	0.0916609	1.31655	1.15423e-05	13.76	4.7	4	1.19475	0.334099	1.16091	0.384973	0.937463	0.649741	0.952159	0.715182	0.766495	0.233243	0.93026	0.892114	0.92534	0.634788	13.76	6	5	1.67154	0.114517	1.47809	0.049302	1.25932	0.116704	1.20219	0.170895	1.15676
Q5DTY9	Kctd16	BTB/POZ domain-containing protein KCTD16 OS=Mus musculus GN=Kctd16 PE=1 SV=2	25.52	28.45	-0.695262	-0.351846	-0.178455	-0.0477183	0.0150942	-0.103183	0.0751936	0.0412886	0.0920541	0.121707	0.153228	0.139244	0.116946	0.0691673	1.61918	0	15.69	15.48	10	0.634508	0.0456516	0.760793	0.00303942	0.803436	0.00507537	0.872322	0.352814	0.91423	0.298491	0.856136	0.0902393	0.99678	0.973459	22.72	20.15	13	0.59935	0.000173802	0.750069	0.00131805	0.910159	0.171557	0.962461	0.496939	1.01833
Q3U0V1	Khsrp	Far upstream element-binding protein 2 OS=Mus musculus GN=Khsrp PE=1 SV=2	3.9	4.04	1.07335	0.259372	0.0690332	0.481786	0.405178	0.147184	0.294714	0.290331	0.0798926	0.2944	0.460245	0.102825	0.220002	0.0227976	2.10431		3.209	3.33	2	2.42611	0.0791239	1.15099	0.659062	1.21185	0.462289	1.11446	0.818503	1.3927	0.522308	0.994207	0.978176	1.21301	0.388739
Q7TSH8	Kiaa0195	Uncharacterized protein KIAA0195 OS=Mus musculus GN=Kiaa0195 PE=2 SV=1	4.49	5.01	-0.283654	-0.453493	-0.360047	-0.10976	0.0177673	0.00649663	0.132005	0.269077	0.112207	0.0506457	0.0859185	0.422834	0.168944	0.0156425	1.21727		1.838	2.94	2	0.93732	0.925203	0.771559	0.233183	0.798722	0.266698	0.888526	0.57954	1.24553	0.270662	0.924686	0.573565	1.08745	0.620663
Q8R0A7	Kiaa0513	Uncharacterized protein KIAA0513 OS=Mus musculus GN=Kiaa0513 PE=2 SV=1	6.44	6.83	-1.04698	-0.915487	-0.406896	-0.126564	-0.135598	0.0305162	-0.0672554	0.444965	0.573468	0.255258	0.126232	0.123492	0.0701755	0.0341468	2.06619																			4.914	3.52	2	0.601928	0.00938518	0.70223	0.0333466	0.854764	0.11156	0.974474	0.788613	0.967092
Q80TL4	Kiaa1045	Protein KIAA1045 OS=Mus musculus GN=Kiaa1045 PE=2 SV=2	16.78	17.16	-0.802123	-0.483003	-0.449171	-0.171601	-0.361386	-0.0150082	-0.21665	0.166921	0.34174	0.103189	0.303775	0.0949927	0.279062	0.208702	1.74367	0	16.5	12.53	6	0.612111	0.00256507	0.926731	0.516695	0.752965	0.0409289	1.13151	0.385983	0.743703	0.00743523	1.2017	0.080465	0.728223	0.0107957	17.75	12.74	6	0.501789	0.00141848	0.582132	0.00115804	0.675329	0.000408222	0.798514	0.00692685	0.755514
Q80TK0	Kiaa1107	Uncharacterized protein KIAA1107 OS=Mus musculus GN=Kiaa1107 PE=2 SV=5	9.8	10.47	-0.182205	0.0576516	-0.116223	0.101139	-0.287293	0.0297977	-0.0350257	0.224163	0.0549135	0.0504844	0.206945	0.110826	0.122861	0.0675714	1.13462	0.0844575	2.411	5.69	4	0.736623	0.0656282	0.998992	0.996289	0.886122	0.728393	1.23069	0.533782	0.758223	0.195473	1.12151	0.512519	0.935226	0.621311	1.607	5.67	4	0.96126	0.693141	1.04777	0.638413	0.939537	0.557914	1.08478	0.437738	0.884115
A2AAE1	Kiaa1109	Uncharacterized protein KIAA1109 OS=Mus musculus GN=Kiaa1109 PE=1 SV=4	3.34	3.82	0.3074	-0.153953	-0.0797872	0.0448022	0.0331574	-0.0516707	-0.154282	0.207781	0.3006	0.290087	0.119554	0.0966449	0.0863514	0.280892	1.23748	0.177521	0.2797	2.12	2	1.36968	0.370806	0.738852	0.441294	1.18187	0.492213	0.956078	0.889703	0.9612	0.797287	0.900399	0.670335	0.720848	0.136713	0.2797	2.34	1	1.31839	0.350588	0.878408	0.662628	0.799118	0.264261	1.12685	0.440121	1.01497
Q6P5U7	Kiaa1239	Leucine-rich repeat and WD repeat-containing protein KIAA1239 OS=Mus musculus GN=Kiaa1239 PE=1 SV=2	21.91	22.99	0.0531699	0.0488111	0.14216	0.0624862	0.178739	0.0775215	0.0627859	0.156286	0.1497	0.0643933	0.164016	0.283809	0.273341	0.0454254	1.03754	0.890731	4.076	11.2	6	0.924228	0.599734	0.920511	0.663685	1.06207	0.619903	0.927262	0.614111	0.902138	0.67192	0.852576	0.115424	1.05004	0.661584	5.511	16.02	8	1.14563	0.106489	1.0709	0.439551	1.15899	0.0882763	1.05592	0.366797	1.25567
Q148V7	Kiaa1468	LisH domain and HEAT repeat-containing protein KIAA1468 OS=Mus musculus GN=Kiaa1468 PE=1 SV=1	17.61	21.07	-0.186041	-0.140814	-0.0560599	0.0875425	-0.075228	0.077486	0.0719082	0.298071	0.186752	0.113472	0.117904	0.264385	0.178255	0.0512603	1.13764	0.511432	1.974	2.96	2	1.1113	0.677527	0.96656	0.79014	0.882969	0.704225	1.01542	0.941399	0.769175	0.287741	0.941407	0.679265	1.02022	0.91441	6.661	15.96	7	0.812101	0.0543453	0.987819	0.903209	1.03067	0.746421	1.16769	0.864896	1.07616
[truncated: 1,086 more rows]
[truncated: 22 more columns]
