# Supplementary material for: Dynamics of the mouse brain cortical synaptic proteome during postnatal brain development
Source: Sci Rep. 2016 Oct 17;6:35456. doi: 10.1038/srep35456 (PMC5066275; doi:10.1038/srep35456)
Supplement: Supplementary Table S3 [file srep35456-s4.xls]

## Sheet: Sheet1
Supplemental Table 3. Complete protein (A) and peptide (B) list of the first iTRAQ replicate analyzed with Protein Pilot.
Data obtained by mass spectrometry for the first experiment was analyzed with ProteinPilotTM software as the search engine. MS/MS spectra were searched against a mouse database without isoforms (Uniprot-Swissprot_2014/03).
The parameters were set to iTRAQ 8-plex (peptide labeled), cysteine modification by MMTS, and trypsin digest.
The detected protein threshold was set to 0.05 (10% confidence), bias correction was executed, and iTRAQ isotope correction factors were included.
The fold change between labeled peptides (denominator: iTRAQ label 121, age P280) was calculated during the search.
The iTRAQ labels 113, 114, 115, 116, 117, 118, 119 and 121 correspond to mouse age P9, P15, P21, P27, P35, P70, P140 and P280 respectively.

## Sheet: sTable3A_Proteins
sTable 3A. Complete protein list of the first iTRAQ replicate from the raw Protein Pilot output.
N	Unused	Total	%Cov	%Cov(50)	%Cov(95)	Accession	Name	Species	Peptides(95%)			113:121	PVal 113:121	EF 113:121	LowerCI 113:121	UpperCI 113:121	114:121	PVal 114:121	EF 114:121	LowerCI 114:121	UpperCI 114:121	115:121	PVal 115:121	EF 115:121	LowerCI 115:121	UpperCI 115:121	116:121	PVal 116:121	EF 116:121	LowerCI 116:121	UpperCI 116:121	117:121	PVal 117:121	EF 117:121	LowerCI 117:121	UpperCI 117:121	118:121	PVal 118:121	EF 118:121	LowerCI 118:121	UpperCI 118:121	119:121	PVal 119:121	EF 119:121	LowerCI 119:121	UpperCI 119:121	Biological Processes	Molecular Function	PANTHER ID
1	267.01	267.01	62.78	57.16	48.22	sp|P16546|SPTN1_MOUSE	Spectrin alpha chain, non-erythrocytic 1 OS=Mus musculus GN=Sptan1 PE=1 SV=4	MOUSE	182			0.710485	1.03949e-17	1.06812	0.665176	0.758881	0.823665	1.4e-11	1.05195	0.782985	0.866458	0.899701	8.82792e-05	1.05228	0.854998	0.946742	0.938929	0.00497389	1.04407	0.899298	0.980307	1.0365	0.0569017	1.03721	0.999317	1.07507	0.994766	0.815306	1.04491	0.952014	1.03944	1.12918	1.00196e-08	1.03928	1.0865	1.17354
2	189.11	189.37	55.82	45.87	39.61	sp|Q62261|SPTB2_MOUSE	Spectrin beta chain, non-erythrocytic 1 OS=Mus musculus GN=Sptbn1 PE=1 SV=2	MOUSE	118			0.771972	1.60932e-13	1.06071	0.727787	0.81884	0.857457	3.02734e-08	1.05151	0.815451	0.901627	0.928216	0.00616576	1.05417	0.880521	0.978495	0.940018	0.0757472	1.07081	0.877856	1.00658	1.03306	0.127659	1.04294	0.990531	1.07742	0.975018	0.184651	1.03833	0.939026	1.01239	1.09051	4.07028e-05	1.04064	1.04792	1.13483
3	188.51	188.6	36.66	31.89	28.18	sp|O88737|BSN_MOUSE	Protein bassoon OS=Mus musculus GN=Bsn PE=1 SV=4	MOUSE	107			0.562189	8.84002e-16	1.12373	0.500288	0.631749	0.674281	2.10768e-18	1.07314	0.628327	0.723596	0.806707	1.20515e-09	1.06477	0.757633	0.85896	0.822837	3.14946e-05	1.09228	0.753318	0.898772	1.03892	0.0780114	1.04347	0.995644	1.08408	0.87129	8.23967e-08	1.04791	0.831454	0.913035	1.02934	0.22763	1.04842	0.981795	1.07918
4	157.92	158.13	58.24	56.56	54.39	sp|Q6PIC6|AT1A3_MOUSE	Sodium/potassium-transporting ATPase subunit alpha-3 OS=Mus musculus GN=Atp1a3 PE=1 SV=1	MOUSE	180			0.452841	2.30868e-15	1.10301	0.410549	0.49949	0.710006	1.77005e-08	1.09201	0.650183	0.775335	0.872375	0.0057225	1.0977	0.794733	0.957603	0.866063	0.00103631	1.08335	0.799428	0.938253	1.12282	0.000868238	1.06537	1.05393	1.19622	0.841002	6.20084e-06	1.06511	0.789589	0.895763	1.10276	0.00376748	1.06525	1.03522	1.17471
5	145.04	145.73	33.2	22.68	21.34	sp|Q8C8R3|ANK2_MOUSE	Ankyrin-2 OS=Mus musculus GN=Ank2 PE=1 SV=2	MOUSE	84			1.06709	0.207815	1.10742	0.963579	1.18172	1.01455	0.75321	1.09585	0.925808	1.1118	1.01279	0.837475	1.1314	0.895166	1.14587	1.00585	0.905459	1.1029	0.912008	1.10936	1.02666	0.544682	1.09029	0.941639	1.11936	0.950482	0.19791	1.08117	0.879122	1.02764	1.034	0.535114	1.11322	0.928832	1.15107
6	143.8	147.49	35.2	20.72	14.52	sp|Q9QXS1|PLEC_MOUSE	Plectin OS=Mus musculus GN=Plec PE=1 SV=2	MOUSE	64			0.714773	1.44359e-08	1.11271	0.642373	0.795333	0.782213	1.16824e-10	1.06906	0.731684	0.836232	0.878724	2.4449e-05	1.05934	0.829501	0.930867	0.898085	0.00102538	1.0649	0.843354	0.956368	1.0095	0.748996	1.0603	0.952089	1.07038	0.998848	0.966908	1.05661	0.945337	1.05539	1.1623	1.81879e-07	1.05416	1.10258	1.22525
7	143.4	149.33	28.41	18.67	16.67	sp|Q9QYX7|PCLO_MOUSE	Protein piccolo OS=Mus musculus GN=Pclo PE=1 SV=4	MOUSE	78			0.733599	2.67352e-09	1.09412	0.67049	0.802648	0.791059	4.55522e-07	1.08723	0.727589	0.860067	0.881631	0.00261492	1.08374	0.813509	0.955458	0.8025	9.8183e-05	1.11176	0.721826	0.892191	1.0901	0.0179061	1.07353	1.01544	1.17026	0.878868	0.000601872	1.0741	0.818233	0.943995	1.02819	0.445729	1.07506	0.956408	1.10536
8	97.17	97.49	48	40.65	39.23	sp|Q9R0K7|AT2B2_MOUSE	Plasma membrane calcium-transporting ATPase 2 OS=Mus musculus GN=Atp2b2 PE=1 SV=2	MOUSE	64			0.501281	3.38627e-11	1.16581	0.429983	0.584401	0.679991	2.65738e-10	1.09713	0.619788	0.746042	0.845794	2.22619e-05	1.07287	0.788351	0.907424	0.845405	0.000128835	1.08323	0.780452	0.915763	1.04328	0.117045	1.05493	0.988954	1.10059	0.829707	3.87181e-05	1.08479	0.764852	0.900062	1.1096	0.00077182	1.05937	1.04742	1.17548
9	93.63	94.31	45.11	40.18	36.68	sp|P13595|NCAM1_MOUSE	Neural cell adhesion molecule 1 OS=Mus musculus GN=Ncam1 PE=1 SV=3	MOUSE	65			1.4261	2.32167e-06	1.13696	1.25432	1.62141	1.34501	2.25276e-05	1.13145	1.18875	1.52182	1.33861	1.73372e-05	1.12682	1.18794	1.50837	1.20605	0.00237598	1.12323	1.07373	1.35468	1.0054	0.85098	1.05936	0.949062	1.06507	0.861814	0.000165434	1.07437	0.802155	0.92591	1.14542	0.00186792	1.08546	1.05523	1.24331
10	91.44	92.83	28.08	21.1	18.14	sp|P14873|MAP1B_MOUSE	Microtubule-associated protein 1B OS=Mus musculus GN=Map1b PE=1 SV=2	MOUSE	50			2.71989	1.66447e-17	1.1498	2.36553	3.12734	1.48909	1.68711e-10	1.09931	1.35457	1.63697	1.1624	0.00916026	1.11744	1.04023	1.29892	1.18871	0.000404911	1.09474	1.08583	1.30133	0.899994	0.000768458	1.06021	0.848879	0.954187	1.05749	0.141356	1.0782	0.980793	1.14018	0.973867	0.524645	1.08696	0.895958	1.05855
11	89.38	90.44	37.37	30.21	27.88	sp|Q68FD5|CLH1_MOUSE	Clathrin heavy chain 1 OS=Mus musculus GN=Cltc PE=1 SV=3	MOUSE	57			0.457569	1.97723e-12	1.16968	0.39119	0.535211	0.715218	8.62917e-11	1.08019	0.662125	0.772569	0.628512	6.7189e-10	1.12279	0.559776	0.705688	0.946754	0.279857	1.10628	0.855796	1.04738	0.64898	3.82041e-11	1.10129	0.589289	0.714717	1.14559	0.000590779	1.07629	1.06439	1.23299	0.667613	3.91736e-13	1.07959	0.618393	0.72075
12	88.13	89.78	35.28	28.83	26.15	sp|P20357|MTAP2_MOUSE	Microtubule-associated protein 2 OS=Mus musculus GN=Map2 PE=1 SV=2	MOUSE	45			1.14672	0.0170951	1.11768	1.02599	1.28166	1.16911	0.000213522	1.08078	1.08173	1.26355	1.20322	0.000737347	1.10785	1.08609	1.33298	1.23114	2.86178e-06	1.08055	1.13936	1.33031	0.959345	0.279754	1.07955	0.888656	1.03566	1.12069	0.000382627	1.06128	1.05598	1.18937	1.04137	0.133089	1.05489	0.987186	1.09853
13	85.33	86.49	70.88	63.64	59.76	sp|O08599|STXB1_MOUSE	Syntaxin-binding protein 1 OS=Mus musculus GN=Stxbp1 PE=1 SV=2	MOUSE	72			0.398655	6.9178e-12	1.19549	0.333466	0.476589	0.541637	3.1979e-14	1.10168	0.491646	0.59671	0.608579	3.30437e-08	1.15029	0.529068	0.70004	0.741151	0.000444625	1.16867	0.634185	0.866159	1.04298	0.348104	1.0942	0.953191	1.14123	0.868344	0.000129493	1.06833	0.812808	0.927674	0.920466	0.108056	1.10751	0.831116	1.01942
14	85.14	85.74	67.85	62.31	62.31	sp|P68369|TBA1A_MOUSE	Tubulin alpha-1A chain OS=Mus musculus GN=Tuba1a PE=1 SV=1	MOUSE	96			2.88102	0.000910486	1.39502	2.06522	4.01906	2.09967	0.00416283	1.41878	1.47991	2.97897	1.00446	0.955132	1.22928	0.817116	1.23476	1.5962	0.00359198	1.23592	1.2915	1.97278	0.71109	0.0203956	1.28934	0.551514	0.916837	1.27827	0.0315848	1.23387	1.03598	1.57721	0.665651	0.0254351	1.38402	0.480954	0.921274
14	0	85.74	67.85	62.31	62.31	sp|P05213|TBA1B_MOUSE	Tubulin alpha-1B chain OS=Mus musculus GN=Tuba1b PE=1 SV=2	MOUSE	96
14	0	83.61	62.81	57.24	57.24	sp|P68373|TBA1C_MOUSE	Tubulin alpha-1C chain OS=Mus musculus GN=Tuba1c PE=1 SV=1	MOUSE	94
15	83.83	87.01	23.39	11.22	8.506	sp|Q9JHU4|DYHC1_MOUSE	Cytoplasmic dynein 1 heavy chain 1 OS=Mus musculus GN=Dync1h1 PE=1 SV=2	MOUSE	40			1.33725	7.46366e-07	1.1079	1.20701	1.48153	1.16598	0.000295109	1.08222	1.0774	1.26185	1.00806	0.838766	1.0822	0.9315	1.09092	1.10918	0.0064534	1.07587	1.03096	1.19333	0.934901	0.0858343	1.08024	0.865454	1.00992	1.12191	0.00168592	1.07193	1.04663	1.20261	0.963162	0.417416	1.0967	0.878235	1.0563
16	79.92	80.28	50.82	38.6	37.06	sp|P17710|HXK1_MOUSE	Hexokinase-1 OS=Mus musculus GN=Hk1 PE=1 SV=3	MOUSE	49			1.15865	0.000549831	1.08127	1.07156	1.25282	0.936878	0.0272262	1.05907	0.884624	0.992219	0.948066	0.0964445	1.06549	0.889797	1.01015	0.909338	0.00842033	1.07137	0.84876	0.974239	0.993146	0.808007	1.05885	0.937951	1.05159	1.14708	3.07154e-05	1.05932	1.08284	1.21513	0.941274	0.0406526	1.05949	0.888423	0.997268
17	78.62	78.7	69.57	67.86	63.52	sp|P56480|ATPB_MOUSE	ATP synthase subunit beta, mitochondrial OS=Mus musculus GN=Atp5b PE=1 SV=2	MOUSE	88			1.53963	0.000401562	1.23962	1.24202	1.90856	1.02665	0.72441	1.16501	0.881233	1.19606	1.23979	0.0886689	1.28435	0.965303	1.59233	0.841342	0.0213146	1.15549	0.728125	0.972163	1.08499	0.262372	1.15844	0.936597	1.25689	0.974005	0.653489	1.12753	0.863838	1.09822	1.14306	0.0633081	1.15234	0.991949	1.3172
18	77.5	80.06	58.78	54.82	47.16	sp|Q8CAQ8|IMMT_MOUSE	Mitochondrial inner membrane protein OS=Mus musculus GN=Immt PE=1 SV=1	MOUSE	51			1.54105	2.0007e-10	1.10458	1.39515	1.70221	1.03294	0.470826	1.09443	0.943811	1.13048	1.15271	0.000689761	1.08057	1.06676	1.24559	0.834937	0.0300051	1.17573	0.710144	0.98166	1.09974	0.000757129	1.05369	1.0437	1.15878	0.980848	0.459002	1.05383	0.930751	1.03364	1.10944	0.000843873	1.05943	1.0472	1.17538
19	72.23	73.77	64.56	56.42	55.15	sp|Q03265|ATPA_MOUSE	ATP synthase subunit alpha, mitochondrial OS=Mus musculus GN=Atp5a1 PE=1 SV=1	MOUSE	70			1.58608	1.32833e-09	1.11105	1.42756	1.76221	1.05101	0.133973	1.0683	0.98381	1.1228	1.17111	0.0033924	1.10616	1.05871	1.29543	0.84567	0.00180958	1.10452	0.765646	0.934058	1.10143	0.0336053	1.09259	1.0081	1.20341	0.948852	0.3246	1.11335	0.852248	1.05641	1.14109	0.000265206	1.06673	1.06971	1.21723
20	70.17	71.84	44.48	34.33	28.21	sp|F6SEU4|SYGP1_MOUSE	Ras/Rap GTPase-activating protein SynGAP OS=Mus musculus GN=Syngap1 PE=1 SV=2	MOUSE	46			0.574041	1.32838e-05	1.24224	0.462099	0.713099	0.680268	2.30047e-05	1.16938	0.581733	0.795492	0.7809	3.93182e-06	1.09326	0.714284	0.85373	0.825184	0.202538	1.35171	0.610473	1.11541	1.06012	0.299982	1.11977	0.946727	1.18709	0.811412	2.79634e-06	1.07653	0.753729	0.873508	1.07117	0.230077	1.12151	0.955109	1.20133
21	69.62	69.91	58.06	50.4	47.58	sp|P46460|NSF_MOUSE	Vesicle-fusing ATPase OS=Mus musculus GN=Nsf PE=1 SV=2	MOUSE	42			0.567052	6.19436e-11	1.12453	0.504258	0.637667	0.751827	1.88751e-07	1.09051	0.689427	0.819875	0.770954	1.79144e-08	1.07241	0.718899	0.826779	1.00856	0.87206	1.11305	0.906118	1.12258	0.820294	5.3668e-07	1.06585	0.769616	0.87431	1.116	0.000412854	1.05805	1.05477	1.18078	0.771904	2.03306e-10	1.05804	0.729561	0.816704
22	66.37	67.14	58.2	55.26	50.31	sp|P63017|HSP7C_MOUSE	Heat shock cognate 71 kDa protein OS=Mus musculus GN=Hspa8 PE=1 SV=1	MOUSE	56			0.941497	0.379792	1.15604	0.814412	1.08841	1.02953	0.687468	1.16775	0.881641	1.20224	0.909742	0.489044	1.3376	0.680132	1.21687	1.1205	0.0555689	1.12412	0.996782	1.25958	0.784913	0.00313562	1.15216	0.681256	0.904342	1.0913	0.10665	1.11566	0.978172	1.21752	0.89126	0.123622	1.16411	0.765613	1.03753
23	66.22	148.74	58.33	55.1	52.84	sp|Q6PIE5|AT1A2_MOUSE	Sodium/potassium-transporting ATPase subunit alpha-2 OS=Mus musculus GN=Atp1a2 PE=1 SV=1	MOUSE	149			0.444537	5.46284e-12	1.15094	0.386238	0.511634	0.578095	1.66811e-12	1.09427	0.528291	0.632595	0.834827	3.3764e-05	1.07709	0.775078	0.899182	0.761049	0.000146895	1.13475	0.670678	0.863597	1.0972	0.00713326	1.06749	1.02784	1.17125	0.823059	8.99919e-06	1.07549	0.765287	0.885193	1.1561	6.16016e-05	1.06451	1.08604	1.23068
24	65.26	65.49	66.29	61.8	60.45	sp|Q9CWF2|TBB2B_MOUSE	Tubulin beta-2B chain OS=Mus musculus GN=Tubb2b PE=1 SV=1	MOUSE	84			8.26788					4.50468					1.80874					2.7978					0.617544					1.09917					0.868793
25	64.92	66.01	54.01	45.58	41.71	sp|Q62108|DLG4_MOUSE	Disks large homolog 4 OS=Mus musculus GN=Dlg4 PE=1 SV=1	MOUSE	47			0.437879	2.06681e-09	1.19746	0.365673	0.524342	0.564887	1.83371e-09	1.12887	0.5004	0.637683	0.64727	2.14864e-07	1.12986	0.572879	0.731321	0.636164	2.90324e-06	1.16464	0.546234	0.7409	1.01873	0.644387	1.08553	0.938461	1.10585	0.714083	3.21333e-09	1.07817	0.66231	0.769904	0.999686	0.995972	1.13442	0.881233	1.13406
26	64.39	66.04	47.13	35.95	29.36	sp|Q6PH08|ERC2_MOUSE	ERC protein 2 OS=Mus musculus GN=Erc2 PE=2 SV=2	MOUSE	32			0.6986	1.97892e-06	1.13366	0.616232	0.791979	0.803654	0.000186492	1.11089	0.723434	0.89277	0.876712	0.00118462	1.07807	0.813226	0.945155	0.862364	0.237731	1.28519	0.670999	1.10831	1.02722	0.415242	1.0686	0.961276	1.0977	0.938852	0.0558516	1.06693	0.879953	1.00169	1.04008	0.204711	1.06384	0.97767	1.10648
27	63.76	64.79	43.44	34.48	31.68	sp|Q9QWI6|SRCN1_MOUSE	SRC kinase signaling inhibitor 1 OS=Mus musculus GN=Srcin1 PE=1 SV=2	MOUSE	35			0.722077	1.71766e-05	1.13753	0.634777	0.821384	0.921576	0.0849773	1.09819	0.839176	1.01207	1.18175	0.0179146	1.14566	1.03151	1.35388	1.04377	0.487781	1.1329	0.921328	1.18248	0.977761	0.640367	1.10243	0.88691	1.07792	0.980404	0.571164	1.07329	0.91346	1.05225	1.122	0.0170352	1.09738	1.02244	1.23126
28	63.18	63.55	44.41	35.52	30.57	sp|P39053|DYN1_MOUSE	Dynamin-1 OS=Mus musculus GN=Dnm1 PE=1 SV=2	MOUSE	42			0.473122	1.74496e-07	1.22182	0.387228	0.578069	0.729347	1.75795e-05	1.12475	0.648455	0.820329	0.720165	7.37296e-07	1.10163	0.653725	0.793359	1.0408	0.268532	1.07605	0.967243	1.11995	0.863035	0.000450678	1.07608	0.802017	0.928696	1.20242	4.12608e-05	1.0764	1.11708	1.29429	0.782021	3.72248e-06	1.08473	0.720933	0.848285
29	62.74	62.79	75.5	70.81	69.13	sp|P48962|ADT1_MOUSE	ADP/ATP translocase 1 OS=Mus musculus GN=Slc25a4 PE=1 SV=4	MOUSE	74			1.69309	0.000248295	1.22644	1.38049	2.07648	1.06118	0.28342	1.12496	0.943305	1.19378	1.21199	0.125005	1.2932	0.937206	1.56734	0.848928	0.0244044	1.14709	0.740073	0.973794	1.01129	0.8351	1.12578	0.898299	1.13849	0.975816	0.650097	1.12527	0.867181	1.09806	1.16383	0.0766923	1.1873	0.980227	1.38182
30	61.1	61.34	51.86	45.67	40.99	sp|Q64521|GPDM_MOUSE	Glycerol-3-phosphate dehydrogenase, mitochondrial OS=Mus musculus GN=Gpd2 PE=1 SV=2	MOUSE	36			1.35286	4.12763e-05	1.13455	1.19241	1.53489	0.998884	0.97946	1.09233	0.914453	1.09111	1.10906	0.0174718	1.08746	1.01986	1.20605	0.853135	0.0123928	1.12922	0.75551	0.963374	1.08071	0.110967	1.10155	0.981084	1.19046	1.0413	0.372223	1.09596	0.950126	1.14121	1.10429	0.0407315	1.09934	1.0045	1.21399
31	58.87	58.87	53.22	36.27	34.55	sp|Q3UNH4|GRIN1_MOUSE	G protein-regulated inducer of neurite outgrowth 1 OS=Mus musculus GN=Gprin1 PE=1 SV=2	MOUSE	34			0.952943	0.318453	1.10188	0.864836	1.05003	1.15998	0.000612081	1.08239	1.07168	1.25556	1.1419	0.00828757	1.10059	1.03753	1.25677	1.17715	8.40002e-05	1.07604	1.09397	1.26665	1.10088	0.0490149	1.10038	1.00046	1.21139	0.902375	0.016819	1.08638	0.830626	0.980322	1.11681	0.0181955	1.09451	1.02038	1.22236
32	58.17	58.81	44.17	40.32	34.99	sp|P23819|GRIA2_MOUSE	Glutamate receptor 2 OS=Mus musculus GN=Gria2 PE=1 SV=3	MOUSE	31			0.6087	2.0964e-06	1.17322	0.518826	0.714141	0.690993	1.93525e-06	1.12557	0.613908	0.777758	0.819609	0.0172248	1.17349	0.698435	0.961806	0.806389	0.00112451	1.12606	0.716116	0.908043	1.11684	0.151224	1.16685	0.957137	1.30319	0.817312	0.0010046	1.11619	0.732233	0.912275	1.01026	0.872465	1.13953	0.886557	1.15122
33	57.25	58.41	39.17	29.88	28.18	sp|Q9DBG3|AP2B1_MOUSE	AP-2 complex subunit beta OS=Mus musculus GN=Ap2b1 PE=1 SV=1	MOUSE	36			0.773331	0.109198	1.38947	0.556566	1.07452	0.93531	0.477861	1.23015	0.76032	1.15058	0.837041	0.0105682	1.13159	0.739707	0.947183	0.984256	0.863741	1.22935	0.80063	1.21	0.934552	0.387808	1.18639	0.787727	1.10874	1.09203	0.202056	1.15729	0.943608	1.2638	1.02749	0.785977	1.24942	0.822372	1.28376
34	57.14	57.66	45	36.04	29.06	sp|P58281|OPA1_MOUSE	Dynamin-like 120 kDa protein, mitochondrial OS=Mus musculus GN=Opa1 PE=1 SV=1	MOUSE	34			1.53728	3.96587e-08	1.12525	1.36617	1.72983	1.05938	0.187653	1.09141	0.970651	1.15622	1.1631	0.00121212	1.08974	1.06732	1.26747	0.845272	0.000898331	1.09711	0.770454	0.927356	1.04976	0.13988	1.06765	0.983246	1.12078	0.96881	0.368076	1.07351	0.902471	1.04003	1.08961	0.0275037	1.07851	1.0103	1.17515
35	57.08	57.43	71.86	66.28	62.33	sp|P05202|AATM_MOUSE	Aspartate aminotransferase, mitochondrial OS=Mus musculus GN=Got2 PE=1 SV=1	MOUSE	45			0.508456	4.90327e-11	1.1216	0.45333	0.570285	0.603064	2.27139e-11	1.08582	0.555401	0.654817	0.680787	1.10147e-06	1.12564	0.604799	0.766322	0.804679	0.000853811	1.12337	0.716311	0.903949	1.1007	0.0121216	1.0754	1.02353	1.1837	0.886027	0.00320959	1.07861	0.821449	0.955682	0.954131	0.220706	1.08045	0.883088	1.03089
36	56.14	58.27	40	33.92	31.08	sp|P12960|CNTN1_MOUSE	Contactin-1 OS=Mus musculus GN=Cntn1 PE=1 SV=1	MOUSE	37			0.851879	0.00561862	1.1147	0.764226	0.949586	1.00896	0.791673	1.0715	0.941636	1.0811	1.09578	0.10936	1.12033	0.97809	1.22764	0.981044	0.798454	1.16566	0.841623	1.14356	1.15692	0.00040092	1.07563	1.07557	1.24442	0.865008	0.00221667	1.09106	0.792812	0.943778	1.07683	0.0309213	1.06888	1.00743	1.15101
37	55.44	56.11	59.51	51.04	47.65	sp|P52480|KPYM_MOUSE	Pyruvate kinase PKM OS=Mus musculus GN=Pkm PE=1 SV=4	MOUSE	36			0.553045	3.43111e-08	1.1498	0.480993	0.635889	0.591764	4.06982e-08	1.13316	0.522224	0.670565	0.675084	8.43188e-06	1.14613	0.589013	0.773732	0.843223	0.00421983	1.1161	0.755509	0.94112	1.08739	0.061157	1.09211	0.995681	1.18755	0.943399	0.2322	1.10386	0.854636	1.04138	0.970987	0.410706	1.07601	0.902399	1.04479
38	55.39	57.15	41.15	30.6	27.23	sp|P17426|AP2A1_MOUSE	AP-2 complex subunit alpha-1 OS=Mus musculus GN=Ap2a1 PE=1 SV=1	MOUSE	36			0.696789	0.000346947	1.17962	0.590692	0.821944	0.840805	0.0126621	1.13901	0.738188	0.957688	0.787457	0.000374559	1.11651	0.705286	0.879202	0.911681	0.116475	1.12585	0.809772	1.02641	0.911372	0.112661	1.12481	0.810248	1.02512	1.02426	0.552109	1.08806	0.941363	1.11446	0.882815	0.0510773	1.13351	0.778831	1.00068
39	55.15	58.33	23.63	15.13	11.67	sp|Q9QYR6|MAP1A_MOUSE	Microtubule-associated protein 1A OS=Mus musculus GN=Map1a PE=1 SV=2	MOUSE	27			0.995473	0.957671	1.18926	0.837055	1.18387	0.94487	0.218359	1.09655	0.861675	1.0361	0.985398	0.780987	1.11315	0.885232	1.0969	1.05631	0.18599	1.08621	0.97247	1.14737	0.992118	0.884592	1.11685	0.888315	1.10805	1.038	0.458231	1.10678	0.937859	1.14884	1.01231	0.792294	1.09873	0.921349	1.11226
40	54.83	55.47	13.51	7.657	6.117	sp|Q91ZX7|LRP1_MOUSE	Prolow-density lipoprotein receptor-related protein 1 OS=Mus musculus GN=Lrp1 PE=1 SV=1	MOUSE	27			1.44087	2.0916e-05	1.15698	1.24536	1.66706	1.17418	0.056428	1.17975	0.995279	1.38525	1.24918	0.0259823	1.21382	1.02913	1.51629	1.04388	0.531518	1.14917	0.908378	1.1996	1.04093	0.573971	1.15562	0.900758	1.20292	0.992167	0.913732	1.15901	0.856045	1.14993	1.07249	0.34674	1.16179	0.923138	1.24601
41	54.55	54.65	87.67	85.9	83.26	sp|P06837|NEUM_MOUSE	Neuromodulin OS=Mus musculus GN=Gap43 PE=1 SV=1	MOUSE	48			1.94504	2.61307e-14	1.09553	1.77542	2.13086	1.85304	9.56579e-15	1.08443	1.70877	2.00949	1.59613	2.79187e-11	1.0913	1.4626	1.74185	1.52985	1.79783e-09	1.10196	1.38831	1.68583	0.97904	0.523231	1.06962	0.915316	1.0472	0.960037	0.348121	1.09172	0.87938	1.04809	1.20524	1.64561e-05	1.07553	1.1206	1.29627
42	54.13	138.36	53.67	52.39	48.78	sp|Q8VDN2|AT1A1_MOUSE	Sodium/potassium-transporting ATPase subunit alpha-1 OS=Mus musculus GN=Atp1a1 PE=1 SV=1	MOUSE	142			0.35463	3.24883e-12	1.17067	0.302929	0.415154	0.552894	2.03359e-09	1.13484	0.487199	0.627448	0.703313	2.69699e-07	1.1054	0.636252	0.777442	0.818943	0.0645162	1.23721	0.661928	1.0132	1.03669	0.316966	1.07571	0.963727	1.11517	0.759698	1.50639e-07	1.07837	0.70449	0.819234	1.08899	0.0536572	1.09059	0.998532	1.18763
43	53.99	54.46	42.72	36.42	35.1	sp|Q7TSJ2|MAP6_MOUSE	Microtubule-associated protein 6 OS=Mus musculus GN=Map6 PE=1 SV=2	MOUSE	28			0.713907	0.000799087	1.19807	0.595881	0.85531	0.799097	0.00174829	1.14005	0.70093	0.911013	0.768032	0.000687393	1.1495	0.668143	0.882854	0.932458	0.229921	1.12448	0.829237	1.04853	0.845744	0.00357552	1.11275	0.760048	0.941101	1.0433	0.413901	1.11115	0.938938	1.15926	0.810236	0.00272478	1.13846	0.711697	0.922418
44	53.76	55.23	51.92	38.97	36.79	sp|Q99KI0|ACON_MOUSE	Aconitate hydratase, mitochondrial OS=Mus musculus GN=Aco2 PE=1 SV=1	MOUSE	32			0.772436	0.000196991	1.13099	0.682973	0.873617	0.912718	0.128221	1.12684	0.809979	1.02849	0.69887	2.52015e-06	1.13191	0.617427	0.791057	1.01519	0.842865	1.16719	0.869775	1.18493	0.800435	1.36206e-05	1.09001	0.734338	0.872483	1.1418	0.0157925	1.11142	1.02733	1.26901	0.772453	9.1302e-07	1.08743	0.710346	0.839991
45	51.73	51.93	59.77	55.38	51.7	sp|O88935|SYN1_MOUSE	Synapsin-1 OS=Mus musculus GN=Syn1 PE=1 SV=2	MOUSE	48			0.401561	3.18001e-07	1.27642	0.3146	0.51256	0.557433	2.36919e-06	1.1985	0.465111	0.668081	0.649383	0.000101134	1.20064	0.540861	0.779678	0.805734	0.202661	1.4095	0.571646	1.13568	1.0252	0.609894	1.10595	0.926987	1.13383	1.05543	0.419738	1.14711	0.920073	1.21069	0.98902	0.78218	1.08617	0.910558	1.07424
46	51.2	51.62	32.25	26.27	24.34	sp|Q91V14|S12A5_MOUSE	Solute carrier family 12 member 5 OS=Mus musculus GN=Slc12a5 PE=1 SV=2	MOUSE	40			0.506265	1.40856e-06	1.22944	0.411785	0.622423	0.659142	2.69099e-05	1.17222	0.562304	0.772657	0.834328	0.000236227	1.08756	0.767155	0.907384	0.904962	0.464255	1.32291	0.684072	1.19718	1.18146	0.000180699	1.07821	1.09576	1.27386	0.851363	0.00635755	1.11611	0.762797	0.950212	1.14578	0.00413947	1.09136	1.04986	1.25047
47	50.7	51.04	71.15	68.68	65.66	sp|P05064|ALDOA_MOUSE	Fructose-bisphosphate aldolase A OS=Mus musculus GN=Aldoa PE=1 SV=2	MOUSE	48			0.501416	4.48861e-05	1.30757	0.383472	0.655637	0.659342	0.00082126	1.24194	0.530896	0.818864	0.826463	0.00692425	1.13993	0.725013	0.942108	1.02546	0.907956	1.57144	0.65256	1.61144	0.995373	0.937674	1.13123	0.879904	1.12599	0.987167	0.780245	1.10091	0.896682	1.08678	1.04288	0.369129	1.10079	0.947396	1.14799
48	50.35	51.69	48.97	41.27	39.2	sp|Q91VD9|NDUS1_MOUSE	NADH-ubiquinone oxidoreductase 75 kDa subunit, mitochondrial OS=Mus musculus GN=Ndufs1 PE=1 SV=2	MOUSE	32			1.2967	0.00251006	1.16917	1.10908	1.51607	1.00633	0.89701	1.10591	0.909957	1.11291	1.07496	0.189161	1.11749	0.961939	1.20126	0.846876	0.00908659	1.12723	0.75129	0.954623	1.08113	0.124792	1.10702	0.976615	1.19684	1.01808	0.66897	1.09019	0.933852	1.1099	1.10056	0.105351	1.12518	0.978124	1.23833
49	49.8	49.98	61.33	57.87	57.87	sp|P63260|ACTG_MOUSE	Actin, cytoplasmic 2 OS=Mus musculus GN=Actg1 PE=1 SV=1	MOUSE	58			0.691118	7.72206e-05	1.15124	0.600323	0.795647	1.16995	0.00259195	1.09554	1.06792	1.28172	0.841059	0.00126264	1.09558	0.767687	0.921444	1.19812	0.00167675	1.10403	1.08523	1.32276	0.66532	2.52374e-07	1.09486	0.607673	0.728435	1.14399	0.00695714	1.09503	1.04471	1.2527	0.692649	8.3534e-07	1.09497	0.632571	0.758433
49	0	49.98	61.33	57.87	57.87	sp|P60710|ACTB_MOUSE	Actin, cytoplasmic 1 OS=Mus musculus GN=Actb PE=1 SV=1	MOUSE	58
50	49.35	49.61	37.66	32.42	28.84	sp|Q9Z1G4|VPP1_MOUSE	V-type proton ATPase 116 kDa subunit a isoform 1 OS=Mus musculus GN=Atp6v0a1 PE=1 SV=3	MOUSE	42			0.630758	3.5325e-06	1.16848	0.539812	0.737027	0.712002	5.9409e-06	1.12648	0.63206	0.802056	0.914139	0.147671	1.1321	0.807472	1.0349	0.966323	0.634265	1.15867	0.833995	1.11965	1.02109	0.57154	1.07828	0.946961	1.10103	0.957684	0.275207	1.08344	0.883932	1.03759	1.02928	0.530545	1.0985	0.936993	1.13067
51	49.09	50.93	26.77	15.06	12.63	sp|Q99104|MYO5A_MOUSE	Unconventional myosin-Va OS=Mus musculus GN=Myo5a PE=1 SV=2	MOUSE	24			1.04714	0.386321	1.11413	0.939866	1.16665	1.05415	0.216017	1.08966	0.967416	1.14866	0.97543	0.64688	1.11749	0.872878	1.09003	1.0362	0.342128	1.07891	0.960411	1.11796	0.870348	0.011536	1.11017	0.78398	0.96623	0.980509	0.652758	1.09363	0.896567	1.07231	0.946588	0.192529	1.08837	0.869728	1.03024
52	49.06	49.27	44.02	39.29	38.4	sp|Q8BH59|CMC1_MOUSE	Calcium-binding mitochondrial carrier protein Aralar1 OS=Mus musculus GN=Slc25a12 PE=1 SV=1	MOUSE	30			1.24521	0.00695042	1.16051	1.07299	1.44508	0.931795	0.13274	1.09958	0.847413	1.02458	1.0018	0.969723	1.10528	0.906384	1.10727	0.796159	0.0213321	1.20767	0.659255	0.961495	1.16259	0.00220995	1.09032	1.06628	1.26761	0.997834	0.971259	1.13518	0.879008	1.13272	1.1824	0.00166053	1.09701	1.07784	1.2971
53	48.61	48.99	54.16	41.57	41.57	sp|P46096|SYT1_MOUSE	Synaptotagmin-1 OS=Mus musculus GN=Syt1 PE=1 SV=1	MOUSE	49			0.401972	1.27243e-07	1.19794	0.335552	0.481538	0.599682	5.96682e-08	1.09924	0.54554	0.659197	0.749951	2.6855e-05	1.10028	0.681602	0.825155	0.847754	0.0168302	1.13852	0.74461	0.965184	1.0124	0.784392	1.10072	0.919758	1.11437	0.88555	0.0170148	1.1004	0.804754	0.974457	1.01405	0.776996	1.11064	0.91303	1.12625
54	48.04	48.58	45.17	38.48	32.39	sp|P14824|ANXA6_MOUSE	Annexin A6 OS=Mus musculus GN=Anxa6 PE=1 SV=3	MOUSE	27			0.837879	0.000767402	1.09758	0.763386	0.919641	0.764473	4.53043e-06	1.09433	0.698577	0.836584	0.971973	0.629387	1.12862	0.861207	1.09698	0.902868	0.0356009	1.0992	0.821389	0.99243	1.10303	0.066387	1.1111	0.992741	1.22558	0.853037	0.00692904	1.11648	0.76404	0.952401	1.09874	0.0327909	1.08942	1.00855	1.19699
55	47.35	53.72	16.39	4.841	3.862	sp|Q9QXZ0|MACF1_MOUSE	Microtubule-actin cross-linking factor 1 OS=Mus musculus GN=Macf1 PE=1 SV=2	MOUSE	25			1.09298	0.144385	1.12914	0.967972	1.23412	1.02816	0.628508	1.12369	0.914987	1.15533	1.0165	0.743422	1.10704	0.918211	1.12531	1.02489	0.753577	1.17271	0.873948	1.2019	0.978372	0.742393	1.14491	0.854543	1.12014	1.0017	0.97292	1.10691	0.904943	1.10879	1.04387	0.353583	1.09796	0.950735	1.14612
56	47.26	47.68	30.49	24.35	23.78	sp|Q9QYS2|GRM3_MOUSE	Metabotropic glutamate receptor 3 OS=Mus musculus GN=Grm3 PE=2 SV=1	MOUSE	27			0.810476	0.068321	1.25582	0.645375	1.01781	0.758497	0.000642452	1.15014	0.659485	0.872374	0.867477	0.105755	1.19194	0.727784	1.03398	0.837261	0.0115855	1.14167	0.733362	0.955879	1.08221	0.0663252	1.08867	0.994065	1.17817	0.818136	0.00253549	1.12723	0.725794	0.922227	1.06854	0.46584	1.20622	0.885855	1.2889
57	46.26	47.63	30.77	26.92	25.17	sp|P43006|EAA2_MOUSE	Excitatory amino acid transporter 2 OS=Mus musculus GN=Slc1a2 PE=1 SV=1	MOUSE	48			0.239689	2.40004e-06	1.51295	0.158425	0.362636	0.474461	2.61438e-05	1.30548	0.363437	0.6194	0.745004	0.0138416	1.25251	0.594809	0.933124	0.695888	0.000103608	1.15951	0.600156	0.80689	1.11325	0.053611	1.11533	0.998131	1.24164	0.758289	4.80654e-05	1.11045	0.682868	0.84204	1.10991	0.110816	1.14012	0.973499	1.26543
58	45.79	46.98	27.1	20.6	19.85	sp|Q80Z38|SHAN2_MOUSE	SH3 and multiple ankyrin repeat domains protein 2 OS=Mus musculus GN=Shank2 PE=1 SV=2	MOUSE	23			0.749872	0.00134105	1.17301	0.639271	0.879608	0.851959	0.063296	1.18539	0.718713	1.00991	1.09988	0.365788	1.24058	0.886584	1.36448	0.994665	0.93992	1.1584	0.858652	1.15222	0.933017	0.276793	1.13869	0.819378	1.06242	0.979467	0.746186	1.14181	0.857819	1.11837	1.1613	0.0128188	1.12044	1.03647	1.30116
59	45.78	46.33	58.88	48.41	44.67	sp|Q8BKX1|BAIP2_MOUSE	Brain-specific angiogenesis inhibitor 1-associated protein 2 OS=Mus musculus GN=Baiap2 PE=1 SV=2	MOUSE	27			0.603559	1.084e-05	1.19273	0.506032	0.719883	0.714385	1.32332e-05	1.12674	0.634028	0.804926	0.925246	0.177036	1.1232	0.823759	1.03924	0.940258	0.433476	1.17532	0.800002	1.1051	0.978013	0.628628	1.09958	0.889443	1.0754	0.858509	0.00349098	1.10011	0.780386	0.944454	1.11367	0.0238613	1.096	1.01612	1.22058
60	45.43	45.69	57.84	52.54	51.43	sp|Q9DB77|QCR2_MOUSE	Cytochrome b-c1 complex subunit 2, mitochondrial OS=Mus musculus GN=Uqcrc2 PE=1 SV=1	MOUSE	42			1.47642	0.000781411	1.21889	1.21128	1.7996	1.00774	0.914869	1.16316	0.866379	1.17217	1.09919	0.211801	1.16709	0.941816	1.28286	0.848859	0.0537654	1.18157	0.718418	1.00298	1.10693	0.220425	1.18447	0.934532	1.31113	0.97172	0.643617	1.13823	0.853708	1.10605	1.15626	0.003432	1.09328	1.05761	1.26411
61	44.62	45.92	62.59	53.5	49.83	sp|O08553|DPYL2_MOUSE	Dihydropyrimidinase-related protein 2 OS=Mus musculus GN=Dpysl2 PE=1 SV=2	MOUSE	34			0.738023	0.0173991	1.26858	0.58177	0.936243	0.947483	0.491105	1.18312	0.800831	1.12099	0.660534	0.000371925	1.19232	0.553989	0.787569	0.995715	0.972518	1.31111	0.759443	1.3055	0.690445	0.00620445	1.27007	0.543628	0.876913	1.25822	0.0659999	1.28148	0.981855	1.61238	0.607969	0.000414055	1.23875	0.49079	0.753124
62	43.86	44.59	35.36	28.08	25.81	sp|O35136|NCAM2_MOUSE	Neural cell adhesion molecule 2 OS=Mus musculus GN=Ncam2 PE=2 SV=1	MOUSE	24			0.710169	0.00342584	1.23547	0.574815	0.877395	0.877667	0.0346463	1.1273	0.77856	0.989391	0.993297	0.943995	1.22116	0.813401	1.21298	0.942601	0.364019	1.14354	0.824285	1.0779	0.955527	0.317046	1.09788	0.87034	1.04905	0.879913	0.00733682	1.09239	0.805497	0.961205	0.997871	0.961781	1.09727	0.909416	1.09493
63	43.63	44.16	18.09	12.18	11.68	sp|D3YZU1|SHAN1_MOUSE	SH3 and multiple ankyrin repeat domains protein 1 OS=Mus musculus GN=Shank1 PE=1 SV=1	MOUSE	22			0.744476	0.0014098	1.18088	0.630443	0.879135	0.747831	0.00805504	1.22877	0.608602	0.91891	0.881516	0.0403118	1.12746	0.78186	0.993874	0.825503	0.0192481	1.17014	0.705472	0.965957	1.03901	0.438044	1.10614	0.939309	1.14929	0.831369	0.0116305	1.1488	0.723682	0.95508	1.07852	0.278552	1.15208	0.936152	1.24255
64	42.78	43.64	39.56	31.79	29.6	sp|P07901|HS90A_MOUSE	Heat shock protein HSP 90-alpha OS=Mus musculus GN=Hsp90aa1 PE=1 SV=4	MOUSE	21			0.731139	0.0329419	1.32391	0.552258	0.967962	1.0109	0.923887	1.28863	0.784479	1.30267	0.790467	0.0147769	1.19147	0.663437	0.941819	0.984212	0.905483	1.3491	0.729535	1.3278	0.777273	0.0343685	1.25631	0.618696	0.976496	1.24172	0.0900554	1.29563	0.958389	1.6088	0.733078	0.0499894	1.36409	0.537413	0.999981
65	42.7	43.79	32.64	26.93	25.75	sp|O08532|CA2D1_MOUSE	Voltage-dependent calcium channel subunit alpha-2/delta-1 OS=Mus musculus GN=Cacna2d1 PE=1 SV=1	MOUSE	33			0.784334	0.0227962	1.22753	0.638953	0.962794	0.814881	0.0133008	1.1696	0.69672	0.953083	0.956725	0.483368	1.13868	0.840203	1.08941	0.933578	0.288928	1.14128	0.818009	1.06547	1.07706	0.251571	1.14072	0.944192	1.22863	0.904396	0.164728	1.15693	0.781718	1.04633	1.04658	0.244688	1.08278	0.966567	1.13321
66	42.37	43.12	41.55	26.55	24.24	sp|Q61301|CTNA2_MOUSE	Catenin alpha-2 OS=Mus musculus GN=Ctnna2 PE=1 SV=3	MOUSE	26			0.924255	0.456935	1.24712	0.741112	1.15266	0.924749	0.411308	1.21915	0.758521	1.12741	0.991705	0.913849	1.17608	0.843227	1.16633	0.811106	0.103397	1.29404	0.626802	1.0496	0.998711	0.98242	1.13123	0.882854	1.12977	0.806393	0.000244606	1.09927	0.733574	0.886441	1.02751	0.638567	1.12889	0.910191	1.15994
67	42.27	43.01	54.55	41.39	39.95	sp|P30275|KCRU_MOUSE	Creatine kinase U-type, mitochondrial OS=Mus musculus GN=Ckmt1 PE=1 SV=1	MOUSE	33			0.923976	0.238606	1.14988	0.803542	1.06246	0.947165	0.37009	1.13638	0.833496	1.07634	1.10364	0.244453	1.19305	0.925064	1.3167	0.868545	0.0239998	1.1259	0.771427	0.977891	1.17533	0.0234824	1.14486	1.02661	1.34559	1.01649	0.759073	1.12132	0.906514	1.13981	1.1701	0.0304298	1.14943	1.01798	1.34495
68	41.88	48.25	42.37	36.74	32.28	sp|Q91XM9|DLG2_MOUSE	Disks large homolog 2 OS=Mus musculus GN=Dlg2 PE=1 SV=2	MOUSE	32			0.435728	2.96636e-07	1.21631	0.358237	0.529982	0.585045	5.91515e-06	1.17757	0.496822	0.688934	0.752053	0.000620032	1.14949	0.654247	0.86448	0.758128	0.00266475	1.17712	0.644055	0.892405	1.04513	0.327479	1.09781	0.952017	1.14735	0.767466	0.000350589	1.1288	0.679894	0.866317	1.02135	0.735555	1.14055	0.89549	1.16489
69	41.76	42.2	28.12	18.93	16.24	sp|Q80TE7|LRRC7_MOUSE	Leucine-rich repeat-containing protein 7 OS=Mus musculus GN=Lrrc7 PE=1 SV=2	MOUSE	20			0.842607	0.0331247	1.16939	0.720555	0.985333	0.956399	0.485993	1.13847	0.840077	1.08883	1.0342	0.690633	1.1874	0.870973	1.22801	0.928524	0.274865	1.14647	0.809896	1.06453	0.980071	0.735672	1.12895	0.868126	1.10645	0.884437	0.104933	1.16217	0.761024	1.02786	1.01803	0.802517	1.15647	0.880287	1.17732
70	41.57	44.1	34.4	24.62	21.81	sp|O35927|CTND2_MOUSE	Catenin delta-2 OS=Mus musculus GN=Ctnnd2 PE=1 SV=1	MOUSE	24			0.998626	0.991413	1.30252	0.766688	1.30073	0.974263	0.756766	1.19028	0.818516	1.15965	1.1009	0.186344	1.15836	0.950399	1.27524	0.984399	0.914442	1.35419	0.72693	1.33306	1.02862	0.688136	1.15643	0.88948	1.18952	0.927017	0.17494	1.11935	0.828176	1.03765	1.02023	0.771207	1.15319	0.884701	1.17652
71	41.49	41.67	24.68	17.1	15.97	sp|Q810U3|NFASC_MOUSE	Neurofascin OS=Mus musculus GN=Nfasc PE=1 SV=1	MOUSE	22			0.538703	1.809e-07	1.18739	0.453685	0.639652	0.574179	6.13512e-07	1.18119	0.486102	0.678216	0.677271	0.0022087	1.26281	0.536319	0.855268	0.724747	0.000195187	1.16142	0.62402	0.841733	1.16323	0.00745084	1.11227	1.04582	1.29382	0.853849	0.0303308	1.15206	0.741149	0.983687	0.90849	0.0865119	1.11732	0.813101	1.01507
72	41.32	41.73	51.66	45.76	42.62	sp|P28652|KCC2B_MOUSE	Calcium/calmodulin-dependent protein kinase type II subunit beta OS=Mus musculus GN=Camk2b PE=1 SV=2	MOUSE	34			0.828019	0.150198	1.31452	0.629902	1.08845	0.969007	0.729568	1.22479	0.791163	1.18683	1.95551	0.000942441	1.35512	1.44306	2.64994	1.45685	0.00336707	1.23474	1.17989	1.79882	0.931386	0.638923	1.39958	0.665475	1.30355	1.47131	0.0572948	1.49382	0.984928	2.19787	1.21162	0.0331506	1.188	1.01988	1.4394
73	41.17	41.29	66.67	60.07	57.99	sp|P61264|STX1B_MOUSE	Syntaxin-1B OS=Mus musculus GN=Stx1b PE=1 SV=1	MOUSE	35			0.38728	2.75177e-06	1.28486	0.301418	0.497602	0.531807	7.17392e-05	1.2623	0.421299	0.671302	0.661617	0.00163009	1.24934	0.529574	0.826584	0.705231	0.147638	1.63503	0.431326	1.15307	1.14829	0.0280015	1.12817	1.01783	1.29547	0.875021	0.0144114	1.10716	0.790332	0.968785	0.973806	0.589573	1.10999	0.877312	1.08091
74	40.36	41.6	27.69	16.59	13.93	sp|Q4ACU6|SHAN3_MOUSE	SH3 and multiple ankyrin repeat domains protein 3 OS=Mus musculus GN=Shank3 PE=1 SV=3	MOUSE	20			0.63157	0.000268185	1.24265	0.508247	0.784818	0.710899	0.00600638	1.26069	0.563898	0.896223	0.819087	0.0127636	1.16441	0.703434	0.953755	0.825127	0.0276555	1.1839	0.696955	0.976871	1.00763	0.882029	1.11119	0.906802	1.11966	0.902239	0.0651268	1.11623	0.808291	1.00711	1.066	0.160841	1.09588	0.972738	1.16821
75	39.21	41.04	37.24	28.96	22.71	sp|Q9WV92|E41L3_MOUSE	Band 4.1-like protein 3 OS=Mus musculus GN=Epb41l3 PE=1 SV=1	MOUSE	19			0.647821	0.00122479	1.27056	0.509869	0.823098	0.729117	0.00211662	1.20445	0.605351	0.878187	0.615104	0.00238158	1.33696	0.460078	0.822368	0.788987	0.00463667	1.16726	0.675931	0.920953	0.977058	0.588968	1.0924	0.89441	1.06734	0.845727	0.041507	1.17399	0.720389	0.992872	0.766956	0.000317797	1.13498	0.675741	0.870482
76	38.89	42.15	26.06	12.7	9.16	sp|Q61879|MYH10_MOUSE	Myosin-10 OS=Mus musculus GN=Myh10 PE=1 SV=2	MOUSE	18			1.27458	0.0157256	1.20459	1.0581	1.53535	1.3245	0.000541451	1.13355	1.16845	1.50139	1.01235	0.872375	1.18053	0.85754	1.19512	1.25949	0.0307065	1.22687	1.02658	1.54522	0.908292	0.168934	1.15549	0.786064	1.04952	1.20624	0.0347368	1.18659	1.01656	1.43132	1.0159	0.862922	1.21937	0.833134	1.23875
77	38.7	38.97	60.05	55.5	46.38	sp|P15105|GLNA_MOUSE	Glutamine synthetase OS=Mus musculus GN=Glul PE=1 SV=6	MOUSE	35			0.39443	1.57713e-06	1.30677	0.301835	0.515432	0.547099	5.9916e-07	1.17443	0.465841	0.642531	0.685194	0.000859781	1.21666	0.563179	0.833645	0.814493	0.00506581	1.14342	0.712333	0.931305	1.20045	0.0034932	1.11984	1.07199	1.34431	0.748847	5.11664e-05	1.11857	0.66947	0.837635	1.17073	0.0184823	1.13591	1.03066	1.32984
78	38.27	38.7	42.58	38.22	35.95	sp|P63038|CH60_MOUSE	60 kDa heat shock protein, mitochondrial OS=Mus musculus GN=Hspd1 PE=1 SV=1	MOUSE	22			1.17769	0.0525961	1.18014	0.997926	1.38984	1.18641	0.116593	1.24412	0.953608	1.47604	0.798975	0.0557085	1.25935	0.634436	1.00619	1.11815	0.0987897	1.14463	0.976868	1.27986	0.798072	0.0259681	1.21514	0.656771	0.969773	1.1384	0.0741528	1.1547	0.985889	1.31451	0.883327	0.137424	1.18315	0.746587	1.04511
79	37.74	38.42	68.47	60.96	57.66	sp|P16858|G3P_MOUSE	Glyceraldehyde-3-phosphate dehydrogenase OS=Mus musculus GN=Gapdh PE=1 SV=2	MOUSE	38			0.386312	3.42053e-06	1.25927	0.306775	0.486469	0.560146	3.93051e-06	1.15333	0.485677	0.646034	0.691776	5.95099e-05	1.1321	0.611053	0.783162	0.839607	0.103909	1.24325	0.675332	1.04384	1.16595	0.0211709	1.13346	1.02866	1.32155	0.888994	0.100482	1.1559	0.769094	1.02759	1.00603	0.91682	1.13318	0.887793	1.14001
80	37.71	38.1	72.64	66.22	61.82	sp|Q60932|VDAC1_MOUSE	Voltage-dependent anion-selective channel protein 1 OS=Mus musculus GN=Vdac1 PE=1 SV=3	MOUSE	42			1.29434	0.0275735	1.24895	1.03634	1.61656	0.944017	0.434439	1.17269	0.805004	1.10704	1.11039	0.550087	1.46449	0.758213	1.62616	0.875776	0.255813	1.2805	0.683934	1.12143	1.08042	0.184277	1.12939	0.956644	1.22022	1.03563	0.531856	1.12953	0.916866	1.16977	1.20025	0.120193	1.27192	0.943651	1.52662
81	37.44	39.12	54.8	49.15	44.63	sp|P18872|GNAO_MOUSE	Guanine nucleotide-binding protein G(o) subunit alpha OS=Mus musculus GN=Gnao1 PE=1 SV=3	MOUSE	49			0.508403	5.06721e-07	1.1734	0.433273	0.596559	0.701179	1.31599e-06	1.09565	0.639965	0.768248	0.788708	0.000800331	1.12537	0.700846	0.887585	0.838056	0.00468308	1.11854	0.749243	0.937397	1.1765	0.00216618	1.09653	1.07293	1.29007	0.863125	0.00404786	1.0956	0.787814	0.945636	1.03963	0.377834	1.09631	0.948303	1.13976
82	37.36	37.45	40.63	36.72	32.03	sp|Q3UHL1|CAMKV_MOUSE	CaM kinase-like vesicle-associated protein OS=Mus musculus GN=Camkv PE=1 SV=2	MOUSE	26			0.785771	0.00615891	1.17741	0.667373	0.925174	1.12925	0.0179872	1.10309	1.02372	1.24566	0.95358	0.623288	1.22118	0.780866	1.1645	1.06523	0.29655	1.13145	0.941475	1.20526	1.06855	0.311855	1.14324	0.934663	1.22161	0.995496	0.939601	1.13137	0.8799	1.12628	1.01165	0.85624	1.1416	0.88617	1.1549
83	37.34	37.57	43.33	38.75	33.75	sp|Q9CZ13|QCR1_MOUSE	Cytochrome b-c1 complex subunit 1, mitochondrial OS=Mus musculus GN=Uqcrc1 PE=1 SV=2	MOUSE	33			1.31144	0.0016702	1.15245	1.13796	1.51137	0.87729	0.157753	1.21048	0.724743	1.06195	1.07839	0.15947	1.11697	0.965459	1.20454	0.812635	0.568116	2.18831	0.371352	1.7783	1.10358	0.0759194	1.11731	0.987711	1.23303	0.945654	0.290413	1.11799	0.845855	1.05723	1.10025	0.0811369	1.11599	0.985894	1.22787
84	37.08	37.32	53.03	42.27	34.25	sp|P62814|VATB2_MOUSE	V-type proton ATPase subunit B, brain isoform OS=Mus musculus GN=Atp6v1b2 PE=1 SV=1	MOUSE	22			0.627801	4.00808e-06	1.12942	0.555859	0.709053	0.822852	0.00093406	1.10057	0.747659	0.905607	0.897096	0.0887645	1.13658	0.789297	1.01962	1.05431	0.257354	1.10235	0.956422	1.16223	0.734319	0.000816035	1.16072	0.63264	0.852339	1.06426	0.236409	1.11566	0.953922	1.18735	0.798606	0.00255	1.13595	0.703027	0.907179
85	37.02	38.67	47.15	41.06	38.78	sp|P10852|4F2_MOUSE	4F2 cell-surface antigen heavy chain OS=Mus musculus GN=Slc3a2 PE=1 SV=1	MOUSE	24			0.642627	6.05797e-05	1.19805	0.536396	0.769896	0.72159	0.0053767	1.24285	0.580591	0.896832	0.878604	0.01607	1.10796	0.79299	0.97346	0.814338	0.244845	1.43072	0.569179	1.16509	1.11423	0.00862944	1.08038	1.03133	1.20379	0.833547	0.00195442	1.112	0.749594	0.926904	1.08935	0.0897722	1.10538	0.985496	1.20414
86	36.8	36.94	73.45	67.26	65.04	sp|Q91XV3|BASP1_MOUSE	Brain acid soluble protein 1 OS=Mus musculus GN=Basp1 PE=1 SV=3	MOUSE	23			0.641651	4.28345e-05	1.15446	0.555803	0.74076	1.0506	0.303737	1.10677	0.949254	1.16277	0.670177	5.29037e-06	1.10719	0.605294	0.742015	1.28368	0.00027311	1.10707	1.15952	1.42113	0.605716	6.20419e-07	1.10615	0.54759	0.670012	1.18811	0.00357874	1.10682	1.07345	1.31502	0.565025	1.9655e-07	1.10697	0.510423	0.625468
87	36.77	37.19	44.09	39.07	31.72	sp|P26443|DHE3_MOUSE	Glutamate dehydrogenase 1, mitochondrial OS=Mus musculus GN=Glud1 PE=1 SV=1	MOUSE	24			0.887384	0.125631	1.16996	0.758473	1.03821	1.01501	0.701049	1.08451	0.935918	1.10079	0.965302	0.572468	1.1393	0.847275	1.09977	0.965427	0.399768	1.09037	0.885416	1.05267	1.14158	0.0627859	1.15073	0.992051	1.31366	1.03849	0.46939	1.11453	0.931774	1.15743	1.06912	0.0992498	1.08442	0.985889	1.15937
88	36.24	37.18	28.46	21.22	17.91	sp|P35438|NMDZ1_MOUSE	Glutamate receptor ionotropic, NMDA 1 OS=Mus musculus GN=Grin1 PE=1 SV=1	MOUSE	19			0.829293	0.00507709	1.13009	0.733828	0.937177	0.901999	0.0355967	1.09996	0.820026	0.992168	0.971243	0.448649	1.0829	0.896892	1.05176	0.857392	0.00089952	1.08354	0.791287	0.929019	1.02539	0.562906	1.09415	0.937158	1.12193	0.826586	0.000283585	1.09132	0.75742	0.902067	1.01584	0.700635	1.08885	0.932953	1.10609
89	36.12	36.28	72.65	61.22	52.24	sp|P63101|1433Z_MOUSE	14-3-3 protein zeta/delta OS=Mus musculus GN=Ywhaz PE=1 SV=1	MOUSE	29			0.71009	6.9886e-05	1.12986	0.628475	0.802303	1.11545	0.0395837	1.10852	1.00625	1.2365	0.754565	7.07245e-05	1.1058	0.682372	0.834397	1.2478	0.000491482	1.10514	1.12909	1.37899	0.661744	1.04532e-05	1.12681	0.587271	0.74566	1.27495	0.00267587	1.14876	1.10985	1.46462	0.655542	5.92713e-06	1.12188	0.584326	0.735438
90	36	36.49	22.46	16.67	13.17	sp|P11627|L1CAM_MOUSE	Neural cell adhesion molecule L1 OS=Mus musculus GN=L1cam PE=1 SV=1	MOUSE	19			1.36999	0.0147313	1.27568	1.07393	1.74768	1.29473	0.0412751	1.27966	1.01178	1.65681	1.31233	0.00107234	1.15422	1.13698	1.51471	1.09149	0.265126	1.17486	0.929033	1.28235	1.08213	0.174663	1.1253	0.961638	1.21773	0.904938	0.111442	1.13412	0.797922	1.02631	1.06875	0.441258	1.19618	0.893474	1.27842
91	35.99	36.34	47	33.23	28.85	sp|P50516|VATA_MOUSE	V-type proton ATPase catalytic subunit A OS=Mus musculus GN=Atp6v1a PE=1 SV=2	MOUSE	25			0.644838	2.46515e-06	1.13973	0.56578	0.734943	0.768173	5.07766e-06	1.087	0.706691	0.835003	0.862862	0.00109665	1.08193	0.797524	0.933554	1.06445	0.56031	1.24935	0.852005	1.32987	0.74816	6.32885e-07	1.08077	0.692247	0.80859	1.11771	0.0216562	1.09716	1.01873	1.22631	0.741604	6.67789e-07	1.08368	0.684338	0.803663
92	35.95	36.92	21.71	14.38	12.6	sp|Q64487|PTPRD_MOUSE	Receptor-type tyrosine-protein phosphatase delta OS=Mus musculus GN=Ptprd PE=1 SV=3	MOUSE	19			1.03035	0.868139	1.46431	0.703645	1.50875	0.996646	0.939805	1.09884	0.907	1.09515	1.04956	0.396597	1.12657	0.931637	1.18241	0.93225	0.328823	1.16109	0.802911	1.08242	1.11254	0.0565239	1.11634	0.996593	1.24197	0.859634	0.0834083	1.19032	0.722187	1.02324	1.09169	0.142804	1.12917	0.96681	1.2327
93	35.79	35.98	36.87	30.56	29.56	sp|Q91WC3|ACSL6_MOUSE	Long-chain-fatty-acid--CoA ligase 6 OS=Mus musculus GN=Acsl6 PE=2 SV=1	MOUSE	18			0.866202	0.197368	1.25472	0.690356	1.08684	0.825348	0.000195398	1.08721	0.759142	0.897329	0.978684	0.685117	1.11745	0.875817	1.09363	0.818819	0.0567962	1.22926	0.666107	1.00654	1.04519	0.4229	1.12112	0.932278	1.17178	0.881009	0.0600084	1.14192	0.771512	1.00605	0.997904	0.969477	1.12183	0.88953	1.11948
94	35.76	36.68	54.13	47.71	43.81	sp|O55131|SEPT7_MOUSE	Septin-7 OS=Mus musculus GN=Sept7 PE=1 SV=1	MOUSE	29			0.432824	6.95124e-05	1.36049	0.318138	0.588853	0.6849	0.000215219	1.17121	0.584782	0.802159	0.696699	0.000607388	1.18657	0.587153	0.826685	0.847861	0.0187771	1.14162	0.74268	0.967937	1.02129	0.772961	1.16831	0.874158	1.19319	0.972725	0.558062	1.10519	0.880146	1.07504	0.896839	0.0913215	1.13798	0.788098	1.02058
95	35.57	40.61	36.51	32.63	26.62	sp|P70175|DLG3_MOUSE	Disks large homolog 3 OS=Mus musculus GN=Dlg3 PE=1 SV=1	MOUSE	24			1.16944	0.0477205	1.16737	1.00177	1.36517	1.00146	0.9818	1.14304	0.876136	1.14472	1.04989	0.303104	1.10185	0.952838	1.15682	0.928582	0.200708	1.12491	0.82547	1.04457	1.0401	0.501172	1.12877	0.921452	1.17403	0.867735	0.0252908	1.12965	0.768145	0.980237	1.09349	0.0497156	1.09335	1.00012	1.19557
96	34.93	35.22	75.74	63.91	59.76	sp|P08249|MDHM_MOUSE	Malate dehydrogenase, mitochondrial OS=Mus musculus GN=Mdh2 PE=1 SV=3	MOUSE	34			0.746009	1.90639e-05	1.11135	0.671263	0.829077	0.924149	0.331905	1.18133	0.782293	1.09173	0.783458	2.85851e-05	1.09535	0.715258	0.858161	1.01429	0.724722	1.0872	0.932933	1.10274	0.969443	0.6612	1.15813	0.837075	1.12274	1.09162	0.0543143	1.09361	0.998177	1.1938	0.936999	0.17056	1.10071	0.851271	1.03136
97	34.59	34.82	33.93	27.91	25.48	sp|Q02248|CTNB1_MOUSE	Catenin beta-1 OS=Mus musculus GN=Ctnnb1 PE=1 SV=1	MOUSE	28			0.957166	0.471245	1.13591	0.842645	1.08725	0.968311	0.65017	1.16165	0.833568	1.12483	1.05357	0.26044	1.10053	0.957326	1.15948	0.888908	0.251714	1.2362	0.719062	1.09887	0.98077	0.65315	1.09547	0.895294	1.07441	0.850567	0.00145277	1.09083	0.779744	0.927823	1.06745	0.210165	1.11288	0.95918	1.18794
98	34.5	35.53	21.59	13.83	11.81	sp|Q01097|NMDE2_MOUSE	Glutamate receptor ionotropic, NMDA 2B OS=Mus musculus GN=Grin2b PE=1 SV=3	MOUSE	22			0.905224	0.238091	1.18849	0.761657	1.07585	1.00376	0.983644	1.46781	0.683849	1.47333	0.995587	0.981616	1.49538	0.665777	1.48878	0.972327	0.675418	1.15032	0.845267	1.11849	0.962909	0.500901	1.12387	0.856779	1.08218	0.892205	0.0982315	1.14781	0.77731	1.02408	1.09481	0.0793411	1.10799	0.988104	1.21304
99	33.85	34.76	23.37	17.15	15.52	sp|O55143|AT2A2_MOUSE	Sarcoplasmic/endoplasmic reticulum calcium ATPase 2 OS=Mus musculus GN=Atp2a2 PE=1 SV=2	MOUSE	20			0.900454	0.133206	1.15152	0.781969	1.03689	0.967155	0.643765	1.16366	0.831132	1.12544	1.14613	0.0813991	1.16859	0.980779	1.33935	1.00679	0.903267	1.12434	0.895445	1.13197	1.0516	0.289957	1.10309	0.953316	1.16001	0.954814	0.292883	1.095	0.871981	1.04552	1.21023	0.000238792	1.0873	1.11305	1.31588
100	33.59	34.64	36.33	30.44	25.86	sp|Q9CZW5|TOM70_MOUSE	Mitochondrial import receptor subunit TOM70 OS=Mus musculus GN=Tomm70a PE=1 SV=2	MOUSE	23			1.75634	2.1166e-08	1.12909	1.55553	1.98306	1.17511	0.0180892	1.13903	1.03168	1.33849	1.26192	7.25303e-06	1.08036	1.16805	1.36333	0.936277	0.48083	1.21258	0.772139	1.13531	1.00276	0.940971	1.08054	0.928017	1.08353	1.06294	0.132422	1.0849	0.979758	1.15319	1.09829	0.076569	1.11062	0.988899	1.21979
101	33.56	33.96	45.78	31.63	28.92	sp|Q8K2B3|SDHA_MOUSE	Succinate dehydrogenase [ubiquinone] flavoprotein subunit, mitochondrial OS=Mus musculus GN=Sdha PE=1 SV=1	MOUSE	21			1.67916	4.04011e-06	1.17	1.43518	1.96463	1.17303	0.0537605	1.17644	0.997105	1.37999	1.27074	3.26682e-05	1.0914	1.16432	1.38689	0.915141	0.349713	1.21625	0.752432	1.11304	1.06635	0.416565	1.17805	0.905185	1.25621	1.00203	0.971365	1.12589	0.889994	1.12818	1.13152	0.0327619	1.11846	1.01167	1.26556
102	33.38	33.82	41.43	34.05	34.05	sp|P16330|CN37_MOUSE	2',3'-cyclic-nucleotide 3'-phosphodiesterase OS=Mus musculus GN=Cnp PE=1 SV=3	MOUSE	22			0.517146	3.27749e-05	1.27225	0.40648	0.657941	0.66866	5.32656e-07	1.10864	0.603133	0.741305	0.930022	0.160851	1.11049	0.837489	1.03278	0.816539	0.00169639	1.11993	0.729101	0.914465	1.24836	5.71768e-05	1.08916	1.14617	1.35966	1.167	0.0482151	1.16535	1.00141	1.35997	0.935038	0.115624	1.08948	0.85824	1.01871
103	32.93	33.19	27.66	22.39	19.35	sp|Q60597|ODO1_MOUSE	2-oxoglutarate dehydrogenase, mitochondrial OS=Mus musculus GN=Ogdh PE=1 SV=3	MOUSE	17			1.07045	0.26668	1.1336	0.94429	1.21346	1.01839	0.776309	1.14307	0.890929	1.1641	0.999001	0.987326	1.14041	0.876003	1.13927	0.962359	0.477266	1.11825	0.860596	1.07616	1.06299	0.147019	1.08869	0.976395	1.15727	1.05259	0.367291	1.12425	0.936261	1.18337	1.01935	0.728818	1.12203	0.908483	1.14374
104	32.74	33.73	54.61	46.54	42.63	sp|P17182|ENOA_MOUSE	Alpha-enolase OS=Mus musculus GN=Eno1 PE=1 SV=3	MOUSE	23			0.406427	3.85791e-05	1.3764	0.295283	0.559406	0.76736	0.000812103	1.14111	0.672468	0.875643	0.573663	0.000432239	1.29253	0.443828	0.74148	1.11261	0.0341124	1.10227	1.00938	1.22639	0.653787	0.000358408	1.21163	0.539592	0.79215	1.32023	3.2812e-05	1.10183	1.19821	1.45466	0.550679	0.000290819	1.30091	0.423302	0.716386
105	32.7	33.9	37.66	21.57	17.83	sp|P08113|ENPL_MOUSE	Endoplasmin OS=Mus musculus GN=Hsp90b1 PE=1 SV=2	MOUSE	18			1.14227	0.0154221	1.10861	1.03036	1.26633	1.13207	0.124916	1.17745	0.961456	1.33295	1.1888	0.00114498	1.09423	1.08643	1.30082	0.94625	0.380968	1.14064	0.829578	1.07933	0.991399	0.841779	1.09595	0.904604	1.08652	0.894031	0.119371	1.15618	0.77326	1.03366	1.11758	0.0202697	1.0951	1.02053	1.22386
106	32.42	32.68	44.93	34.42	32.07	sp|Q9WV34|MPP2_MOUSE	MAGUK p55 subfamily member 2 OS=Mus musculus GN=Mpp2 PE=1 SV=1	MOUSE	19			0.676434	0.101038	1.61731	0.418247	1.094	0.734594	0.0164222	1.27129	0.577836	0.933878	0.794098	0.00807103	1.17034	0.678522	0.929362	0.932908	0.414669	1.1976	0.778983	1.11725	1.13274	0.0151386	1.10016	1.02961	1.24619	0.865391	0.0127715	1.11314	0.777434	0.963298	1.09398	0.0637864	1.10069	0.993905	1.20413
107	32.13	33.67	31.67	24.94	19.95	sp|Q8JZQ2|AFG32_MOUSE	AFG3-like protein 2 OS=Mus musculus GN=Afg3l2 PE=1 SV=1	MOUSE	16			1.34787	0.0010185	1.17257	1.1495	1.58047	1.07525	0.150696	1.10708	0.97125	1.19039	1.1232	0.0998377	1.15125	0.975637	1.29309	0.961062	0.607825	1.17384	0.818735	1.12813	1.1024	0.141287	1.14263	0.964793	1.25964	0.965077	0.580909	1.14256	0.844664	1.10266	1.06131	0.414557	1.16198	0.913364	1.23323
108	31.64	32.23	28.72	19.98	17.07	sp|Q8R0S2|IQEC1_MOUSE	IQ motif and SEC7 domain-containing protein 1 OS=Mus musculus GN=Iqsec1 PE=1 SV=2	MOUSE	16			0.73934	0.0270195	1.29786	0.569661	0.95956	0.874742	0.0370089	1.13221	0.772598	0.99039	1.0051	0.95256	1.20175	0.836362	1.20787	0.998063	0.978998	1.17168	0.851822	1.16941	1.07515	0.289753	1.15418	0.931526	1.24092	1.03534	0.43648	1.09929	0.94183	1.13813	1.0749	0.15869	1.11085	0.967632	1.19405
109	31.55	34.41	21.13	11.3	8.188	sp|Q80UG2|PLXA4_MOUSE	Plexin-A4 OS=Mus musculus GN=Plxna4 PE=1 SV=3	MOUSE	13			1.16582	0.141946	1.23794	0.941741	1.44321	1.09312	0.209217	1.15826	0.943759	1.26612	1.13236	0.130445	1.18223	0.957821	1.33871	1.08403	0.545151	1.32905	0.815647	1.44073	1.10607	0.284435	1.21797	0.908125	1.34715	0.949483	0.697674	1.33122	0.713241	1.26397	1.02768	0.793446	1.25111	0.82142	1.28574
110	31.22	31.64	35.12	25.82	22.8	sp|Q8BMS1|ECHA_MOUSE	Trifunctional enzyme subunit alpha, mitochondrial OS=Mus musculus GN=Hadha PE=1 SV=1	MOUSE	19			1.65145	9.1116e-07	1.14816	1.43834	1.89613	0.847299	0.067719	1.19635	0.708234	1.01367	1.00032	0.996745	1.17727	0.849694	1.17765	0.882376	0.0959561	1.1618	0.75949	1.02514	1.0244	0.565227	1.09092	0.939022	1.11754	0.914988	0.16867	1.13956	0.802931	1.04268	0.964966	0.483661	1.11119	0.868405	1.07226
111	30.73	30.95	61.88	51.7	48.3	sp|Q9Z0P4|PALM_MOUSE	Paralemmin-1 OS=Mus musculus GN=Palm PE=1 SV=1	MOUSE	18			0.801028	0.193583	1.4293	0.560434	1.14491	0.82791	0.0461298	1.20299	0.688208	0.995971	0.900565	0.100934	1.13843	0.791058	1.02523	0.997679	0.975807	1.18363	0.842897	1.18088	1.08703	0.348042	1.21005	0.898334	1.31535	0.834965	0.0330747	1.17617	0.7099	0.982062	1.03745	0.504293	1.12701	0.920534	1.16921
112	30.17	37.77	21.24	11.7	8.553	sp|P15508|SPTB1_MOUSE	Spectrin beta chain, erythrocytic OS=Mus musculus GN=Sptb PE=1 SV=4	MOUSE	16			0.829569	0.0596972	1.2161	0.682154	1.00884	0.854439	0.0498843	1.17022	0.730153	0.999881	0.829997	0.00689343	1.13378	0.732062	0.941034	0.880191	0.278452	1.27597	0.689823	1.12309	1.14996	0.073422	1.16764	0.984857	1.34274	0.926054	0.363118	1.19251	0.776559	1.10433	1.01703	0.791969	1.1451	0.888162	1.1646
113	29.97	32.16	38	31.37	25.48	sp|P38647|GRP75_MOUSE	Stress-70 protein, mitochondrial OS=Mus musculus GN=Hspa9 PE=1 SV=3	MOUSE	17			1.08306	0.365871	1.20468	0.899047	1.30474	1.1048	0.119226	1.13864	0.970281	1.25796	0.773588	0.00250471	1.15618	0.669088	0.89441	0.996946	0.958376	1.1344	0.878835	1.13093	0.863217	0.00580114	1.09952	0.785084	0.949125	1.13659	0.0535496	1.13925	0.997672	1.29486	0.910075	0.215309	1.17085	0.777275	1.06556
114	29.79	30.34	67.22	61.54	54.85	sp|O35129|PHB2_MOUSE	Prohibitin-2 OS=Mus musculus GN=Phb2 PE=1 SV=1	MOUSE	17			2.12293	1.40025e-05	1.2895	1.64632	2.73752	1.14457	0.0749781	1.16228	0.984762	1.33031	1.35506	0.000884973	1.1696	1.15856	1.58487	1.05192	0.482884	1.16174	0.905471	1.22206	1.01057	0.8569	1.12995	0.894352	1.1419	0.994367	0.908328	1.10827	0.897225	1.10203	1.16496	0.0141266	1.12435	1.03611	1.30982
115	29.73	29.96	36.33	32.93	28.34	sp|P46660|AINX_MOUSE	Alpha-internexin OS=Mus musculus GN=Ina PE=1 SV=3	MOUSE	14			0.638686	0.0011093	1.26527	0.504781	0.808112	0.5642	0.000617544	1.32274	0.426538	0.746291	0.88065	0.0521662	1.13709	0.774475	1.00138	0.822815	0.0232474	1.17849	0.698194	0.969681	1.0783	0.217149	1.13328	0.951484	1.22201	1.18711	0.00981096	1.13111	1.04952	1.34275	0.977204	0.671725	1.12106	0.871677	1.09551
116	29.62	34.27	48.25	37.72	35.26	sp|Q62188|DPYL3_MOUSE	Dihydropyrimidinase-related protein 3 OS=Mus musculus GN=Dpysl3 PE=1 SV=1	MOUSE	23			1.81745	0.121426	2.2802	0.797056	4.14414	1.89943	0.0808349	2.12906	0.892147	4.04401	1.38069	0.229388	1.83301	0.753237	2.53082	1.64728	0.143128	2.09448	0.786483	3.4502	0.841262	0.277647	1.44042	0.584038	1.21177	1.01395	0.905926	1.33197	0.761245	1.35056	0.991989	0.954574	1.41254	0.702273	1.40122
117	29.21	29.86	25.76	16.82	14.04	sp|Q5DTL9|S4A10_MOUSE	Sodium-driven chloride bicarbonate exchanger OS=Mus musculus GN=Slc4a10 PE=1 SV=2	MOUSE	17			0.502977	0.000484876	1.32417	0.379843	0.666027	0.66313	0.00559627	1.28707	0.515223	0.853497	0.822355	0.0443954	1.20844	0.68051	0.993766	0.814186	0.102145	1.29282	0.629773	1.0526	1.11878	0.139803	1.17104	0.95537	1.31014	0.7282	0.0011168	1.15913	0.628227	0.844082	1.02875	0.679798	1.16488	0.883133	1.19837
118	29.06	29.21	40	31.7	26.42	sp|Q80SW1|SAHH2_MOUSE	Putative adenosylhomocysteinase 2 OS=Mus musculus GN=Ahcyl1 PE=1 SV=1	MOUSE	18			0.617551	0.320426	3.63769	0.169764	2.24646	0.834408	0.565421	2.44605	0.341125	2.041	0.911835	0.804673	2.96761	0.307263	2.70597	1.00974	0.974985	2.47498	0.407979	2.4991	1.11053	0.778005	2.95043	0.376396	3.27654	1.08773	0.807028	2.72796	0.398733	2.96728	1.00568	0.975093	1.70131	0.591117	1.71097
119	28.99	29.32	51.53	47.35	42.62	sp|P21279|GNAQ_MOUSE	Guanine nucleotide-binding protein G(q) subunit alpha OS=Mus musculus GN=Gnaq PE=1 SV=4	MOUSE	16			0.876832	0.284927	1.31521	0.666688	1.15321	0.914732	0.36791	1.25111	0.731138	1.14443	0.922883	0.431154	1.26206	0.731252	1.16473	0.933869	0.352803	1.18088	0.790828	1.10278	1.08256	0.250982	1.16508	0.929166	1.26127	0.93346	0.491061	1.25834	0.741817	1.17461	1.05458	0.523743	1.21183	0.870239	1.27796
120	28.94	31.8	51.62	38.66	32.83	sp|Q91WD5|NDUS2_MOUSE	NADH dehydrogenase [ubiquinone] iron-sulfur protein 2, mitochondrial OS=Mus musculus GN=Ndufs2 PE=1 SV=1	MOUSE	19			1.24224	0.248246	1.48315	0.83757	1.84244	0.917244	0.209052	1.15412	0.794757	1.05861	1.04194	0.537312	1.15409	0.902828	1.2025	0.809889	0.0098778	1.15939	0.698546	0.938979	1.10027	0.0815215	1.1162	0.985731	1.22812	0.951901	0.550652	1.19463	0.796819	1.13717	1.14332	0.0248003	1.11975	1.02105	1.28023
121	28.92	29.83	46.78	37.54	30.25	sp|Q8VEM8|MPCP_MOUSE	Phosphate carrier protein, mitochondrial OS=Mus musculus GN=Slc25a3 PE=1 SV=1	MOUSE	26			1.41939	5.91257e-06	1.10902	1.27986	1.57414	0.951554	0.476825	1.15768	0.821948	1.1016	1.10119	0.111612	1.12974	0.974731	1.24407	0.834547	0.00843589	1.13428	0.735753	0.946608	1.08221	0.176589	1.12684	0.960394	1.21947	1.01947	0.683567	1.1051	0.922517	1.12662	1.14465	0.00959383	1.10096	1.03968	1.26021
122	28.84	29.08	61.36	57.73	55.45	sp|P63011|RAB3A_MOUSE	Ras-related protein Rab-3A OS=Mus musculus GN=Rab3a PE=1 SV=1	MOUSE	26			0.513037	0.036556	1.8326	0.27995	0.940192	0.695593	0.00363568	1.19896	0.580163	0.833988	0.832593	0.0934501	1.25577	0.663014	1.04554	1.0324	0.640062	1.17919	0.875511	1.2174	0.962708	0.657467	1.23054	0.782348	1.18465	1.06544	0.415862	1.20177	0.886555	1.28042	1.05185	0.498373	1.195	0.880213	1.25696
123	28.74	28.95	25.74	17.99	16.14	sp|Q60625|ICAM5_MOUSE	Intercellular adhesion molecule 5 OS=Mus musculus GN=Icam5 PE=1 SV=2	MOUSE	18			0.614816	0.00505565	1.36627	0.449996	0.840004	0.822547	0.0133471	1.15886	0.70979	0.953216	0.97718	0.75435	1.16885	0.836019	1.14218	1.0016	0.980417	1.14816	0.872357	1.15	1.17262	0.0826571	1.20073	0.976592	1.408	0.914887	0.155081	1.13574	0.805541	1.03908	1.13181	0.0351709	1.12049	1.0101	1.26819
124	28.63	30.21	18.36	12.15	9.775	sp|Q9CS84|NRX1A_MOUSE	Neurexin-1 OS=Mus musculus GN=Nrxn1 PE=1 SV=3	MOUSE	14			0.843013	0.0663177	1.20252	0.701039	1.01374	0.925694	0.442143	1.23757	0.747995	1.14561	0.870533	0.0397004	1.13978	0.763771	0.992219	0.886744	0.221358	1.22638	0.72306	1.08748	0.985782	0.842626	1.16772	0.844195	1.15111	0.874367	0.020391	1.11533	0.783953	0.975207	0.975326	0.822228	1.26993	0.768017	1.23859
125	28.55	35.69	44.89	37.25	31.3	sp|P20029|GRP78_MOUSE	78 kDa glucose-regulated protein OS=Mus musculus GN=Hspa5 PE=1 SV=3	MOUSE	26			1.32651	0.00167406	1.16727	1.13642	1.5484	1.22853	0.0079684	1.1526	1.06588	1.41601	1.17731	0.0537193	1.18084	0.997006	1.39021	1.02779	0.754771	1.20391	0.85371	1.23736	0.925145	0.516238	1.28639	0.719178	1.1901	0.867821	0.118119	1.2008	0.722701	1.04208	1.12294	0.0947186	1.14908	0.977251	1.29035
126	28.51	28.51	46.39	43.75	42.07	sp|P31324|KAP3_MOUSE	cAMP-dependent protein kinase type II-beta regulatory subunit OS=Mus musculus GN=Prkar2b PE=1 SV=3	MOUSE	22			0.924463	0.553735	1.34052	0.68963	1.23926	1.04102	0.701619	1.26291	0.824303	1.31472	1.05798	0.404892	1.1593	0.9126	1.22652	1.02406	0.678636	1.13601	0.901453	1.16333	0.87176	0.122914	1.20144	0.725594	1.04737	0.868061	0.0333818	1.13565	0.764375	0.98581	0.99535	0.934457	1.13502	0.876946	1.12974
127	28.34	41.82	50.63	44.98	36.19	sp|P11798|KCC2A_MOUSE	Calcium/calmodulin-dependent protein kinase type II subunit alpha OS=Mus musculus GN=Camk2a PE=1 SV=2	MOUSE	35			0.302622	7.59576e-07	1.25226	0.24166	0.378961	0.489644	1.81272e-07	1.12046	0.437002	0.548626	1.30902	0.000334953	1.11494	1.17407	1.45948	1.19595	0.0210147	1.15606	1.03451	1.3826	0.92171	0.122772	1.11436	0.827117	1.02712	1.32997	0.000223321	1.1151	1.19269	1.48305	1.20055	0.00432666	1.11548	1.07627	1.33919
128	28.3	29.86	22.75	12.13	10.93	sp|Q5SQX6|CYFP2_MOUSE	Cytoplasmic FMR1-interacting protein 2 OS=Mus musculus GN=Cyfip2 PE=1 SV=2	MOUSE	16			0.966656	0.743469	1.2656	0.763794	1.2234	1.09934	0.161992	1.15407	0.952577	1.26871	1.0524	0.563084	1.22023	0.862461	1.28418	1.10909	0.232712	1.20617	0.919518	1.33775	0.841762	0.127649	1.26589	0.664955	1.06558	1.04406	0.72855	1.32611	0.78731	1.38454	0.918092	0.249327	1.17455	0.781657	1.07834
129	28.21	28.74	56.56	45.08	35.52	sp|Q9Z2Y3|HOME1_MOUSE	Homer protein homolog 1 OS=Mus musculus GN=Homer1 PE=1 SV=2	MOUSE	18			0.541729	0.000412957	1.33574	0.405564	0.723609	0.670392	0.000252226	1.19598	0.560536	0.801778	0.820241	0.0143421	1.16477	0.704206	0.955396	0.780105	0.126387	1.38675	0.562543	1.08181	0.977267	0.675715	1.12172	0.871223	1.09622	0.876522	0.0540351	1.14381	0.76632	1.00257	0.963566	0.47818	1.11486	0.864291	1.07424
130	28.18	28.59	31.57	26.28	24.96	sp|P47708|RP3A_MOUSE	Rabphilin-3A OS=Mus musculus GN=Rph3a PE=1 SV=2	MOUSE	18			0.577786	0.000366198	1.27629	0.452707	0.737423	0.707589	0.00297219	1.22515	0.577551	0.866905	0.734567	0.0098555	1.24544	0.589803	0.914861	0.79471	0.0564351	1.26768	0.626903	1.00743	0.824737	0.0208931	1.17117	0.704198	0.965908	0.91548	0.221167	1.16079	0.788671	1.06268	0.966586	0.637475	1.16553	0.829312	1.12658
131	28.09	29.62	49.32	43.9	40.92	sp|Q9Z2Q6|SEPT5_MOUSE	Septin-5 OS=Mus musculus GN=Sept5 PE=1 SV=2	MOUSE	18			0.536291	0.000658288	1.31938	0.406471	0.707573	0.787822	0.0179965	1.20552	0.653513	0.949733	0.712237	0.0277098	1.34008	0.53149	0.954453	0.910427	0.252456	1.18957	0.765342	1.08302	0.983333	0.779509	1.14086	0.861919	1.12185	1.03665	0.606005	1.16456	0.890163	1.20724	0.959897	0.447239	1.12356	0.854338	1.0785
132	27.95	28.31	22.29	13.77	13.38	sp|Q810U4|NRCAM_MOUSE	Neuronal cell adhesion molecule OS=Mus musculus GN=Nrcam PE=1 SV=2	MOUSE	16			0.962813	0.783929	1.34951	0.713455	1.29932	0.993525	0.935562	1.19073	0.834384	1.18302	1.02909	0.589709	1.12151	0.917594	1.15413	1.13955	0.0427482	1.13364	1.00521	1.29185	1.21848	0.00204147	1.11247	1.09529	1.35551	1.02035	0.797024	1.18526	0.860872	1.20938	1.2012	0.0137128	1.14669	1.04754	1.3774
133	27.87	28.34	45.36	35.28	32.36	sp|Q9DC69|NDUA9_MOUSE	NADH dehydrogenase [ubiquinone] 1 alpha subcomplex subunit 9, mitochondrial OS=Mus musculus GN=Ndufa9 PE=1 SV=2	MOUSE	17			1.32216	0.0011245	1.14791	1.1518	1.51772	0.920548	0.111016	1.11128	0.828368	1.02299	1.03109	0.541229	1.11386	0.925687	1.14849	0.779435	0.0112382	1.19609	0.651654	0.932271	1.03598	0.482892	1.11414	0.929851	1.15423	0.921309	0.217576	1.14886	0.801932	1.05846	1.07412	0.148886	1.10722	0.970101	1.18929
134	27.86	28.54	32.47	23.86	22.73	sp|Q921G7|ETFD_MOUSE	Electron transfer flavoprotein-ubiquinone oxidoreductase, mitochondrial OS=Mus musculus GN=Etfdh PE=1 SV=1	MOUSE	14			1.40444	0.000757714	1.1798	1.19041	1.65696	0.989833	0.870019	1.14248	0.866388	1.13087	1.11109	0.120009	1.14698	0.968708	1.27439	0.934769	0.306561	1.14756	0.814574	1.0727	1.08408	0.13218	1.11504	0.972232	1.20879	0.974618	0.740624	1.17982	0.826076	1.14987	1.08751	0.117914	1.11464	0.975667	1.21218
135	27.79	28.26	21.86	12.97	11.64	sp|Q3UVX5|GRM5_MOUSE	Metabotropic glutamate receptor 5 OS=Mus musculus GN=Grm5 PE=1 SV=2	MOUSE	15			0.968753	0.669416	1.17124	0.827119	1.13464	0.915229	0.20912	1.15653	0.791356	1.05849	0.95688	0.490117	1.14443	0.836118	1.09508	0.871247	0.0407854	1.14001	0.764245	0.993229	0.993466	0.925088	1.16039	0.85615	1.15281	0.879901	0.10321	1.17126	0.751245	1.03059	0.962026	0.638006	1.19097	0.807767	1.14574
136	27.72	27.97	42.64	28.43	25.04	sp|Q925I1|ATAD3_MOUSE	ATPase family AAA domain-containing protein 3 OS=Mus musculus GN=Atad3 PE=1 SV=1	MOUSE	15			1.78364	0.000157136	1.27461	1.39937	2.27344	1.18983	0.0832386	1.22125	0.974271	1.45308	1.32226	0.00108083	1.15734	1.1425	1.53029	0.939748	0.228693	1.1117	0.845323	1.04472	1.04842	0.296147	1.09796	0.954879	1.15112	0.961703	0.559068	1.15022	0.836103	1.10617	1.16715	0.0127347	1.12316	1.03917	1.31089
137	27.52	28.43	36.99	22.76	20.33	sp|Q9Z2I0|LETM1_MOUSE	LETM1 and EF-hand domain-containing protein 1, mitochondrial OS=Mus musculus GN=Letm1 PE=2 SV=1	MOUSE	16			1.41463	0.0108281	1.28526	1.10066	1.81817	1.05834	0.554778	1.22552	0.863591	1.29702	1.06494	0.597356	1.28746	0.827163	1.37106	0.932517	0.358995	1.17306	0.794946	1.0939	1.08446	0.414979	1.23273	0.879717	1.33685	0.99466	0.944414	1.17807	0.844313	1.17178	1.04476	0.565853	1.17541	0.888853	1.22803
138	27.42	28.15	33.97	25.07	23.47	sp|Q7TQF7|AMPH_MOUSE	Amphiphysin OS=Mus musculus GN=Amph PE=1 SV=1	MOUSE	16			0.579444	0.000312358	1.26882	0.456679	0.735211	0.823414	0.0108924	1.15111	0.715325	0.947837	0.774315	0.024966	1.24314	0.622868	0.962586	1.02608	0.566318	1.09981	0.932965	1.12849	0.748871	0.0003743	1.13764	0.658269	0.851942	1.24842	0.000791925	1.11475	1.11991	1.39168	0.680006	1.57183e-05	1.12882	0.602402	0.767607
139	27.29	27.55	49.53	40.57	37.74	sp|Q8QZT1|THIL_MOUSE	Acetyl-CoA acetyltransferase, mitochondrial OS=Mus musculus GN=Acat1 PE=1 SV=1	MOUSE	21			1.42404	0.00642304	1.26353	1.12703	1.79933	1.35706	0.000537112	1.15294	1.17704	1.56462	1.21791	0.00513764	1.13409	1.07391	1.38123	1.20143	0.148334	1.29543	0.927437	1.55637	0.921618	0.219064	1.147	0.803506	1.05709	1.07532	0.274843	1.14831	0.936439	1.2348	1.0591	0.344963	1.13572	0.932535	1.20284
140	27.22	29.88	44.08	35.27	29.47	sp|Q8C1B7|SEP11_MOUSE	Septin-11 OS=Mus musculus GN=Sept11 PE=1 SV=4	MOUSE	14			0.689834	0.037725	1.4008	0.492457	0.966318	0.706232	0.155531	1.73781	0.406392	1.2273	0.866599	0.417691	1.55312	0.557974	1.34593	0.882814	0.232123	1.27875	0.690371	1.1289	0.859382	0.467728	1.69018	0.508455	1.45251	0.975367	0.777407	1.25728	0.775778	1.22631	0.841591	0.0625683	1.20555	0.698097	1.01458
141	27.17	27.41	73.91	65.84	57.14	sp|Q9DCX2|ATP5H_MOUSE	ATP synthase subunit d, mitochondrial OS=Mus musculus GN=Atp5h PE=1 SV=3	MOUSE	25			1.66103	0.0011281	1.27695	1.30077	2.12105	0.988417	0.817919	1.11758	0.884424	1.10464	1.11162	0.139919	1.15934	0.958837	1.28875	0.833889	0.0127013	1.14169	0.730402	0.952039	1.05666	0.381844	1.14521	0.92268	1.21009	0.950613	0.327082	1.11689	0.851125	1.06173	1.19187	0.0206642	1.15226	1.03438	1.37334
142	27.05	27.28	37.23	29.9	29.9	sp|P27773|PDIA3_MOUSE	Protein disulfide-isomerase A3 OS=Mus musculus GN=Pdia3 PE=1 SV=2	MOUSE	15			1.3326	0.00817674	1.20879	1.10242	1.61084	1.34237	0.00349399	1.18066	1.13696	1.58488	1.21261	0.0108426	1.14416	1.05983	1.38741	1.09201	0.246556	1.17628	0.928361	1.28451	1.06572	0.223414	1.11764	0.953549	1.19109	1.00786	0.918793	1.18726	0.848898	1.1966	1.00635	0.909887	1.13298	0.888228	1.14017
143	27.01	27.4	29.89	20.37	19.05	sp|Q9JLM8|DCLK1_MOUSE	Serine/threonine-protein kinase DCLK1 OS=Mus musculus GN=Dclk1 PE=1 SV=1	MOUSE	14			1.67499	0.00509033	1.36531	1.22682	2.28688	1.44314	0.0181166	1.33065	1.08453	1.92031	1.05796	0.628277	1.29451	0.817268	1.36954	1.29234	0.0424563	1.27801	1.01121	1.65162	0.866656	0.183754	1.2546	0.690783	1.08731	1.02408	0.742322	1.17491	0.871624	1.2032	0.922692	0.168489	1.13038	0.816271	1.04299
144	26.95	27.65	30.27	16.26	15.7	sp|Q7TPR4|ACTN1_MOUSE	Alpha-actinin-1 OS=Mus musculus GN=Actn1 PE=1 SV=1	MOUSE	13			0.710641	0.0390079	1.3765	0.516267	0.978196	0.858996	0.126799	1.22838	0.699291	1.05518	1.00265	0.960439	1.12652	0.89004	1.1295	0.975985	0.856935	1.3513	0.722255	1.31885	0.905212	0.262674	1.20997	0.748129	1.09528	1.03083	0.682062	1.17911	0.874242	1.21546	1.08131	0.274744	1.1662	0.927206	1.26102
145	26.87	27.32	48.1	45.77	37.61	sp|Q80XN0|BDH_MOUSE	D-beta-hydroxybutyrate dehydrogenase, mitochondrial OS=Mus musculus GN=Bdh1 PE=1 SV=2	MOUSE	29			2.92257	2.40368e-08	1.20075	2.43395	3.50928	1.87573	4.84505e-06	1.192	1.57359	2.23588	1.91719	9.1154e-08	1.1333	1.69169	2.17275	1.25985	0.0167795	1.19881	1.05092	1.51032	0.935563	0.263418	1.13167	0.826711	1.05875	0.913324	0.144887	1.13507	0.804642	1.03669	1.31692	6.38228e-05	1.10546	1.19128	1.45581
146	26.64	27.44	41.28	38.66	37.21	sp|Q99PJ0|NTRI_MOUSE	Neurotrimin OS=Mus musculus GN=Ntm PE=2 SV=2	MOUSE	21			0.631873	0.00610428	1.33851	0.472071	0.845771	0.762131	0.00162344	1.14842	0.663634	0.875246	0.91895	0.109606	1.11372	0.82512	1.02345	0.848838	0.342836	1.44806	0.586188	1.22917	1.06386	0.276361	1.12844	0.94277	1.2005	0.840023	0.00730176	1.12117	0.749236	0.941811	1.06895	0.195109	1.11377	0.959757	1.19056
147	26.6	31.6	17.52	9.148	7.007	sp|P49025|CTRO_MOUSE	Citron Rho-interacting kinase OS=Mus musculus GN=Cit PE=1 SV=3	MOUSE	14			0.735298	0.01739	1.27861	0.575074	0.940162	0.872094	0.155663	1.21497	0.717791	1.05957	0.908648	0.268147	1.19366	0.761229	1.08462	0.862651	0.0623799	1.16923	0.737791	1.00864	0.973264	0.698062	1.15656	0.841518	1.12564	0.933577	0.393506	1.18077	0.790653	1.10234	1.04048	0.512726	1.13388	0.917628	1.17977
148	26.57	26.79	45.13	36.58	36.58	sp|Q9ESW4|AGK_MOUSE	Acylglycerol kinase, mitochondrial OS=Mus musculus GN=Agk PE=1 SV=1	MOUSE	15			1.85444	0.00011447	1.27114	1.45888	2.35726	1.28474	0.000720281	1.12884	1.13811	1.45026	1.36925	0.00720725	1.23609	1.10774	1.69252	1.01855	0.815072	1.18236	0.861458	1.20429	1.00125	0.983732	1.14009	0.87822	1.14152	0.967375	0.492594	1.10751	0.873469	1.07138	1.12999	0.0839925	1.15181	0.981057	1.30154
149	26.47	27.52	46.96	34.35	30.84	sp|Q60634|FLOT2_MOUSE	Flotillin-2 OS=Mus musculus GN=Flot2 PE=1 SV=2	MOUSE	15			0.782357	0.0237378	1.2301	0.636014	0.962374	0.885262	0.0743497	1.14531	0.772947	1.0139	0.964045	0.609394	1.16308	0.828874	1.12126	0.938827	0.280708	1.12878	0.831718	1.05973	1.12831	0.0575792	1.13337	0.995536	1.27879	0.981685	0.704567	1.1085	0.885598	1.0882	1.05419	0.230893	1.09492	0.962796	1.15425
150	26.43	27.12	43.01	29.39	22.58	sp|P06745|G6PI_MOUSE	Glucose-6-phosphate isomerase OS=Mus musculus GN=Gpi PE=1 SV=4	MOUSE	15			0.755356	0.00118191	1.16163	0.650254	0.877447	0.899831	0.0398653	1.10512	0.814239	0.99442	0.772808	0.0106123	1.20714	0.640199	0.932884	1.00431	0.914267	1.08726	0.923708	1.09194	0.780857	0.00193767	1.151	0.678415	0.898767	1.11456	0.0724508	1.12707	0.9889	1.25619	0.71307	0.00045164	1.17505	0.606843	0.837892
151	26.4	26.51	36.58	29.22	27.92	sp|P10126|EF1A1_MOUSE	Elongation factor 1-alpha 1 OS=Mus musculus GN=Eef1a1 PE=1 SV=3	MOUSE	22			2.66261	0.00289079	1.51933	1.75249	4.04539	1.32752	0.0145597	1.21008	1.09705	1.6064	1.08933	0.399692	1.28692	0.846467	1.40188	1.02422	0.852766	1.39886	0.732179	1.43274	0.880633	0.136725	1.20916	0.728304	1.06482	0.882833	0.140115	1.20724	0.731281	1.06579	0.976476	0.764867	1.22925	0.794368	1.20033
152	26.32	31.56	30.63	22.07	18.58	sp|Q9Z2W9|GRIA3_MOUSE	Glutamate receptor 3 OS=Mus musculus GN=Gria3 PE=1 SV=2	MOUSE	17			0.545058	0.0052017	1.45446	0.374749	0.792764	0.681353	0.00454141	1.26026	0.540645	0.85868	0.738485	0.0096096	1.23294	0.598963	0.910508	0.727855	0.00630744	1.22499	0.594171	0.891618	1.13681	0.0899001	1.16493	0.975859	1.32429	0.776394	0.0129578	1.20365	0.645034	0.934505	1.04543	0.647806	1.23697	0.845149	1.29316
153	26.32	26.61	49.13	39.06	36.64	sp|D3YVF0|AKAP5_MOUSE	A-kinase anchor protein 5 OS=Mus musculus GN=Akap5 PE=1 SV=2	MOUSE	13			0.515834	0.000646982	1.36315	0.378413	0.703161	0.78166	0.0173741	1.21393	0.643911	0.948877	0.868313	0.293224	1.32518	0.65524	1.15067	0.88787	0.278238	1.25795	0.705805	1.1169	1.01958	0.853601	1.25346	0.813409	1.27801	0.861322	0.146909	1.23435	0.697792	1.06318	1.13105	0.149685	1.19124	0.949472	1.34736
154	26.23	26.32	54.61	45.39	41.49	sp|Q9CQA3|SDHB_MOUSE	Succinate dehydrogenase [ubiquinone] iron-sulfur subunit, mitochondrial OS=Mus musculus GN=Sdhb PE=1 SV=1	MOUSE	20			1.8119	1.69012e-06	1.16935	1.5495	2.11874	1.14928	0.0861649	1.17571	0.977522	1.35122	1.33812	0.000249816	1.13454	1.17944	1.51815	1.00911	0.880638	1.13644	0.88796	1.14679	1.09783	0.21127	1.1657	0.941774	1.27975	1.03273	0.709941	1.20077	0.860054	1.24007	1.15839	0.004552	1.09727	1.0557	1.27106
155	26.22	27.37	51.27	42.04	42.04	sp|Q9CR62|M2OM_MOUSE	Mitochondrial 2-oxoglutarate/malate carrier protein OS=Mus musculus GN=Slc25a11 PE=1 SV=3	MOUSE	20			1.32675	0.00268354	1.1796	1.12475	1.56504	0.928228	0.274984	1.1516	0.806031	1.06895	0.993756	0.922323	1.14579	0.867309	1.13864	0.846335	0.00932036	1.12547	0.751984	0.952523	1.13073	0.121076	1.17349	0.963557	1.3269	0.97441	0.618074	1.11586	0.873237	1.08731	1.01209	0.861069	1.15656	0.875092	1.17054
156	26.19	26.56	37.56	32.06	29.9	sp|Q99JY9|ARP3_MOUSE	Actin-related protein 3 OS=Mus musculus GN=Actr3 PE=1 SV=3	MOUSE	16			1.12662	0.0907345	1.15467	0.975712	1.30087	1.14137	0.0697525	1.15744	0.986116	1.32107	0.85808	0.144856	1.24685	0.688198	1.0699	1.01138	0.919033	1.28922	0.784491	1.3039	0.778495	0.0264608	1.23536	0.630175	0.961725	1.00739	0.924879	1.19494	0.843046	1.20376	0.885171	0.0673304	1.14268	0.774643	1.01147
157	26.14	29.87	66.18	58.46	52.94	sp|P67778|PHB_MOUSE	Prohibitin OS=Mus musculus GN=Phb PE=1 SV=1	MOUSE	21			2.1771	1.73246e-07	1.15992	1.87694	2.52526	1.2595	0.00033716	1.10442	1.14042	1.39101	1.38344	4.29893e-05	1.11577	1.2399	1.54359	1.01959	0.664247	1.10045	0.926518	1.122	1.07888	0.109488	1.10072	0.980156	1.18754	1.09167	0.0689062	1.1005	0.991976	1.20138	1.20207	0.00147589	1.10115	1.09164	1.32366
158	26.02	35.94	61.11	55.56	51.74	sp|O35526|STX1A_MOUSE	Syntaxin-1A OS=Mus musculus GN=Stx1a PE=1 SV=3	MOUSE	21			0.403784	0.000267174	1.42634	0.283092	0.575931	0.527182	8.2522e-07	1.12938	0.46679	0.595387	0.700902	0.0252838	1.35009	0.519154	0.946278	0.776051	0.0121688	1.20126	0.646032	0.932237	1.11816	0.0686902	1.13	0.989522	1.26352	0.818137	0.0238113	1.18205	0.692134	0.967078	1.04863	0.449042	1.14535	0.915554	1.20104
159	25.94	26.8	26.47	21.69	17.87	sp|P10637|TAU_MOUSE	Microtubule-associated protein tau OS=Mus musculus GN=Mapt PE=1 SV=3	MOUSE	18			1.16537	0.251689	1.31903	0.883503	1.53716	1.28171	0.0296204	1.24503	1.02946	1.59577	1.0322	0.666387	1.16911	0.882893	1.20675	1.09627	0.337256	1.22185	0.89722	1.33948	0.803309	0.000329085	1.10093	0.729662	0.884389	1.02098	0.680745	1.11327	0.917099	1.13663	0.863448	0.0224706	1.12999	0.764123	0.975684
160	25.78	26.74	81.07	59.71	57.28	sp|P60879|SNP25_MOUSE	Synaptosomal-associated protein 25 OS=Mus musculus GN=Snap25 PE=1 SV=1	MOUSE	32			0.458559	4.03826e-06	1.24894	0.367159	0.572711	0.66338	6.49263e-05	1.16607	0.568901	0.773549	0.80724	0.0167485	1.18365	0.681994	0.955486	0.857323	0.0606951	1.17576	0.729166	1.008	1.04695	0.485413	1.148	0.911982	1.2019	0.862763	0.00854874	1.10856	0.778273	0.956424	1.01584	0.746638	1.10837	0.916524	1.12593
161	25.78	25.85	72.56	68.9	61.59	sp|P17742|PPIA_MOUSE	Peptidyl-prolyl cis-trans isomerase A OS=Mus musculus GN=Ppia PE=1 SV=2	MOUSE	15			0.754869	0.00623059	1.19633	0.630986	0.903073	1.1787	0.0364749	1.16358	1.01299	1.37151	0.838034	0.327584	1.47122	0.569617	1.23293	1.3419	0.00860772	1.22011	1.09982	1.63726	0.678252	0.000860545	1.19677	0.566737	0.811709	1.20044	0.00591513	1.1223	1.06963	1.34725	0.656244	0.00784988	1.32324	0.495938	0.868367
162	25.61	31.47	67.06	63.53	61.57	sp|P62259|1433E_MOUSE	14-3-3 protein epsilon OS=Mus musculus GN=Ywhae PE=1 SV=1	MOUSE	24			0.822726	0.0215998	1.17339	0.701153	0.96538	1.15097	0.0184418	1.11789	1.02959	1.28666	0.810917	0.0354495	1.21187	0.669145	0.982727	1.25561	0.00581862	1.15638	1.08581	1.45195	0.803056	0.0204229	1.19434	0.672384	0.959124	1.09282	0.106511	1.11794	0.977523	1.2217	0.709093	0.00102309	1.18237	0.599721	0.838412
163	25.48	26.84	24.84	14.81	14.18	sp|Q6NXK7|DPP10_MOUSE	Inactive dipeptidyl peptidase 10 OS=Mus musculus GN=Dpp10 PE=2 SV=1	MOUSE	13			0.522138	0.00342291	1.46212	0.357109	0.76343	0.6258	0.0019816	1.28618	0.486559	0.804889	0.727776	0.0318767	1.32938	0.547455	0.967491	0.735645	0.00388221	1.20101	0.61252	0.883519	0.972161	0.620087	1.13086	0.859666	1.09938	0.81914	0.0451666	1.21442	0.67451	0.994782	0.88967	0.113628	1.1621	0.765569	1.03389
164	25.42	52.34	33.8	24.84	23.56	sp|P17427|AP2A2_MOUSE	AP-2 complex subunit alpha-2 OS=Mus musculus GN=Ap2a2 PE=1 SV=2	MOUSE	33			0.816209	0.0130747	1.16326	0.701656	0.949465	0.899605	0.136883	1.15618	0.778083	1.04011	0.834057	0.00384998	1.11578	0.747513	0.930621	1.01471	0.924514	1.39309	0.728386	1.41358	0.924493	0.157853	1.12078	0.824866	1.03615	1.08035	0.226572	1.14202	0.946	1.23377	0.850295	0.00841685	1.11791	0.760615	0.950549
165	25.37	26.26	48.39	39.88	34.31	sp|Q8BLK3|LSAMP_MOUSE	Limbic system-associated membrane protein OS=Mus musculus GN=Lsamp PE=1 SV=1	MOUSE	18			0.627684	9.14639e-05	1.16059	0.54083	0.728486	0.851303	0.0207746	1.138	0.748068	0.968784	0.962484	0.674894	1.22458	0.785973	1.17864	0.949381	0.413826	1.1491	0.826199	1.09093	1.146	0.1324	1.20633	0.949992	1.38245	0.864761	0.0237573	1.12787	0.766721	0.975338	1.06936	0.239641	1.12945	0.946799	1.20779
166	25.35	32.59	53.99	46.56	40.5	sp|P05063|ALDOC_MOUSE	Fructose-bisphosphate aldolase C OS=Mus musculus GN=Aldoc PE=1 SV=4	MOUSE	20			0.727196	0.012558	1.26092	0.576718	0.916937	0.979024	0.91189	1.52402	0.642395	1.49205	1.00594	0.957329	1.27562	0.788586	1.2832	1.04364	0.828628	1.54267	0.676511	1.60999	0.943592	0.546943	1.23348	0.764981	1.16391	1.09847	0.203524	1.16757	0.940814	1.28254	0.959631	0.461353	1.12878	0.850146	1.08322
167	25.19	25.96	39.01	32.76	31.68	sp|Q91YT0|NDUV1_MOUSE	NADH dehydrogenase [ubiquinone] flavoprotein 1, mitochondrial OS=Mus musculus GN=Ndufv1 PE=1 SV=1	MOUSE	19			1.28987	0.0013599	1.14082	1.13066	1.4715	0.957949	0.509142	1.14864	0.833987	1.10034	1.04943	0.62757	1.23713	0.848282	1.29828	0.828312	0.00377121	1.12003	0.739545	0.927733	1.0729	0.193141	1.11821	0.959483	1.19973	0.935558	0.180428	1.10795	0.844408	1.03655	1.08062	0.191822	1.13056	0.955826	1.2217
168	25.17	25.98	52.18	40	32.18	sp|P84091|AP2M1_MOUSE	AP-2 complex subunit mu OS=Mus musculus GN=Ap2m1 PE=1 SV=1	MOUSE	15			0.71493	0.000169002	1.15487	0.619058	0.825649	0.875442	0.00433903	1.08816	0.804514	0.952622	0.77281	5.50811e-06	1.08348	0.713266	0.837324	0.973615	0.493393	1.08455	0.897715	1.05593	0.89157	0.0089574	1.08492	0.821787	0.967279	1.02113	0.590664	1.08447	0.941598	1.10739	0.853045	0.00189719	1.0943	0.779535	0.933487
169	25.15	26.46	33.96	28.99	23.16	sp|Q61490|CD166_MOUSE	CD166 antigen OS=Mus musculus GN=Alcam PE=1 SV=3	MOUSE	15			0.904513	0.0695798	1.11655	0.810093	1.00994	0.837208	0.0129356	1.13892	0.735087	0.953515	0.945585	0.326374	1.12968	0.837039	1.06821	0.86462	0.035125	1.14202	0.757094	0.987418	0.994177	0.929506	1.15629	0.859799	1.14956	0.911004	0.0879362	1.11647	0.815969	1.01711	0.972618	0.680537	1.15909	0.839125	1.12735
170	25.14	25.62	28.08	23.85	18.97	sp|Q8K0T0|RTN1_MOUSE	Reticulon-1 OS=Mus musculus GN=Rtn1 PE=1 SV=1	MOUSE	18			1.01351	0.871602	1.1937	0.849045	1.20983	0.936169	0.549344	1.26274	0.741377	1.18214	0.921903	0.385361	1.21735	0.757303	1.12228	0.924523	0.575437	1.34584	0.68695	1.24426	0.884738	0.112174	1.16844	0.757198	1.03376	1.09229	0.0677028	1.10053	0.992508	1.2021	0.88242	0.121454	1.17768	0.74929	1.0392
171	25.08	32.42	18.98	11.69	10.96	sp|B0V2N1|PTPRS_MOUSE	Receptor-type tyrosine-protein phosphatase S OS=Mus musculus GN=Ptprs PE=1 SV=1	MOUSE	17			0.95483	0.752468	1.38613	0.688843	1.32352	1.06435	0.421125	1.18483	0.898311	1.26108	1.0446	0.631889	1.22392	0.85349	1.2785	0.935999	0.446903	1.21009	0.773498	1.13264	1.12549	0.255667	1.2494	0.900823	1.40618	0.884428	0.220441	1.23747	0.714707	1.09445	1.0761	0.484466	1.25951	0.854377	1.35536
172	25	27.61	75.61	72.68	65.85	sp|P62821|RAB1A_MOUSE	Ras-related protein Rab-1A OS=Mus musculus GN=Rab1A PE=1 SV=3	MOUSE	17			0.714733	0.00210932	1.17291	0.609369	0.838316	0.883224	0.192145	1.22975	0.718218	1.08614	1.03572	0.707573	1.24391	0.83263	1.28834	0.921556	0.398148	1.24582	0.739722	1.14809	1.07748	0.467478	1.2655	0.851431	1.36355	0.947788	0.484608	1.19269	0.794664	1.13042	1.11194	0.216393	1.20677	0.921413	1.34186
173	24.97	30.14	21.45	12.18	11.12	sp|Q6R0H7|GNAS1_MOUSE	Guanine nucleotide-binding protein G(s) subunit alpha isoforms XLas OS=Mus musculus GN=Gnas PE=2 SV=1	MOUSE	19			0.748716	0.00472067	1.19202	0.628106	0.892485	0.902871	0.144419	1.15557	0.781319	1.04333	1.0118	0.90829	1.25097	0.808809	1.26573	0.88922	0.0866501	1.14811	0.774509	1.02092	1.03065	0.699049	1.18655	0.868607	1.22292	0.848694	0.108329	1.23143	0.689194	1.04511	0.959134	0.550058	1.16417	0.823881	1.11659
173	0	29.87	46.7	35.03	31.98	sp|P63094|GNAS2_MOUSE	Guanine nucleotide-binding protein G(s) subunit alpha isoforms short OS=Mus musculus GN=Gnas PE=1 SV=1	MOUSE	19
174	24.78	25.24	27.48	19.17	16.23	sp|Q03137|EPHA4_MOUSE	Ephrin type-A receptor 4 OS=Mus musculus GN=Epha4 PE=1 SV=2	MOUSE	15			1.17796	0.236885	1.33645	0.881412	1.57428	1.18742	0.0236063	1.1543	1.02869	1.37064	1.16786	0.141977	1.24218	0.940171	1.4507	1.15409	0.0571642	1.16018	0.994743	1.33895	1.07343	0.507778	1.25841	0.853008	1.35081	0.988877	0.878038	1.17151	0.844101	1.15848	1.07925	0.337233	1.18361	0.911825	1.27741
175	24.77	26.48	22.71	14.75	11.95	sp|Q3UTJ2|SRBS2_MOUSE	Sorbin and SH3 domain-containing protein 2 OS=Mus musculus GN=Sorbs2 PE=1 SV=2	MOUSE	13			0.77847	0.049708	1.28404	0.606267	0.999584	0.836465	0.0125338	1.14364	0.731409	0.956612	1.18624	0.00977207	1.13093	1.04891	1.34155	1.03528	0.679603	1.19174	0.868713	1.23377	1.02704	0.636095	1.12494	0.912977	1.15535	0.98244	0.79701	1.15509	0.850528	1.13481	1.35463	7.05129e-05	1.12667	1.20233	1.52621
176	24.67	24.97	52.68	43.62	35.91	sp|Q91VR2|ATPG_MOUSE	ATP synthase subunit gamma, mitochondrial OS=Mus musculus GN=Atp5c1 PE=1 SV=1	MOUSE	20			1.34552	0.00917438	1.23011	1.09383	1.65514	0.882342	0.246756	1.25259	0.704416	1.10521	1.01642	0.854753	1.2108	0.839462	1.23068	0.825119	0.446366	1.7087	0.482894	1.40988	1.03529	0.656108	1.18151	0.87624	1.22321	0.926609	0.141466	1.11171	0.833495	1.03013	1.06417	0.471527	1.20152	0.885685	1.27862
177	24.63	45.75	22.34	13.36	12.54	sp|G5E8K5|ANK3_MOUSE	Ankyrin-3 OS=Mus musculus GN=Ank3 PE=1 SV=1	MOUSE	27			0.847756	0.0275161	1.15344	0.734983	0.977833	0.768345	0.00677754	1.18852	0.646473	0.913194	0.825746	0.00355618	1.11921	0.737794	0.924182	0.774941	0.00727615	1.18437	0.654309	0.917814	1.0908	0.252007	1.17265	0.930193	1.27913	0.907199	0.210494	1.17605	0.771393	1.06691	1.05398	0.345177	1.12549	0.936458	1.18624
178	24.47	25.79	41.25	28.33	24.52	sp|Q64133|AOFA_MOUSE	Amine oxidase [flavin-containing] A OS=Mus musculus GN=Maoa PE=1 SV=3	MOUSE	14			1.87065	3.51664e-05	1.21902	1.53456	2.28036	1.17266	0.0194378	1.13613	1.03215	1.33229	1.28122	0.0033203	1.15508	1.10921	1.47991	1.02562	0.690874	1.14758	0.893724	1.17697	1.00736	0.871148	1.10323	0.913105	1.11136	1.01606	0.805854	1.15098	0.882772	1.16947	1.05749	0.230346	1.10241	0.95925	1.16579
179	24.06	31.14	25.1	15.22	11.23	sp|Q5DU25|IQEC2_MOUSE	IQ motif and SEC7 domain-containing protein 2 OS=Mus musculus GN=Iqsec2 PE=1 SV=3	MOUSE	17			0.885296	0.270451	1.25833	0.703547	1.114	0.846336	0.00633734	1.11645	0.75806	0.944892	0.979488	0.830257	1.2289	0.797047	1.20369	0.922837	0.349663	1.19698	0.770973	1.10461	1.06638	0.488566	1.21653	0.876576	1.29729	0.975275	0.674262	1.135	0.859272	1.10694	1.06328	0.309902	1.13439	0.937312	1.20617
180	24.05	24.29	41.43	32	30.57	sp|Q9Z1S5|SEPT3_MOUSE	Neuronal-specific septin-3 OS=Mus musculus GN=Sept3 PE=1 SV=2	MOUSE	15			0.639301	0.000724568	1.20341	0.531241	0.769341	0.86591	0.159959	1.24186	0.697269	1.07534	0.755359	0.0264342	1.26716	0.596106	0.957157	0.99895	0.996278	1.67545	0.596228	1.67369	1.02737	0.637887	1.13867	0.902259	1.16984	1.02893	0.616816	1.13753	0.90453	1.17044	0.923986	0.303588	1.18343	0.780771	1.09347
181	23.82	26.47	30.38	20.36	15.7	sp|Q9Z2H5|E41L1_MOUSE	Band 4.1-like protein 1 OS=Mus musculus GN=Epb41l1 PE=1 SV=2	MOUSE	14			1.31623	0.00578935	1.19728	1.09935	1.57589	1.26873	0.00424506	1.16031	1.09344	1.47211	0.892277	0.190357	1.19505	0.746646	1.06631	1.03884	0.389578	1.09687	0.947093	1.13947	0.906229	0.136453	1.14338	0.79259	1.03616	0.99848	0.975566	1.11099	0.89873	1.1093	0.850934	0.00621979	1.11292	0.764597	0.947021
182	23.54	23.8	47.43	39.82	38.7	sp|P50396|GDIA_MOUSE	Rab GDP dissociation inhibitor alpha OS=Mus musculus GN=Gdi1 PE=1 SV=3	MOUSE	17			0.917467	0.605636	1.47257	0.623039	1.35103	1.15822	0.306453	1.37931	0.839708	1.59755	0.865674	0.196287	1.27485	0.67904	1.10361	1.23959	0.305186	1.5982	0.775611	1.98111	0.767548	0.0766087	1.35408	0.566842	1.03932	1.17417	0.128617	1.24987	0.939435	1.46756	0.701078	0.00810698	1.25055	0.560616	0.876734
183	23.52	26.3	14.22	7.149	5.312	sp|P19096|FAS_MOUSE	Fatty acid synthase OS=Mus musculus GN=Fasn PE=1 SV=2	MOUSE	11			1.94205	0.00288989	1.46724	1.32361	2.84946	1.39112	0.0212283	1.31079	1.06128	1.82348	0.994542	0.947734	1.19676	0.83103	1.19023	1.08719	0.350976	1.20792	0.900048	1.31324	0.867529	0.339112	1.3675	0.634389	1.18635	1.09289	0.555747	1.37952	0.792225	1.50767	0.939284	0.377842	1.16187	0.808427	1.09132
184	23.41	23.51	30.73	28.72	25.69	sp|P97300|NPTN_MOUSE	Neuroplastin OS=Mus musculus GN=Nptn PE=1 SV=3	MOUSE	18			0.435492	0.00107722	1.4452	0.301337	0.629372	0.635527	0.0068923	1.32792	0.478589	0.843928	0.807801	0.00685968	1.14272	0.70691	0.923092	0.84878	0.021823	1.14116	0.743784	0.968597	1.13496	0.060765	1.14353	0.992503	1.29786	0.803631	0.00554082	1.13989	0.705006	0.916052	1.13964	0.0511805	1.14067	0.999096	1.29995
185	23.32	24.11	33.07	24.88	22.79	sp|P40142|TKT_MOUSE	Transketolase OS=Mus musculus GN=Tkt PE=1 SV=1	MOUSE	14			1.61621	1.56482e-05	1.15601	1.3981	1.86835	1.23845	0.0178964	1.18448	1.04556	1.46691	0.901488	0.390022	1.29057	0.69852	1.16343	1.04853	0.695185	1.29604	0.809032	1.35894	1.0758	0.215253	1.13009	0.951964	1.21575	1.08233	0.296901	1.17236	0.923203	1.26888	1.01836	0.853628	1.2361	0.823845	1.25879
186	23.31	23.36	34.22	26.42	22.87	sp|Q9EQF6|DPYL5_MOUSE	Dihydropyrimidinase-related protein 5 OS=Mus musculus GN=Dpysl5 PE=1 SV=1	MOUSE	12			2.04942	0.00101845	1.41828	1.445	2.90665	2.04082	0.00115787	1.42453	1.43263	2.90721	1.29871	0.0120692	1.20971	1.07357	1.57106	1.71235	0.000367995	1.25586	1.36349	2.15048	0.862554	0.460381	1.53584	0.561616	1.32475	1.14797	0.0246721	1.12344	1.02183	1.28968	0.936988	0.345957	1.15791	0.809209	1.08494
187	23.1	23.55	67.4	54.63	45.81	sp|Q9CRB9|CHCH3_MOUSE	Coiled-coil-helix-coiled-coil-helix domain-containing protein 3, mitochondrial OS=Mus musculus GN=Chchd3 PE=1 SV=1	MOUSE	11			1.36404	0.0179352	1.27874	1.0667	1.74426	1.00879	0.907319	1.17557	0.85813	1.18591	1.10333	0.315401	1.22845	0.898149	1.35539	0.886308	0.167583	1.19696	0.740465	1.06088	1.11355	0.0969116	1.13934	0.977363	1.26871	0.926217	0.281897	1.16078	0.797927	1.07513	1.00475	0.939236	1.14302	0.879033	1.14844
188	22.95	25.83	53.56	50.85	46.44	sp|Q60930|VDAC2_MOUSE	Voltage-dependent anion-selective channel protein 2 OS=Mus musculus GN=Vdac2 PE=1 SV=2	MOUSE	18			1.33271	0.0136171	1.23671	1.07762	1.64819	0.840545	0.0797683	1.22018	0.688868	1.02562	1.03091	0.844774	1.40737	0.732509	1.45088	0.806223	0.142627	1.3543	0.595307	1.09187	1.12797	0.0659904	1.13908	0.99025	1.28485	0.987399	0.822859	1.13252	0.871857	1.11825	1.0876	0.47321	1.28884	0.843861	1.40175
189	22.95	23.11	12.14	8.39	8.39	sp|Q80TR1|LPHN1_MOUSE	Latrophilin-1 OS=Mus musculus GN=Lphn1 PE=1 SV=2	MOUSE	13			1.07508	0.132271	1.10343	0.974313	1.18627	1.1082	0.0785475	1.12394	0.986	1.24555	1.14884	0.0165738	1.11359	1.03165	1.27934	1.00703	0.877181	1.1034	0.912658	1.11115	0.98439	0.816095	1.15812	0.849986	1.14005	0.880157	0.0683715	1.14942	0.765742	1.01167	1.19161	0.00659753	1.12115	1.06284	1.33597
190	22.85	28	34.47	29.52	28.67	sp|Q64332|SYN2_MOUSE	Synapsin-2 OS=Mus musculus GN=Syn2 PE=1 SV=2	MOUSE	22			0.49021	0.0084046	1.61626	0.3033	0.792307	0.693042	0.0866799	1.53937	0.450213	1.06684	0.760736	0.126401	1.44377	0.52691	1.09833	1.01847	0.921146	1.50174	0.678191	1.52948	0.969569	0.853261	1.44376	0.671558	1.39982	1.18233	0.0428092	1.17437	1.00678	1.38849	0.875241	0.181159	1.23117	0.710902	1.07757
191	22.75	22.96	30.75	26.55	26.55	sp|Q8BFR5|EFTU_MOUSE	Elongation factor Tu, mitochondrial OS=Mus musculus GN=Tufm PE=1 SV=1	MOUSE	16			1.10799	0.225517	1.19112	0.930216	1.31975	1.09249	0.332246	1.21019	0.902745	1.32213	0.799434	0.0199293	1.19938	0.666538	0.958827	1.03084	0.81725	1.32334	0.778965	1.36415	0.891707	0.204881	1.20478	0.740138	1.07431	1.12884	0.110203	1.16544	0.96859	1.31559	0.926297	0.318469	1.17384	0.789117	1.08732
192	22.71	31.18	32.19	23.48	20.51	sp|P23818|GRIA1_MOUSE	Glutamate receptor 1 OS=Mus musculus GN=Gria1 PE=1 SV=1	MOUSE	18			0.891594	0.259682	1.23855	0.719866	1.10429	1.0362	0.689773	1.2126	0.854526	1.25649	1.07288	0.347861	1.17247	0.915054	1.25792	0.975818	0.822995	1.26806	0.769535	1.2374	1.13496	0.189471	1.22182	0.928912	1.38673	0.957389	0.519031	1.15622	0.828032	1.10696	1.04572	0.497222	1.15188	0.907842	1.20454
193	22.69	24.32	30.57	22.65	16.57	sp|P56564|EAA1_MOUSE	Excitatory amino acid transporter 1 OS=Mus musculus GN=Slc1a3 PE=1 SV=2	MOUSE	16			0.514304	0.0451056	1.89911	0.270814	0.976718	0.66418	0.0749878	1.60778	0.413104	1.06785	0.871289	0.396168	1.49609	0.582376	1.30353	0.849883	0.439789	1.69371	0.501787	1.43946	1.08842	0.41101	1.29236	0.842193	1.40663	0.858586	0.170174	1.28839	0.666403	1.10619	1.18179	0.148269	1.29603	0.911855	1.53163
194	22.5	22.64	38.52	26.78	26.5	sp|Q9D6R2|IDH3A_MOUSE	Isocitrate dehydrogenase [NAD] subunit alpha, mitochondrial OS=Mus musculus GN=Idh3a PE=1 SV=1	MOUSE	14			0.804862	0.00509766	1.1451	0.702878	0.921645	1.00127	0.977902	1.10466	0.906408	1.10606	0.732334	0.0003287	1.13883	0.64306	0.834001	1.07412	0.535477	1.28176	0.838002	1.37676	0.75373	8.74981e-05	1.10491	0.682163	0.832804	1.24551	0.000606739	1.10458	1.12759	1.37577	0.761279	0.000123228	1.10562	0.688554	0.841686
195	22.41	23.15	37.5	25.22	22.2	sp|Q9CZU6|CISY_MOUSE	Citrate synthase, mitochondrial OS=Mus musculus GN=Cs PE=1 SV=1	MOUSE	14			1.15361	0.00992625	1.10642	1.04265	1.27637	1.11534	0.0379408	1.10726	1.0073	1.23498	0.867348	0.0240006	1.1272	0.769469	0.977678	1.09982	0.132107	1.1374	0.966959	1.25093	0.874924	0.0145771	1.10693	0.790407	0.968479	1.11514	0.206953	1.19587	0.932496	1.33356	0.925604	0.169023	1.12253	0.824566	1.03902
196	22.2	27.57	52.49	46.72	42.26	sp|Q04447|KCRB_MOUSE	Creatine kinase B-type OS=Mus musculus GN=Ckb PE=1 SV=1	MOUSE	20			0.53869	0.00691585	1.50828	0.357155	0.812496	0.757264	0.0046891	1.18912	0.636829	0.900475	0.671625	0.00606664	1.2952	0.518548	0.869892	1.03543	0.549535	1.13216	0.914564	1.17227	0.759318	0.00474657	1.18751	0.63942	0.9017	1.16017	0.101869	1.20108	0.965945	1.39346	0.647571	0.000171303	1.18785	0.54516	0.76922
197	22.2	22.85	50.26	46.63	43.52	sp|Q9QUI0|RHOA_MOUSE	Transforming protein RhoA OS=Mus musculus GN=Rhoa PE=1 SV=1	MOUSE	15			1.06416	0.769168	1.67535	0.635191	1.78285	1.09199	0.50516	1.37072	0.79666	1.49681	0.979659	0.921049	1.66029	0.590054	1.62651	1.13721	0.410432	1.44512	0.786929	1.6434	0.869357	0.360083	1.42958	0.608118	1.24282	1.12986	0.293078	1.30638	0.864879	1.47602	0.892893	0.435865	1.41065	0.632966	1.25956
197	0	20.82	47.67	41.45	38.34	sp|Q62159|RHOC_MOUSE	Rho-related GTP-binding protein RhoC OS=Mus musculus GN=Rhoc PE=1 SV=2	MOUSE	13
198	22.13	22.33	30.26	28.21	25.38	sp|P35486|ODPA_MOUSE	Pyruvate dehydrogenase E1 component subunit alpha, somatic form, mitochondrial OS=Mus musculus GN=Pdha1 PE=1 SV=1	MOUSE	14			0.87295	0.204577	1.25826	0.693778	1.0984	0.861048	0.027548	1.13606	0.757927	0.978198	0.865268	0.0298822	1.13423	0.762868	0.981413	0.907838	0.277543	1.21438	0.747576	1.10246	1.06298	0.293396	1.13561	0.936045	1.20713	1.02883	0.717973	1.1957	0.860445	1.23017	1.00061	0.991314	1.13714	0.879939	1.13784
199	22.02	22.1	58.45	56.52	49.76	sp|P51150|RAB7A_MOUSE	Ras-related protein Rab-7a OS=Mus musculus GN=Rab7a PE=1 SV=2	MOUSE	13			1.20663	0.0847653	1.24531	0.968937	1.50262	1.13228	0.104094	1.16818	0.96927	1.32271	1.08138	0.322543	1.18421	0.913161	1.28059	0.962597	0.606994	1.17563	0.818793	1.13166	1.02888	0.717907	1.18854	0.865667	1.22286	0.92732	0.151684	1.11512	0.831589	1.03407	1.13188	0.161323	1.20154	0.942017	1.36
200	22.01	22.75	27.04	19.09	16.45	sp|P15116|CADH2_MOUSE	Cadherin-2 OS=Mus musculus GN=Cdh2 PE=1 SV=2	MOUSE	11			0.818389	0.127737	1.31998	0.62	1.08026	0.829033	0.0446249	1.19875	0.691581	0.993803	0.859859	0.128535	1.23329	0.69721	1.06045	0.863016	0.304217	1.37838	0.626107	1.18957	1.09773	0.421474	1.30278	0.842606	1.4301	0.883226	0.162636	1.21039	0.729704	1.06905	0.996485	0.970423	1.24977	0.797335	1.24538
201	22	22.09	58.39	48.99	43.62	sp|P62204|CALM_MOUSE	Calmodulin OS=Mus musculus GN=Calm1 PE=1 SV=2	MOUSE	20			0.525365	0.00691877	1.49635	0.351098	0.786129	0.848335	0.0905202	1.21925	0.695782	1.03434	1.04258	0.628921	1.21556	0.857694	1.26733	1.04928	0.543946	1.19531	0.877835	1.25421	0.888385	0.0630604	1.13521	0.782576	1.0085	1.1381	0.0534019	1.14096	0.997489	1.29853	0.985937	0.848992	1.18474	0.832197	1.16808
202	21.95	22.98	23.76	12.01	11.05	sp|P70704|AT8A1_MOUSE	Probable phospholipid-transporting ATPase IA OS=Mus musculus GN=Atp8a1 PE=1 SV=1	MOUSE	11			0.851492	0.20448	1.29831	0.655848	1.1055	0.807221	0.0368766	1.21992	0.661703	0.984741	0.898699	0.253802	1.21429	0.7401	1.09129	0.917523	0.392277	1.23535	0.742725	1.13346	0.984108	0.845875	1.19212	0.825508	1.17318	0.983422	0.750967	1.1187	0.879076	1.10015	0.959993	0.574977	1.16689	0.822694	1.12021
203	21.94	22.29	34.86	23.52	22.17	sp|P35564|CALX_MOUSE	Calnexin OS=Mus musculus GN=Canx PE=1 SV=1	MOUSE	14			1.42392	0.00606774	1.2551	1.1345	1.78716	1.2396	0.0163647	1.18071	1.04987	1.46361	1.26746	0.00996061	1.18116	1.07306	1.49707	1.07219	0.292451	1.14999	0.932351	1.23301	1.02185	0.660692	1.11233	0.918655	1.13663	1.00032	0.994762	1.11049	0.90079	1.11084	1.1176	0.041879	1.11206	1.00499	1.24284
204	21.85	21.96	42.99	40.5	38.63	sp|Q91V61|SFXN3_MOUSE	Sideroflexin-3 OS=Mus musculus GN=Sfxn3 PE=1 SV=1	MOUSE	15			1.4212	0.0118169	1.28391	1.10693	1.8247	1.15265	0.0450099	1.14802	1.00404	1.32326	1.18611	0.091532	1.2279	0.965963	1.45643	0.939505	0.711644	1.45593	0.645296	1.36785	1.12195	0.283542	1.25965	0.890683	1.41327	1.08059	0.218686	1.14328	0.945166	1.23541	1.15551	0.0235192	1.12685	1.02544	1.30208
205	21.78	21.95	54.59	52.29	45.87	sp|P46638|RB11B_MOUSE	Ras-related protein Rab-11B OS=Mus musculus GN=Rab11b PE=1 SV=3	MOUSE	12			0.871085	0.319814	1.34994	0.645276	1.17592	1.00205	0.986115	1.30033	0.77061	1.30299	1.0206	0.75282	1.15522	0.883475	1.17902	1.03427	0.721645	1.23435	0.837907	1.27666	0.95652	0.462729	1.14215	0.837472	1.09249	0.985845	0.837946	1.16835	0.843796	1.15181	1.03066	0.641123	1.15461	0.892645	1.19
205	0	19.88	53.24	49.07	42.59	sp|P62492|RB11A_MOUSE	Ras-related protein Rab-11A OS=Mus musculus GN=Rab11a PE=1 SV=3	MOUSE	11
206	21.74	23.12	19	13.26	9.433	sp|Q99NE5|RIMS1_MOUSE	Regulating synaptic membrane exocytosis protein 1 OS=Mus musculus GN=Rims1 PE=1 SV=2	MOUSE	11			0.835056	0.283545	1.42176	0.58734	1.18725	0.876392	0.159139	1.21201	0.723091	1.06219	0.939757	0.318518	1.13984	0.824462	1.07117	0.914451	0.592454	1.42911	0.639876	1.30685	0.9233	0.35566	1.19981	0.769541	1.10778	0.953304	0.358959	1.11622	0.854049	1.06409	1.0522	0.575264	1.21403	0.866701	1.2774
207	21.71	23.1	39	31.29	27.44	sp|Q61644|PACN1_MOUSE	Protein kinase C and casein kinase substrate in neurons protein 1 OS=Mus musculus GN=Pacsin1 PE=1 SV=1	MOUSE	12			0.471957	0.00093307	1.44627	0.326327	0.682576	0.68812	2.2378e-06	1.09639	0.627621	0.754451	0.616734	2.36781e-06	1.12714	0.547168	0.695145	1.06282	0.388985	1.16126	0.915227	1.2342	0.692982	0.00011953	1.14936	0.602926	0.796488	1.33096	0.000136705	1.11656	1.19201	1.4861	0.676491	1.52284e-05	1.12488	0.601391	0.760969
208	21.58	21.64	59.86	59.86	59.86	sp|P02088|HBB1_MOUSE	Hemoglobin subunit beta-1 OS=Mus musculus GN=Hbb-b1 PE=1 SV=2	MOUSE	22			0.225164	0.000244374	1.60221	0.140533	0.36076	0.336541	0.000121809	1.3551	0.248352	0.456046	0.425694	4.35612e-05	1.21996	0.34894	0.519331	0.468685	0.0625366	2.25295	0.208032	1.05592	1.13992	0.0654062	1.15303	0.988624	1.31436	0.711821	0.00158922	1.16493	0.611043	0.82922	1.16565	0.0820438	1.19697	0.973829	1.39524
209	21.43	60.13	74.83	67.79	66.11	sp|P51881|ADT2_MOUSE	ADP/ATP translocase 2 OS=Mus musculus GN=Slc25a5 PE=1 SV=3	MOUSE	65			1.5844	0.0400091	1.54437	1.02592	2.4469	0.971909	0.721468	1.18899	0.817422	1.15559	1.14953	0.236494	1.27958	0.898365	1.47091	0.840834	0.123885	1.25849	0.668129	1.05818	1.04921	0.565512	1.19733	0.876294	1.25625	0.957854	0.607979	1.19862	0.799132	1.1481	1.17259	0.209743	1.30295	0.899953	1.52782
210	21.21	21.41	38.39	34.67	31.27	sp|Q9D6M3|GHC1_MOUSE	Mitochondrial glutamate carrier 1 OS=Mus musculus GN=Slc25a22 PE=1 SV=1	MOUSE	18			1.75887	0.0011251	1.20653	1.45779	2.12214	1.35431	0.0188162	1.24675	1.08627	1.68848	1.42835	0.00632665	1.20775	1.18265	1.72509	1.08609	0.537014	1.40487	0.773091	1.52583	1.01712	0.815482	1.20813	0.841894	1.22881	1.01799	0.879067	1.35702	0.750165	1.38143	1.33553	0.0129486	1.20694	1.10654	1.61191
211	20.94	21.27	31.41	20.04	20.04	sp|Q8R0S4|CACB4_MOUSE	Voltage-dependent L-type calcium channel subunit beta-4 OS=Mus musculus GN=Cacnb4 PE=1 SV=2	MOUSE	11			0.626255	0.211659	2.5624	0.244402	1.60471	0.742017	0.128514	1.57712	0.470489	1.17025	0.74725	0.129765	1.56368	0.477878	1.16846	0.822121	0.361204	1.78579	0.460368	1.46814	0.918507	0.331089	1.26341	0.727005	1.16045	0.868405	0.295651	1.42664	0.608707	1.2389	0.935104	0.562006	1.38882	0.67331	1.29869
212	20.89	21.77	26.68	20.22	14.82	sp|Q9JIS5|SV2A_MOUSE	Synaptic vesicle glycoprotein 2A OS=Mus musculus GN=Sv2a PE=1 SV=1	MOUSE	18			0.629634	0.0053774	1.3427	0.468931	0.845409	0.740193	0.00424067	1.20253	0.615532	0.890102	0.914262	0.577245	1.40983	0.648493	1.28895	0.949965	0.530317	1.19049	0.79796	1.13093	1.03698	0.470227	1.11278	0.931879	1.15393	0.937388	0.271158	1.1307	0.829036	1.0599	1.04751	0.497494	1.15676	0.905561	1.21172
213	20.87	21.7	31.31	17.51	16.02	sp|D3Z7P3|GLSK_MOUSE	Glutaminase kidney isoform, mitochondrial OS=Mus musculus GN=Gls PE=1 SV=1	MOUSE	13			0.972352	0.865199	1.43773	0.676309	1.39798	1.0083	0.943483	1.29245	0.780145	1.30318	0.799495	0.139414	1.36645	0.585091	1.09247	1.26558	0.0279688	1.22582	1.03243	1.55137	0.747963	0.0380071	1.31045	0.57077	0.980166	1.23558	0.00696079	1.1475	1.07676	1.41782	0.939888	0.462303	1.2004	0.782981	1.12824
214	20.78	20.79	53.85	53.85	47.93	sp|P19783|COX41_MOUSE	Cytochrome c oxidase subunit 4 isoform 1, mitochondrial OS=Mus musculus GN=Cox4i1 PE=1 SV=2	MOUSE	26			1.62807	0.0052955	1.33552	1.21906	2.17431	1.01073	0.921529	1.2804	0.789388	1.29413	1.1531	0.395676	1.4512	0.794589	1.67338	0.835036	0.0609701	1.21069	0.689718	1.01097	0.973694	0.750104	1.2096	0.804971	1.17778	0.970398	0.619454	1.14661	0.846322	1.11266	1.15006	0.230689	1.28647	0.893967	1.47953
215	20.74	21.53	17.79	8.45	7.624	sp|Q8CHC4|SYNJ1_MOUSE	Synaptojanin-1 OS=Mus musculus GN=Synj1 PE=1 SV=3	MOUSE	10			0.607816	0.000338812	1.23919	0.490494	0.753199	0.835419	0.0149596	1.14729	0.728165	0.95847	0.801851	0.00923128	1.16681	0.687219	0.935605	1.11758	0.0627301	1.12544	0.993012	1.25777	0.815175	0.000875465	1.10469	0.737925	0.900513	1.16385	0.0100831	1.1137	1.04503	1.29618	0.811439	0.0242577	1.19268	0.680349	0.967788
216	20.72	20.94	19.15	12.15	10.28	sp|P28660|NCKP1_MOUSE	Nck-associated protein 1 OS=Mus musculus GN=Nckap1 PE=1 SV=2	MOUSE	13			0.955689	0.686616	1.29022	0.740719	1.23305	1.07771	0.275277	1.16132	0.928001	1.25156	0.907522	0.341574	1.25225	0.724715	1.13644	1.0908	0.419426	1.27077	0.858374	1.38615	0.82995	0.0214336	1.16122	0.714721	0.963756	1.08186	0.333069	1.196	0.904564	1.29391	0.847244	0.0627656	1.19407	0.709545	1.01167
217	20.69	20.96	27.01	22.36	21.47	sp|Q64516|GLPK_MOUSE	Glycerol kinase OS=Mus musculus GN=Gk PE=2 SV=2	MOUSE	12			1.0183	0.754678	1.13576	0.896575	1.15654	0.882572	0.119308	1.1784	0.74896	1.04002	1.00037	0.996062	1.17644	0.850336	1.17687	0.880767	0.0639404	1.14571	0.768748	1.00911	1.00103	0.988519	1.17064	0.855115	1.17185	0.930207	0.42051	1.21396	0.766258	1.12923	1.03055	0.555318	1.11751	0.922178	1.15165
218	20.67	21.35	38.53	32.94	28.53	sp|P62874|GBB1_MOUSE	Guanine nucleotide-binding protein G(I)/G(S)/G(T) subunit beta-1 OS=Mus musculus GN=Gnb1 PE=1 SV=3	MOUSE	14			0.565428	0.0414319	1.70607	0.331421	0.96466	0.743178	0.0439484	1.3281	0.559578	0.987018	0.770854	0.0864441	1.3762	0.56013	1.06085	0.833793	0.215336	1.40931	0.59163	1.17508	1.10133	0.278095	1.23817	0.889475	1.36363	0.841774	0.210402	1.37829	0.610738	1.16021	0.911106	0.293761	1.23866	0.735559	1.12855
219	20.63	22.96	27.55	22.24	16.07	sp|P63318|KPCG_MOUSE	Protein kinase C gamma type OS=Mus musculus GN=Prkcg PE=1 SV=1	MOUSE	12			0.902956	0.110087	1.1376	0.793741	1.0272	0.961559	0.533308	1.14244	0.841673	1.09852	1.15745	0.00961425	1.10914	1.04355	1.28378	1.16428	0.113228	1.21406	0.958995	1.4135	0.987888	0.79097	1.10292	0.895699	1.08957	1.0919	0.0728797	1.10235	0.990515	1.20365	0.893498	0.0714865	1.13215	0.789203	1.01158
220	20.37	21.15	53.62	42.76	30.26	sp|P14094|AT1B1_MOUSE	Sodium/potassium-transporting ATPase subunit beta-1 OS=Mus musculus GN=Atp1b1 PE=1 SV=1	MOUSE	31			0.384069	9.72628e-08	1.18826	0.32322	0.456375	0.639077	9.53808e-07	1.10638	0.577627	0.707064	0.798644	0.000505535	1.10727	0.721271	0.884316	0.870567	0.0120602	1.10701	0.786412	0.963727	1.06392	0.209262	1.10766	0.96051	1.17845	0.797262	0.000548846	1.10936	0.718669	0.88445	1.07015	0.172774	1.10776	0.966044	1.18547
221	20.32	29.57	25.38	15.71	12.52	sp|Q68FH0|PKP4_MOUSE	Plakophilin-4 OS=Mus musculus GN=Pkp4 PE=1 SV=1	MOUSE	15			0.887605	0.280661	1.26022	0.704324	1.11858	1.00855	0.900033	1.15693	0.871746	1.16682	0.992365	0.874786	1.11026	0.893814	1.10178	0.921669	0.66402	1.49519	0.616424	1.37806	0.951308	0.506616	1.17356	0.810616	1.11642	0.976242	0.669118	1.1281	0.865387	1.1013	0.995228	0.962937	1.24795	0.797489	1.242
222	20.28	20.37	29.53	29.53	29.53	sp|Q9D051|ODPB_MOUSE	Pyruvate dehydrogenase E1 component subunit beta, mitochondrial OS=Mus musculus GN=Pdhb PE=1 SV=1	MOUSE	13			0.79077	0.0123285	1.18052	0.669849	0.933519	0.839487	0.0185671	1.14527	0.733003	0.96144	0.866781	0.051353	1.155	0.750462	1.00113	0.902177	0.231238	1.20408	0.749267	1.08629	1.14378	0.211388	1.25983	0.90788	1.44097	1.08081	0.430105	1.24547	0.867794	1.34612	1.04841	0.438427	1.14578	0.915016	1.20124
223	20.13	20.4	49.67	45.33	33.67	sp|Q9CVB6|ARPC2_MOUSE	Actin-related protein 2/3 complex subunit 2 OS=Mus musculus GN=Arpc2 PE=1 SV=3	MOUSE	12			1.10133	0.408959	1.28077	0.859893	1.41056	1.01595	0.837397	1.18025	0.860791	1.19907	0.836613	0.0393028	1.18286	0.707282	0.989593	0.982249	0.86365	1.25137	0.784936	1.22916	0.95166	0.59911	1.22321	0.778004	1.16408	0.985004	0.826484	1.15967	0.849384	1.14228	0.965869	0.490731	1.11317	0.867677	1.07517
224	20.09	24.61	61.13	49.47	44.88	sp|Q60931|VDAC3_MOUSE	Voltage-dependent anion-selective channel protein 3 OS=Mus musculus GN=Vdac3 PE=1 SV=1	MOUSE	17			2.02611	0.00795634	1.59018	1.27414	3.22188	1.23447	0.0665666	1.25715	0.981953	1.55191	1.37406	0.232923	1.76442	0.778759	2.42441	1.02296	0.906146	1.53757	0.665309	1.57288	1.07514	0.724628	1.58061	0.680205	1.69937	1.11621	0.53766	1.48249	0.75293	1.65476	1.17704	0.341575	1.45029	0.811589	1.70706
225	20.09	21.62	20.68	11.46	9.923	sp|Q6P9K8|CSKI1_MOUSE	Caskin-1 OS=Mus musculus GN=Caskin1 PE=1 SV=2	MOUSE	10			0.965308	0.680805	1.20406	0.801713	1.16229	1.03135	0.820096	1.34259	0.768182	1.38469	0.877889	0.288886	1.29572	0.677527	1.1375	1.11378	0.460148	1.3669	0.814821	1.52242	0.990458	0.943055	1.33863	0.739905	1.32586	0.988371	0.920098	1.28833	0.767173	1.27335	0.95913	0.620409	1.19952	0.799593	1.1505
226	20.08	20.63	26.93	20.65	19.75	sp|Q9Z140|CPNE6_MOUSE	Copine-6 OS=Mus musculus GN=Cpne6 PE=2 SV=1	MOUSE	12			0.983703	0.783436	1.14574	0.858571	1.12707	1.04772	0.676818	1.2886	0.813064	1.35009	1.41399	0.000485139	1.14343	1.23662	1.6168	1.34324	0.0175673	1.25339	1.07169	1.6836	1.09782	0.126944	1.13594	0.966443	1.24705	1.07955	0.191921	1.13355	0.952365	1.22372	1.17341	0.0507919	1.17429	0.99925	1.37792
227	20.07	20.35	31.96	23.88	19.57	sp|Q9JIA1|LGI1_MOUSE	Leucine-rich glioma-inactivated protein 1 OS=Mus musculus GN=Lgi1 PE=1 SV=1	MOUSE	10			0.642809	0.00708513	1.33896	0.48008	0.860697	0.663387	0.00067155	1.20748	0.549398	0.801026	0.721994	5.6919e-05	1.11527	0.647372	0.805216	0.829488	0.00517502	1.12409	0.737919	0.932421	1.1174	0.0622659	1.1251	0.993156	1.25719	0.919551	0.108679	1.11193	0.826989	1.02247	0.965244	0.492803	1.11707	0.864084	1.07825
228	20.01	20.27	22.25	14.59	14.59	sp|Q69ZK9|NLGN2_MOUSE	Neuroligin-2 OS=Mus musculus GN=Nlgn2 PE=1 SV=2	MOUSE	11			0.752626	0.0304727	1.27688	0.589425	0.961016	0.736609	0.00473519	1.17651	0.626098	0.866626	0.817916	0.0457235	1.2158	0.672739	0.994423	0.878053	0.318985	1.35289	0.64902	1.18791	0.916637	0.32165	1.22573	0.747828	1.12355	0.78333	0.0122489	1.17813	0.66489	0.922867	0.916852	0.257777	1.19102	0.769803	1.09199
229	19.99	20.56	49.77	46.01	46.01	sp|Q9DB20|ATPO_MOUSE	ATP synthase subunit O, mitochondrial OS=Mus musculus GN=Atp5o PE=1 SV=1	MOUSE	19			1.45972	0.0018095	1.22181	1.19472	1.7835	1.02588	0.689716	1.14853	0.89321	1.17825	1.15093	0.162984	1.23117	0.934828	1.417	0.840105	0.0122434	1.13571	0.739719	0.954114	1.07673	0.173585	1.11898	0.962243	1.20484	0.933677	0.290909	1.14697	0.814041	1.0709	1.1284	0.143856	1.18497	0.952261	1.33712
230	19.92	24.49	22.71	15.94	12.73	sp|Q14BI2|GRM2_MOUSE	Metabotropic glutamate receptor 2 OS=Mus musculus GN=Grm2 PE=1 SV=2	MOUSE	12			0.892095	0.428867	1.35069	0.660474	1.20494	0.872204	0.32636	1.33423	0.653711	1.16372	0.914876	0.486132	1.30572	0.700667	1.19457	0.940721	0.647164	1.32344	0.710816	1.24499	0.975557	0.781905	1.20694	0.808293	1.17744	0.959917	0.583042	1.16901	0.821139	1.12215	0.976429	0.845897	1.29489	0.754066	1.26436
231	19.92	19.96	50	45.21	45.21	sp|P12787|COX5A_MOUSE	Cytochrome c oxidase subunit 5A, mitochondrial OS=Mus musculus GN=Cox5a PE=1 SV=2	MOUSE	19			1.61316	0.0157588	1.42907	1.12882	2.30531	1.24199	0.0899604	1.29776	0.957029	1.6118	1.20616	0.327274	1.5234	0.791758	1.83746	0.87977	0.158593	1.21166	0.726087	1.06598	1.17135	0.383316	1.4951	0.783459	1.75129	1.08715	0.266935	1.17803	0.922855	1.2807	1.1716	0.150938	1.26152	0.928726	1.478
232	19.9	19.99	33.33	23.22	23.22	sp|Q8BLQ9|CADM2_MOUSE	Cell adhesion molecule 2 OS=Mus musculus GN=Cadm2 PE=1 SV=2	MOUSE	11			0.428458	2.84095e-05	1.25888	0.340348	0.539379	0.615411	0.000519067	1.22193	0.503638	0.75199	0.766582	0.0129444	1.21239	0.632291	0.929395	0.835215	0.0254247	1.16359	0.717791	0.971848	1.08205	0.163877	1.12597	0.960996	1.21836	0.841195	0.121153	1.25858	0.668369	1.05871	1.02344	0.675303	1.13078	0.905074	1.15728
233	19.74	20.09	20.31	11.87	8.958	sp|Q9WV18|GABR1_MOUSE	Gamma-aminobutyric acid type B receptor subunit 1 OS=Mus musculus GN=Gabbr1 PE=1 SV=1	MOUSE	11			0.825188	0.195533	1.35546	0.608789	1.11851	0.943942	0.541499	1.21986	0.773812	1.15148	0.983903	0.88997	1.28206	0.76744	1.26142	1.02312	0.879572	1.37648	0.74329	1.4083	1.08305	0.418063	1.2288	0.881385	1.33085	0.942377	0.561765	1.24022	0.759844	1.16876	1.0311	0.57158	1.12072	0.920031	1.15557
234	19.73	29.24	17.9	10.19	7.55	sp|P70206|PLXA1_MOUSE	Plexin-A1 OS=Mus musculus GN=Plxna1 PE=1 SV=1	MOUSE	13			1.04677	0.806769	1.53047	0.683957	1.60205	0.964514	0.843004	1.5155	0.636433	1.46172	1.22141	0.450048	1.8064	0.676159	2.20635	0.944778	0.754223	1.51069	0.625393	1.42727	1.1343	0.202025	1.23579	0.91788	1.40176	0.898249	0.412988	1.33858	0.671047	1.20238	1.14213	0.294827	1.31995	0.865284	1.50756
235	19.72	19.84	48.67	44.49	42.21	sp|Q9DCT2|NDUS3_MOUSE	NADH dehydrogenase [ubiquinone] iron-sulfur protein 3, mitochondrial OS=Mus musculus GN=Ndufs3 PE=1 SV=2	MOUSE	12			1.32788	0.000279246	1.1182	1.18751	1.48484	0.962937	0.729963	1.27111	0.757555	1.224	1.12976	0.305749	1.28936	0.876219	1.45667	0.794172	0.132239	1.37014	0.579628	1.08813	1.01342	0.815926	1.13403	0.893642	1.14925	0.925079	0.153627	1.11969	0.826189	1.03581	1.10184	0.178997	1.16244	0.947868	1.28082
236	19.68	29.09	62.35	58.3	54.25	sp|P61982|1433G_MOUSE	14-3-3 protein gamma OS=Mus musculus GN=Ywhag PE=1 SV=2	MOUSE	24			0.934469	0.290942	1.15401	0.809756	1.07839	1.22889	0.01396	1.15837	1.06088	1.42352	0.851822	0.029604	1.14824	0.741849	0.978097	1.18101	0.0258516	1.14836	1.02843	1.35623	0.724397	0.00137783	1.15122	0.629242	0.833942	1.23467	0.00962949	1.14792	1.07558	1.4173	0.720219	0.00160914	1.15922	0.621293	0.834896
237	19.6	22.86	26.1	23.42	21.5	sp|P63328|PP2BA_MOUSE	Serine/threonine-protein phosphatase 2B catalytic subunit alpha isoform OS=Mus musculus GN=Ppp3ca PE=1 SV=1	MOUSE	12			0.424138	0.0208934	1.90419	0.222739	0.80764	0.762453	0.205411	1.64609	0.463189	1.25507	0.708742	0.0744329	1.48937	0.475866	1.05558	1.11171	0.394861	1.36164	0.816448	1.51375	0.646268	0.019781	1.38034	0.468196	0.892068	1.19527	0.169704	1.3445	0.889005	1.60704	0.697664	0.0144347	1.2734	0.547873	0.888408
238	19.58	19.99	21.62	11.24	10.37	sp|Q922S4|PDE2A_MOUSE	cGMP-dependent 3',5'-cyclic phosphodiesterase OS=Mus musculus GN=Pde2a PE=1 SV=3	MOUSE	10			0.805184	0.0352616	1.21947	0.660273	0.981899	0.818856	0.0114234	1.15494	0.709004	0.945729	0.886981	0.15521	1.18982	0.745473	1.05535	0.996532	0.96674	1.1985	0.83148	1.19435	1.06114	0.479488	1.1972	0.886348	1.27039	0.993817	0.929528	1.1646	0.853357	1.1574	1.01953	0.755836	1.14436	0.890917	1.16672
239	19.49	19.78	26.54	18.97	15.64	sp|P47857|K6PF_MOUSE	6-phosphofructokinase, muscle type OS=Mus musculus GN=Pfkm PE=1 SV=3	MOUSE	11			0.751063	0.045061	1.32104	0.568538	0.992186	0.834112	0.0612377	1.21158	0.688451	1.01059	0.837363	0.103201	1.24785	0.671043	1.04491	0.979954	0.916519	1.52943	0.640731	1.49877	1.05436	0.456735	1.16646	0.903896	1.22987	0.989946	0.939406	1.33966	0.738952	1.32619	1.01532	0.823146	1.16121	0.874365	1.179
240	19.44	20.05	29.54	21.12	20.13	sp|Q8C8N2|SCAI_MOUSE	Protein SCAI OS=Mus musculus GN=Scai PE=1 SV=2	MOUSE	12			0.884913	0.491556	1.47869	0.598445	1.30851	0.862712	0.202513	1.27802	0.675039	1.10256	0.803799	0.134748	1.35355	0.593845	1.08798	0.908995	0.444923	1.31502	0.69124	1.19535	1.07675	0.336692	1.18157	0.911286	1.27225	0.921118	0.240088	1.16102	0.793367	1.06944	0.997077	0.977789	1.26487	0.788286	1.26117
241	19.44	19.52	32.96	20.67	17.32	sp|O88741|GDAP1_MOUSE	Ganglioside-induced differentiation-associated protein 1 OS=Mus musculus GN=Gdap1 PE=1 SV=1	MOUSE	9			1.7547	0.00339033	1.37092	1.27994	2.40556	1.25461	0.189846	1.44065	0.870864	1.80746	1.34712	0.0347592	1.31077	1.02773	1.76576	1.04352	0.74839	1.34426	0.776279	1.40276	1.04665	0.678198	1.27662	0.819857	1.33617	0.951774	0.50051	1.17534	0.809787	1.11866	1.28554	0.0721869	1.32282	0.971819	1.70054
242	19.35	19.51	53.77	49.75	49.75	sp|P35700|PRDX1_MOUSE	Peroxiredoxin-1 OS=Mus musculus GN=Prdx1 PE=1 SV=1	MOUSE	13			0.644821	0.000715455	1.21844	0.52922	0.785673	0.856831	0.0146264	1.12296	0.763008	0.962191	0.704619	0.00208377	1.20383	0.585312	0.848244	0.950571	0.324377	1.11627	0.85156	1.06109	0.925604	0.144246	1.11555	0.829726	1.03256	0.883266	0.0301772	1.11543	0.791859	0.985225	0.937922	0.233075	1.12007	0.837376	1.05054
243	19.31	20.33	22.11	13.41	12.9	sp|Q6PFD5|DLGP3_MOUSE	Disks large-associated protein 3 OS=Mus musculus GN=Dlgap3 PE=1 SV=1	MOUSE	13			0.635461	0.0150022	1.40342	0.452794	0.891818	0.717283	0.123045	1.55975	0.45987	1.11878	0.747704	0.0185827	1.25572	0.595441	0.938903	0.835171	0.531932	1.88863	0.44221	1.57733	1.13638	0.189772	1.22844	0.925062	1.39597	0.811473	0.0454858	1.22575	0.662022	0.994663	1.06282	0.63639	1.33104	0.798491	1.41466
244	19.31	19.79	13.76	8.945	7.569	sp|Q9JM52|MINK1_MOUSE	Misshapen-like kinase 1 OS=Mus musculus GN=Mink1 PE=1 SV=3	MOUSE	9			0.708342	0.0167673	1.29311	0.547782	0.915962	0.994756	0.974545	1.47231	0.675644	1.46459	1.17922	0.304313	1.43215	0.823391	1.68882	1.12226	0.387845	1.35421	0.828721	1.51978	1.08955	0.581233	1.43342	0.760103	1.56177	1.22922	0.0531799	1.23403	0.996105	1.5169	1.20693	0.21418	1.39282	0.866539	1.68103
245	19.29	19.63	22.01	16.11	14.35	sp|P31650|S6A11_MOUSE	Sodium- and chloride-dependent GABA transporter 3 OS=Mus musculus GN=Slc6a11 PE=1 SV=2	MOUSE	11			0.649536	1.22824e-05	1.12008	0.579902	0.727533	0.756984	0.00247901	1.16381	0.650436	0.880986	0.921467	0.122043	1.11449	0.82681	1.02696	0.783907	0.000612712	1.11313	0.704235	0.872594	1.06524	0.243594	1.12138	0.949931	1.19453	0.7981	0.00108805	1.11412	0.716351	0.889177	1.01852	0.803859	1.17619	0.86595	1.19797
246	19.18	19.24	61.74	55.7	55.7	sp|Q9JKC6|CEND_MOUSE	Cell cycle exit and neuronal differentiation protein 1 OS=Mus musculus GN=Cend1 PE=1 SV=1	MOUSE	13			1.14984	0.20262	1.26479	0.909112	1.45431	1.01153	0.956524	1.61575	0.626041	1.63438	1.30477	0.460997	2.24049	0.582358	2.92331	1.00392	0.985255	1.62179	0.619023	1.62815	1.0312	0.786693	1.29481	0.796408	1.3352	1.0283	0.748487	1.21882	0.843685	1.25332	1.27704	0.293817	1.6647	0.767128	2.12589
247	19.12	19.12	38.59	34.37	34.37	sp|Q99LC3|NDUAA_MOUSE	NADH dehydrogenase [ubiquinone] 1 alpha subcomplex subunit 10, mitochondrial OS=Mus musculus GN=Ndufa10 PE=1 SV=1	MOUSE	15			1.50278	0.028157	1.42073	1.05775	2.13506	1.04261	0.677003	1.24934	0.834529	1.30256	1.13001	0.29724	1.28762	0.877597	1.45502	0.781154	0.114866	1.37983	0.566122	1.07786	1.11389	0.556099	1.49915	0.743014	1.66988	0.985388	0.904058	1.31368	0.750099	1.29448	1.14126	0.0707017	1.15745	0.986005	1.32095
248	19.1	19.18	23.08	18.93	18.93	sp|P97807|FUMH_MOUSE	Fumarate hydratase, mitochondrial OS=Mus musculus GN=Fh PE=1 SV=3	MOUSE	11			0.766979	0.127178	1.43255	0.535395	1.09873	0.854022	0.165816	1.26953	0.67271	1.0842	0.861472	0.10168	1.20442	0.715259	1.03757	0.910288	0.63742	1.55663	0.584781	1.41698	1.00766	0.921113	1.18788	0.848284	1.19698	1.02783	0.612549	1.12766	0.911474	1.15905	0.977179	0.80498	1.23192	0.793216	1.20381
249	18.94	19.11	65.28	50.78	50.78	sp|P84075|HPCA_MOUSE	Neuron-specific calcium-binding protein hippocalcin OS=Mus musculus GN=Hpca PE=1 SV=2	MOUSE	16			0.754215	0.396859	13.1584	0.0573182	9.92427	1.09852	0.52194	3.59359	0.305689	3.94762	1.02039	0.873577	3.57565	0.285371	3.64854	1.11357	0.477517	3.5735	0.31162	3.97935	0.764472	0.249715	4.10289	0.186325	3.13655	1.28996	0.360395	7.81349	0.165093	10.0791	0.975176	0.853198	3.89799	0.250174	3.80123
250	18.67	19.14	63.68	51.42	49.06	sp|P53994|RAB2A_MOUSE	Ras-related protein Rab-2A OS=Mus musculus GN=Rab2a PE=1 SV=1	MOUSE	13			1.06848	0.26183	1.13488	0.941494	1.21259	1.07183	0.220028	1.12774	0.950416	1.20874	1.12804	0.0582868	1.13411	0.994651	1.27932	1.12078	0.249028	1.23555	0.907107	1.38478	1.05821	0.547113	1.23065	0.859875	1.30229	1.08002	0.176997	1.12739	0.957988	1.21761	1.13913	0.0388794	1.12947	1.00855	1.28662
251	18.6	19.92	20.7	12.19	10.68	sp|Q02053|UBA1_MOUSE	Ubiquitin-like modifier-activating enzyme 1 OS=Mus musculus GN=Uba1 PE=1 SV=1	MOUSE	11			0.967921	0.612732	1.1477	0.84336	1.11088	1.07051	0.300375	1.14797	0.932526	1.22892	0.893712	0.182249	1.18971	0.751199	1.06326	1.12679	0.0804489	1.14623	0.983039	1.29156	0.809218	0.0118909	1.16748	0.69313	0.94475	1.14655	0.0990965	1.18187	0.970113	1.35507	0.715079	2.85825e-05	1.11422	0.641775	0.796756
252	18.52	20.72	23.45	17.52	13.07	sp|Q8K1M6|DNM1L_MOUSE	Dynamin-1-like protein OS=Mus musculus GN=Dnm1l PE=1 SV=2	MOUSE	10			0.854428	0.1383	1.24309	0.68734	1.06213	0.99723	0.961909	1.13451	0.879	1.13136	1.01143	0.898382	1.21334	0.833595	1.22721	1.17203	0.0756437	1.19537	0.980475	1.40101	0.98472	0.851829	1.196	0.823346	1.17772	1.13211	0.0837559	1.15484	0.98032	1.30741	0.863034	0.0077028	1.10379	0.781882	0.952608
253	18.52	18.79	44.19	35.88	29.9	sp|Q9DCN2|NB5R3_MOUSE	NADH-cytochrome b5 reductase 3 OS=Mus musculus GN=Cyb5r3 PE=1 SV=3	MOUSE	10			1.66899	0.0117483	1.44468	1.15527	2.41116	1.17462	0.293302	1.38568	0.847684	1.62764	1.1622	0.315679	1.37714	0.843925	1.60051	1.00543	0.968171	1.34811	0.745809	1.35543	1.09814	0.443985	1.3028	0.842911	1.43066	0.988061	0.910986	1.26654	0.780129	1.25142	0.966404	0.726591	1.23895	0.780021	1.19732
254	18.51	19.88	12.1	4.09	3.496	sp|Q8BPN8|DMXL2_MOUSE	DmX-like protein 2 OS=Mus musculus GN=Dmxl2 PE=1 SV=3	MOUSE	9			0.787257	0.00612865	1.16848	0.673744	0.919895	1.02465	0.703558	1.14708	0.893267	1.17536	0.793726	0.00675858	1.16518	0.681205	0.924833	1.09511	0.231468	1.17102	0.935172	1.28239	0.904292	0.44076	1.31898	0.685601	1.19274	1.1661	0.0556292	1.17123	0.995612	1.36577	0.91466	0.455842	1.28918	0.709488	1.17916
255	18.48	19.62	24.81	15.26	12.78	sp|Q01853|TERA_MOUSE	Transitional endoplasmic reticulum ATPase OS=Mus musculus GN=Vcp PE=1 SV=4	MOUSE	10			0.964928	0.684904	1.21604	0.793502	1.17339	1.24935	0.00538502	1.14545	1.09071	1.43108	1.00314	0.973928	1.23899	0.809642	1.24288	1.28938	0.00883526	1.1858	1.08735	1.52896	0.791531	0.152055	1.40571	0.563084	1.11266	1.15936	0.0427442	1.15222	1.00619	1.33584	0.843359	0.0505254	1.18632	0.710901	1.0005
256	18.18	18.91	38.02	30.84	27.25	sp|P14152|MDHC_MOUSE	Malate dehydrogenase, cytoplasmic OS=Mus musculus GN=Mdh1 PE=1 SV=3	MOUSE	11			0.572393	0.00770961	1.43946	0.397644	0.823936	0.832672	0.00934475	1.13219	0.735453	0.942743	0.696411	0.00398132	1.2323	0.56513	0.858189	1.12102	0.0659038	1.13172	0.990543	1.26868	0.675063	0.000168464	1.14704	0.588525	0.774324	1.22859	0.00523674	1.13307	1.0843	1.39207	0.650217	0.000624097	1.20062	0.541568	0.780662
257	18.18	18.26	50.81	43.04	43.04	sp|P26645|MARCS_MOUSE	Myristoylated alanine-rich C-kinase substrate OS=Mus musculus GN=Marcks PE=1 SV=2	MOUSE	10			1.60326	0.00397327	1.30345	1.23002	2.08977	1.92084	9.00562e-05	1.21241	1.58432	2.32885	1.08957	0.416077	1.26458	0.861604	1.37785	1.44728	0.00153671	1.1904	1.21579	1.72285	0.625924	0.0160816	1.42108	0.440456	0.889488	1.12694	0.132126	1.1804	0.954714	1.33024	0.686931	0.0201709	1.34559	0.510504	0.924328
258	18.05	20.95	48.17	35.77	31.27	sp|O70443|GNAZ_MOUSE	Guanine nucleotide-binding protein G(z) subunit alpha OS=Mus musculus GN=Gnaz PE=2 SV=4	MOUSE	12			0.773583	0.283469	1.70466	0.453805	1.31869	0.805161	0.0984121	1.31166	0.613851	1.05609	0.865192	0.316777	1.38336	0.625427	1.19687	0.8724	0.322385	1.36318	0.639976	1.18923	1.08076	0.49938	1.3027	0.829627	1.4079	0.903012	0.357996	1.28506	0.702699	1.16043	0.990559	0.878931	1.15724	0.855967	1.14631
259	18.05	19.53	19.41	10.94	10.12	sp|Q9Z1B3|PLCB1_MOUSE	1-phosphatidylinositol 4,5-bisphosphate phosphodiesterase beta-1 OS=Mus musculus GN=Plcb1 PE=2 SV=2	MOUSE	9			0.664505	0.00568343	1.27893	0.519579	0.849854	0.924912	0.190812	1.13595	0.814221	1.05065	0.792728	0.0107544	1.17284	0.675906	0.929742	0.945831	0.570137	1.24746	0.758206	1.17989	0.859041	0.163291	1.25948	0.682058	1.08195	0.988961	0.861591	1.15621	0.855349	1.14344	0.817404	0.0885505	1.27274	0.642241	1.04034
260	17.96	17.96	57.06	52.94	52.94	sp|Q63810|CANB1_MOUSE	Calcineurin subunit B type 1 OS=Mus musculus GN=Ppp3r1 PE=1 SV=3	MOUSE	10			0.479022	0.0211324	1.76983	0.270659	0.847789	0.851702	0.369672	1.52014	0.56028	1.2947	0.75718	0.0797714	1.3855	0.546502	1.04908	1.06805	0.715601	1.55096	0.688639	1.6565	0.636842	0.0422087	1.534	0.415152	0.976915	1.15622	0.207406	1.29409	0.893456	1.49625	0.683889	0.0845648	1.57616	0.433895	1.07792
261	17.84	18.01	27.47	21.54	18.9	sp|P62812|GBRA1_MOUSE	Gamma-aminobutyric acid receptor subunit alpha-1 OS=Mus musculus GN=Gabra1 PE=1 SV=1	MOUSE	10			0.628466	0.0613574	1.63811	0.383654	1.02949	0.763506	0.185977	1.54526	0.494095	1.17982	0.967915	0.838173	1.43887	0.67269	1.39271	0.836216	0.499546	1.81158	0.461595	1.51487	1.11871	0.466637	1.41152	0.792558	1.57908	0.781271	0.154263	1.44124	0.542084	1.126	1.15666	0.0361414	1.14235	1.01253	1.32131
262	17.84	17.97	34.29	20.94	20.94	sp|P23242|CXA1_MOUSE	Gap junction alpha-1 protein OS=Mus musculus GN=Gja1 PE=1 SV=2	MOUSE	12			0.664661	0.0151127	1.34573	0.493906	0.894451	0.591307	0.157333	2.21635	0.266793	1.31054	0.796578	0.628851	2.98359	0.266987	2.37666	0.705164	0.171776	1.73493	0.406452	1.22341	1.22504	0.162335	1.37516	0.890831	1.68463	0.863917	0.409714	1.4978	0.576792	1.29397	0.957713	0.803811	1.50258	0.637377	1.43904
263	17.83	18.28	16.2	9.278	8.468	sp|Q8BYI9|TENR_MOUSE	Tenascin-R OS=Mus musculus GN=Tnr PE=1 SV=2	MOUSE	11			0.645186	0.00660775	1.32621	0.48649	0.855649	0.661746	0.00755703	1.31338	0.503849	0.869125	0.818208	0.00559824	1.13369	0.721722	0.927594	0.801036	0.0327646	1.22034	0.656404	0.977537	1.3363	0.0188206	1.25784	1.06238	1.68085	0.814144	0.0374019	1.21005	0.672816	0.985159	0.968909	0.66269	1.17167	0.82695	1.13524
264	17.78	19.42	12.72	5.062	4.401	sp|Q61290|CAC1E_MOUSE	Voltage-dependent R-type calcium channel subunit alpha-1E OS=Mus musculus GN=Cacna1e PE=1 SV=1	MOUSE	10			0.75383	0.026803	1.27223	0.592527	0.959046	0.794548	0.034792	1.23234	0.644745	0.979156	0.966381	0.703906	1.22161	0.791073	1.18054	1.00449	0.96143	1.22992	0.816711	1.23544	1.01679	0.844776	1.20907	0.840966	1.22937	0.906528	0.296501	1.22462	0.740252	1.11015	0.965434	0.52761	1.13072	0.853823	1.09163
265	17.77	18.42	42.46	30.73	30.73	sp|P63085|MK01_MOUSE	Mitogen-activated protein kinase 1 OS=Mus musculus GN=Mapk1 PE=1 SV=3	MOUSE	12			0.813677	0.116158	1.31645	0.618084	1.07117	1.00649	0.967586	1.45304	0.69268	1.46246	0.970766	0.883115	1.60529	0.604731	1.55836	1.09981	0.336436	1.24964	0.880102	1.37437	0.963842	0.669245	1.22231	0.788542	1.17811	1.07729	0.465337	1.2633	0.852762	1.36094	0.946622	0.635154	1.30824	0.723583	1.23841
266	17.75	18.2	28.25	11.75	9.735	sp|Q6NZL0|SOGA3_MOUSE	Protein SOGA3 OS=Mus musculus GN=Soga3 PE=2 SV=2	MOUSE	9			1.10889	0.477115	1.37051	0.809111	1.51974	1.07044	0.333781	1.16271	0.920637	1.24461	1.1003	0.119993	1.13414	0.97016	1.2479	1.05645	0.59677	1.25422	0.842316	1.32502	0.815119	0.00242148	1.11735	0.72951	0.910774	1.13408	0.092276	1.16311	0.975039	1.31906	1.09695	0.371151	1.24903	0.878238	1.37012
267	17.6	17.95	19.89	11.98	11.37	sp|Q61137|ASTN1_MOUSE	Astrotactin-1 OS=Mus musculus GN=Astn1 PE=2 SV=4	MOUSE	11			0.810337	0.261917	1.49451	0.542208	1.21106	0.92312	0.354615	1.20653	0.765103	1.11377	1.06863	0.493826	1.23802	0.863177	1.32299	0.900605	0.427229	1.33462	0.674802	1.20197	0.929532	0.411248	1.21456	0.765324	1.12897	0.786476	0.123428	1.37948	0.570124	1.08493	1.04115	0.64395	1.21368	0.857845	1.26362
268	17.57	18.34	19.29	9.354	8.872	sp|Q2PFD7|PSD3_MOUSE	PH and SEC7 domain-containing protein 3 OS=Mus musculus GN=Psd3 PE=1 SV=2	MOUSE	10			0.903916	0.142807	1.15293	0.784015	1.04216	0.972628	0.76297	1.22377	0.794779	1.19027	0.908509	0.0943769	1.1231	0.808927	1.02035	0.955014	0.496897	1.15843	0.8244	1.10632	0.975855	0.645647	1.12325	0.868775	1.09613	1.10798	0.41533	1.3121	0.84443	1.45377	0.917689	0.170338	1.13926	0.805516	1.04548
269	17.54	20.25	19.09	10.47	9.268	sp|O88343|S4A4_MOUSE	Electrogenic sodium bicarbonate cotransporter 1 OS=Mus musculus GN=Slc4a4 PE=1 SV=2	MOUSE	12			0.558427	0.000891066	1.32104	0.422717	0.737704	0.745807	0.00260341	1.17846	0.632868	0.878902	0.891563	0.249546	1.23267	0.723276	1.099	0.834689	0.00274315	1.10738	0.753751	0.924318	1.07438	0.144251	1.10616	0.971262	1.18843	0.84272	0.00393875	1.10775	0.760747	0.933526	1.1704	0.0100863	1.11716	1.04766	1.30753
270	17.51	17.64	14	7	7	sp|Q8C419|GP158_MOUSE	Probable G-protein coupled receptor 158 OS=Mus musculus GN=Gpr158 PE=1 SV=2	MOUSE	9			0.776519	0.213759	1.54874	0.501389	1.20262	0.881902	0.48046	1.49016	0.591816	1.31418	0.886264	0.535584	1.55018	0.571718	1.37387	0.947299	0.742105	1.45348	0.651748	1.37688	1.06576	0.711419	1.47829	0.720944	1.5755	0.83627	0.489381	1.78545	0.46838	1.49312	0.999295	0.997615	1.71521	0.582609	1.714
271	17.42	17.58	48.8	46.39	42.77	sp|P18760|COF1_MOUSE	Cofilin-1 OS=Mus musculus GN=Cfl1 PE=1 SV=3	MOUSE	10			0.875629	0.0954356	1.17592	0.744632	1.02967	1.38466	0.00127453	1.16742	1.18609	1.61648	0.933174	0.262277	1.14139	0.817575	1.06512	1.31754	0.0145488	1.22726	1.07356	1.61696	0.630472	0.000134049	1.1686	0.539511	0.736768	1.24335	0.00272693	1.12485	1.10535	1.39857	0.700826	0.00126038	1.18386	0.591986	0.829678
272	17.26	17.42	25.05	13.86	12.94	sp|A2AJA9|CI172_MOUSE	Uncharacterized protein C9orf172 homolog OS=Mus musculus GN=Gm996 PE=1 SV=1	MOUSE	10			0.820089	0.134183	1.30995	0.626048	1.07427	0.812497	0.0307513	1.20265	0.67559	0.977148	0.945714	0.555978	1.2242	0.772517	1.15774	0.880151	0.106579	1.17336	0.750112	1.03273	0.991086	0.913083	1.19297	0.830771	1.18234	0.855984	0.120418	1.22545	0.698505	1.04897	1.09546	0.427439	1.27573	0.858686	1.39751
273	17.24	17.41	32.3	27.25	27.25	sp|Q9QUP5|HPLN1_MOUSE	Hyaluronan and proteoglycan link protein 1 OS=Mus musculus GN=Hapln1 PE=2 SV=1	MOUSE	9			0.52814	0.0135611	1.59532	0.331056	0.842553	0.567715	0.023155	1.59369	0.356227	0.904763	0.749894	0.0791915	1.3911	0.539066	1.04318	0.726392	0.114777	1.51678	0.478903	1.10178	1.5028	3.43286e-05	1.12027	1.34147	1.68354	0.851387	0.228405	1.32903	0.640606	1.13152	1.11168	0.234605	1.20916	0.91938	1.3442
274	17.16	17.23	24.29	19.92	19.92	sp|P24270|CATA_MOUSE	Catalase OS=Mus musculus GN=Cat PE=1 SV=4	MOUSE	9			2.01252	0.00113121	1.38583	1.45222	2.789	1.54936	0.0012473	1.23062	1.259	1.90668	1.39517	0.0052102	1.22373	1.1401	1.70731	0.99886	0.989081	1.20462	0.829194	1.20324	0.841992	0.0593703	1.19794	0.702865	1.00866	0.940766	0.6316	1.32645	0.709235	1.24788	1.05667	0.54198	1.22089	0.865491	1.29008
275	17.13	22.25	31.48	18.52	11.44	sp|O70318|E41L2_MOUSE	Band 4.1-like protein 2 OS=Mus musculus GN=Epb41l2 PE=1 SV=2	MOUSE	10			0.700172	0.00925301	1.28287	0.545786	0.89823	0.900324	0.269555	1.2199	0.738032	1.0983	0.868642	0.13726	1.21333	0.715914	1.05395	0.930718	0.40204	1.19878	0.776388	1.11573	1.13855	0.0144321	1.10347	1.03179	1.25635	1.11168	0.0892157	1.13316	0.98104	1.25971	0.99283	0.913595	1.15333	0.860836	1.14506
276	17.1	19.22	47.24	37.41	29.26	sp|P09411|PGK1_MOUSE	Phosphoglycerate kinase 1 OS=Mus musculus GN=Pgk1 PE=1 SV=4	MOUSE	12			0.717436	0.31811	2.16023	0.332111	1.54982	0.919961	0.510102	1.35336	0.679763	1.24503	0.70591	0.0989456	1.55664	0.453484	1.09885	0.924368	0.533408	1.35317	0.683115	1.25082	0.760557	0.436701	2.29984	0.330701	1.74916	1.15657	0.427748	1.54264	0.74973	1.78417	0.718036	0.00476295	1.19288	0.601933	0.856533
277	17.03	20.3	22.55	13.51	8.348	sp|Q99P72|RTN4_MOUSE	Reticulon-4 OS=Mus musculus GN=Rtn4 PE=1 SV=2	MOUSE	10			1.53007	0.0529569	1.54066	0.993125	2.35733	1.29568	0.0350957	1.26596	1.02348	1.64027	1.1277	0.528377	1.52274	0.740573	1.71719	1.18515	0.364922	1.50352	0.788247	1.78189	0.902804	0.339751	1.26146	0.715681	1.13885	1.006	0.972993	1.48472	0.677573	1.49363	0.971069	0.755421	1.23366	0.787142	1.19797
278	16.95	17.94	30.34	17.01	11.7	sp|P51660|DHB4_MOUSE	Peroxisomal multifunctional enzyme type 2 OS=Mus musculus GN=Hsd17b4 PE=1 SV=3	MOUSE	9			1.27689	0.0158863	1.20516	1.05952	1.53885	1.10857	0.34067	1.26079	0.879263	1.39768	1.15442	0.0779999	1.17746	0.980432	1.35929	0.943371	0.550676	1.23702	0.762614	1.16697	0.866352	0.0922648	1.18801	0.729248	1.02923	0.949005	0.480442	1.17451	0.807999	1.11462	1.02864	0.755448	1.22009	0.843089	1.25504
279	16.93	16.97	24.95	21.22	14.34	sp|O08749|DLDH_MOUSE	Dihydrolipoyl dehydrogenase, mitochondrial OS=Mus musculus GN=Dld PE=1 SV=2	MOUSE	10			0.857235	0.0688901	1.18426	0.723857	1.01519	0.918596	0.238925	1.16633	0.787592	1.07139	0.770435	0.00525553	1.1716	0.657593	0.902641	0.94581	0.55967	1.23504	0.765815	1.16811	0.896024	0.290462	1.25066	0.716444	1.12062	1.12938	0.283401	1.27634	0.88486	1.44147	0.88367	0.0683659	1.14506	0.771723	1.01186
280	16.87	19.83	23.01	12.31	10.95	sp|Q9Z218|DPP6_MOUSE	Dipeptidyl aminopeptidase-like protein 6 OS=Mus musculus GN=Dpp6 PE=1 SV=1	MOUSE	9			0.412754	4.49052e-05	1.29184	0.31951	0.533211	0.653457	0.00750056	1.31827	0.495694	0.861431	0.757141	0.0103847	1.21247	0.624464	0.918008	0.778081	0.015132	1.20672	0.644789	0.938928	0.966018	0.530282	1.12924	0.855458	1.09087	0.871592	0.148144	1.21897	0.715022	1.06245	0.934827	0.459655	1.2215	0.765311	1.14189
281	16.81	17.15	41.52	32.16	23.98	sp|Q925N0|SFXN5_MOUSE	Sideroflexin-5 OS=Mus musculus GN=Sfxn5 PE=1 SV=2	MOUSE	14			1.00122	0.985933	1.17072	0.855218	1.17214	0.821874	0.00754905	1.13318	0.725278	0.931334	1.18658	0.0150799	1.13481	1.04562	1.34654	0.829548	0.0189416	1.15668	0.717183	0.959519	1.08864	0.156154	1.13477	0.959349	1.23536	0.924608	0.244902	1.15725	0.798969	1.07	1.07749	0.20394	1.13427	0.949944	1.22217
282	16.69	16.73	51.33	38.5	30.09	sp|P50518|VATE1_MOUSE	V-type proton ATPase subunit E 1 OS=Mus musculus GN=Atp6v1e1 PE=1 SV=2	MOUSE	9			0.658007	0.00731819	1.30353	0.504789	0.857731	0.84831	0.0202998	1.13909	0.744724	0.966305	0.895968	0.23701	1.22251	0.73289	1.09533	1.15403	0.0363941	1.14025	1.01209	1.31588	0.772026	0.00721956	1.17753	0.655634	0.909079	1.09354	0.147995	1.13891	0.960166	1.24544	0.812575	0.00704991	1.13934	0.713197	0.925801
283	16.68	16.98	40.05	25.13	17.28	sp|Q9Z1G3|VATC1_MOUSE	V-type proton ATPase subunit C 1 OS=Mus musculus GN=Atp6v1c1 PE=1 SV=4	MOUSE	8			0.848463	0.0180816	1.13646	0.746583	0.964246	0.884922	0.0387226	1.12092	0.789462	0.991925	0.99005	0.900332	1.19527	0.828308	1.18338	1.17722	0.0152805	1.13025	1.04156	1.33056	0.874549	0.0319196	1.12656	0.7763	0.985233	1.1482	0.0235138	1.12094	1.02432	1.28707	0.912326	0.216709	1.1709	0.779164	1.06824
284	16.61	16.85	40.63	34.77	30.86	sp|Q9CQQ7|AT5F1_MOUSE	ATP synthase F(0) complex subunit B1, mitochondrial OS=Mus musculus GN=Atp5f1 PE=1 SV=1	MOUSE	19			1.48729	0.00376049	1.24674	1.19294	1.85426	1.04612	0.52116	1.17105	0.893317	1.22506	1.18599	0.0241535	1.15119	1.03023	1.3653	0.864389	0.042399	1.14929	0.752106	0.993435	1.10595	0.132897	1.15037	0.961386	1.27226	0.966723	0.677929	1.20295	0.803625	1.16292	1.15299	0.0492219	1.15228	1.00062	1.32857
285	16.47	16.56	36.13	30.66	30.29	sp|Q9CR68|UCRI_MOUSE	Cytochrome b-c1 complex subunit Rieske, mitochondrial OS=Mus musculus GN=Uqcrfs1 PE=1 SV=1	MOUSE	10			1.33078	0.00123114	1.13834	1.16906	1.51488	0.892852	0.2027	1.21012	0.737821	1.08046	1.07901	0.269062	1.16165	0.928864	1.25344	0.806663	0.0171888	1.17776	0.684911	0.950059	1.06152	0.504729	1.22242	0.868375	1.29763	0.991756	0.951176	1.36139	0.728489	1.35017	1.05835	0.325127	1.13513	0.932358	1.20137
286	16.45	16.97	41.13	39.52	39.52	sp|Q9D6J6|NDUV2_MOUSE	NADH dehydrogenase [ubiquinone] flavoprotein 2, mitochondrial OS=Mus musculus GN=Ndufv2 PE=1 SV=2	MOUSE	11			1.25577	0.0115983	1.16828	1.07489	1.4671	1.0799	0.452021	1.26356	0.85465	1.36452	1.14028	0.184678	1.23909	0.920257	1.4129	0.798902	0.0944373	1.31896	0.605704	1.05372	1.186	0.035843	1.16757	1.01579	1.38473	1.00574	0.955332	1.27095	0.791327	1.27824	1.11633	0.180091	1.19426	0.934746	1.33319
287	16.45	16.45	24.84	24.84	19.75	sp|Q62277|SYPH_MOUSE	Synaptophysin OS=Mus musculus GN=Syp PE=1 SV=2	MOUSE	17			0.455073	0.0109574	1.70001	0.267688	0.773629	0.56507	0.0281441	1.6248	0.347779	0.918124	0.850341	0.355348	1.48616	0.572173	1.26374	0.93679	0.892941	3.12074	0.300182	2.92348	0.971523	0.704718	1.19462	0.81325	1.1606	0.991243	0.915182	1.21384	0.816619	1.20321	1.0626	0.59827	1.3063	0.813444	1.38807
288	16.42	16.51	53.52	46.48	42.96	sp|P01942|HBA_MOUSE	Hemoglobin subunit alpha OS=Mus musculus GN=Hba PE=1 SV=2	MOUSE	17			0.179613	0.000197361	1.43973	0.124755	0.258593	0.336212	0.000118607	1.22541	0.274368	0.411996	0.500584	0.000704432	1.22588	0.408347	0.613655	0.601317	0.00971177	1.35541	0.443642	0.81503	1.3216	0.0190694	1.22579	1.07816	1.62	0.746734	0.0164254	1.22604	0.609062	0.915525	1.3648	0.0133303	1.2262	1.11303	1.67352
289	16.42	16.43	72.66	57.03	52.34	sp|P19536|COX5B_MOUSE	Cytochrome c oxidase subunit 5B, mitochondrial OS=Mus musculus GN=Cox5b PE=1 SV=1	MOUSE	19			1.58077	0.0702869	1.67059	0.946233	2.64082	1.08685	0.581862	1.43898	0.755291	1.56396	1.25127	0.390667	1.84691	0.677495	2.31099	0.941186	0.732658	1.53935	0.61142	1.44881	1.16649	0.231828	1.33783	0.871927	1.56057	0.938848	0.600168	1.33661	0.70241	1.25487	1.20008	0.176679	1.34748	0.890614	1.61708
290	16.36	17.14	29.11	18.75	17.93	sp|Q91YQ5|RPN1_MOUSE	Dolichyl-diphosphooligosaccharide--protein glycosyltransferase subunit 1 OS=Mus musculus GN=Rpn1 PE=1 SV=1	MOUSE	9			1.64023	0.00371678	1.32603	1.23694	2.175	1.24254	0.253337	1.50207	0.827218	1.86638	1.11769	0.300801	1.26106	0.886312	1.40948	0.963693	0.764344	1.31645	0.732041	1.26865	0.93066	0.216296	1.13138	0.822587	1.05293	0.998312	0.989713	1.34059	0.744681	1.33833	1.02295	0.854162	1.31729	0.776552	1.34752
291	16.35	16.73	17.85	12.18	10.34	sp|Q9QXS6|DREB_MOUSE	Drebrin OS=Mus musculus GN=Dbn1 PE=1 SV=4	MOUSE	8			1.08618	0.5912	1.44872	0.749756	1.57357	1.24422	0.180048	1.43427	0.867492	1.78455	0.975125	0.823292	1.3168	0.740528	1.28404	1.04492	0.70001	1.31883	0.792307	1.37808	0.913597	0.33738	1.24489	0.733877	1.13733	1.0073	0.952619	1.34908	0.746654	1.35893	0.931189	0.417535	1.23062	0.756683	1.14594
292	16.3	17.21	13.46	6.258	4.046	sp|Q3UHD1|BAI1_MOUSE	Brain-specific angiogenesis inhibitor 1 OS=Mus musculus GN=Bai1 PE=1 SV=1	MOUSE	8			0.867806	0.447791	1.49155	0.581814	1.29438	0.826426	0.198307	1.36108	0.607183	1.12483	0.932014	0.609465	1.34646	0.692197	1.25492	0.909053	0.508396	1.36309	0.666908	1.23912	1.01552	0.879848	1.24773	0.813899	1.2671	0.897446	0.325485	1.26256	0.710814	1.13308	0.999793	0.99841	1.2444	0.803433	1.24414
293	16.26	16.8	23.77	16.48	14.9	sp|Q8BG51|MIRO1_MOUSE	Mitochondrial Rho GTPase 1 OS=Mus musculus GN=Rhot1 PE=2 SV=1	MOUSE	9			1.8492	0.000767881	1.30957	1.41207	2.42166	1.25695	0.0430163	1.24547	1.00922	1.5655	1.24056	0.0598922	1.25476	0.988679	1.55661	1.03832	0.7279	1.27201	0.816282	1.32074	1.20165	0.151934	1.30668	0.919622	1.57018	1.00488	0.966004	1.29097	0.77839	1.29728	1.15754	0.0857572	1.1879	0.974441	1.37504
294	16.23	16.45	65.34	51.7	48.86	sp|Q9DCS9|NDUBA_MOUSE	NADH dehydrogenase [ubiquinone] 1 beta subcomplex subunit 10 OS=Mus musculus GN=Ndufb10 PE=1 SV=3	MOUSE	11			1.63399	0.0058873	1.33406	1.22482	2.17984	1.03843	0.700527	1.2569	0.826181	1.3052	1.13932	0.4948	1.55152	0.734328	1.76768	0.843772	0.471846	1.71865	0.490951	1.45015	1.09821	0.221675	1.18309	0.928254	1.29929	0.965318	0.852461	1.56029	0.618679	1.50617	1.20582	0.0438215	1.19722	1.00719	1.44363
295	16.23	16.23	26.75	23.03	23.03	sp|Q8R5M8|CADM1_MOUSE	Cell adhesion molecule 1 OS=Mus musculus GN=Cadm1 PE=1 SV=2	MOUSE	10			0.596758	0.0271905	1.52359	0.391679	0.909214	0.609447	0.11777	1.99695	0.305189	1.21704	0.76928	0.0270015	1.23796	0.621408	0.95234	0.712404	0.0889927	1.52343	0.467633	1.08529	1.10626	0.257954	1.23703	0.894284	1.36848	0.868699	0.240185	1.32777	0.654255	1.15343	0.951768	0.637639	1.30955	0.72679	1.24639
296	16.17	18.52	38.32	30.96	26.4	sp|P61161|ARP2_MOUSE	Actin-related protein 2 OS=Mus musculus GN=Actr2 PE=1 SV=1	MOUSE	9			0.928784	0.397003	1.21928	0.761749	1.13245	1.05992	0.51054	1.22582	0.864657	1.29927	0.926828	0.6043	1.4051	0.659617	1.30229	0.986849	0.945863	1.58026	0.624484	1.55948	0.858836	0.0675743	1.18203	0.726576	1.01517	0.93487	0.38597	1.19279	0.783769	1.1151	0.907514	0.541042	1.44272	0.629029	1.30929
297	16.1	17.14	30.45	22.25	16.2	sp|Q9Z2I9|SUCB1_MOUSE	Succinyl-CoA ligase [ADP-forming] subunit beta, mitochondrial OS=Mus musculus GN=Sucla2 PE=1 SV=2	MOUSE	9			0.901157	0.116509	1.14737	0.785408	1.03397	0.966077	0.577981	1.15019	0.839929	1.11117	0.757564	0.0419838	1.30262	0.581568	0.986822	1.0213	0.79955	1.20797	0.845463	1.2337	0.861673	0.353672	1.42546	0.604489	1.22828	1.27275	0.0043564	1.14777	1.10889	1.46082	0.797558	0.0295035	1.21681	0.655447	0.970481
298	16.06	16.14	76.58	67.57	57.66	sp|Q9D855|QCR7_MOUSE	Cytochrome b-c1 complex subunit 7 OS=Mus musculus GN=Uqcrb PE=1 SV=3	MOUSE	14			1.37465	0.00034745	1.13158	1.2148	1.55552	0.951063	0.528255	1.19185	0.797969	1.13353	1.06712	0.371588	1.17148	0.910918	1.2501	0.776764	0.0114453	1.19534	0.649826	0.928498	1.09223	0.13691	1.13096	0.965757	1.23527	0.987256	0.853112	1.16727	0.84578	1.1524	1.05807	0.515142	1.21068	0.873955	1.28098
299	16.05	16.34	18.07	13.71	13.71	sp|Q8BMF4|ODP2_MOUSE	Dihydrolipoyllysine-residue acetyltransferase component of pyruvate dehydrogenase complex, mitochondrial OS=Mus musculus GN=Dlat PE=1 SV=2	MOUSE	8			0.776565	0.390961	1.99884	0.388508	1.55223	0.776343	0.0485953	1.28519	0.604069	0.997749	0.863319	0.170154	1.26609	0.681876	1.09304	0.88419	0.117413	1.1823	0.747855	1.04538	1.00294	0.98336	1.41122	0.710692	1.41537	1.01143	0.948864	1.54254	0.655692	1.56017	1.01664	0.887932	1.33133	0.763624	1.35349
300	15.98	18.32	13.15	4.684	4.469	sp|O55017|CAC1B_MOUSE	Voltage-dependent N-type calcium channel subunit alpha-1B OS=Mus musculus GN=Cacna1b PE=1 SV=1	MOUSE	11			0.865967	0.281566	1.32276	0.654667	1.14547	0.913333	0.410388	1.26259	0.72338	1.15316	0.927649	0.516584	1.27974	0.724872	1.18715	0.919376	0.383835	1.22628	0.74973	1.12741	1.0234	0.801428	1.21848	0.839899	1.247	1.05374	0.53437	1.19676	0.880494	1.26108	1.03255	0.712473	1.20492	0.856942	1.24415
301	15.87	16.22	23.25	11.63	10.91	sp|Q8CI94|PYGB_MOUSE	Glycogen phosphorylase, brain form OS=Mus musculus GN=Pygb PE=1 SV=3	MOUSE	9			0.715837	0.0840029	1.49084	0.480157	1.0672	0.888587	0.242493	1.2576	0.706574	1.11749	0.698602	0.00533442	1.21675	0.574156	0.85002	0.914519	0.694821	1.7377	0.526282	1.58916	0.919387	0.521674	1.36858	0.671781	1.25826	1.10747	0.285211	1.24531	0.889314	1.37915	0.857045	0.094372	1.21226	0.706984	1.03896
302	15.85	16.11	32.21	23.58	21.89	sp|Q99JY0|ECHB_MOUSE	Trifunctional enzyme subunit beta, mitochondrial OS=Mus musculus GN=Hadhb PE=1 SV=1	MOUSE	9			1.36584	0.0412664	1.34268	1.01725	1.83388	0.920992	0.343128	1.21617	0.757288	1.12008	0.970792	0.63231	1.15484	0.840632	1.12111	0.928859	0.307015	1.1756	0.790116	1.09197	0.964804	0.786174	1.36212	0.70831	1.31418	0.887087	0.103727	1.16527	0.76127	1.0337	1.01244	0.851256	1.16712	0.867469	1.18164
303	15.84	16.55	33.64	27.1	21.5	sp|O08917|FLOT1_MOUSE	Flotillin-1 OS=Mus musculus GN=Flot1 PE=1 SV=1	MOUSE	8			0.773237	0.00550406	1.16628	0.662993	0.901813	0.857215	0.19456	1.28918	0.66493	1.1051	0.850689	0.0230953	1.14114	0.745474	0.970755	0.963028	0.520527	1.1408	0.844171	1.09862	1.20193	0.0424155	1.192	1.00833	1.43269	1.01273	0.827872	1.14175	0.886997	1.15629	0.946526	0.566217	1.24102	0.762698	1.17466
304	15.81	18.09	60.21	50.79	41.36	sp|P62761|VISL1_MOUSE	Visinin-like protein 1 OS=Mus musculus GN=Vsnl1 PE=1 SV=2	MOUSE	13			0.517986	0.0217265	1.60868	0.321994	0.833274	0.958283	0.628534	1.28723	0.744455	1.23353	0.789596	0.0571456	1.28353	0.615177	1.01347	0.988373	0.893562	1.29152	0.765276	1.27651	0.754639	0.10384	1.47321	0.51224	1.11175	1.04271	0.629597	1.2823	0.813162	1.33707	0.768484	0.0860186	1.39408	0.551247	1.07133
305	15.8	16.08	43.39	37.63	34.24	sp|Q9DB05|SNAA_MOUSE	Alpha-soluble NSF attachment protein OS=Mus musculus GN=Napa PE=1 SV=1	MOUSE	10			0.738612	0.0172326	1.24905	0.591339	0.922564	0.881846	0.118506	1.18736	0.742696	1.04707	0.925627	0.38136	1.23008	0.752495	1.13859	0.940811	0.666806	1.40946	0.667497	1.32604	0.773747	0.189371	1.54393	0.501155	1.19461	1.19909	0.0797345	1.23714	0.969246	1.48344	0.789515	0.169516	1.46039	0.540619	1.153
306	15.72	17.82	24.59	14.31	13.41	sp|P68404|KPCB_MOUSE	Protein kinase C beta type OS=Mus musculus GN=Prkcb PE=1 SV=4	MOUSE	11			1.06176	0.685439	1.4315	0.741711	1.51991	1.00314	0.979357	1.34549	0.745562	1.34972	0.861838	0.136895	1.24103	0.694456	1.06956	1.03682	0.639352	1.20506	0.860391	1.24943	0.877268	0.200812	1.25683	0.698001	1.10258	0.976632	0.826967	1.30205	0.750072	1.27163	0.874175	0.129899	1.21034	0.722255	1.05805
307	15.67	19.64	32.36	28.91	28.91	sp|P27601|GNA13_MOUSE	Guanine nucleotide-binding protein subunit alpha-13 OS=Mus musculus GN=Gna13 PE=1 SV=1	MOUSE	10			0.738882	0.0014449	1.15157	0.641632	0.850872	0.661951	0.000773145	1.18844	0.556991	0.78669	0.761301	0.0037657	1.16364	0.65424	0.885882	0.800875	0.00390852	1.13233	0.707284	0.906851	1.13061	0.0983848	1.16456	0.970843	1.31667	0.828771	0.0156819	1.15035	0.720451	0.953376	1.05298	0.36084	1.13301	0.929359	1.19304
308	15.65	17.09	17	7.705	6.354	sp|Q8BIZ1|ANS1B_MOUSE	Ankyrin repeat and sterile alpha motif domain-containing protein 1B OS=Mus musculus GN=Anks1b PE=1 SV=3	MOUSE	10			0.525414	0.00482941	1.45526	0.361044	0.764616	0.731278	0.00650389	1.21352	0.602607	0.887423	0.844844	0.0719369	1.20716	0.699862	1.01986	0.846746	0.0870324	1.21873	0.694775	1.03196	1.1431	0.0368778	1.13084	1.01084	1.29267	0.94028	0.515105	1.23671	0.760307	1.16286	1.08375	0.168463	1.13184	0.957509	1.22662
309	15.64	15.82	30.99	19.69	17.35	sp|P97797|SHPS1_MOUSE	Tyrosine-protein phosphatase non-receptor type substrate 1 OS=Mus musculus GN=Sirpa PE=1 SV=1	MOUSE	12			0.470881	0.00901856	1.6604	0.283596	0.781849	0.584402	0.00389204	1.36187	0.429117	0.795882	0.773139	0.0422393	1.27862	0.604669	0.988548	0.78145	0.0642492	1.30354	0.599484	1.01865	1.10844	0.104727	1.13857	0.973538	1.26204	0.861168	0.0272194	1.13635	0.757839	0.978585	1.02668	0.651151	1.13802	0.902167	1.16838
310	15.58	17.18	27.27	19.11	18.18	sp|P80315|TCPD_MOUSE	T-complex protein 1 subunit delta OS=Mus musculus GN=Cct4 PE=1 SV=3	MOUSE	10			1.71818	0.0369657	1.64186	1.04648	2.82102	1.2845	0.0296637	1.24099	1.03506	1.59405	1.00984	0.925723	1.27951	0.789241	1.2921	1.02249	0.818914	1.25546	0.814434	1.28369	0.849718	0.224318	1.34201	0.633166	1.14033	1.06029	0.490845	1.21564	0.872206	1.28893	0.932506	0.276384	1.15354	0.808389	1.07568
311	15.55	15.64	27.27	18.88	16.43	sp|O35098|DPYL4_MOUSE	Dihydropyrimidinase-related protein 4 OS=Mus musculus GN=Dpysl4 PE=1 SV=1	MOUSE	8			1.46757	0.00139031	1.18275	1.24081	1.73577	1.48403	0.015464	1.33449	1.11205	1.98042	1.14986	0.540851	1.69409	0.678747	1.94797	1.60535	0.0072241	1.3371	1.20062	2.1465	0.81555	0.432771	1.81034	0.450497	1.47642	1.28864	0.0813699	1.3453	0.957884	1.73362	0.967933	0.751881	1.27244	0.760692	1.23163
312	15.49	15.73	16.19	11.93	11.11	sp|Q9Z0E0|NCDN_MOUSE	Neurochondrin OS=Mus musculus GN=Ncdn PE=1 SV=1	MOUSE	7			1.09014	0.156791	1.13736	0.958483	1.23988	1.24768	0.10633	1.32639	0.940658	1.65492	1.01524	0.881573	1.26054	0.805402	1.27975	1.41161	0.357715	2.28924	0.616629	3.23153	0.998329	0.980477	1.16877	0.854173	1.16681	1.4167	0.0208867	1.31999	1.07327	1.87002	0.916443	0.182883	1.14982	0.797033	1.05374
313	15.48	18.29	31.15	22.95	15.69	sp|Q5DTY9|KCD16_MOUSE	BTB/POZ domain-containing protein KCTD16 OS=Mus musculus GN=Kctd16 PE=1 SV=2	MOUSE	10			0.634508	0.0456516	1.55886	0.407033	0.989112	0.760793	0.00303942	1.16651	0.652198	0.887471	0.803436	0.00507537	1.14399	0.702308	0.919126	0.872322	0.352814	1.37077	0.636374	1.19575	0.91423	0.298491	1.20182	0.760705	1.09874	0.856136	0.0902393	1.20341	0.711426	1.03028	0.99678	0.973459	1.23775	0.805319	1.23376
314	15.45	15.86	31.89	22.54	20.37	sp|Q9WU79|PROD_MOUSE	Proline dehydrogenase 1, mitochondrial OS=Mus musculus GN=Prodh PE=1 SV=2	MOUSE	10			0.770134	0.439624	2.16491	0.355736	1.66727	0.737413	0.0357789	1.31851	0.559277	0.972286	0.907082	0.412981	1.31172	0.691519	1.18984	0.878488	0.56371	1.68031	0.522812	1.47613	1.02359	0.754672	1.19056	0.85976	1.21865	0.882354	0.28993	1.30201	0.677684	1.14884	0.9366	0.368486	1.17922	0.794252	1.10446
315	15.44	17.1	21.5	17.1	15.47	sp|Q9D1T0|LIGO1_MOUSE	Leucine-rich repeat and immunoglobulin-like domain-containing nogo receptor-interacting protein 1 OS=Mus musculus GN=Lingo1 PE=1 SV=1	MOUSE	9			0.681063	0.0190541	1.34929	0.504756	0.918952	0.856796	0.0618694	1.17897	0.726731	1.01014	0.878018	0.172827	1.22469	0.716934	1.0753	0.807588	0.0227957	1.18997	0.678661	0.961007	0.971143	0.646473	1.15551	0.840445	1.12217	0.829962	0.00770804	1.12671	0.736627	0.935123	1.01739	0.823573	1.19258	0.853097	1.21331
316	15.41	15.45	50.77	48.21	44.1	sp|O55022|PGRC1_MOUSE	Membrane-associated progesterone receptor component 1 OS=Mus musculus GN=Pgrmc1 PE=1 SV=4	MOUSE	8			1.57238	0.0341067	1.49992	1.04831	2.35845	1.22789	0.0763785	1.26489	0.970747	1.55314	1.25468	0.0203155	1.19405	1.05077	1.49814	1.06065	0.660944	1.36675	0.776034	1.44964	1.03401	0.772974	1.31145	0.788445	1.35606	1.09763	0.293055	1.21874	0.900621	1.33773	1.06057	0.557866	1.2611	0.840991	1.33748
317	15.38	16.2	22.28	9.363	8.333	sp|Q9JKY5|HIP1R_MOUSE	Huntingtin-interacting protein 1-related protein OS=Mus musculus GN=Hip1r PE=1 SV=2	MOUSE	7			0.959853	0.619838	1.22064	0.78635	1.17164	1.06606	0.536361	1.28128	0.832024	1.36592	1.10772	0.566622	1.53574	0.721295	1.70117	1.06239	0.646329	1.37573	0.772238	1.46156	0.849419	0.162734	1.29234	0.657274	1.09773	1.00965	0.903472	1.21355	0.831981	1.22526	1.1163	0.480051	1.44897	0.770407	1.61748
318	15.38	15.39	41.77	28.92	26.51	sp|Q9WV55|VAPA_MOUSE	Vesicle-associated membrane protein-associated protein A OS=Mus musculus GN=Vapa PE=1 SV=2	MOUSE	11			1.40315	0.0146749	1.26906	1.10566	1.78068	1.17141	0.0691618	1.19281	0.982062	1.39727	1.26471	0.025622	1.21191	1.04357	1.53271	1.22985	0.112062	1.31808	0.93306	1.62105	1.19061	0.0815628	1.22896	0.968791	1.46321	1.01885	0.776604	1.17385	0.867956	1.19597	1.11686	0.341352	1.31043	0.85229	1.46357
319	15.34	16.14	35.24	23.13	18.28	sp|Q9D2G2|ODO2_MOUSE	Dihydrolipoyllysine-residue succinyltransferase component of 2-oxoglutarate dehydrogenase complex, mitochondrial OS=Mus musculus GN=Dlst PE=1 SV=1	MOUSE	9			0.96437	0.707526	1.24548	0.774295	1.20111	0.919908	0.5306	1.34894	0.681948	1.2409	0.959926	0.716615	1.29158	0.743216	1.23983	0.969806	0.630054	1.15489	0.839739	1.12002	0.992537	0.917816	1.18012	0.841048	1.17131	1.06687	0.341793	1.16197	0.918155	1.23967	1.00367	0.953563	1.1542	0.869576	1.15843
320	15.3	15.61	34.43	27.25	23.65	sp|P16125|LDHB_MOUSE	L-lactate dehydrogenase B chain OS=Mus musculus GN=Ldhb PE=1 SV=2	MOUSE	8			0.510159	0.0475553	1.93958	0.263026	0.989493	0.710749	0.0046582	1.19824	0.593162	0.851648	0.638057	0.00274572	1.23439	0.5169	0.787612	1.01648	0.91045	1.42676	0.712444	1.45028	0.743266	0.0831402	1.42345	0.522157	1.058	1.31476	0.0147817	1.21273	1.08413	1.59444	0.675994	0.0170256	1.33173	0.507605	0.900243
321	15.29	15.51	40.85	30.99	24.23	sp|P70441|NHRF1_MOUSE	Na(+)/H(+) exchange regulatory cofactor NHE-RF1 OS=Mus musculus GN=Slc9a3r1 PE=1 SV=3	MOUSE	7			0.6442	0.0713051	1.63175	0.39479	1.05118	0.84059	0.0715915	1.21362	0.692631	1.02016	0.863385	0.192703	1.27257	0.678456	1.09872	0.9562	0.448974	1.14121	0.837881	1.09123	0.935643	0.418842	1.20102	0.779039	1.12373	0.917619	0.228759	1.1667	0.786506	1.07059	0.865726	0.259888	1.32071	0.655499	1.14338
322	15.26	15.61	21.87	13.85	13	sp|Q68FM6|PPR29_MOUSE	Protein phosphatase 1 regulatory subunit 29 OS=Mus musculus GN=Elfn2 PE=2 SV=1	MOUSE	9			0.838124	0.0397712	1.17957	0.710534	0.988624	0.789582	0.00772185	1.15852	0.681546	0.914743	0.8718	0.0543892	1.15114	0.757334	1.00357	0.798321	0.346134	1.71467	0.465584	1.36886	1.03355	0.672778	1.19957	0.861599	1.23981	0.839274	0.239649	1.38889	0.604275	1.16566	1.0188	0.826021	1.21956	0.835384	1.24249
323	15.17	30.91	48.59	43.22	37.01	sp|B2RSH2|GNAI1_MOUSE	Guanine nucleotide-binding protein G(i) subunit alpha-1 OS=Mus musculus GN=Gnai1 PE=2 SV=1	MOUSE	28			0.78995	0.27122	1.67067	0.472834	1.31975	0.794605	0.122735	1.38685	0.572958	1.102	0.908965	0.244799	1.21472	0.748292	1.10414	0.829612	0.101154	1.27687	0.649725	1.0593	1.1468	0.118239	1.21123	0.946802	1.38904	0.927328	0.337187	1.21197	0.765144	1.12389	1.08878	0.410604	1.29336	0.841827	1.40818
324	15.15	16.83	23.35	12.15	8.529	sp|P30999|CTND1_MOUSE	Catenin delta-1 OS=Mus musculus GN=Ctnnd1 PE=1 SV=2	MOUSE	7			1.07855	0.282386	1.16334	0.927114	1.25471	1.14761	0.100402	1.18647	0.967252	1.3616	1.25488	0.0577915	1.26688	0.990526	1.58978	1.02013	0.717981	1.13065	0.902244	1.15341	1.00408	0.940414	1.12928	0.889125	1.13389	0.879468	0.0430949	1.13127	0.777414	0.994919	1.08202	0.184696	1.13342	0.954652	1.22639
325	15.13	15.34	57.29	50.52	50.52	sp|P63001|RAC1_MOUSE	Ras-related C3 botulinum toxin substrate 1 OS=Mus musculus GN=Rac1 PE=1 SV=1	MOUSE	11			0.98501	0.907974	1.37632	0.715682	1.35569	0.921072	0.30738	1.20447	0.764709	1.10941	0.966338	0.622524	1.18286	0.81695	1.14304	1.00702	0.941318	1.26148	0.79828	1.27033	1.04959	0.489234	1.18152	0.88834	1.24011	0.908349	0.401704	1.30972	0.693543	1.18969	0.979969	0.816613	1.23717	0.792102	1.21239
326	15.03	15.68	30.23	23.19	22.15	sp|Q8BVE3|VATH_MOUSE	V-type proton ATPase subunit H OS=Mus musculus GN=Atp6v1h PE=1 SV=1	MOUSE	12			0.751147	0.0759706	1.39043	0.540228	1.04441	0.819808	0.0440676	1.21039	0.677311	0.992284	0.872211	0.197099	1.26662	0.688614	1.10476	1.07473	0.569912	1.35646	0.7923	1.45783	0.7528	0.0610423	1.35422	0.555893	1.01945	1.04155	0.563277	1.18434	0.879434	1.23354	0.780595	0.0848958	1.34587	0.579991	1.05058
327	14.98	19.65	34.42	21.35	19.23	sp|Q8BW75|AOFB_MOUSE	Amine oxidase [flavin-containing] B OS=Mus musculus GN=Maob PE=1 SV=4	MOUSE	10			0.730531	0.0274511	1.30873	0.5582	0.956066	0.697402	0.0706603	1.48997	0.468063	1.03911	0.812843	0.154921	1.3556	0.599618	1.10189	0.783257	0.139157	1.4092	0.555816	1.10377	1.01074	0.940364	1.37603	0.734535	1.39081	0.984514	0.881559	1.26362	0.779121	1.24405	0.934641	0.425312	1.2039	0.776345	1.12521
328	14.91	15.11	16.03	11.09	9.073	sp|B1AZP2|DLGP4_MOUSE	Disks large-associated protein 4 OS=Mus musculus GN=Dlgap4 PE=1 SV=1	MOUSE	7			0.939202	0.423066	1.1905	0.788914	1.11812	0.943776	0.304442	1.13146	0.834125	1.06784	0.977442	0.674052	1.13086	0.864331	1.10535	0.887671	0.0556585	1.13084	0.784968	1.00381	1.0219	0.737197	1.15804	0.882441	1.1834	0.920957	0.16288	1.13302	0.812835	1.04346	1.05113	0.461545	1.16346	0.903452	1.22294
329	14.89	15.08	26.33	23.08	21.01	sp|Q922Q1|MOSC2_MOUSE	MOSC domain-containing protein 2, mitochondrial OS=Mus musculus GN=Marc2 PE=1 SV=1	MOUSE	8			1.07363	0.638808	1.4086	0.762197	1.51233	0.79949	0.110884	1.33659	0.598156	1.06859	1.00684	0.910818	1.14889	0.876356	1.15675	0.80285	0.0537965	1.2515	0.641512	1.00476	0.997844	0.984124	1.28084	0.779057	1.27807	0.912505	0.283271	1.20483	0.757376	1.09941	1.03565	0.764734	1.305	0.793596	1.35152
330	14.88	15.32	32.69	24.04	15.14	sp|P14211|CALR_MOUSE	Calreticulin OS=Mus musculus GN=Calr PE=1 SV=1	MOUSE	8			1.25941	0.00700467	1.16204	1.08379	1.46349	1.27009	0.000997671	1.11972	1.13429	1.42214	1.29846	0.0204541	1.23419	1.05207	1.60254	1.04269	0.503324	1.14526	0.910438	1.19414	1.00757	0.924966	1.19257	0.844869	1.2016	0.975483	0.62923	1.1189	0.871821	1.09147	1.08204	0.306979	1.17902	0.917742	1.27574
331	14.81	39.17	40.19	30.39	26.8	sp|P11499|HS90B_MOUSE	Heat shock protein HSP 90-beta OS=Mus musculus GN=Hsp90ab1 PE=1 SV=3	MOUSE	21			1.13391	0.205889	1.2343	0.918671	1.39959	1.17989	0.210117	1.32305	0.891794	1.56105	0.970244	0.656635	1.16288	0.834347	1.12827	1.13458	0.247163	1.26265	0.898569	1.43257	0.858214	0.171211	1.26437	0.678771	1.0851	1.36859	0.00324365	1.19087	1.14923	1.62981	0.871985	0.303525	1.33281	0.654244	1.16219
332	14.78	18.06	64.65	52.56	46.98	sp|Q91V41|RAB14_MOUSE	Ras-related protein Rab-14 OS=Mus musculus GN=Rab14 PE=1 SV=3	MOUSE	10			1.00154	0.992774	1.51375	0.661624	1.51608	1.00263	0.989312	1.61466	0.620952	1.6189	1.00397	0.964354	1.24193	0.808393	1.24685	1.17976	0.0540971	1.18484	0.995716	1.39782	1.00604	0.968033	1.44464	0.696399	1.45337	1.04239	0.539557	1.17609	0.886318	1.22595	1.04899	0.4877	1.17847	0.89013	1.23619
333	14.77	14.97	20.23	14.63	11.62	sp|Q921I1|TRFE_MOUSE	Serotransferrin OS=Mus musculus GN=Tf PE=1 SV=1	MOUSE	7			1.39916	0.047935	1.39297	1.00445	1.94899	1.3116	0.0486346	1.30853	1.00235	1.71628	1.29838	0.137765	1.46269	0.887666	1.89913	1.1543	0.193414	1.27841	0.902913	1.47567	1.01682	0.866888	1.27515	0.797414	1.29659	1.01165	0.867055	1.18413	0.854342	1.19792	1.24151	0.158985	1.39963	0.887022	1.73765
334	14.76	15.25	29.6	28	25.6	sp|P04370|MBP_MOUSE	Myelin basic protein OS=Mus musculus GN=Mbp PE=1 SV=2	MOUSE	13			0.2721	0.00662278	2.1897	0.124263	0.595817	0.425354	0.00269903	1.53191	0.277663	0.651604	0.968983	0.827227	1.40239	0.690949	1.3589	0.803836	0.422038	1.85932	0.432329	1.49459	1.46578	0.00106481	1.17225	1.2504	1.71825	1.17303	0.072133	1.19625	0.980586	1.40324	1.24833	0.0150071	1.17465	1.06273	1.46635
335	14.65	16.07	13.79	6.894	6.043	sp|Q61543|GSLG1_MOUSE	Golgi apparatus protein 1 OS=Mus musculus GN=Glg1 PE=1 SV=1	MOUSE	8			0.790516	0.0465504	1.25922	0.627784	0.995433	1.15557	0.177933	1.25326	0.922047	1.44822	1.33815	0.0158427	1.24644	1.07357	1.66792	1.08766	0.440464	1.26965	0.856662	1.38096	1.09384	0.449807	1.29735	0.843137	1.41909	0.931478	0.212015	1.12826	0.825587	1.05095	1.06362	0.539476	1.24847	0.851944	1.3279
336	14.64	14.96	11.49	4.548	3.973	sp|Q811P8|RHG32_MOUSE	Rho GTPase-activating protein 32 OS=Mus musculus GN=Arhgap32 PE=1 SV=2	MOUSE	7			0.737346	0.151795	1.5529	0.474817	1.14503	0.807465	0.19713	1.41527	0.570538	1.14278	0.837002	0.433835	1.63445	0.512099	1.36804	0.845384	0.300672	1.4134	0.598123	1.19486	0.995714	0.984941	1.65006	0.603441	1.64299	1.01375	0.925134	1.37661	0.73641	1.39554	0.899334	0.635629	1.63144	0.551252	1.46721
337	14.61	18.11	25.41	16.02	11.42	sp|P08551|NFL_MOUSE	Neurofilament light polypeptide OS=Mus musculus GN=Nefl PE=1 SV=5	MOUSE	7			0.652667	0.117231	1.74562	0.373889	1.13931	0.629029	0.0117517	1.39511	0.450881	0.877564	0.957367	0.587937	1.19173	0.803343	1.14092	0.935438	0.565877	1.28828	0.726112	1.20511	1.17259	0.0632828	1.18539	0.989203	1.38998	1.21568	0.0504277	1.21621	0.999563	1.47852	1.09313	0.293499	1.19787	0.912558	1.30943
338	14.56	15	23.66	11.66	8.858	sp|Q61699|HS105_MOUSE	Heat shock protein 105 kDa OS=Mus musculus GN=Hsph1 PE=1 SV=2	MOUSE	7			0.788064	0.220298	1.53112	0.514696	1.20662	1.08612	0.563678	1.39222	0.780134	1.51212	0.834895	0.299316	1.4751	0.565993	1.23155	1.20283	0.0880774	1.24868	0.963279	1.50196	0.860532	0.365484	1.45574	0.59113	1.25271	1.16949	0.140942	1.25356	0.932937	1.46603	0.742416	0.0527884	1.35364	0.548461	1.00496
339	14.56	14.71	12.65	8.768	8.102	sp|Q61548|AP180_MOUSE	Clathrin coat assembly protein AP180 OS=Mus musculus GN=Snap91 PE=1 SV=1	MOUSE	8			0.445724	0.00225459	1.38108	0.322736	0.61558	0.869901	0.389198	1.49324	0.582561	1.29897	0.681511	0.0823323	1.58639	0.4296	1.08114	1.12801	0.159688	1.21396	0.929197	1.36936	0.649334	0.0702495	1.63028	0.398297	1.05859	1.10493	0.228204	1.21513	0.90931	1.34263	0.731578	0.0935869	1.48587	0.492356	1.08703
340	14.54	14.54	21.48	17.57	17.57	sp|O89053|COR1A_MOUSE	Coronin-1A OS=Mus musculus GN=Coro1a PE=1 SV=5	MOUSE	9			0.557889	0.000551662	1.23893	0.4503	0.691185	0.848424	0.0712361	1.20178	0.705974	1.01962	0.674809	0.00259215	1.21489	0.555449	0.819819	0.875385	0.297096	1.33011	0.658131	1.16436	0.624838	0.00173539	1.2397	0.504025	0.774609	1.02258	0.711468	1.15127	0.888219	1.17727	0.738748	0.00166444	1.14708	0.644024	0.847405
341	14.48	14.52	23.76	13.97	10.7	sp|Q7TME0|LPPR4_MOUSE	Lipid phosphate phosphatase-related protein type 4 OS=Mus musculus GN=Lppr4 PE=2 SV=2	MOUSE	7			1.03508	0.766391	1.31175	0.78908	1.35777	1.24475	0.0289668	1.20636	1.03182	1.50161	1.17597	0.166636	1.28667	0.913965	1.51309	1.08426	0.377609	1.23098	0.880806	1.3347	0.952879	0.573506	1.21953	0.781351	1.16206	0.96271	0.686808	1.24567	0.772846	1.19922	1.10944	0.163989	1.17387	0.945114	1.30234
342	14.47	14.53	21.93	18.33	17.18	sp|Q8R366|IGSF8_MOUSE	Immunoglobulin superfamily member 8 OS=Mus musculus GN=Igsf8 PE=1 SV=2	MOUSE	8			0.458078	0.000524753	1.35805	0.337305	0.622093	0.549244	0.00200416	1.34481	0.408416	0.738631	0.734744	0.0955019	1.46012	0.503209	1.07281	0.757751	0.065307	1.35049	0.561094	1.02333	1.25523	0.0384129	1.23527	1.01616	1.55055	0.987197	0.897258	1.2556	0.786234	1.23953	0.957179	0.796216	1.47079	0.650791	1.40781
343	14.46	15.19	27.17	18.33	17.5	sp|Q68EF6|BEGIN_MOUSE	Brain-enriched guanylate kinase-associated protein OS=Mus musculus GN=Begain PE=1 SV=2	MOUSE	8			0.705476	0.0729601	1.48177	0.476105	1.04535	0.930189	0.229927	1.14171	0.814734	1.06201	0.951999	0.503657	1.18442	0.80377	1.12756	0.870905	0.13396	1.21564	0.716418	1.05871	0.961279	0.59707	1.1891	0.808409	1.14306	0.892725	0.0778578	1.13967	0.78332	1.01741	1.20257	0.0136913	1.13993	1.05495	1.37084
344	14.39	14.67	29.98	18.2	15.42	sp|Q6GQS1|SCMC3_MOUSE	Calcium-binding mitochondrial carrier protein SCaMC-3 OS=Mus musculus GN=Slc25a23 PE=2 SV=1	MOUSE	8			1.46063	0.0023906	1.18775	1.22975	1.73486	1.16538	0.168666	1.27717	0.912472	1.48838	1.23233	0.0432572	1.22092	1.00935	1.50459	1.09017	0.223083	1.17307	0.929331	1.27884	1.15697	0.125123	1.22594	0.943737	1.41837	1.12194	0.154988	1.19329	0.940207	1.3388	1.18773	0.113458	1.25963	0.942921	1.49611
345	14.38	15.17	12.44	4.83	3.546	sp|A2AQ25|SKT_MOUSE	Sickle tail protein OS=Mus musculus GN=Skt PE=1 SV=1	MOUSE	7			0.813581	0.0698538	1.25418	0.648696	1.02037	0.862297	0.0876822	1.19054	0.72429	1.0266	0.981162	0.760095	1.14455	0.85725	1.12299	0.988822	0.858928	1.1472	0.861942	1.13438	0.965798	0.712151	1.22659	0.787386	1.18464	1.01769	0.819514	1.18152	0.861339	1.20243	1.03917	0.631791	1.18909	0.87392	1.23566
346	14.34	14.44	24.73	17.7	17.7	sp|Q8BGH2|SAM50_MOUSE	Sorting and assembly machinery component 50 homolog OS=Mus musculus GN=Samm50 PE=1 SV=1	MOUSE	9			1.29837	0.164769	1.48257	0.875757	1.92492	0.924898	0.608291	1.40152	0.659926	1.29626	1.02576	0.787514	1.23418	0.831125	1.26597	0.827811	0.241005	1.41073	0.586798	1.16781	1.08861	0.510966	1.32923	0.818974	1.44701	1.02135	0.8632	1.31496	0.776718	1.34304	1.03198	0.759121	1.257	0.820983	1.29719
347	14.32	14.46	27.69	20.58	19.62	sp|Q9D0K2|SCOT1_MOUSE	Succinyl-CoA:3-ketoacid coenzyme A transferase 1, mitochondrial OS=Mus musculus GN=Oxct1 PE=1 SV=1	MOUSE	12			1.44132	0.00552727	1.23577	1.16633	1.78114	1.98084	0.00248116	1.39836	1.41654	2.76993	1.22383	0.0203231	1.17106	1.04506	1.43318	1.49539	0.0692728	1.56176	0.957504	2.33544	0.74372	0.0231665	1.27036	0.585439	0.944794	1.14238	0.154497	1.22139	0.935309	1.39529	0.945243	0.801539	1.68955	0.559464	1.59704
348	14.28	14.7	37.61	23.08	21.08	sp|P05132|KAPCA_MOUSE	cAMP-dependent protein kinase catalytic subunit alpha OS=Mus musculus GN=Prkaca PE=1 SV=3	MOUSE	7			0.881956	0.485641	1.65526	0.53282	1.45986	1.01811	0.912243	1.61104	0.631959	1.64021	1.02067	0.80132	1.26731	0.805385	1.2935	1.10769	0.44779	1.45292	0.762384	1.60938	1.00168	0.984829	1.2943	0.773913	1.29647	0.929543	0.549239	1.41273	0.657978	1.31319	1.09118	0.461586	1.39059	0.784686	1.51738
349	14.25	14.53	34.48	31.72	27.24	sp|Q8BH95|ECHM_MOUSE	Enoyl-CoA hydratase, mitochondrial OS=Mus musculus GN=Echs1 PE=1 SV=1	MOUSE	8			1.05354	0.85023	2.05234	0.513336	2.16223	0.846058	0.142501	1.29002	0.655848	1.09143	1.11167	0.236794	1.23538	0.899862	1.37334	0.979092	0.815314	1.26512	0.773912	1.23867	1.18433	0.229713	1.39329	0.850027	1.65011	0.955799	0.686151	1.33462	0.716158	1.27563	1.08244	0.360053	1.23728	0.874849	1.33928
350	14.19	28.51	62.11	58.59	56.39	sp|P62823|RAB3C_MOUSE	Ras-related protein Rab-3C OS=Mus musculus GN=Rab3c PE=1 SV=1	MOUSE	18			0.579552	0.102444	2.25991	0.256449	1.30974	0.875328	0.243723	1.41977	0.616526	1.24277	0.979068	0.82478	1.4357	0.681943	1.40565	0.994275	0.950404	1.4216	0.699406	1.41346	0.962908	0.687767	1.41895	0.678608	1.36631	1.15729	0.214535	1.41939	0.815344	1.64264	1.0929	0.389084	1.41945	0.769945	1.55131
351	14.18	32.73	26.63	21.66	18.01	sp|Q811D0|DLG1_MOUSE	Disks large homolog 1 OS=Mus musculus GN=Dlg1 PE=1 SV=1	MOUSE	19			0.571397	0.064911	1.84084	0.3104	1.05185	0.747361	0.0377335	1.30583	0.572328	0.975923	0.705793	0.00426527	1.19815	0.589069	0.845647	0.802535	0.0199224	1.18282	0.678495	0.949252	0.887628	0.135327	1.18797	0.747179	1.05448	0.92282	0.284227	1.18794	0.776822	1.09626	0.963967	0.793691	1.40779	0.684739	1.35706
352	14.15	14.71	15.98	5.943	5.943	sp|P35436|NMDE1_MOUSE	Glutamate receptor ionotropic, NMDA 2A OS=Mus musculus GN=Grin2a PE=1 SV=2	MOUSE	8			0.682566	0.0748439	1.54364	0.442181	1.05363	0.681832	0.00101166	1.17072	0.582405	0.798233	0.818071	0.0562599	1.23144	0.664322	1.0074	0.826766	0.0526211	1.21314	0.681512	1.00298	1.00098	0.993164	1.30623	0.766308	1.3075	0.908872	0.394975	1.29078	0.704128	1.17315	1.07501	0.344033	1.18808	0.90483	1.2772
353	14.13	14.62	19.12	14.99	11.42	sp|Q8BJI1|S6A17_MOUSE	Sodium-dependent neutral amino acid transporter SLC6A17 OS=Mus musculus GN=Slc6a17 PE=1 SV=1	MOUSE	11			0.655351	0.0310522	1.44622	0.453149	0.947778	0.966951	0.757566	1.28982	0.749677	1.2472	0.994141	0.952312	1.25938	0.78939	1.252	1.16704	0.0346955	1.14916	1.01557	1.34112	1.08115	0.371031	1.21835	0.887385	1.31722	1.06585	0.406332	1.191	0.894925	1.26943	1.1358	0.0765427	1.15703	0.98165	1.31415
354	14.08	16.24	15.3	7.04	5.101	sp|Q6PB66|LPPRC_MOUSE	Leucine-rich PPR motif-containing protein, mitochondrial OS=Mus musculus GN=Lrpprc PE=1 SV=2	MOUSE	7			1.34906	0.11913	1.49666	0.901377	2.01908	1.29823	0.13413	1.44616	0.897706	1.87745	0.993033	0.970384	1.55593	0.638225	1.54509	1.07843	0.631822	1.44217	0.747783	1.55528	0.848124	0.137018	1.26482	0.670549	1.07272	1.16106	0.0738782	1.18415	0.980503	1.37487	1.04663	0.818378	1.5917	0.657552	1.66592
355	14.07	15.5	20.22	7.675	6.494	sp|Q80TJ1|CAPS1_MOUSE	Calcium-dependent secretion activator 1 OS=Mus musculus GN=Cadps PE=1 SV=3	MOUSE	8			0.707372	0.0261432	1.34074	0.527596	0.948404	0.908047	0.306858	1.22605	0.740626	1.11331	0.828571	0.266468	1.43766	0.576334	1.1912	1.12306	0.491504	1.44956	0.774761	1.62795	0.772295	0.0230785	1.23682	0.624417	0.955194	1.27716	0.0580529	1.29076	0.989464	1.64851	0.735292	0.0480249	1.35538	0.542498	0.996601
356	14.05	14.73	15.77	10.9	9.744	sp|P12382|K6PL_MOUSE	6-phosphofructokinase, liver type OS=Mus musculus GN=Pfkl PE=1 SV=4	MOUSE	7			0.844619	0.144666	1.28574	0.656914	1.08596	0.892043	0.360472	1.33895	0.666227	1.1944	0.964199	0.887846	1.88086	0.512636	1.81353	0.939718	0.723581	1.53289	0.613037	1.44048	1.05275	0.852376	1.96317	0.53625	2.06674	1.13623	0.384063	1.41104	0.805244	1.60328	1.00452	0.985571	1.84176	0.545417	1.85009
357	14.04	14.9	25.32	11.8	10.08	sp|Q6NS60|FBX41_MOUSE	F-box only protein 41 OS=Mus musculus GN=Fbxo41 PE=1 SV=3	MOUSE	7			0.698445	0.0659485	1.47687	0.472923	1.03151	0.783826	0.0645488	1.30066	0.60264	1.01949	1.01102	0.902754	1.22703	0.82396	1.24055	0.982542	0.914675	1.45499	0.675291	1.42959	0.948296	0.609879	1.26506	0.749604	1.19966	0.961868	0.822367	1.48362	0.648323	1.42705	1.09259	0.355911	1.23602	0.883959	1.35047
358	14.03	14.05	74.14	68.97	68.97	sp|P52503|NDUS6_MOUSE	NADH dehydrogenase [ubiquinone] iron-sulfur protein 6, mitochondrial OS=Mus musculus GN=Ndufs6 PE=1 SV=2	MOUSE	11			1.32857	0.228703	1.74283	0.762308	2.31547	1.02561	0.787282	1.27545	0.804117	1.30811	1.14472	0.369006	1.44913	0.789939	1.65886	0.75298	0.216417	1.71101	0.440079	1.28836	1.18898	0.117378	1.27303	0.933977	1.51361	0.979445	0.777601	1.21024	0.809299	1.18536	1.32632	0.0195117	1.23078	1.07763	1.63241
359	14.01	14.16	15.51	12.52	11.7	sp|Q9QYC0|ADDA_MOUSE	Alpha-adducin OS=Mus musculus GN=Add1 PE=1 SV=2	MOUSE	8			0.919591	0.615521	1.53416	0.599411	1.4108	1.03176	0.795295	1.36759	0.75444	1.41103	0.837593	0.506541	1.96424	0.426421	1.64524	1.08786	0.657419	1.63032	0.667268	1.77356	0.808294	0.850421	18.8723	0.0428296	15.2544	1.04174	0.710428	1.32928	0.783683	1.38476	0.80279	0.307081	1.68428	0.476638	1.35212
360	14	14.03	70.93	70.93	70.93	sp|P56391|CX6B1_MOUSE	Cytochrome c oxidase subunit 6B1 OS=Mus musculus GN=Cox6b1 PE=1 SV=2	MOUSE	18			1.44557	0.0412204	1.41648	1.02053	2.04762	1.03724	0.70197	1.24964	0.830032	1.29618	1.2004	0.026739	1.1656	1.02986	1.39918	0.854274	0.0646116	1.186	0.720297	1.01317	1.03253	0.628971	1.16638	0.88524	1.20432	0.996375	0.955821	1.16634	0.854276	1.16211	1.17742	0.0405047	1.16596	1.00983	1.37282
361	14	14.02	55.71	55.71	55.71	sp|O55042|SYUA_MOUSE	Alpha-synuclein OS=Mus musculus GN=Snca PE=1 SV=2	MOUSE	8			0.506479	0.0331862	1.80726	0.280247	0.915338	0.883692	0.251231	1.29189	0.684031	1.14163	0.719131	0.128959	1.61537	0.445181	1.16166	1.33841	0.0179501	1.23236	1.08605	1.64939	0.58368	0.00772025	1.35187	0.431758	0.789059	1.3355	0.0425828	1.31468	1.01584	1.75575	0.642189	0.00290814	1.2086	0.531351	0.776147
362	13.98	14.32	14.74	10.13	10.13	sp|Q920P3|BRNP1_MOUSE	BMP/retinoic acid-inducible neural-specific protein 1 OS=Mus musculus GN=Brinp1 PE=2 SV=1	MOUSE	9			0.676998	0.0236989	1.37316	0.493021	0.92963	0.813738	0.182709	1.39772	0.582189	1.13738	0.954928	0.666775	1.28322	0.744167	1.22538	0.762348	0.175652	1.54116	0.494659	1.1749	1.00966	0.881387	1.16314	0.868045	1.17438	0.862764	0.0956524	1.20066	0.718577	1.03588	1.23515	0.0325396	1.20533	1.02474	1.48876
363	13.97	15.53	23.09	15.79	12.22	sp|Q76MZ3|2AAA_MOUSE	Serine/threonine-protein phosphatase 2A 65 kDa regulatory subunit A alpha isoform OS=Mus musculus GN=Ppp2r1a PE=1 SV=3	MOUSE	7			0.906642	0.557354	1.44647	0.626798	1.31143	1.03316	0.67744	1.19041	0.867901	1.22988	0.856768	0.348173	1.43006	0.599112	1.22523	1.175	0.14005	1.25487	0.936353	1.47447	0.7761	0.00923091	1.18701	0.653826	0.92124	1.13859	0.135667	1.19769	0.950657	1.36369	0.745773	0.0952262	1.42995	0.521538	1.06642
364	13.96	53.72	65.32	60.81	58.11	sp|Q9D6F9|TBB4A_MOUSE	Tubulin beta-4A chain OS=Mus musculus GN=Tubb4a PE=1 SV=3	MOUSE	61			0.796956	0.0803676	1.31069	0.608045	1.04456	0.744932	0.0885219	1.44016	0.517255	1.07282	0.648058	0.0664424	1.61735	0.400691	1.04814	0.898784	0.329548	1.30614	0.688121	1.17394	0.787417	0.0234808	1.20455	0.653704	0.948481	0.97729	0.827258	1.31494	0.743222	1.28507	0.79656	0.247006	1.59381	0.499785	1.26956
365	13.94	19.83	38.12	25.62	25.62	sp|Q9DB41|GHC2_MOUSE	Mitochondrial glutamate carrier 2 OS=Mus musculus GN=Slc25a18 PE=2 SV=4	MOUSE	11			1.17799	0.314741	1.45791	0.807996	1.7174	0.897414	0.257218	1.24318	0.721871	1.11564	1.03636	0.633811	1.19862	0.864631	1.2422	0.787353	0.200905	1.51812	0.518638	1.19529	1.24677	0.0706409	1.28096	0.973309	1.59707	0.80094	0.0314129	1.21241	0.660619	0.971066	1.11262	0.376074	1.32647	0.838784	1.47585
366	13.94	16.11	21.76	8.442	8.442	sp|Q61316|HSP74_MOUSE	Heat shock 70 kDa protein 4 OS=Mus musculus GN=Hspa4 PE=1 SV=1	MOUSE	8			0.618793	0.00536192	1.31806	0.469474	0.815604	1.00653	0.951637	1.28646	0.782404	1.29486	0.762433	0.0220963	1.24183	0.613961	0.94681	1.06062	0.490546	1.21675	0.871687	1.29052	0.714237	0.0560546	1.41695	0.504067	1.01204	1.0724	0.426127	1.22189	0.877658	1.31035	0.663047	0.0217475	1.3865	0.478216	0.919315
367	13.87	13.93	34.11	29.77	29.77	sp|P17751|TPIS_MOUSE	Triosephosphate isomerase OS=Mus musculus GN=Tpi1 PE=1 SV=4	MOUSE	9			0.492709	0.00575604	1.51208	0.325848	0.745017	0.749645	0.0837967	1.40566	0.533305	1.05375	0.61842	0.0132746	1.40316	0.440733	0.867743	1.09168	0.187385	1.15521	0.945009	1.26112	0.660447	0.00238252	1.22366	0.539729	0.808164	1.31662	0.00343294	1.15505	1.13988	1.52076	0.662811	0.00398942	1.24897	0.530685	0.827833
368	13.85	14.5	13.83	8.404	7.34	sp|Q80T41|GABR2_MOUSE	Gamma-aminobutyric acid type B receptor subunit 2 OS=Mus musculus GN=Gabbr2 PE=1 SV=2	MOUSE	9			0.785143	0.223127	1.546	0.507855	1.21383	0.877461	0.587984	1.74902	0.501686	1.5347	0.99058	0.893605	1.18056	0.839073	1.16944	0.953173	0.886007	2.19158	0.434925	2.08895	1.05043	0.45037	1.16086	0.904873	1.21941	0.858083	0.148475	1.25351	0.684545	1.07561	1.07704	0.505551	1.29246	0.833329	1.39203
369	13.84	14.14	29.08	15.03	11.93	sp|Q9Z0X1|AIFM1_MOUSE	Apoptosis-inducing factor 1, mitochondrial OS=Mus musculus GN=Aifm1 PE=1 SV=1	MOUSE	7			1.73343	0.00266248	1.29176	1.34192	2.23918	0.96257	0.555593	1.16809	0.824054	1.12437	1.2818	0.0627952	1.30689	0.980796	1.67517	0.909593	0.371306	1.28165	0.709704	1.16578	1.11625	0.470127	1.43622	0.777214	1.60318	0.961287	0.671642	1.25313	0.76711	1.20462	1.0724	0.539359	1.31379	0.816259	1.40891
370	13.82	14.02	17.57	10.83	10.1	sp|Q8BG39|SV2B_MOUSE	Synaptic vesicle glycoprotein 2B OS=Mus musculus GN=Sv2b PE=1 SV=1	MOUSE	12			0.392437	0.00873143	1.81981	0.215647	0.71416	0.597301	0.0101955	1.40725	0.424445	0.840554	0.683029	0.0154689	1.32138	0.516907	0.90254	0.831965	0.0368618	1.1834	0.703031	0.984545	0.888915	0.0857689	1.1506	0.772564	1.02279	0.888787	0.123658	1.17489	0.756486	1.04423	0.934942	0.285668	1.15081	0.812418	1.07594
371	13.74	13.85	26.15	21.54	21.54	sp|Q9D0M3|CY1_MOUSE	Cytochrome c1, heme protein, mitochondrial OS=Mus musculus GN=Cyc1 PE=1 SV=1	MOUSE	12			1.67528	0.21385	2.63818	0.635014	4.4197	0.910831	0.403727	1.32042	0.689805	1.20268	1.01292	0.905889	1.32717	0.763217	1.34432	0.731705	0.0700265	1.42354	0.514005	1.04161	1.17136	0.120215	1.24971	0.937304	1.46385	0.901431	0.200468	1.20699	0.746842	1.08802	1.06488	0.451998	1.23324	0.863482	1.31325
372	13.71	14.13	19.46	11.07	8.159	sp|P58252|EF2_MOUSE	Elongation factor 2 OS=Mus musculus GN=Eef2 PE=1 SV=2	MOUSE	7			1.89564	0.0012677	1.28678	1.47316	2.43927	1.42284	0.00313298	1.18571	1.19999	1.68707	1.11862	0.567006	1.60087	0.698757	1.79077	1.24214	0.111068	1.33431	0.930926	1.65741	0.819252	0.106646	1.29808	0.631125	1.06346	1.07203	0.325038	1.17811	0.909959	1.26297	0.84421	0.0613104	1.19855	0.70436	1.01183
373	13.7	13.8	22.26	18.49	17.41	sp|Q9QZF2|GPC1_MOUSE	Glypican-1 OS=Mus musculus GN=Gpc1 PE=1 SV=1	MOUSE	7			0.882516	0.374069	1.36527	0.646405	1.20487	0.796893	0.153965	1.3992	0.569534	1.11501	0.9217	0.710869	1.64772	0.559379	1.51871	0.876243	0.488115	1.53267	0.57171	1.34299	0.803964	0.270742	1.5397	0.522158	1.23786	0.850275	0.405876	1.54307	0.551028	1.31203	0.848794	0.257139	1.36927	0.619887	1.16223
374	13.65	13.66	26.44	22.13	22.13	sp|Q80Z24|NEGR1_MOUSE	Neuronal growth regulator 1 OS=Mus musculus GN=Negr1 PE=1 SV=1	MOUSE	9			0.717046	0.00332972	1.17695	0.609241	0.843927	0.853789	0.0536612	1.17557	0.726279	1.00368	0.891293	0.126282	1.17518	0.758433	1.04743	0.947627	0.429941	1.17485	0.806597	1.11332	1.05405	0.442933	1.17648	0.89594	1.24007	0.858933	0.060058	1.17527	0.730839	1.00948	1.06166	0.385822	1.1758	0.90292	1.2483
375	13.61	13.66	55.87	53.63	50.84	sp|Q9CQJ8|NDUB9_MOUSE	NADH dehydrogenase [ubiquinone] 1 beta subcomplex subunit 9 OS=Mus musculus GN=Ndufb9 PE=1 SV=3	MOUSE	10			1.26654	0.205455	1.54383	0.820384	1.95532	0.911486	0.699363	1.85853	0.490433	1.69402	1.05963	0.607109	1.33451	0.79402	1.41409	0.808753	0.31947	1.67998	0.481408	1.35869	1.13421	0.319488	1.36044	0.833708	1.54303	0.882325	0.278264	1.31948	0.668692	1.16421	1.07255	0.51833	1.31629	0.814824	1.41179
376	13.55	14.25	19.38	9.691	7.01	sp|P70414|NAC1_MOUSE	Sodium/calcium exchanger 1 OS=Mus musculus GN=Slc8a1 PE=1 SV=1	MOUSE	7			0.756616	0.0786269	1.37788	0.549117	1.04252	0.958847	0.650468	1.23371	0.777205	1.18294	1.08098	0.479079	1.27932	0.844959	1.38292	0.989347	0.869936	1.16083	0.852274	1.14847	1.16701	0.169709	1.26951	0.919259	1.48154	0.93087	0.487335	1.26	0.738788	1.17289	1.15906	0.206131	1.2847	0.9022	1.48905
377	13.5	21.56	39.9	35.66	33.17	sp|P12367|KAP2_MOUSE	cAMP-dependent protein kinase type II-alpha regulatory subunit OS=Mus musculus GN=Prkar2a PE=1 SV=2	MOUSE	14			0.796544	0.138161	1.37917	0.577553	1.09857	0.768547	0.0540468	1.30907	0.587094	1.00608	0.972011	0.657925	1.15632	0.84061	1.12395	0.910414	0.16969	1.15605	0.787521	1.05248	1.09282	0.268828	1.19101	0.917561	1.30156	0.858465	0.15187	1.25164	0.685873	1.07449	0.978243	0.848935	1.30109	0.751863	1.27279
378	13.49	15.41	22.12	10.1	6.046	sp|Q8BSS9|LIPA2_MOUSE	Liprin-alpha-2 OS=Mus musculus GN=Ppfia2 PE=1 SV=2	MOUSE	7			1.32465	0.048718	1.32195	1.00204	1.75111	1.12174	0.41411	1.3675	0.820287	1.53398	1.19924	0.150232	1.30471	0.919164	1.56466	1.01598	0.900617	1.33591	0.760516	1.35726	1.05711	0.326173	1.13248	0.933441	1.19716	0.968588	0.759714	1.26784	0.763965	1.22802	0.975379	0.776506	1.22117	0.798723	1.19111
379	13.48	13.86	18.5	7.075	6.327	sp|Q7TPD3|ROBO2_MOUSE	Roundabout homolog 2 OS=Mus musculus GN=Robo2 PE=2 SV=2	MOUSE	7			0.821202	0.216424	1.40281	0.585397	1.15199	0.813634	0.259545	1.47982	0.549819	1.20403	0.886545	0.419876	1.38623	0.639538	1.22895	0.766456	0.264886	1.66797	0.459515	1.27842	0.846998	0.405569	1.54676	0.547593	1.31011	0.829515	0.154037	1.31491	0.630855	1.09074	0.901271	0.407169	1.31523	0.685258	1.18538
380	13.44	14	37.16	34.86	29.36	sp|Q7TQD2|TPPP_MOUSE	Tubulin polymerization-promoting protein OS=Mus musculus GN=Tppp PE=1 SV=1	MOUSE	8			0.355095	0.00406235	1.7008	0.208781	0.603946	0.459591	0.000223589	1.23542	0.372012	0.567788	0.576918	0.000750027	1.21341	0.475452	0.700037	0.745256	0.0327603	1.29472	0.57561	0.964901	1.00536	0.953794	1.25324	0.802209	1.25996	1.01207	0.876848	1.20816	0.837695	1.22273	0.907259	0.233937	1.20311	0.754095	1.09153
381	13.44	13.61	86.9	73.79	53.79	sp|Q7TMF3|NDUAC_MOUSE	NADH dehydrogenase [ubiquinone] 1 alpha subcomplex subunit 12 OS=Mus musculus GN=Ndufa12 PE=2 SV=2	MOUSE	8			1.37274	0.453525	2.72556	0.503652	3.74148	1.02444	0.929372	1.94666	0.526255	1.99423	1.11758	0.660483	1.8454	0.605605	2.06239	0.827239	0.65493	2.79256	0.29623	2.31011	1.18168	0.478316	1.75137	0.67472	2.06957	1.01278	0.949716	1.63631	0.618941	1.65722	1.15853	0.299873	1.38715	0.835191	1.60706
382	13.41	13.46	21.39	15.96	13.4	sp|Q9QUR8|SEM7A_MOUSE	Semaphorin-7A OS=Mus musculus GN=Sema7a PE=1 SV=1	MOUSE	7			1.02932	0.794946	1.28803	0.799142	1.32579	1.15235	0.0344335	1.13659	1.01387	1.30975	1.09689	0.409384	1.28311	0.854869	1.40744	0.995989	0.975836	1.35372	0.73574	1.34829	0.986433	0.922005	1.3748	0.717508	1.35615	0.900871	0.300742	1.24729	0.722265	1.12364	0.969901	0.893917	1.68658	0.575071	1.63581
383	13.38	14.78	54.59	43.58	32.11	sp|P10649|GSTM1_MOUSE	Glutathione S-transferase Mu 1 OS=Mus musculus GN=Gstm1 PE=1 SV=2	MOUSE	11			0.418952	0.000106461	1.30153	0.321893	0.545277	0.434312	4.96448e-05	1.25149	0.347036	0.543538	0.438033	0.000143673	1.29975	0.337013	0.569335	0.555053	0.00192267	1.33493	0.41579	0.74096	1.06453	0.295619	1.1398	0.933961	1.21335	0.898729	0.101226	1.14325	0.78612	1.02747	0.838893	0.0157453	1.14012	0.735794	0.956437
384	13.35	13.46	74.51	74.51	67.65	sp|Q64433|CH10_MOUSE	10 kDa heat shock protein, mitochondrial OS=Mus musculus GN=Hspe1 PE=1 SV=2	MOUSE	8			1.12987	0.15692	1.19753	0.943497	1.35305	1.23742	0.00288417	1.1232	1.10168	1.38987	0.766091	0.0206613	1.23825	0.618688	0.948613	1.19028	0.0296599	1.16426	1.02235	1.3858	0.762423	0.00953264	1.20279	0.633879	0.917034	1.22399	0.00381449	1.12277	1.09016	1.37426	0.77753	0.0476584	1.28188	0.606557	0.996696
385	13.31	13.46	30.51	21.55	16.46	sp|P05201|AATC_MOUSE	Aspartate aminotransferase, cytoplasmic OS=Mus musculus GN=Got1 PE=1 SV=3	MOUSE	8			0.763189	0.186133	1.54657	0.493472	1.18033	0.785299	0.100427	1.35278	0.580506	1.06234	0.811672	0.105503	1.30419	0.622359	1.05857	1.00195	0.991843	1.54255	0.649536	1.54556	0.768903	0.0366908	1.27287	0.604071	0.978714	1.16308	0.0599613	1.17282	0.991698	1.36408	0.679201	0.012214	1.31379	0.516977	0.892328
386	13.28	30.3	22.7	8.929	7.245	sp|Q8VDD5|MYH9_MOUSE	Myosin-9 OS=Mus musculus GN=Myh9 PE=1 SV=4	MOUSE	14			0.941755	0.730932	1.4866	0.633497	1.40001	1.08859	0.524122	1.34913	0.806881	1.46865	1.01996	0.873126	1.32609	0.76915	1.35256	1.18463	0.214388	1.34109	0.883339	1.5887	0.802099	0.0746783	1.28303	0.625161	1.02912	0.9655	0.538687	1.13709	0.849098	1.09786	0.988551	0.939763	1.41578	0.698236	1.39958
387	13.24	13.37	10.31	7.248	7.248	sp|Q61361|PGCB_MOUSE	Brevican core protein OS=Mus musculus GN=Bcan PE=1 SV=2	MOUSE	8			0.644011	0.0189066	1.40194	0.45937	0.902868	0.647565	0.0044147	1.27116	0.509428	0.823158	0.892974	0.171652	1.1954	0.747011	1.06746	0.849816	0.158759	1.28082	0.663492	1.08847	1.38182	0.00291725	1.17812	1.1729	1.62795	0.748187	0.00576964	1.18477	0.631502	0.886432	1.03041	0.755862	1.25255	0.822645	1.29064
388	13.21	14.29	8.211	4.106	3.634	sp|Q8CJH3|PLXB1_MOUSE	Plexin-B1 OS=Mus musculus GN=Plxnb1 PE=1 SV=2	MOUSE	7			0.773787	0.146729	1.45739	0.530942	1.12771	0.927108	0.42876	1.24396	0.74529	1.15328	1.04192	0.778422	1.4069	0.74058	1.46587	0.876902	0.285695	1.31562	0.666529	1.15367	1.0711	0.680146	1.47425	0.726536	1.57907	0.878744	0.268087	1.29586	0.678117	1.13873	1.03314	0.800666	1.35295	0.763623	1.39778
389	13.18	14.12	17.85	14.6	12.58	sp|P32037|GTR3_MOUSE	Solute carrier family 2, facilitated glucose transporter member 3 OS=Mus musculus GN=Slc2a3 PE=1 SV=1	MOUSE	7			0.50434	0.00664426	1.44401	0.349264	0.728269	0.685918	0.00399407	1.19217	0.575351	0.817733	0.904328	0.187574	1.19225	0.758506	1.07818	0.970976	0.691393	1.21107	0.80175	1.17592	1.09427	0.235816	1.19652	0.914544	1.30931	0.924437	0.283587	1.19274	0.775052	1.10262	1.12759	0.131581	1.19276	0.94536	1.34494
390	13.11	14.47	35.58	31.09	24.04	sp|Q9CWZ7|SNAG_MOUSE	Gamma-soluble NSF attachment protein OS=Mus musculus GN=Napg PE=1 SV=1	MOUSE	7			0.769688	0.0418165	1.28324	0.599803	0.987692	0.941975	0.499755	1.21534	0.775069	1.14482	0.87061	0.0379792	1.13738	0.765455	0.990211	1.08547	0.546625	1.35052	0.803748	1.46595	0.719827	0.0133327	1.27082	0.566426	0.914774	1.12781	0.239378	1.24382	0.906729	1.40279	0.723918	0.000566871	1.14477	0.632368	0.828722
391	13.06	14.94	14.48	4.139	3.252	sp|P97445|CAC1A_MOUSE	Voltage-dependent P/Q-type calcium channel subunit alpha-1A OS=Mus musculus GN=Cacna1a PE=1 SV=2	MOUSE	8			0.726578	0.0265744	1.31205	0.553773	0.953305	0.970257	0.855931	1.44966	0.669298	1.40655	1.09009	0.58272	1.41548	0.77012	1.54301	0.899411	0.586631	1.53971	0.584143	1.38483	1.12455	0.408326	1.36372	0.824618	1.53357	0.94908	0.514477	1.19328	0.795356	1.13252	1.06593	0.497082	1.22996	0.866638	1.31106
392	13.05	15.74	19.4	9.336	8.195	sp|Q9ES97|RTN3_MOUSE	Reticulon-3 OS=Mus musculus GN=Rtn3 PE=1 SV=2	MOUSE	10			0.943971	0.82698	1.85514	0.50884	1.7512	1.107	0.428071	1.34008	0.826071	1.48346	1.12928	0.344338	1.33628	0.845093	1.50904	1.16892	0.178039	1.28453	0.909992	1.50151	0.876771	0.1846	1.23951	0.707353	1.08677	1.008	0.921824	1.20986	0.833155	1.21954	1.06623	0.583408	1.31109	0.813243	1.39793
393	13.01	13.74	23.84	12.32	11.52	sp|Q8JZN5|ACAD9_MOUSE	Acyl-CoA dehydrogenase family member 9, mitochondrial OS=Mus musculus GN=Acad9 PE=1 SV=2	MOUSE	7			1.71375	0.00358186	1.34517	1.27401	2.30528	1.30074	0.0188437	1.22696	1.06013	1.59596	1.03497	0.752087	1.2807	0.808127	1.32549	1.14534	0.0393279	1.13534	1.00881	1.30035	0.925466	0.347512	1.19953	0.771521	1.11013	0.980267	0.722184	1.13578	0.863075	1.11337	0.979043	0.807803	1.21929	0.802963	1.19373
394	12.9	13.44	12.95	6.051	5.205	sp|Q80TS3|LPHN3_MOUSE	Latrophilin-3 OS=Mus musculus GN=Lphn3 PE=2 SV=3	MOUSE	8			0.807168	0.198059	1.4366	0.561859	1.15958	0.811753	0.085862	1.28218	0.633104	1.04081	1.08253	0.436517	1.26216	0.857678	1.36633	0.835918	0.06037	1.2092	0.691301	1.01079	0.972148	0.790525	1.28256	0.757975	1.24684	0.833499	0.0336517	1.17649	0.708463	0.980604	1.14149	0.114156	1.19155	0.957985	1.36014
395	12.83	13.06	41.89	39.64	31.08	sp|P09671|SODM_MOUSE	Superoxide dismutase [Mn], mitochondrial OS=Mus musculus GN=Sod2 PE=1 SV=3	MOUSE	7			0.570342	0.0214081	1.56015	0.36557	0.889816	0.64459	0.0147747	1.37368	0.469242	0.885463	0.838442	0.240072	1.39195	0.602352	1.16707	0.896188	0.129914	1.16519	0.769136	1.04423	1.14817	0.0704374	1.1664	0.984368	1.33922	1.01504	0.81992	1.16597	0.870551	1.1835	1.13666	0.0866466	1.16551	0.975252	1.32479
396	12.83	12.92	22.45	18.06	15.28	sp|Q62443|NPTX1_MOUSE	Neuronal pentraxin-1 OS=Mus musculus GN=Nptx1 PE=2 SV=1	MOUSE	6			0.658318	0.0638209	1.57335	0.418419	1.03576	0.715477	0.0307957	1.33488	0.535985	0.955077	0.863431	0.467326	1.61633	0.534192	1.39559	0.950766	0.737638	1.44263	0.659052	1.3716	1.27619	0.145155	1.43838	0.88724	1.83564	1.01853	0.854828	1.27771	0.797155	1.30138	1.10267	0.202765	1.18708	0.928892	1.30895
397	12.77	12.92	54.36	44.97	44.97	sp|P54227|STMN1_MOUSE	Stathmin OS=Mus musculus GN=Stmn1 PE=1 SV=2	MOUSE	8			1.44301	0.0144629	1.25628	1.14864	1.81282	1.62457	0.0506787	1.62883	0.997384	2.64614	1.03559	0.820999	1.56969	0.659741	1.62555	1.2516	0.360838	1.94219	0.644429	2.43086	0.832274	0.0839516	1.25748	0.661861	1.04656	1.3248	0.0296948	1.2571	1.05385	1.66541	0.758973	0.0481916	1.31211	0.578437	0.995855
398	12.75	13.29	50.28	48.07	41.99	sp|P84078|ARF1_MOUSE	ADP-ribosylation factor 1 OS=Mus musculus GN=Arf1 PE=1 SV=2	MOUSE	7			0.832367	0.40977	1.73988	0.478406	1.44821	1.11803	0.359657	1.34933	0.828582	1.5086	0.83866	0.396385	1.67317	0.501241	1.40322	1.12613	0.6612	2.00951	0.5604	2.26296	0.752615	0.176056	1.61712	0.465404	1.21707	1.28031	0.0943368	1.36903	0.935195	1.75278	0.691163	0.059834	1.48271	0.46615	1.02479
398	0	13.26	48.07	48.07	41.99	sp|P61205|ARF3_MOUSE	ADP-ribosylation factor 3 OS=Mus musculus GN=Arf3 PE=2 SV=2	MOUSE	7
398	0	10.78	46.41	39.78	36.46	sp|Q8BSL7|ARF2_MOUSE	ADP-ribosylation factor 2 OS=Mus musculus GN=Arf2 PE=1 SV=2	MOUSE	6
399	12.69	13.44	33.66	31.02	27.72	sp|Q791V5|MTCH2_MOUSE	Mitochondrial carrier homolog 2 OS=Mus musculus GN=Mtch2 PE=1 SV=1	MOUSE	9			1.8745	0.000981309	1.22334	1.53228	2.29315	1.30293	0.10858	1.42871	0.911965	1.86151	1.47885	0.00560555	1.22175	1.21044	1.80678	1.16598	0.0992232	1.22056	0.95528	1.42315	1.12479	0.175727	1.21981	0.922107	1.37203	1.12727	0.16455	1.21622	0.926869	1.37101	1.30517	0.0203511	1.21943	1.07032	1.59156
400	12.68	12.8	19.78	12.4	12.4	sp|Q3UHK1|MYCT_MOUSE	Proton myo-inositol cotransporter OS=Mus musculus GN=Slc2a13 PE=2 SV=2	MOUSE	7			0.786537	0.261654	1.59223	0.493985	1.25235	0.928652	0.384002	1.20746	0.769094	1.12131	1.06702	0.535178	1.26526	0.843322	1.35005	0.988017	0.933326	1.38928	0.711174	1.37263	0.897216	0.262598	1.23436	0.726866	1.10749	0.904002	0.575686	1.50181	0.601943	1.35764	0.937092	0.535652	1.2661	0.740143	1.18645
401	12.67	19.95	41.71	29.49	26.04	sp|P17183|ENOG_MOUSE	Gamma-enolase OS=Mus musculus GN=Eno2 PE=1 SV=2	MOUSE	13			0.41945	0.0668329	2.62502	0.159789	1.10106	0.634545	0.00781064	1.29116	0.491454	0.8193	0.619811	0.0665292	1.69968	0.364663	1.05348	1.02477	0.81102	1.30468	0.785456	1.337	0.696537	0.0125756	1.26249	0.551718	0.879369	1.22572	0.0408604	1.209	1.01384	1.4819	0.620403	0.0238816	1.45312	0.426946	0.901518
402	12.67	13.34	50.54	41.85	36.41	sp|P62835|RAP1A_MOUSE	Ras-related protein Rap-1A OS=Mus musculus GN=Rap1a PE=2 SV=1	MOUSE	7			1.13393					1.39683					1.30887					1.34918					1.21992					0.898713					1.1853
403	12.65	15.33	37.05	29.82	24.4	sp|P06151|LDHA_MOUSE	L-lactate dehydrogenase A chain OS=Mus musculus GN=Ldha PE=1 SV=3	MOUSE	8			0.864246	0.256651	1.32231	0.65359	1.1428	1.17339	0.130689	1.24723	0.940795	1.4635	0.945682	0.581011	1.25645	0.752659	1.18821	1.25869	0.00719329	1.15627	1.08858	1.45539	0.723964	0.0224147	1.2993	0.557193	0.94065	1.21106	0.083262	1.25147	0.967708	1.51561	0.801231	0.0802302	1.29227	0.620019	1.03541
404	12.62	14.99	34.04	19.15	19.15	sp|Q8BR92|PALM2_MOUSE	Paralemmin-2 OS=Mus musculus GN=Palm2 PE=1 SV=1	MOUSE	8			1.09392	0.305011	1.2164	0.899311	1.33064	1.05822	0.435751	1.18039	0.896498	1.24911	0.964548	0.781567	1.35602	0.711308	1.30795	1.05024	0.442734	1.1572	0.90757	1.21534	0.95512	0.455214	1.15117	0.829692	1.09951	0.960635	0.50848	1.15006	0.835289	1.10479	0.981168	0.839198	1.24551	0.787765	1.22205
405	12.62	12.84	22.06	15.13	12.61	sp|Q00493|CBPE_MOUSE	Carboxypeptidase E OS=Mus musculus GN=Cpe PE=1 SV=2	MOUSE	8			1.15755	0.167069	1.25164	0.924831	1.44884	1.34057	0.0332384	1.29976	1.03139	1.74242	1.26176	0.0817543	1.31089	0.962525	1.65403	1.20705	0.170357	1.33811	0.902054	1.61516	0.949274	0.616808	1.26516	0.75032	1.20098	1.07977	0.241212	1.15231	0.93705	1.24423	0.989689	0.896909	1.20015	0.824635	1.18778
406	12.6	12.74	26.21	19.09	14.53	sp|P51863|VA0D1_MOUSE	V-type proton ATPase subunit d 1 OS=Mus musculus GN=Atp6v0d1 PE=1 SV=2	MOUSE	10			0.650357	0.0129195	1.35162	0.481166	0.879038	0.73073	0.00665837	1.20819	0.604812	0.882862	0.922678	0.224626	1.15659	0.797754	1.06716	0.942635	0.361592	1.15767	0.814254	1.09126	1.00052	0.995091	1.22031	0.81989	1.22095	0.939958	0.430866	1.19657	0.785546	1.12472	1.04425	0.495683	1.15733	0.902289	1.20854
407	12.59	13.24	36.81	18.68	15.93	sp|Q3UXZ6|FA81A_MOUSE	Protein FAM81A OS=Mus musculus GN=Fam81a PE=2 SV=2	MOUSE	6			0.473022	0.00851621	1.61045	0.29372	0.761777	0.513703	0.000150195	1.21281	0.423564	0.623025	0.526459	0.0013652	1.32277	0.397998	0.696384	0.61692	0.0100442	1.37592	0.448369	0.848833	0.972783	0.775329	1.25376	0.775893	1.21964	0.782465	0.0826406	1.33439	0.586384	1.04411	0.86485	0.0663729	1.17191	0.737982	1.01353
408	12.58	16.75	35.71	27.33	25.78	sp|Q99JR1|SFXN1_MOUSE	Sideroflexin-1 OS=Mus musculus GN=Sfxn1 PE=1 SV=3	MOUSE	12			1.7753	0.0131619	1.4549	1.22022	2.58289	1.17827	0.182254	1.32644	0.888293	1.5629	1.22214	0.248375	1.51063	0.809028	1.8462	0.868982	0.490536	1.67222	0.519659	1.45313	0.99317	0.931679	1.23181	0.806272	1.22339	1.0761	0.737946	1.76405	0.610019	1.8983	1.16286	0.222545	1.33682	0.869868	1.55453
409	12.57	23.39	33.8	27.51	24.94	sp|Q8CHH9|SEPT8_MOUSE	Septin-8 OS=Mus musculus GN=Sept8 PE=1 SV=4	MOUSE	13			0.406323	0.0048229	1.69028	0.240388	0.686802	0.546881	0.00254906	1.36583	0.400401	0.746949	0.732148	0.00835203	1.22494	0.5977	0.89684	0.852624	0.0386464	1.16001	0.735011	0.989057	1.08501	0.175599	1.13663	0.95459	1.23325	0.889903	0.524546	1.50975	0.589436	1.34353	0.916666	0.152378	1.13673	0.806403	1.04201
410	12.57	12.84	17.38	11.52	10.55	sp|P63137|GBRB2_MOUSE	Gamma-aminobutyric acid receptor subunit beta-2 OS=Mus musculus GN=Gabrb2 PE=1 SV=2	MOUSE	12			0.728912	0.33902	2.98102	0.244518	2.1729	0.700871	0.0492629	1.4228	0.492601	0.997196	0.910343	0.465907	1.5721	0.57906	1.43115	0.838853	0.454613	2.27436	0.368831	1.90785	1.03769	0.705731	1.44134	0.719944	1.49566	0.810062	0.157177	1.50571	0.537992	1.21972	0.891882	0.38252	1.55814	0.5724	1.38968
411	12.55	13.66	22.09	16.94	16.19	sp|O70161|PI51C_MOUSE	Phosphatidylinositol 4-phosphate 5-kinase type-1 gamma OS=Mus musculus GN=Pip5k1c PE=1 SV=2	MOUSE	7			0.61468	0.0066124	1.32346	0.46445	0.813503	0.983696	0.929262	1.54427	0.636996	1.5191	0.752564	0.410953	2.19747	0.342468	1.65374	1.26303	0.10429	1.34813	0.936878	1.70273	0.781976	0.364227	1.84615	0.423571	1.44365	1.22357	0.314791	1.56858	0.780051	1.91927	0.745164	0.194475	1.637	0.4552	1.21983
412	12.53	12.81	28.5	20.25	16.5	sp|Q80TL4|K1045_MOUSE	Protein KIAA1045 OS=Mus musculus GN=Kiaa1045 PE=2 SV=2	MOUSE	6			0.612111	0.00256507	1.2743	0.48035	0.780015	0.926731	0.516695	1.31039	0.707216	1.21438	0.752965	0.0409289	1.30675	0.576213	0.983935	1.13151	0.385983	1.38187	0.818826	1.56361	0.743703	0.00743523	1.20068	0.619401	0.892949	1.2017	0.080465	1.23873	0.970107	1.48859	0.728223	0.0107957	1.23742	0.588503	0.901116
413	12.52	17.42	14.32	6.938	4.774	sp|Q6P9K9|NRX3A_MOUSE	Neurexin-3 OS=Mus musculus GN=Nrxn3 PE=1 SV=2	MOUSE	7			0.874399	0.698012	2.71727	0.321793	2.37598	0.948398	0.707523	1.50449	0.630379	1.42686	0.882664	0.426763	1.54202	0.572409	1.36108	0.915311	0.624713	1.67919	0.545092	1.53698	1.04693	0.617276	1.30044	0.805057	1.36148	1.03045	0.813871	1.44995	0.710679	1.4941	1.00725	0.964142	1.6014	0.628978	1.61301
414	12.49	12.83	14.33	9.929	8.794	sp|P28740|KIF2A_MOUSE	Kinesin-like protein KIF2A OS=Mus musculus GN=Kif2a PE=1 SV=2	MOUSE	7			1.4219	0.0237281	1.33142	1.06796	1.89314	1.34019	0.0555108	1.35298	0.990549	1.81324	1.17489	0.366546	1.49764	0.784492	1.75955	1.20716	0.098993	1.26642	0.953205	1.52877	1.02704	0.671716	1.15792	0.886971	1.18923	1.14898	0.223947	1.28485	0.894257	1.47627	1.00581	0.967829	1.40117	0.717837	1.40931
415	12.48	14.82	19.27	12.12	10.55	sp|Q8BYM5|NLGN3_MOUSE	Neuroligin-3 OS=Mus musculus GN=Nlgn3 PE=1 SV=2	MOUSE	7			0.979255	0.783129	1.19506	0.819419	1.17027	1.07133	0.608913	1.36679	0.783829	1.46428	1.09442	0.160444	1.14785	0.95346	1.25623	0.968651	0.781677	1.3085	0.740277	1.26748	1.13881	0.0621757	1.14919	0.990964	1.30871	1.0401	0.786995	1.40565	0.739944	1.46203	1.16923	0.0342274	1.15049	1.01629	1.34518
416	12.48	13.05	41.73	36.61	34.65	sp|P04925|PRIO_MOUSE	Major prion protein OS=Mus musculus GN=Prnp PE=1 SV=2	MOUSE	11			0.606694	0.119254	1.9824	0.30604	1.20271	0.827708	0.0413775	1.19508	0.692599	0.989174	0.985358	0.92013	1.43286	0.687685	1.41188	1.03682	0.906901	2.12914	0.486964	2.20752	1.22765	0.242719	1.48914	0.824403	1.82814	0.712218	0.0554518	1.42051	0.501381	1.01171	1.00143	0.988995	1.2879	0.777564	1.28974
417	12.47	12.78	16.33	12.34	11.25	sp|Q9EP89|LACTB_MOUSE	Serine beta-lactamase-like protein LACTB, mitochondrial OS=Mus musculus GN=Lactb PE=1 SV=1	MOUSE	6			1.44205	0.0743815	1.51479	0.95198	2.1844	0.914512	0.27752	1.20098	0.761471	1.09831	1.04666	0.699664	1.3174	0.794486	1.37887	0.958633	0.688325	1.27823	0.749969	1.22535	1.10163	0.344508	1.25969	0.874525	1.38771	0.89589	0.418396	1.36298	0.657302	1.22108	1.01972	0.860927	1.29869	0.785191	1.32431
418	12.46	12.52	32	26.18	20.36	sp|Q9CR95|NECP1_MOUSE	Adaptin ear-binding coat-associated protein 1 OS=Mus musculus GN=Necap1 PE=1 SV=2	MOUSE	7			0.784835	0.0431276	1.26203	0.621883	0.990485	1.00717	0.95397	1.3187	0.763759	1.32816	0.904098	0.243544	1.20282	0.751649	1.08747	1.16545	0.125611	1.22931	0.948051	1.4327	0.855246	0.0141098	1.12228	0.762059	0.959828	1.14668	0.0447084	1.14196	1.00413	1.30947	0.783722	0.0067504	1.16778	0.671123	0.915211
419	12.43	13.35	28.13	15.41	13.68	sp|P47738|ALDH2_MOUSE	Aldehyde dehydrogenase, mitochondrial OS=Mus musculus GN=Aldh2 PE=1 SV=1	MOUSE	7			1.40482	0.0949415	1.52188	0.923082	2.13798	1.29054	0.0950577	1.37061	0.941577	1.76883	1.01237	0.934719	1.42224	0.711814	1.43983	1.13093	0.44295	1.44289	0.783794	1.63181	1.03961	0.793886	1.41622	0.734073	1.47232	1.33535	0.0380864	1.30625	1.02228	1.7443	0.973077	0.860325	1.43852	0.676442	1.39979
420	12.37	12.64	29.02	26.34	21.88	sp|Q9DC70|NDUS7_MOUSE	NADH dehydrogenase [ubiquinone] iron-sulfur protein 7, mitochondrial OS=Mus musculus GN=Ndufs7 PE=1 SV=1	MOUSE	8			1.33993	0.00692843	1.18581	1.12997	1.58889	0.952078	0.540889	1.21229	0.785357	1.15419	1.07996	0.362223	1.21813	0.886571	1.31552	0.853001	0.265124	1.38522	0.615787	1.18159	1.02826	0.685042	1.18126	0.870473	1.21464	1.01236	0.855749	1.17936	0.858393	1.19394	1.09998	0.29697	1.23427	0.891193	1.35767
421	12.35	12.65	13.86	7.509	5.199	sp|O54991|CNTP1_MOUSE	Contactin-associated protein 1 OS=Mus musculus GN=Cntnap1 PE=2 SV=2	MOUSE	7			0.660342	0.115	1.72542	0.382714	1.13937	0.870979	0.203279	1.26212	0.690091	1.09928	0.975016	0.859427	1.38495	0.704007	1.35035	0.90076	0.273689	1.23136	0.731516	1.10916	1.15273	0.263045	1.31813	0.874519	1.51945	1.06823	0.242578	1.1301	0.945251	1.2072	1.09214	0.30474	1.20712	0.904744	1.31835
422	12.35	12.35	61.97	61.97	61.97	sp|P63213|GBG2_MOUSE	Guanine nucleotide-binding protein G(I)/G(S)/G(O) subunit gamma-2 OS=Mus musculus GN=Gng2 PE=2 SV=2	MOUSE	7			0.827739	0.406454	2.18143	0.379449	1.80565	0.925261	0.470661	1.46056	0.633496	1.3514	0.958068	0.788594	1.82685	0.524437	1.75025	1.07978	0.573265	1.6404	0.658241	1.77126	1.09709	0.682029	2.31799	0.473296	2.54305	0.841362	0.170514	1.4246	0.590596	1.1986	1.03299	0.804496	1.64118	0.629419	1.69533
423	12.33	17.47	14.01	1.932	0.7842	sp|Q6ZWR6|SYNE1_MOUSE	Nesprin-1 OS=Mus musculus GN=Syne1 PE=1 SV=2	MOUSE	7			0.993287	0.965525	1.42712	0.69601	1.41754	0.918431	0.371275	1.2345	0.74397	1.1338	1.06202	0.432661	1.18644	0.895128	1.26003	0.99026	0.918017	1.24226	0.797143	1.23016	1.00382	0.961673	1.1985	0.837561	1.20308	0.99059	0.9511	1.42163	0.696797	1.40826	1.10094	0.199892	1.17432	0.937512	1.29285
424	12.33	12.73	14.36	9.503	8.099	sp|O70589|CSKP_MOUSE	Peripheral plasma membrane protein CASK OS=Mus musculus GN=Cask PE=1 SV=2	MOUSE	8			0.944068	0.56553	1.26072	0.748834	1.1902	0.953743	0.436822	1.1493	0.829847	1.09614	0.979267	0.848503	1.2931	0.757301	1.26629	0.841555	0.265295	1.41006	0.596821	1.18665	0.964696	0.739479	1.28722	0.749441	1.24178	0.901199	0.167364	1.17597	0.766346	1.05978	0.949933	0.614704	1.26725	0.749603	1.2038
425	12.32	13.57	10.44	5.506	3.532	sp|Q3UH93|PLXD1_MOUSE	Plexin-D1 OS=Mus musculus GN=Plxnd1 PE=1 SV=1	MOUSE	6			1.004	0.968565	1.25385	0.800729	1.25886	0.981926	0.846009	1.23325	0.796209	1.21096	1.01092	0.906966	1.2308	0.821352	1.24424	1.00147	0.983248	1.16978	0.856121	1.17151	1.07538	0.42705	1.22178	0.880179	1.31388	0.967901	0.62613	1.16012	0.834312	1.12288	0.990963	0.915291	1.2101	0.818909	1.19917
426	12.24	12.25	59.76	54.88	54.88	sp|Q9CQ69|QCR8_MOUSE	Cytochrome b-c1 complex subunit 8 OS=Mus musculus GN=Uqcrq PE=1 SV=3	MOUSE	12			1.80617	0.0433058	1.75476	1.0293	3.1694	1.04432	0.659856	1.28879	0.810312	1.34592	1.10361	0.51071	1.46154	0.755101	1.61296	0.842908	0.475722	1.8284	0.461009	1.54117	1.29715	0.0211562	1.21668	1.06614	1.57822	0.879097	0.385176	1.44374	0.608903	1.26919	1.16409	0.0979798	1.21674	0.956727	1.4164
427	12.23	12.9	13.14	10.01	6.986	sp|Q3UHJ0|AAK1_MOUSE	AP2-associated protein kinase 1 OS=Mus musculus GN=Aak1 PE=1 SV=2	MOUSE	6			0.575519	0.174439	2.37384	0.242443	1.36619	0.783241	0.17395	1.46492	0.534665	1.14738	0.780357	0.328143	1.74721	0.446631	1.36345	0.923874	0.301874	1.18297	0.78098	1.09291	0.86591	0.469172	1.56048	0.554902	1.35123	0.876993	0.547678	1.63468	0.536493	1.4336	0.951795	0.755479	1.4344	0.66355	1.36525
428	12.23	12.41	17.34	11.31	11.31	sp|Q9EQH3|VPS35_MOUSE	Vacuolar protein sorting-associated protein 35 OS=Mus musculus GN=Vps35 PE=1 SV=1	MOUSE	9			0.949722	0.648346	1.30093	0.730031	1.23552	1.01578	0.858921	1.22934	0.826278	1.24874	0.854384	0.355909	1.46974	0.581316	1.25572	1.0725	0.616987	1.38389	0.774991	1.48423	0.645511	0.0119211	1.35098	0.477809	0.872072	1.0818	0.608853	1.42833	0.757389	1.54516	0.767045	0.0227577	1.23784	0.619663	0.949479
429	12.21	17.35	14.1	3.475	2.024	sp|A2CG49|KALRN_MOUSE	Kalirin OS=Mus musculus GN=Kalrn PE=1 SV=1	MOUSE	7			0.879063	0.530138	1.63494	0.537674	1.43721	0.981807	0.920109	1.56453	0.627543	1.53606	1.29722	0.0202921	1.22093	1.06249	1.58382	1.13618	0.263775	1.29799	0.875335	1.47475	1.02512	0.816668	1.29823	0.789624	1.33084	1.1359	0.523614	1.6129	0.70426	1.83208	1.1585	0.148792	1.24829	0.928072	1.44614
430	12.17	14.71	26.99	21.85	20.31	sp|P18572|BASI_MOUSE	Basigin OS=Mus musculus GN=Bsg PE=1 SV=2	MOUSE	8			0.908174	0.177819	1.17116	0.775446	1.06362	0.917362	0.215792	1.16947	0.784428	1.07282	1.11609	0.13221	1.17013	0.953822	1.30597	0.980198	0.755639	1.16929	0.838286	1.14613	1.04888	0.467795	1.16908	0.89718	1.22623	0.907628	0.170527	1.16854	0.776721	1.0606	1.11907	0.123356	1.1691	0.957202	1.30831
431	12.17	14.04	25.21	15.78	13.72	sp|Q80UG5|SEPT9_MOUSE	Septin-9 OS=Mus musculus GN=Sept9 PE=1 SV=1	MOUSE	8			0.774598	0.0902242	1.36795	0.566248	1.05961	0.91859	0.58279	1.45064	0.633233	1.33254	0.749069	0.0088489	1.19565	0.626497	0.895622	1.01932	0.877165	1.35313	0.753305	1.37926	0.929147	0.301593	1.17831	0.788542	1.09482	1.01057	0.934189	1.36548	0.740088	1.37992	0.913802	0.339173	1.24533	0.733782	1.13799
432	12.16	12.81	9.213	3.114	2.898	sp|B9EKR1|PRPTZ_MOUSE	Receptor-type tyrosine-protein phosphatase zeta OS=Mus musculus GN=Ptprz1 PE=1 SV=1	MOUSE	7			0.85865	0.510038	1.70334	0.504099	1.46257	0.863386	0.31461	1.38762	0.622204	1.19806	1.22636	0.0478411	1.22309	1.00267	1.49995	0.896934	0.502199	1.45197	0.617734	1.30233	1.16125	0.180357	1.27295	0.912248	1.47822	0.753497	0.0545646	1.33731	0.563441	1.00766	1.10737	0.153517	1.16508	0.950465	1.29017
433	12.12	12.26	52.78	40.28	40.28	sp|Q9ERS2|NDUAD_MOUSE	NADH dehydrogenase [ubiquinone] 1 alpha subcomplex subunit 13 OS=Mus musculus GN=Ndufa13 PE=1 SV=3	MOUSE	7			1.69438	0.0348915	1.59421	1.06283	2.70119	1.01881	0.897916	1.46018	0.697729	1.48764	1.04443	0.837431	1.73543	0.601829	1.81253	0.934164	0.734297	1.68103	0.555708	1.57036	1.22693	0.160587	1.39112	0.881968	1.70681	1.1136	0.231676	1.23616	0.90085	1.37658	1.18729	0.36193	1.58957	0.746928	1.88728
434	12.1	12.28	50	24.29	24.29	sp|P99029|PRDX5_MOUSE	Peroxiredoxin-5, mitochondrial OS=Mus musculus GN=Prdx5 PE=1 SV=2	MOUSE	8			0.706811	0.0970409	1.535	0.460464	1.08495	0.772516	0.293437	1.71162	0.451335	1.32226	0.635969	0.052684	1.58341	0.401645	1.007	1.00805	0.987686	3.27417	0.30788	3.30053	0.707019	0.00556503	1.231	0.574347	0.870338	1.44269	0.0326413	1.38585	1.04101	1.99935	0.799885	0.00959386	1.16135	0.688754	0.928946
435	12.08	12.23	26.26	20.96	20.96	sp|Q99N28|CADM3_MOUSE	Cell adhesion molecule 3 OS=Mus musculus GN=Cadm3 PE=1 SV=1	MOUSE	8			0.580344	0.197872	2.8591	0.202982	1.65926	0.651986	0.0471899	1.51848	0.429368	0.990025	0.74414	0.102762	1.4989	0.496458	1.11539	0.95721	0.7784	1.57171	0.609024	1.50446	1.17252	0.31555	1.52392	0.769414	1.78682	0.94594	0.797476	1.87938	0.503327	1.77778	0.939666	0.646743	1.47722	0.636105	1.38809
436	12.07	18.71	16.15	5.052	3.602	sp|P08032|SPTA1_MOUSE	Spectrin alpha chain, erythrocytic 1 OS=Mus musculus GN=Spta1 PE=2 SV=3	MOUSE	7			1.04893	0.748381	1.43664	0.730131	1.50693	0.848577	0.293313	1.43278	0.592259	1.21583	0.847791	0.415459	1.6134	0.525468	1.36783	0.857495	0.443227	1.60798	0.533276	1.37883	0.994161	0.979697	1.75581	0.566214	1.74555	1.04214	0.801207	1.49133	0.698801	1.55417	1.09245	0.427019	1.30094	0.839741	1.42122
437	12.07	13.2	26.2	18.16	13.19	sp|Q9CTY5|MICU3_MOUSE	Calcium uptake protein 3, mitochondrial OS=Mus musculus GN=Micu3 PE=2 SV=2	MOUSE	7			1.51001	0.0251493	1.40526	1.07454	2.12195	1.24753	0.0106413	1.15958	1.07584	1.44661	1.43019	0.00137901	1.16919	1.22323	1.67215	1.07976	0.289389	1.17539	0.918634	1.26914	1.08563	0.440765	1.27584	0.850914	1.3851	0.966945	0.666856	1.19938	0.806205	1.15973	1.04872	0.446159	1.15352	0.909149	1.20972
438	12.06	12.37	22.35	11.26	9.044	sp|P26040|EZRI_MOUSE	Ezrin OS=Mus musculus GN=Ezr PE=1 SV=3	MOUSE	6			0.912299	0.165125	1.15272	0.791428	1.05163	0.986128	0.866454	1.21502	0.811617	1.19816	0.871871	0.225173	1.28172	0.680237	1.11749	0.970159	0.677451	1.18491	0.818758	1.14956	1.02685	0.834309	1.34548	0.763184	1.3816	0.910232	0.291829	1.22041	0.745842	1.11086	0.911539	0.331423	1.23928	0.735542	1.12965
439	12.06	12.37	17.89	9.645	8.629	sp|P70408|CAD10_MOUSE	Cadherin-10 OS=Mus musculus GN=Cdh10 PE=1 SV=3	MOUSE	6			0.937259	0.817344	1.98247	0.472773	1.85809	0.963381	0.7979	1.4264	0.675395	1.37416	0.998106	0.987226	1.33598	0.7471	1.33345	0.977205	0.850795	1.34893	0.724429	1.31818	0.916261	0.532579	1.3988	0.655035	1.28166	0.849863	0.196015	1.32367	0.642048	1.12494	1.15286	0.144158	1.23537	0.933209	1.4242
440	12.05	12.56	21.79	15.17	13.89	sp|Q7TNR6|IGS21_MOUSE	Immunoglobulin superfamily member 21 OS=Mus musculus GN=Igsf21 PE=2 SV=1	MOUSE	6			0.918134	0.515538	1.35334	0.678423	1.24254	0.965118	0.612781	1.17682	0.820108	1.13577	1.04562	0.600487	1.21841	0.858186	1.274	0.985932	0.845469	1.18573	0.831496	1.16905	0.888048	0.0888641	1.154	0.76954	1.02481	0.961762	0.652815	1.22339	0.786142	1.17661	0.962068	0.651511	1.22038	0.788332	1.17409
441	12.05	12.35	18.57	10.55	10	sp|O88704|HCN1_MOUSE	Potassium/sodium hyperpolarization-activated cyclic nucleotide-gated channel 1 OS=Mus musculus GN=Hcn1 PE=1 SV=1	MOUSE	6			0.607052	0.411391	119.52	0.00507909	72.5546	0.587833	0.121071	3.6677	0.160273	2.15599	0.802284	0.916058	2855.07	0.000281003	2290.58	0.867475	0.741617	5.03952	0.172134	4.37165	0.966264	0.760243	1.52626	0.633093	1.47477	0.864294	0.51104	2.20705	0.391606	1.90754	0.86729	0.299972	1.55572	0.557484	1.34926
442	12.03	12.67	17.86	11.96	7.5	sp|Q3TXX4|VGLU1_MOUSE	Vesicular glutamate transporter 1 OS=Mus musculus GN=Slc17a7 PE=1 SV=2	MOUSE	7			0.441921	0.0319676	2.05161	0.215402	0.90665	0.626307	0.0939068	1.77854	0.352146	1.11391	0.75395	0.0358105	1.29231	0.583411	0.974339	0.912018	0.63581	1.57143	0.580375	1.43317	1.05838	0.742738	1.49757	0.706729	1.58499	0.973149	0.736962	1.20838	0.805331	1.17594	1.00094	0.99445	1.37078	0.730197	1.37206
443	12.03	12.17	77.88	57.52	53.1	sp|Q9Z1P6|NDUA7_MOUSE	NADH dehydrogenase [ubiquinone] 1 alpha subcomplex subunit 7 OS=Mus musculus GN=Ndufa7 PE=1 SV=3	MOUSE	9			1.31744	0.157411	1.53186	0.860025	2.01812	0.964897	0.736752	1.29494	0.745128	1.24948	1.11589	0.46754	1.43151	0.77952	1.5974	0.872501	0.553709	1.73802	0.502007	1.51643	1.10088	0.620723	1.59817	0.688835	1.75939	0.945233	0.662638	1.36695	0.691489	1.29209	1.18856	0.263638	1.42303	0.835236	1.69136
444	12.02	12.09	82.97	80.52	64.99	sp|P0CG50|UBC_MOUSE	Polyubiquitin-C OS=Mus musculus GN=Ubc PE=1 SV=2	MOUSE	8			0.794392	0.007584	1.15818	0.685898	0.920046	0.925849	0.335588	1.19272	0.776249	1.10428	0.827883	0.115676	1.28251	0.645517	1.06177	0.984898	0.844509	1.19342	0.825273	1.1754	0.753354	0.0327452	1.28707	0.585325	0.969619	0.970055	0.630779	1.15385	0.840709	1.1193	0.824256	0.0910847	1.26295	0.652646	1.04099
444	0	12.06	55.47	50.78	41.41	sp|P62984|RL40_MOUSE	Ubiquitin-60S ribosomal protein L40 OS=Mus musculus GN=Uba52 PE=1 SV=2	MOUSE	8
444	0	12.03	42.31	41.67	33.97	sp|P62983|RS27A_MOUSE	Ubiquitin-40S ribosomal protein S27a OS=Mus musculus GN=Rps27a PE=1 SV=2	MOUSE	8
444	0	12.03	86.56	85.25	69.51	sp|P0CG49|UBB_MOUSE	Polyubiquitin-B OS=Mus musculus GN=Ubb PE=2 SV=1	MOUSE	8
445	12	12.58	23.21	18.66	17.46	sp|Q9CQS4|S2546_MOUSE	Solute carrier family 25 member 46 OS=Mus musculus GN=Slc25a46 PE=1 SV=1	MOUSE	6			1.48536	0.0812982	1.58828	0.935201	2.35918	0.954851	0.736578	1.37822	0.692812	1.316	1.08569	0.609637	1.45296	0.747224	1.57745	0.904291	0.431678	1.33926	0.675219	1.21108	0.964602	0.766073	1.32744	0.726663	1.28045	1.08874	0.609784	1.47187	0.739697	1.60249	1.11561	0.593193	1.60746	0.694022	1.79329
446	12	12.07	21.97	16.18	16.18	sp|Q9WUM5|SUCA_MOUSE	Succinyl-CoA ligase [ADP/GDP-forming] subunit alpha, mitochondrial OS=Mus musculus GN=Suclg1 PE=1 SV=4	MOUSE	9			0.658664	0.00446979	1.24487	0.529104	0.819948	0.567554	0.00313483	1.31472	0.431691	0.746177	0.649622	0.00433875	1.25195	0.518887	0.813296	0.691596	0.00404855	1.20805	0.572492	0.83548	1.06695	0.546095	1.29366	0.824752	1.38028	0.945858	0.544129	1.24612	0.759045	1.17865	1.02196	0.802965	1.23649	0.8265	1.26365
447	11.96	12	24.19	14.16	14.16	sp|Q8C3Q5|SHSA7_MOUSE	Protein shisa-7 OS=Mus musculus GN=Shisa7 PE=1 SV=3	MOUSE	7			0.785032	0.240476	1.5957	0.491967	1.25268	0.723412	0.0442584	1.36557	0.529751	0.987871	0.894398	0.540728	1.54854	0.577574	1.38501	0.753901	0.103121	1.44021	0.523464	1.08578	1.11634	0.530757	1.52254	0.733205	1.69967	0.872306	0.304241	1.35921	0.641776	1.18564	1.01829	0.859446	1.28399	0.793067	1.30747
448	11.93	12.06	57.24	50.66	44.08	sp|Q01768|NDKB_MOUSE	Nucleoside diphosphate kinase B OS=Mus musculus GN=Nme2 PE=1 SV=1	MOUSE	8			1.43299	0.0488664	1.42671	1.0044	2.04446	1.68763	0.104198	2.20345	0.765901	3.7186	1.09059	0.669102	2.12221	0.513891	2.31446	1.37716	0.284543	2.58796	0.532142	3.56405	0.88164	0.262604	1.42062	0.620601	1.25248	1.28968	0.0904711	1.42436	0.905444	1.83697	0.952917	0.620134	1.42952	0.6666	1.36221
449	11.9	12.57	26.21	16.3	13.88	sp|Q9R111|GUAD_MOUSE	Guanine deaminase OS=Mus musculus GN=Gda PE=1 SV=1	MOUSE	7			0.72698	0.212467	1.775	0.409567	1.29039	1.04628	0.532504	1.18954	0.879563	1.24458	0.826391	0.25197	1.46031	0.5659	1.20679	1.13535	0.476741	1.52887	0.742611	1.73581	0.68977	0.0241341	1.34834	0.511569	0.930047	1.32178	0.0696204	1.36563	0.967892	1.80507	0.680502	0.0599252	1.50457	0.452292	1.02386
450	11.87	12.78	27.11	14.54	13.56	sp|P09103|PDIA1_MOUSE	Protein disulfide-isomerase OS=Mus musculus GN=P4hb PE=1 SV=2	MOUSE	7			1.50269	0.0439463	1.47853	1.01635	2.22177	1.58141	0.00956272	1.33506	1.18452	2.11128	1.45338	0.0149049	1.30225	1.11605	1.89267	1.17369	0.540444	1.87217	0.626916	2.19736	1.08597	0.678854	1.6206	0.670104	1.75992	1.07895	0.625444	1.45634	0.740868	1.57132	1.03566	0.81618	1.44437	0.717034	1.49588
451	11.86	11.99	28.05	22.56	18.6	sp|P35803|GPM6B_MOUSE	Neuronal membrane glycoprotein M6-b OS=Mus musculus GN=Gpm6b PE=1 SV=2	MOUSE	12			0.535065	0.0401235	1.78525	0.299714	0.955227	0.865849	0.369165	1.4851	0.583026	1.28587	1.09318	0.630093	1.60797	0.679846	1.7578	1.01275	0.868376	1.22026	0.829944	1.23581	0.957134	0.555259	1.20824	0.792173	1.15645	0.863943	0.179583	1.28391	0.672901	1.10922	1.16589	0.0859482	1.2067	0.96618	1.40687
452	11.85	12.34	17.59	7.412	7.412	sp|Q9R1V6|ADA22_MOUSE	Disintegrin and metalloproteinase domain-containing protein 22 OS=Mus musculus GN=Adam22 PE=1 SV=2	MOUSE	6			0.507021	0.0178021	1.62518	0.311978	0.824003	0.694753	0.00732925	1.22258	0.568267	0.849392	0.770071	0.0209276	1.21688	0.632823	0.937086	0.825437	0.153541	1.35378	0.609729	1.11746	1.17943	0.124256	1.26623	0.931451	1.49342	0.927225	0.393244	1.24536	0.744545	1.15473	1.0227	0.76923	1.21947	0.838638	1.24715
453	11.82	12.09	14.32	8.314	8.314	sp|Q4KMM3|OXR1_MOUSE	Oxidation resistance protein 1 OS=Mus musculus GN=Oxr1 PE=2 SV=3	MOUSE	6			0.357997	0.00915501	1.89779	0.188638	0.679405	0.739731	0.0428782	1.33277	0.555032	0.985893	0.584448	0.0179306	1.48948	0.392384	0.870522	1.20516	0.335191	1.56845	0.768372	1.89023	0.704921	0.0224882	1.31773	0.534951	0.928896	1.32475	0.0392524	1.29796	1.02064	1.71947	0.691783	0.0610669	1.48222	0.466721	1.02537
454	11.81	14.4	11.9	7.838	6.61	sp|Q8BJ42|DLGP2_MOUSE	Disks large-associated protein 2 OS=Mus musculus GN=Dlgap2 PE=1 SV=2	MOUSE	7			0.835011	0.460588	1.7865	0.4674	1.49175	0.847228	0.15169	1.28674	0.658431	1.09016	0.941239	0.555861	1.27994	0.735377	1.20473	0.773772	0.104875	1.39571	0.554391	1.07996	1.02745	0.67069	1.16684	0.880545	1.19887	0.92463	0.277288	1.17975	0.783749	1.09083	1.07166	0.296914	1.16516	0.919756	1.24865
455	11.79	13.46	14.54	10.05	9.29	sp|Q68ED2|GRM7_MOUSE	Metabotropic glutamate receptor 7 OS=Mus musculus GN=Grm7 PE=2 SV=1	MOUSE	7			1.29008	0.0877041	1.36226	0.94701	1.75743	1.18265	0.203915	1.34347	0.880294	1.58885	1.07873	0.282519	1.17569	0.917534	1.26825	1.0285	0.795316	1.30224	0.789799	1.33935	1.1393	0.0903259	1.17357	0.970803	1.33704	1.11878	0.45604	1.42951	0.782629	1.59931	1.21192	0.028728	1.17647	1.03013	1.42578
456	11.75	12.92	7.542	2.887	2.707	sp|Q3UHK6|TEN4_MOUSE	Teneurin-4 OS=Mus musculus GN=Tenm4 PE=1 SV=2	MOUSE	6			0.869603	0.477712	1.57088	0.553575	1.36605	0.983229	0.848706	1.23096	0.79875	1.21031	0.922559	0.291874	1.18615	0.777773	1.0943	0.874436	0.341031	1.37376	0.636526	1.20127	1.10258	0.569744	1.48813	0.740921	1.64078	0.964881	0.863137	1.62616	0.59335	1.56905	1.01869	0.845297	1.24911	0.815536	1.27246
457	11.72	12.62	20.38	11.28	5.242	sp|Q9EQZ6|RPGF4_MOUSE	Rap guanine nucleotide exchange factor 4 OS=Mus musculus GN=Rapgef4 PE=1 SV=1	MOUSE	5			0.925425	0.396278	1.22068	0.758124	1.12964	0.89703	0.58247	1.5487	0.579214	1.38923	0.946972	0.840201	1.82795	0.51805	1.73102	0.938794	0.706783	1.45287	0.646167	1.36394	1.13655	0.524507	1.55826	0.72937	1.77103	0.93374	0.610673	1.34774	0.692817	1.25844	1.0074	0.96481	1.45296	0.693343	1.46372
458	11.71	13.61	25.95	19.73	19.73	sp|Q8VE33|GD1L1_MOUSE	Ganglioside-induced differentiation-associated protein 1-like 1 OS=Mus musculus GN=Gdap1l1 PE=2 SV=1	MOUSE	9			1.73706	0.00255776	1.29	1.34655	2.24081	1.16308	0.140662	1.24862	0.931489	1.45224	1.34285	0.0190731	1.24902	1.07512	1.67724	1.10902	0.215935	1.20669	0.919063	1.33824	0.926932	0.274991	1.17256	0.790517	1.08689	1.04812	0.533721	1.19829	0.874679	1.25596	1.01463	0.82135	1.16987	0.867301	1.18698
459	11.71	12.49	50.29	40.57	37.14	sp|Q9CXZ1|NDUS4_MOUSE	NADH dehydrogenase [ubiquinone] iron-sulfur protein 4, mitochondrial OS=Mus musculus GN=Ndufs4 PE=1 SV=3	MOUSE	10			1.4337	0.0329704	1.37311	1.04413	1.96862	0.959928	0.839848	1.63883	0.585739	1.57316	1.10402	0.293312	1.24201	0.888895	1.3712	0.835942	0.204152	1.37106	0.609704	1.14613	1.07113	0.682198	1.50203	0.713123	1.60887	0.98194	0.851251	1.26783	0.774505	1.24493	1.1357	0.29484	1.32272	0.858609	1.50221
460	11.62	12.27	28.14	14.34	14.34	sp|Q8BH66|ATLA1_MOUSE	Atlastin-1 OS=Mus musculus GN=Atl1 PE=1 SV=1	MOUSE	7			0.872931	0.271194	1.32654	0.65805	1.15798	1.05055	0.47585	1.17887	0.89115	1.23845	1.0135	0.930855	1.4592	0.694557	1.4789	1.07412	0.307935	1.17587	0.91347	1.26303	0.966187	0.746932	1.29603	0.745495	1.25221	1.03189	0.640438	1.17643	0.87714	1.21394	1.01592	0.849962	1.22613	0.82856	1.24564
461	11.58	11.97	37.34	25.32	25.32	sp|Q8JZS0|LIN7A_MOUSE	Protein lin-7 homolog A OS=Mus musculus GN=Lin7a PE=1 SV=2	MOUSE	9			0.604614	0.0507008	1.65859	0.364534	1.00281	0.707223	0.0179861	1.2629	0.560001	0.893149	0.743954	0.121255	1.55073	0.479744	1.15367	0.821404	0.164242	1.4072	0.583715	1.15588	1.14119	0.189364	1.28208	0.890108	1.46311	0.862789	0.230221	1.3672	0.631065	1.1796	1.2501	0.0567616	1.26516	0.988092	1.58158
462	11.58	11.68	16.78	8.347	4.806	sp|Q3UHD9|AGAP2_MOUSE	Arf-GAP with GTPase, ANK repeat and PH domain-containing protein 2 OS=Mus musculus GN=Agap2 PE=2 SV=1	MOUSE	6			1.11364	0.360186	1.28411	0.867245	1.43004	1.14875	0.178374	1.23794	0.927951	1.42208	1.31593	0.0200902	1.24799	1.05444	1.64227	1.25266	0.16899	1.40288	0.892923	1.75733	1.05508	0.638847	1.27997	0.824302	1.35046	1.19346	0.0633178	1.20767	0.988232	1.44131	1.10904	0.293825	1.23137	0.900659	1.36564
463	11.57	11.91	21.71	11.76	10.36	sp|Q9WTR5|CAD13_MOUSE	Cadherin-13 OS=Mus musculus GN=Cdh13 PE=1 SV=2	MOUSE	7			1.07317	0.399747	1.21008	0.88686	1.29862	1.39222	0.0338626	1.34423	1.0357	1.87146	1.31574	0.0452742	1.3053	1.008	1.71744	1.2815	0.0169006	1.20352	1.06479	1.54231	0.950164	0.479948	1.18072	0.804731	1.12188	0.894844	0.336835	1.29757	0.689632	1.16112	1.0885	0.218398	1.16295	0.935979	1.26587
464	11.51	14.55	26.99	16.45	11.65	sp|P80316|TCPE_MOUSE	T-complex protein 1 subunit epsilon OS=Mus musculus GN=Cct5 PE=1 SV=1	MOUSE	8			1.59983	0.0126294	1.37428	1.16412	2.19861	1.40469	0.0133861	1.26288	1.11229	1.77395	1.08906	0.449349	1.30655	0.833543	1.42291	1.14231	0.345899	1.38937	0.822177	1.5871	0.897977	0.131469	1.16597	0.770152	1.04702	1.01661	0.853676	1.24367	0.817424	1.26433	0.82385	0.0226236	1.1655	0.706865	0.960196
465	11.43	11.68	31.42	15.93	13.05	sp|P54071|IDHP_MOUSE	Isocitrate dehydrogenase [NADP], mitochondrial OS=Mus musculus GN=Idh2 PE=1 SV=3	MOUSE	7			0.800549	0.0714788	1.27937	0.625737	1.0242	0.842752	0.122282	1.2547	0.671674	1.0574	0.884174	0.149229	1.19311	0.741068	1.05492	0.796952	0.00214003	1.12837	0.706286	0.899257	1.18643	0.0120965	1.13144	1.0486	1.34238	0.888929	0.250803	1.24232	0.715541	1.10433	1.17034	0.00855037	1.11212	1.05235	1.30156
466	11.4	11.51	45.15	32.52	32.52	sp|P35293|RAB18_MOUSE	Ras-related protein Rab-18 OS=Mus musculus GN=Rab18 PE=2 SV=2	MOUSE	6			1.23219	0.267377	1.5376	0.801373	1.89461	1.19903	0.114915	1.27735	0.938684	1.53158	1.18099	0.26023	1.40069	0.843147	1.65419	1.0548	0.612695	1.28948	0.818002	1.36014	1.30662	0.0140273	1.20434	1.08493	1.57362	1.03897	0.748733	1.33692	0.77714	1.38902	1.15319	0.178536	1.26398	0.912344	1.45761
467	11.31	15.86	23.85	13.9	10.2	sp|Q9WUA3|K6PP_MOUSE	6-phosphofructokinase type C OS=Mus musculus GN=Pfkp PE=1 SV=1	MOUSE	10			0.595499	0.0408963	1.61268	0.369259	0.960353	1.06129	0.515466	1.29362	0.820404	1.3729	0.789895	0.218419	1.62174	0.487066	1.281	1.1395	0.172957	1.26279	0.902367	1.43894	0.737037	0.0885201	1.47696	0.499023	1.08857	1.26333	0.126454	1.4248	0.886672	1.79998	0.77339	0.0408889	1.26731	0.610259	0.980128
468	11.24	12.53	23.71	16.62	12.26	sp|P62482|KCAB2_MOUSE	Voltage-gated potassium channel subunit beta-2 OS=Mus musculus GN=Kcnab2 PE=2 SV=1	MOUSE	6			0.53134	0.00235768	1.3594	0.390865	0.722301	0.64288	0.00944685	1.33356	0.482076	0.857321	0.757887	0.0159722	1.22658	0.617888	0.929605	0.81308	0.0360444	1.2071	0.673582	0.981469	1.17307	0.0713847	1.19556	0.98119	1.40247	0.961287	0.67498	1.24522	0.771984	1.19701	1.01141	0.873559	1.18198	0.855691	1.19547
469	11.21	15.75	51.74	49.25	43.28	sp|Q6PHN9|RAB35_MOUSE	Ras-related protein Rab-35 OS=Mus musculus GN=Rab35 PE=1 SV=1	MOUSE	11			0.766621	0.0180114	1.21009	0.633525	0.927678	0.742734	0.0846904	1.43613	0.517176	1.06667	0.919909	0.358127	1.2503	0.735753	1.15016	0.898936	0.386613	1.35616	0.662854	1.2191	1.05866	0.455156	1.21112	0.874119	1.28216	0.834189	0.141372	1.31672	0.633535	1.0984	1.01478	0.842979	1.21263	0.836846	1.23055
470	11.21	12.61	23.86	14.58	11.93	sp|Q91WQ3|SYYC_MOUSE	Tyrosine--tRNA ligase, cytoplasmic OS=Mus musculus GN=Yars PE=2 SV=3	MOUSE	6			1.3266	0.0201509	1.24157	1.06848	1.64706	1.16391	0.0467497	1.16021	1.00319	1.35038	0.927955	0.250466	1.15944	0.80035	1.07591	0.987922	0.841283	1.15965	0.851912	1.14565	0.945016	0.6991	1.42622	0.6626	1.3478	0.981342	0.759045	1.16119	0.845115	1.13953	0.940298	0.594943	1.32169	0.711434	1.24279
471	11.2	11.52	11.42	5.511	4.076	sp|Q6P5U7|K1239_MOUSE	Leucine-rich repeat and WD repeat-containing protein KIAA1239 OS=Mus musculus GN=Kiaa1239 PE=1 SV=2	MOUSE	6			0.924228	0.599734	1.53528	0.601993	1.41895	0.920511	0.663685	1.73049	0.531935	1.59294	1.06207	0.619903	1.41577	0.750175	1.50365	0.927262	0.614111	1.53498	0.604087	1.42333	0.902138	0.67192	2.01532	0.447641	1.81809	0.852576	0.115424	1.25977	0.67677	1.07405	1.05004	0.661584	1.37859	0.761672	1.44758
472	11.18	11.44	24.62	18.04	12.65	sp|Q8JZW4|CPNE5_MOUSE	Copine-5 OS=Mus musculus GN=Cpne5 PE=2 SV=1	MOUSE	6			0.872565	0.399665	1.46353	0.596208	1.27702	0.904228	0.436	1.35776	0.66597	1.22772	1.04149	0.691657	1.28228	0.81222	1.33549	0.945817	0.736554	1.49571	0.632351	1.41467	1.09824	0.220266	1.18771	0.924668	1.30439	0.995915	0.978617	1.45298	0.685431	1.44704	1.13166	0.122229	1.18663	0.953676	1.34287
473	11.18	11.26	38.69	35.71	35.71	sp|Q9D3D9|ATPD_MOUSE	ATP synthase subunit delta, mitochondrial OS=Mus musculus GN=Atp5d PE=1 SV=1	MOUSE	8			1.45065	0.026842	1.338	1.0842	1.94097	1.04275	0.734105	1.42952	0.729441	1.49063	1.11375	0.259524	1.28039	0.869858	1.42604	0.926968	0.540703	1.41989	0.652844	1.3162	1.05423	0.5456	1.28064	0.82321	1.35009	0.986896	0.910495	1.41	0.699928	1.39152	1.16842	0.359009	1.58148	0.738817	1.84783
474	11.13	11.67	61.11	61.11	47.22	sp|P97450|ATP5J_MOUSE	ATP synthase-coupling factor 6, mitochondrial OS=Mus musculus GN=Atp5j PE=1 SV=1	MOUSE	15			1.63052	0.00398306	1.28356	1.27032	2.09287	1.09222	0.474734	1.34125	0.814335	1.46494	1.20096	0.0337434	1.17619	1.02106	1.41256	0.857456	0.0586857	1.17594	0.729164	1.00832	1.03923	0.642459	1.22191	0.850498	1.26985	0.952415	0.871245	2.08517	0.456757	1.98594	1.1718	0.0541109	1.17665	0.995877	1.3788
475	11.13	11.18	50.78	40.41	40.41	sp|P97315|CSRP1_MOUSE	Cysteine and glycine-rich protein 1 OS=Mus musculus GN=Csrp1 PE=1 SV=3	MOUSE	7			0.564826	0.00833116	1.43595	0.393346	0.811063	0.747381	0.0465688	1.32987	0.561996	0.993919	0.658775	0.0040036	1.25331	0.525627	0.825651	0.789743	0.0195618	1.20055	0.657818	0.948126	1.05491	0.572353	1.24496	0.847343	1.31331	0.910453	0.191869	1.16897	0.778847	1.0643	0.870014	0.0746661	1.17136	0.742736	1.0191
476	11.1	13.06	9.593	4.928	4.599	sp|Q80ZF8|BAI3_MOUSE	Brain-specific angiogenesis inhibitor 3 OS=Mus musculus GN=Bai3 PE=1 SV=2	MOUSE	9			0.954183	0.701735	1.3461	0.708851	1.28442	0.982158	0.843794	1.24987	0.785807	1.22757	1.04182	0.537865	1.17277	0.888343	1.22182	0.987978	0.910972	1.3027	0.758406	1.28704	1.03094	0.641103	1.17119	0.88025	1.20742	0.900769	0.319192	1.27507	0.706449	1.14854	1.02703	0.686188	1.17358	0.875128	1.20529
477	11.07	13.91	20.89	14.45	11.3	sp|P41216|ACSL1_MOUSE	Long-chain-fatty-acid--CoA ligase 1 OS=Mus musculus GN=Acsl1 PE=1 SV=2	MOUSE	7			1.78317	0.00481973	1.32837	1.34238	2.36871	1.24186	0.0295708	1.19901	1.03574	1.48901	1.28695	0.0208756	1.20851	1.06491	1.55529	1.19925	0.211346	1.40398	0.854177	1.68372	1.11696	0.165103	1.19846	0.931999	1.33863	1.26872	0.0213734	1.1972	1.05974	1.5189	1.26816	0.0277702	1.21541	1.0434	1.54134
478	11.06	11.43	13.66	6.381	6.381	sp|Q9CPW0|CNTP2_MOUSE	Contactin-associated protein-like 2 OS=Mus musculus GN=Cntnap2 PE=1 SV=2	MOUSE	7			0.72926	0.00955449	1.22022	0.597647	0.889856	0.95107	0.772374	1.52554	0.623433	1.45089	0.893217	0.328323	1.30751	0.683143	1.16789	0.926243	0.328123	1.19942	0.772242	1.11095	1.0032	0.968951	1.22245	0.820649	1.22636	0.936441	0.719081	1.55817	0.600988	1.45913	0.998698	0.992114	1.38022	0.72358	1.37842
479	11	11.4	54.29	49.52	39.05	sp|P62897|CYC_MOUSE	Cytochrome c, somatic OS=Mus musculus GN=Cycs PE=1 SV=2	MOUSE	12			0.921033	0.519407	1.34207	0.686279	1.23609	0.875955	0.408956	1.44073	0.607994	1.26201	1.02551	0.784426	1.24048	0.82671	1.27213	0.906645	0.403923	1.30623	0.694094	1.18428	0.943916	0.639242	1.3314	0.708968	1.25673	0.899784	0.452416	1.37941	0.652295	1.24117	1.09373	0.363729	1.24996	0.875015	1.36712
480	10.94	21.43	53.57	47.45	37.76	sp|P62746|RHOB_MOUSE	Rho-related GTP-binding protein RhoB OS=Mus musculus GN=Rhob PE=1 SV=1	MOUSE	13			0.835526	0.0670825	1.22126	0.684149	1.0204	0.961335	0.610663	1.21956	0.788263	1.17241	1.01852	0.821905	1.23611	0.823971	1.259	0.990761	0.92888	1.31154	0.755418	1.29942	0.978705	0.934029	1.97038	0.496709	1.92842	0.80233	0.0854958	1.3087	0.613073	1.05001	1.05347	0.503143	1.21742	0.865323	1.28252
481	10.92	13.94	13.93	4.183	3.019	sp|P11881|ITPR1_MOUSE	Inositol 1,4,5-trisphosphate receptor type 1 OS=Mus musculus GN=Itpr1 PE=1 SV=2	MOUSE	7			0.820896	0.60538	2.6602	0.308584	2.18375	0.787668	0.185145	1.51355	0.520409	1.19218	0.843105	0.126906	1.27945	0.658958	1.07871	0.930265	0.686288	1.58685	0.586235	1.47619	0.902515	0.3422	1.3027	0.692803	1.17571	1.12848	0.442104	1.48246	0.761216	1.67293	0.968037	0.650627	1.20264	0.804926	1.1642
482	10.92	11.22	31.84	16.92	15.42	sp|Q99KJ8|DCTN2_MOUSE	Dynactin subunit 2 OS=Mus musculus GN=Dctn2 PE=1 SV=3	MOUSE	5			0.94801	0.547574	1.22121	0.776285	1.15772	1.0947	0.646823	1.56378	0.700032	1.71186	0.850403	0.346715	1.4622	0.581593	1.24345	1.05517	0.808223	1.65498	0.637569	1.74628	0.846291	0.126156	1.2553	0.674177	1.06235	1.17741	0.0353515	1.16007	1.01495	1.36588	0.724078	0.165115	1.63668	0.442407	1.18508
483	10.89	11.13	38.64	19.32	12.5	sp|Q62420|SH3G2_MOUSE	Endophilin-A1 OS=Mus musculus GN=Sh3gl2 PE=1 SV=2	MOUSE	5			0.351171	0.00317278	1.6602	0.211523	0.583013	0.638442	0.00267932	1.2326	0.517964	0.786943	0.554375	0.0115653	1.47733	0.375254	0.818995	0.887518	0.157385	1.20271	0.737929	1.06743	0.545785	0.00343748	1.34824	0.404814	0.735846	1.09757	0.200133	1.17613	0.933202	1.29088	0.519826	0.00720337	1.46914	0.35383	0.763698
484	10.88	11.34	17.31	14.66	10.6	sp|Q71M36|CSPG5_MOUSE	Chondroitin sulfate proteoglycan 5 OS=Mus musculus GN=Cspg5 PE=1 SV=2	MOUSE	8			0.781435	0.0908329	1.35432	0.576996	1.05831	0.887875	0.558983	1.63018	0.544649	1.44739	1.03816	0.845501	1.59874	0.649363	1.65975	0.858725	0.145136	1.25484	0.684328	1.07757	1.05199	0.868022	2.10655	0.49939	2.21607	0.828642	0.37054	1.63458	0.506945	1.35448	1.02318	0.805534	1.25479	0.815422	1.28387
485	10.83	11.44	16.82	6.308	5.199	sp|Q4KUS2|UN13A_MOUSE	Protein unc-13 homolog A OS=Mus musculus GN=Unc13a PE=1 SV=3	MOUSE	7			0.814258	0.125	1.31624	0.618622	1.07176	0.871568	0.0363889	1.13496	0.767929	0.989194	0.901005	0.386316	1.29562	0.695422	1.16736	0.953156	0.626926	1.2407	0.76824	1.18258	0.883483	0.14572	1.19239	0.740937	1.05345	0.836753	0.0215177	1.15626	0.723671	0.967505	0.898126	0.291115	1.24199	0.723135	1.11546
486	10.83	10.93	29.31	23.79	21.38	sp|P14231|AT1B2_MOUSE	Sodium/potassium-transporting ATPase subunit beta-2 OS=Mus musculus GN=Atp1b2 PE=1 SV=2	MOUSE	18			0.384564	0.00598622	1.54405	0.249063	0.593786	0.634951	0.0196039	1.37155	0.462944	0.870868	0.911271	0.312955	1.27681	0.71371	1.16352	0.794064	0.0659248	1.29541	0.612982	1.02864	1.1652	0.140143	1.27632	0.912933	1.48717	0.87452	0.177514	1.27518	0.6858	1.11517	1.20845	0.0910656	1.27782	0.945714	1.54418
487	10.8	11.33	17.85	8.315	8.315	sp|Q8R0Y6|AL1L1_MOUSE	Cytosolic 10-formyltetrahydrofolate dehydrogenase OS=Mus musculus GN=Aldh1l1 PE=1 SV=1	MOUSE	6			1.12014	0.56448	1.60487	0.697961	1.79768	1.06355	0.7212	1.52116	0.69917	1.61784	0.847597	0.0934232	1.22817	0.690132	1.04099	1.01618	0.903002	1.37987	0.736432	1.4022	0.830674	0.208487	1.39157	0.596933	1.15594	1.00771	0.926697	1.22656	0.821575	1.23602	0.873178	0.312778	1.3644	0.639971	1.19137
488	10.78	11.03	21.07	12.2	12.2	sp|P05480|SRC_MOUSE	Neuronal proto-oncogene tyrosine-protein kinase Src OS=Mus musculus GN=Src PE=1 SV=4	MOUSE	6			1.06055	0.778088	1.83482	0.578013	1.94592	1.01603	0.850483	1.27946	0.794106	1.29996	1.0684	0.751969	1.83658	0.581734	1.9622	0.978511	0.862073	1.44125	0.678932	1.41028	0.917804	0.719954	1.99931	0.459059	1.83498	1.06481	0.524297	1.32055	0.806334	1.40613	0.968952	0.711763	1.28018	0.756885	1.24044
489	10.76	11.08	41.24	29.38	29.38	sp|Q6ZWN5|RS9_MOUSE	40S ribosomal protein S9 OS=Mus musculus GN=Rps9 PE=1 SV=3	MOUSE	7			1.81543	0.0279071	1.64877	1.10108	2.99321	1.31749	0.246075	1.71554	0.767974	2.26021	1.4164	0.13838	1.66192	0.852267	2.35394	1.13591	0.651817	1.98029	0.573604	2.24943	1.13529	0.648987	1.9627	0.578432	2.22822	0.959399	0.839689	1.64896	0.581821	1.58201	1.16234	0.507665	1.72005	0.675756	1.99928
490	10.75	22.09	18.15	7.841	6.874	sp|Q02357|ANK1_MOUSE	Ankyrin-1 OS=Mus musculus GN=Ank1 PE=1 SV=2	MOUSE	16			0.870592	0.514982	1.66326	0.523425	1.44802	0.697748	0.0785066	1.52114	0.4587	1.06137	0.757738	0.116531	1.45685	0.52012	1.10391	0.772866	0.246224	1.6562	0.466652	1.28002	1.01168	0.91186	1.29236	0.782815	1.30746	0.82557	0.300817	1.53296	0.538544	1.26557	1.02257	0.786081	1.2219	0.836874	1.24948
491	10.74	13.46	33.03	24.55	19.7	sp|P62137|PP1A_MOUSE	Serine/threonine-protein phosphatase PP1-alpha catalytic subunit OS=Mus musculus GN=Ppp1ca PE=1 SV=1	MOUSE	7			0.87435	0.478292	1.95051	0.448268	1.70543	1.13962	0.424461	1.75951	0.647693	2.00517	1.07782	0.731584	2.26677	0.47549	2.44317	0.980276	0.876766	1.62923	0.601681	1.5971	0.894479	0.404557	1.58059	0.565915	1.4138	0.96402	0.695365	1.41708	0.680288	1.36609	0.920743	0.506829	1.55767	0.591103	1.43421
492	10.69	10.96	35.09	19.65	15.79	sp|P21107|TPM3_MOUSE	Tropomyosin alpha-3 chain OS=Mus musculus GN=Tpm3 PE=1 SV=3	MOUSE	5			0.806884	0.171245	1.41274	0.571148	1.13992	1.03192	0.639894	1.17631	0.877258	1.21386	0.840926	0.140075	1.28939	0.652188	1.08428	1.10408	0.29138	1.24096	0.889701	1.37012	0.773781	0.0518948	1.29641	0.596864	1.00314	1.11469	0.240499	1.23324	0.903869	1.37467	0.744073	0.0439914	1.32835	0.560148	0.988389
493	10.68	10.94	27.64	15.63	13.94	sp|Q80XI4|PI42B_MOUSE	Phosphatidylinositol 5-phosphate 4-kinase type-2 beta OS=Mus musculus GN=Pip4k2b PE=1 SV=1	MOUSE	7			1.20818	0.280246	1.74196	0.693576	2.1046	1.14773	0.244099	1.43779	0.798262	1.65019	1.11594	0.636572	2.35278	0.474307	2.62556	1.17172	0.202884	1.44089	0.813192	1.68833	1.00347	0.978997	1.65132	0.607678	1.65705	1.02665	0.783612	1.43491	0.715483	1.47315	0.83368	0.166761	1.44379	0.577423	1.20366
494	10.62	11.91	26	19.14	14.57	sp|Q3UMR5|MCU_MOUSE	Calcium uniporter protein, mitochondrial OS=Mus musculus GN=Mcu PE=1 SV=2	MOUSE	6			2.00148	0.000732627	1.30817	1.52999	2.61827	1.40475	0.00788338	1.23694	1.13566	1.73758	1.47784	0.00442434	1.2408	1.19104	1.83371	1.0918	0.283702	1.20029	0.909612	1.31047	0.990568	0.876666	1.15396	0.858407	1.14308	1.04559	0.498152	1.1634	0.898736	1.21644	1.18439	0.0241075	1.14818	1.03153	1.35989
495	10.6	10.69	20.85	19.15	19.15	sp|O08585|CLCA_MOUSE	Clathrin light chain A OS=Mus musculus GN=Clta PE=1 SV=2	MOUSE	6			0.457906	0.00380487	1.43247	0.319662	0.655936	0.702191	0.00787416	1.22029	0.57543	0.856876	0.596944	0.0280457	1.5296	0.390263	0.913083	0.8621	0.224018	1.33189	0.647275	1.14822	0.649876	0.00579026	1.24933	0.520179	0.81191	1.21428	0.0452377	1.20618	1.00671	1.46464	0.69536	0.0231398	1.32528	0.52469	0.921546
496	10.49	10.64	14.69	11.02	10.18	sp|P31648|SC6A1_MOUSE	Sodium- and chloride-dependent GABA transporter 1 OS=Mus musculus GN=Slc6a1 PE=1 SV=2	MOUSE	7			0.647385	0.0776197	1.6565	0.390814	1.0724	0.742905	0.0304631	1.29121	0.575356	0.959246	0.805204	0.0326719	1.20947	0.66575	0.973868	0.750831	0.0234199	1.25695	0.597343	0.943759	1.14164	0.0730895	1.16243	0.982123	1.32708	0.89645	0.120264	1.16208	0.771418	1.04175	1.0851	0.222513	1.16275	0.933219	1.2617
497	10.44	11.1	15.11	7.895	6.112	sp|Q05920|PYC_MOUSE	Pyruvate carboxylase, mitochondrial OS=Mus musculus GN=Pc PE=1 SV=1	MOUSE	6			0.971573	0.653444	1.16815	0.831716	1.13495	0.907904	0.171953	1.1687	0.776848	1.06107	0.772666	0.0360936	1.26261	0.611958	0.975579	0.946511	0.444681	1.1858	0.798205	1.12237	0.973602	0.674855	1.16711	0.8342	1.1363	1.04301	0.647463	1.24946	0.834765	1.30319	0.896471	0.133513	1.16999	0.766218	1.04887
498	10.42	10.49	31.82	27.27	24.75	sp|P60904|DNJC5_MOUSE	DnaJ homolog subfamily C member 5 OS=Mus musculus GN=Dnajc5 PE=1 SV=1	MOUSE	8			0.514105	0.000608205	1.20744	0.42578	0.620753	0.600688	0.00169754	1.20785	0.497318	0.725544	0.703219	0.0256273	1.32554	0.530514	0.932146	0.778543	0.047076	1.27771	0.609328	0.994751	0.990507	0.915187	1.26305	0.784217	1.25106	0.929399	0.340859	1.20704	0.769982	1.12182	0.935724	0.644523	1.44805	0.646196	1.35497
499	10.39	10.43	38.58	27.56	27.56	sp|Q9DBJ1|PGAM1_MOUSE	Phosphoglycerate mutase 1 OS=Mus musculus GN=Pgam1 PE=1 SV=3	MOUSE	7			0.824633	0.607219	31.6182	0.026081	26.0734	0.904804	0.506109	3.65355	0.247651	3.30575	0.850879	0.542188	10.418	0.0816735	8.8645	1.01755	0.902131	4.1646	0.244333	4.23769	0.864163	0.580466	10.969	0.0787821	9.47902	1.2798	0.250044	3.66432	0.349259	4.68959	0.853461	0.470912	6.27943	0.135914	5.35925
500	10.39	10.41	68.29	54.88	54.88	sp|Q62425|NDUA4_MOUSE	NADH dehydrogenase [ubiquinone] 1 alpha subcomplex subunit 4 OS=Mus musculus GN=Ndufa4 PE=1 SV=2	MOUSE	11			1.50693	0.00383971	1.20823	1.24722	1.82072	1.0853	0.294658	1.20754	0.898766	1.31054	1.18559	0.0671003	1.2085	0.981035	1.43278	0.850062	0.076597	1.20932	0.702924	1.028	1.07829	0.332857	1.2094	0.89159	1.30409	0.984995	0.835697	1.20883	0.814836	1.19069	1.21448	0.0469999	1.2094	1.0042	1.4688
501	10.36	10.69	19.89	11.66	10.52	sp|Q8BWF0|SSDH_MOUSE	Succinate-semialdehyde dehydrogenase, mitochondrial OS=Mus musculus GN=Aldh5a1 PE=1 SV=1	MOUSE	5			0.942305	0.565601	1.28213	0.734955	1.20816	1.01156	0.853153	1.1637	0.869262	1.17715	0.831403	0.0276569	1.16699	0.712435	0.970238	1.08929	0.205133	1.16301	0.936612	1.26686	0.962637	0.567007	1.17333	0.82043	1.12949	1.02632	0.674375	1.16164	0.88351	1.19222	0.902546	0.212193	1.20248	0.75057	1.08529
502	10.32	10.51	60.31	46.56	42.75	sp|Q9CQZ5|NDUA6_MOUSE	NADH dehydrogenase [ubiquinone] 1 alpha subcomplex subunit 6 OS=Mus musculus GN=Ndufa6 PE=1 SV=1	MOUSE	7			1.04016	0.646724	1.28001	0.812624	1.33141	0.87542	0.181562	1.27677	0.685652	1.11771	0.975838	0.773048	1.27976	0.762516	1.24884	0.762753	0.0396141	1.2796	0.596089	0.976015	0.999987	1	1.2826	0.779655	1.28259	0.862277	0.150211	1.27789	0.674768	1.10189	1.03215	0.873288	1.7866	0.577718	1.84404
503	10.31	11.16	23.75	12.18	9.98	sp|Q8BKZ9|ODPX_MOUSE	Pyruvate dehydrogenase protein X component, mitochondrial OS=Mus musculus GN=Pdhx PE=1 SV=1	MOUSE	5			0.84686	0.228767	1.38412	0.61184	1.17216	0.905501	0.345582	1.29428	0.699618	1.17197	0.80342	0.0274438	1.19609	0.671707	0.96096	0.898305	0.316083	1.29696	0.692621	1.16507	0.930628	0.470439	1.28484	0.724316	1.19571	1.01581	0.877228	1.30278	0.779723	1.32338	0.793651	0.0524098	1.26485	0.627467	1.00385
504	10.26	10.34	26.63	20.96	20.96	sp|Q9D880|TIM50_MOUSE	Mitochondrial import inner membrane translocase subunit TIM50 OS=Mus musculus GN=Timm50 PE=1 SV=1	MOUSE	6			2.04954	0.0564411	2.11521	0.968955	4.33522	1.2949	0.24334	1.68997	0.766227	2.18834	1.27839	0.0868992	1.35253	0.945181	1.72906	1.04214	0.797291	1.51809	0.686482	1.58207	1.17684	0.286249	1.44431	0.814808	1.69972	1.04306	0.817982	1.61011	0.647822	1.67945	1.18473	0.137036	1.28858	0.919406	1.52661
505	10.25	10.32	23.56	16.54	16.54	sp|O89112|LANC1_MOUSE	LanC-like protein 1 OS=Mus musculus GN=Lancl1 PE=1 SV=1	MOUSE	7			0.679573	0.00582369	1.2408	0.54769	0.843214	0.666305	0.00735346	1.27115	0.524176	0.846971	0.673034	0.00147051	1.17504	0.572776	0.790841	0.778417	0.0141072	1.19054	0.653835	0.926737	1.06009	0.579868	1.28865	0.822632	1.36608	0.887059	0.239809	1.25988	0.704083	1.11759	1.06299	0.585358	1.3093	0.811872	1.39178
506	10.21	24.94	20.75	13.41	10.14	sp|Q7TMB8|CYFP1_MOUSE	Cytoplasmic FMR1-interacting protein 1 OS=Mus musculus GN=Cyfip1 PE=1 SV=1	MOUSE	14			0.82226	0.300903	1.54689	0.531559	1.27194	0.959049	0.74075	1.3598	0.705286	1.30412	0.945971	0.566149	1.2619	0.749637	1.19373	0.985803	0.859155	1.21748	0.809707	1.2002	0.974566	0.778507	1.24997	0.779669	1.21818	1.04086	0.804709	1.48433	0.701236	1.54498	0.870244	0.304361	1.36657	0.636811	1.18925
507	10.19	10.54	18.24	11.11	11.11	sp|Q8VCX5|MICU1_MOUSE	Calcium uptake protein 1, mitochondrial OS=Mus musculus GN=Micu1 PE=1 SV=1	MOUSE	6			1.63677	0.035003	1.55492	1.05264	2.54506	1.13688	0.15561	1.21823	0.933223	1.38499	1.19035	0.0398603	1.17627	1.01197	1.40017	0.854208	0.0586635	1.18063	0.723517	1.00851	0.942044	0.386466	1.17568	0.801278	1.10754	0.929344	0.310129	1.18159	0.786518	1.09811	1.05468	0.4397	1.17719	0.89593	1.24156
508	10.19	10.32	44.16	37.66	33.77	sp|P08228|SODC_MOUSE	Superoxide dismutase [Cu-Zn] OS=Mus musculus GN=Sod1 PE=1 SV=2	MOUSE	5			0.651376	0.118133	1.77785	0.366383	1.15805	0.868926	0.450417	1.53108	0.567525	1.33039	0.676401	0.0399652	1.44217	0.469017	0.975483	0.957428	0.663058	1.26166	0.758865	1.20795	0.792539	0.121524	1.37114	0.578014	1.08668	1.14743	0.0534667	1.15068	0.997173	1.32032	0.677128	0.00777962	1.27536	0.53093	0.863584
509	10.12	10.27	53.02	34.42	28.84	sp|P61021|RAB5B_MOUSE	Ras-related protein Rab-5B OS=Mus musculus GN=Rab5b PE=1 SV=1	MOUSE	7			0.79961	0.149991	1.52453	0.524498	1.21903	0.838673	0.219986	1.53641	0.545865	1.28855	1.02709	0.911627	2.50063	0.41073	2.56837	0.865732	0.72313	4.58381	0.188868	3.96835	1.01142	0.931566	1.65499	0.611134	1.6739	0.820341	0.186503	1.53844	0.533228	1.26205	1.03994	0.801249	1.79963	0.577865	1.8715
510	10.1	16.92	22.37	10.31	9.759	sp|P57780|ACTN4_MOUSE	Alpha-actinin-4 OS=Mus musculus GN=Actn4 PE=1 SV=1	MOUSE	8			0.671099	0.0748217	1.58793	0.422626	1.06566	0.964566	0.65951	1.23467	0.781231	1.19092	0.806172	0.167905	1.4271	0.564904	1.15049	0.851528	0.29493	1.44852	0.587862	1.23345	0.740591	0.0549014	1.36397	0.542967	1.01015	0.893113	0.333553	1.33055	0.671237	1.18833	0.814778	0.101466	1.30782	0.623005	1.06558
511	10.1	10.87	20.61	8	7.394	sp|Q6VNS1|NTRK3_MOUSE	NT-3 growth factor receptor OS=Mus musculus GN=Ntrk3 PE=1 SV=1	MOUSE	5			1.06761	0.764985	8.57115	0.124558	9.15062	1.09944	0.780684	28.7037	0.038303	31.558	1.09202	0.859105	144.145	0.00757581	157.409	0.960327	0.945853	416.911	0.00230343	400.371	1.04002	0.965958	11109.9	9.36123e-05	11554.5	0.952666	0.869346	19.2947	0.0493746	18.3814	1.08565	0.816634	33.934	0.031993	36.8405
512	10.09	11.17	11.89	4.913	4.517	sp|P84309|ADCY5_MOUSE	Adenylate cyclase type 5 OS=Mus musculus GN=Adcy5 PE=1 SV=2	MOUSE	5			0.840441	0.10885	1.27719	0.658038	1.0734	0.84746	0.118514	1.27476	0.6648	1.08031	1.10627	0.332897	1.32185	0.836913	1.46232	1.02066	0.871757	1.4485	0.704636	1.47843	0.9631	0.694058	1.31798	0.730739	1.26935	1.01184	0.885163	1.26928	0.797177	1.28431	0.900381	0.407666	1.41573	0.635982	1.2747
513	10.07	10.17	18.02	11.09	11.09	sp|Q9DCP2|S38A3_MOUSE	Sodium-coupled neutral amino acid transporter 3 OS=Mus musculus GN=Slc38a3 PE=2 SV=1	MOUSE	7			0.789784	0.0247077	1.2053	0.655258	0.951928	0.826307	0.240796	1.46942	0.562337	1.21419	0.817143	0.33014	1.65883	0.492601	1.3555	0.724482	0.0244863	1.28955	0.561808	0.934257	1.0071	0.933248	1.24632	0.808057	1.25516	0.896065	0.183724	1.20899	0.741166	1.08334	1.02329	0.74523	1.20144	0.851719	1.22941
514	10.06	10.86	21.04	11.15	10.25	sp|P11983|TCPA_MOUSE	T-complex protein 1 subunit alpha OS=Mus musculus GN=Tcp1 PE=1 SV=3	MOUSE	5			1.3265	0.0525465	1.33263	0.995403	1.76773	1.21942	0.172955	1.37851	0.884598	1.68098	0.92128	0.297474	1.1988	0.768501	1.10443	0.987742	0.862963	1.19069	0.829558	1.17609	0.961924	0.606498	1.19929	0.802078	1.15363	0.98973	0.946636	1.45823	0.678719	1.44326	0.990586	0.899685	1.2013	0.824593	1.18999
515	10.05	11.87	32.59	10.53	9.47	sp|Q99PL5|RRBP1_MOUSE	Ribosome-binding protein 1 OS=Mus musculus GN=Rrbp1 PE=1 SV=2	MOUSE	5			1.96138	0.0685947	2.114	0.927807	4.14637	1.31533	0.314578	1.87871	0.700125	2.47113	1.41605	0.141325	1.66924	0.848322	2.36373	1.04279	0.754178	1.38486	0.75299	1.44412	0.898493	0.323926	1.28608	0.69863	1.15553	0.843016	0.104694	1.24837	0.675293	1.0524	0.994672	0.948565	1.22451	0.812301	1.21799
516	10.05	11.3	10.46	6.498	5.654	sp|Q5DQR4|STB5L_MOUSE	Syntaxin-binding protein 5-like OS=Mus musculus GN=Stxbp5l PE=2 SV=1	MOUSE	5			0.308289	0.016927	2.17138	0.141979	0.669412	0.458583	0.0588772	2.30281	0.199141	1.05603	0.538873	0.0652559	1.99564	0.270026	1.0754	0.748304	0.0453109	1.32119	0.566387	0.988651	0.887889	0.192797	1.25367	0.708231	1.11312	0.835476	0.254007	1.50138	0.556471	1.25437	0.837799	0.274329	1.52506	0.549357	1.27769
517	10.04	10.17	31.93	21.75	21.75	sp|Q9CWS0|DDAH1_MOUSE	N(G),N(G)-dimethylarginine dimethylaminohydrolase 1 OS=Mus musculus GN=Ddah1 PE=1 SV=3	MOUSE	6			0.80959	0.184379	1.44193	0.561461	1.16737	0.979563	0.906815	1.58386	0.618466	1.55149	0.835566	0.214315	1.40238	0.59582	1.17178	0.950595	0.864873	2.17138	0.437784	2.0641	0.838551	0.290381	1.49411	0.561238	1.25289	1.21615	0.050914	1.21764	0.998778	1.48084	0.817622	0.295398	1.5916	0.513713	1.30132
518	10.04	10.04	20.14	15.83	15.83	sp|O54901|OX2G_MOUSE	OX-2 membrane glycoprotein OS=Mus musculus GN=Cd200 PE=1 SV=1	MOUSE	8			1.1725	0.288236	1.43479	0.817189	1.68229	1.1532	0.521185	1.75661	0.65649	2.02573	1.18583	0.567438	2.13888	0.554418	2.53634	1.08535	0.876052	3.92704	0.276379	4.26222	1.07697	0.745802	1.80853	0.595493	1.94773	0.880449	0.161517	1.22889	0.716461	1.08197	1.1468	0.239892	1.31743	0.870487	1.51083
519	10.02	11.18	23.15	13.62	10.74	sp|B5TVM2|ILDR2_MOUSE	Immunoglobulin-like domain-containing receptor 2 OS=Mus musculus GN=Ildr2 PE=2 SV=2	MOUSE	6			0.685293	0.0109519	1.27961	0.535548	0.876907	0.950345	0.733167	1.43789	0.660931	1.36649	0.998734	0.990604	1.30127	0.767509	1.29962	0.91722	0.403456	1.27572	0.718982	1.17012	0.967856	0.618245	1.17144	0.82621	1.13379	0.845064	0.0700621	1.20738	0.699917	1.02031	1.03618	0.684987	1.23668	0.837873	1.28143
520	9.99	23.43	56.1	48.78	44.72	sp|P68510|1433F_MOUSE	14-3-3 protein eta OS=Mus musculus GN=Ywhah PE=1 SV=2	MOUSE	19			0.819612	0.0657431	1.24984	0.655772	1.02439	1.24167	0.0535975	1.24945	0.993774	1.55141	0.914539	0.29505	1.25186	0.730545	1.14487	1.21371	0.070034	1.24998	0.97098	1.51711	0.802243	0.0633392	1.27525	0.629088	1.02306	1.00018	0.998415	1.29917	0.769855	1.2994	0.809009	0.0571538	1.25102	0.646679	1.01209
521	9.99	10.3	30.13	24.36	24.36	sp|Q9CR21|ACPM_MOUSE	Acyl carrier protein, mitochondrial OS=Mus musculus GN=Ndufab1 PE=1 SV=1	MOUSE	7			1.30864	0.27243	2.16348	0.604877	2.83122	0.858111	0.216497	1.44666	0.593167	1.2414	1.1191	0.452897	1.68847	0.662787	1.88956	0.701148	0.127474	1.83105	0.382921	1.28384	1.07584	0.481684	1.44336	0.745368	1.55282	0.889049	0.313651	1.46106	0.608495	1.29896	1.05773	0.579168	1.44502	0.731982	1.52845
522	9.99	10.18	27.08	17.71	13.89	sp|Q8BX10|PGAM5_MOUSE	Serine/threonine-protein phosphatase PGAM5, mitochondrial OS=Mus musculus GN=Pgam5 PE=2 SV=1	MOUSE	5			1.99389	0.00152368	1.32755	1.50193	2.64699	1.45414	0.0868665	1.57275	0.924581	2.28699	1.33343	0.0522847	1.33907	0.995788	1.78556	1.20235	0.117303	1.28483	0.935804	1.54482	1.07676	0.295866	1.17698	0.914854	1.26733	1.059	0.764159	1.5922	0.665114	1.68613	1.09257	0.280664	1.20713	0.905095	1.31887
523	9.97	10.9	22.06	15.46	12.16	sp|O88998|NOE1_MOUSE	Noelin OS=Mus musculus GN=Olfm1 PE=1 SV=1	MOUSE	6			0.663952	0.10521	1.72427	0.385063	1.14483	0.663269	0.0317883	1.42218	0.466376	0.943287	0.768008	0.119272	1.44877	0.53011	1.11267	0.793952	0.105341	1.35947	0.584016	1.07936	1.04896	0.715627	1.40392	0.74717	1.47266	0.915643	0.655115	1.66156	0.551073	1.5214	0.938169	0.471171	1.24969	0.750722	1.17242
524	9.97	10.55	17.61	9.168	5.911	sp|P18052|PTPRA_MOUSE	Receptor-type tyrosine-protein phosphatase alpha OS=Mus musculus GN=Ptpra PE=1 SV=3	MOUSE	6			0.987518	0.908819	1.28425	0.768948	1.26822	0.898015	0.401716	1.32978	0.675313	1.19416	1.00853	0.89377	1.15603	0.8724	1.16589	0.904297	0.46556	1.36112	0.664375	1.23086	1.00056	0.993848	1.18055	0.847538	1.18121	0.945503	0.34456	1.1397	0.829606	1.07759	0.970942	0.729869	1.21413	0.799699	1.17885
525	9.96	10.15	38.1	27.47	20.15	sp|Q91VN4|CHCH6_MOUSE	Coiled-coil-helix-coiled-coil-helix domain-containing protein 6, mitochondrial OS=Mus musculus GN=Chchd6 PE=2 SV=2	MOUSE	5			1.52623	0.0599938	1.56654	0.974265	2.39091	0.904974	0.502456	1.42675	0.634292	1.29117	1.0376	0.769066	1.35813	0.763989	1.4092	0.832955	0.236591	1.41841	0.587244	1.18147	0.917696	0.281638	1.20087	0.764193	1.10203	0.981588	0.867559	1.31287	0.747668	1.28869	0.974565	0.751634	1.21905	0.799447	1.18804
526	9.92	10	24.27	17.28	15.92	sp|Q9JKF6|PVRL1_MOUSE	Poliovirus receptor-related protein 1 OS=Mus musculus GN=Pvrl1 PE=1 SV=3	MOUSE	6			0.826607	0.193343	1.37456	0.601362	1.13622	0.958036	0.762725	1.39375	0.687378	1.33527	0.923457	0.441715	1.26696	0.728878	1.16998	0.906572	0.434686	1.33212	0.680547	1.20766	0.967397	0.750353	1.27566	0.758352	1.23407	0.866572	0.498666	1.62709	0.53259	1.40999	1.01583	0.884951	1.28994	0.787503	1.31036
527	9.91	10.88	25.24	10.73	8.475	sp|P80317|TCPZ_MOUSE	T-complex protein 1 subunit zeta OS=Mus musculus GN=Cct6a PE=1 SV=3	MOUSE	5			1.87792	0.0153019	1.53799	1.22102	2.88823	1.4095	0.0792925	1.50233	0.938211	2.11754	1.23972	0.171997	1.432	0.865722	1.77528	1.19766	0.279885	1.49332	0.802013	1.78849	0.995711	0.97948	1.54665	0.643787	1.54001	1.17655	0.415743	1.64486	0.715289	1.93525	0.937164	0.536261	1.30552	0.717847	1.22349
528	9.89	10.01	34.01	29.44	29.44	sp|O70325|GPX41_MOUSE	Phospholipid hydroperoxide glutathione peroxidase, mitochondrial OS=Mus musculus GN=Gpx4 PE=1 SV=4	MOUSE	6			1.19395	0.691107	3.62652	0.329227	4.32988	1.24934	0.690142	5.01464	0.249138	6.26498	1.02484	0.920459	2.05365	0.499033	2.10466	1.11614	0.795174	3.43097	0.325312	3.82943	1.11961	0.78379	3.31503	0.337736	3.71153	1.29171	0.532021	3.17881	0.406348	4.10609	1.23308	0.626808	3.4383	0.358632	4.2397
528	0	9.24	23.72	18.18	18.18	sp|Q91XR9|GPX42_MOUSE	Phospholipid hydroperoxide glutathione peroxidase, nuclear OS=Mus musculus GN=Gpx4 PE=2 SV=3	MOUSE	5
529	9.8	25.91	62.2	54.47	47.97	sp|Q9CQV8|1433B_MOUSE	14-3-3 protein beta/alpha OS=Mus musculus GN=Ywhab PE=1 SV=3	MOUSE	20			0.791995	0.287091	1.69483	0.467299	1.3423	1.09196	0.523159	1.41829	0.769909	1.54871	0.869157	0.236735	1.32307	0.656926	1.14995	1.23485	0.107841	1.32788	0.92994	1.63974	0.689924	0.00545741	1.20755	0.571343	0.833116	1.31802	0.0292105	1.25918	1.04673	1.65962	0.701668	0.192453	1.8741	0.374403	1.315
530	9.77	9.83	28.75	16.29	14.7	sp|Q99L04|DHRS1_MOUSE	Dehydrogenase/reductase SDR family member 1 OS=Mus musculus GN=Dhrs1 PE=2 SV=1	MOUSE	5			1.53722	0.010736	1.32196	1.16284	2.03215	1.14832	0.071037	1.16832	0.982881	1.3416	1.21222	0.0397785	1.19626	1.01334	1.45012	0.895456	0.384762	1.34739	0.664584	1.20653	1.07145	0.423577	1.22594	0.873982	1.31354	0.899095	0.509342	1.46973	0.611743	1.32142	1.062	0.367127	1.16886	0.908576	1.24132
531	9.77	9.81	49.29	37.86	37.86	sp|Q9JJV2|PROF2_MOUSE	Profilin-2 OS=Mus musculus GN=Pfn2 PE=1 SV=3	MOUSE	5			0.715945	0.183124	3.51181	0.203868	2.51426	1.20773	0.307074	3.51027	0.344057	4.23946	0.76383	0.590869	96.7516	0.00789476	73.9018	1.33907	0.375142	11.9414	0.112136	15.9903	0.658107	0.416286	58.7971	0.0111928	38.6948	1.14668	0.398141	3.5105	0.326643	4.02541	0.618428	0.355015	45.076	0.0137197	27.8763
532	9.75	10.43	16.18	7.022	5.067	sp|P27546|MAP4_MOUSE	Microtubule-associated protein 4 OS=Mus musculus GN=Map4 PE=1 SV=3	MOUSE	5			1.50741	0.0414524	1.47613	1.02119	2.22513	1.48814	0.0194782	1.36568	1.08967	2.03233	1.41035	0.00779138	1.2468	1.13118	1.75843	1.1612	0.27232	1.34539	0.8631	1.56227	0.93168	0.419567	1.21553	0.766481	1.13248	1.05411	0.682592	1.33942	0.786989	1.41189	1.06695	0.356219	1.16787	0.913587	1.24606
533	9.75	10.25	16	12	10	sp|P70663|SPRL1_MOUSE	SPARC-like protein 1 OS=Mus musculus GN=Sparcl1 PE=2 SV=3	MOUSE	5			0.908999	0.585659	1.52394	0.596481	1.38526	1.07245	0.447514	1.24393	0.862148	1.33405	1.02337	0.89248	1.51855	0.673915	1.55404	0.871546	0.527247	1.68292	0.517878	1.46674	0.911429	0.681086	1.72807	0.527426	1.57501	0.909512	0.504807	1.40432	0.647655	1.27724	0.934546	0.338034	1.17861	0.79292	1.10147
534	9.74	10.15	16.4	7.956	6.977	sp|Q6ZQ18|EFR3B_MOUSE	Protein EFR3 homolog B OS=Mus musculus GN=Efr3b PE=2 SV=2	MOUSE	5			0.789648	0.320353	1.78321	0.442825	1.4081	0.796532	0.0575426	1.27017	0.627106	1.01173	0.993934	0.965475	1.4431	0.688748	1.43435	0.942212	0.481003	1.23726	0.761529	1.16576	1.05198	0.467123	1.19155	0.882869	1.25349	0.914945	0.230813	1.19097	0.768239	1.08967	0.91628	0.237905	1.19133	0.769122	1.09159
535	9.72	14.52	49.62	49.62	49.62	sp|Q91ZZ3|SYUB_MOUSE	Beta-synuclein OS=Mus musculus GN=Sncb PE=1 SV=1	MOUSE	7			0.401727	0.0261499	1.91048	0.210275	0.767493	0.747803	0.0765847	1.44415	0.517813	1.07994	0.590545	0.0366072	1.56201	0.378066	0.922439	1.21734	0.147946	1.4443	0.842858	1.75822	0.638713	0.0988402	1.92735	0.331394	1.23102	1.37316	0.0643733	1.43911	0.954171	1.97613	0.550503	0.108445	2.51597	0.218804	1.38505
536	9.72	9.81	34.07	23.7	23.7	sp|P14148|RL7_MOUSE	60S ribosomal protein L7 OS=Mus musculus GN=Rpl7 PE=1 SV=2	MOUSE	6			1.38407	0.19816	1.87394	0.73859	2.59366	1.14917	0.147641	1.25608	0.914885	1.44345	1.02037	0.88887	1.5255	0.668878	1.55658	1.12338	0.721555	2.57411	0.436415	2.8917	0.973362	0.805968	1.37766	0.706532	1.34097	0.971798	0.870115	1.66795	0.582632	1.62091	0.995325	0.989454	2.82716	0.352059	2.81394
537	9.71	9.78	9.069	4.259	3.707	sp|P55066|NCAN_MOUSE	Neurocan core protein OS=Mus musculus GN=Ncan PE=2 SV=1	MOUSE	5			0.641809	0.04099	1.51281	0.42425	0.970935	0.703561	0.0101207	1.23705	0.56874	0.87034	1.01984	0.83236	1.27306	0.801092	1.29832	0.841518	0.129951	1.2864	0.654166	1.08253	1.4939	0.0418303	1.45833	1.0244	2.17859	0.811003	0.223452	1.49782	0.541455	1.21474	1.16576	0.101561	1.22264	0.953477	1.4253
538	9.68	10.15	42.86	36.9	33.93	sp|P59999|ARPC4_MOUSE	Actin-related protein 2/3 complex subunit 4 OS=Mus musculus GN=Arpc4 PE=1 SV=3	MOUSE	5			0.965641	0.834237	1.5444	0.625254	1.49133	1.0904	0.460194	1.34223	0.812375	1.46357	0.951308	0.703233	1.40282	0.67814	1.33451	1.16241	0.310331	1.43326	0.811026	1.66604	0.900066	0.397969	1.36226	0.660715	1.22612	1.00798	0.942958	1.33624	0.754343	1.34691	0.937569	0.685639	1.50814	0.621673	1.41398
539	9.68	9.77	21.47	13.14	13.14	sp|Q99JY8|LPP3_MOUSE	Lipid phosphate phosphohydrolase 3 OS=Mus musculus GN=Ppap2b PE=1 SV=1	MOUSE	5			0.776402	0.147379	1.47959	0.52474	1.14876	0.803463	0.0823551	1.30131	0.617424	1.04556	0.94649	0.648552	1.3639	0.693957	1.29092	0.791841	0.0797562	1.31969	0.600021	1.04498	1.12291	0.241162	1.26373	0.888572	1.41905	0.849927	0.0855205	1.21976	0.696796	1.03671	0.973384	0.730305	1.2245	0.794926	1.1919
540	9.67	9.9	25.47	11.79	11.79	sp|Q8C4X2|KC1G3_MOUSE	Casein kinase I isoform gamma-3 OS=Mus musculus GN=Csnk1g3 PE=1 SV=2	MOUSE	5			0.982045	0.828646	1.24325	0.789904	1.22092	0.958388	0.681395	1.30603	0.733817	1.25169	0.873952	0.20493	1.28052	0.682498	1.11911	0.968223	0.747666	1.297	0.746513	1.25578	0.982928	0.888288	1.37635	0.714155	1.35285	0.894258	0.249716	1.25936	0.710087	1.1262	1.01869	0.824813	1.24305	0.819507	1.26629
541	9.67	9.76	40	34	26	sp|P28667|MRP_MOUSE	MARCKS-related protein OS=Mus musculus GN=Marcksl1 PE=1 SV=2	MOUSE	5			2.9642	0.000190179	1.25669	2.35873	3.72509	2.53332	0.00213899	1.44227	1.75648	3.65373	1.84121	0.000870214	1.209	1.52291	2.22602	1.81629	0.00366456	1.31233	1.38402	2.38357	0.814013	0.209078	1.46513	0.555593	1.19263	1.0365	0.628341	1.20944	0.857014	1.25359	0.990868	0.914524	1.24964	0.792921	1.23823
542	9.66	10.32	19.52	10.89	8.26	sp|Q9Z268|RASL1_MOUSE	RasGAP-activating-like protein 1 OS=Mus musculus GN=Rasal1 PE=2 SV=2	MOUSE	5			0.879362	0.157964	1.21209	0.72549	1.06587	1.00346	0.969818	1.2318	0.814633	1.23606	0.865289	0.101322	1.19898	0.721685	1.03747	0.94675	0.583828	1.25282	0.755695	1.18611	0.959298	0.446733	1.12967	0.849186	1.08369	0.995266	0.952226	1.19812	0.830687	1.19245	0.977508	0.672771	1.12987	0.865152	1.10446
543	9.66	9.73	22.05	19.42	19.42	sp|Q91V12|BACH_MOUSE	Cytosolic acyl coenzyme A thioester hydrolase OS=Mus musculus GN=Acot7 PE=1 SV=2	MOUSE	5			0.88465	0.195414	1.23482	0.716422	1.09238	1.08571	0.663982	1.58146	0.686522	1.717	1.0438	0.808909	1.54071	0.677478	1.60818	1.21121	0.272292	1.49105	0.812323	1.80598	0.835197	0.0434896	1.1881	0.702968	0.992299	1.03933	0.884194	1.91025	0.544082	1.98539	0.861992	0.382065	1.48968	0.578641	1.28409
544	9.64	10.12	16.76	10.34	9.637	sp|Q7TPB0|LPPR3_MOUSE	Lipid phosphate phosphatase-related protein type 3 OS=Mus musculus GN=Lppr3 PE=2 SV=1	MOUSE	5			1.3389	0.00947312	1.20152	1.11434	1.60871	1.22574	0.0681891	1.25323	0.978067	1.53614	1.26075	0.0335825	1.22758	1.02702	1.54768	1.0084	0.960287	1.50792	0.668734	1.52058	0.905979	0.350785	1.27989	0.707856	1.15955	0.939292	0.707832	1.50038	0.626037	1.40929	1.10752	0.302039	1.25639	0.881507	1.39147
545	9.64	9.77	20.68	10.23	10.23	sp|O54829|RGS7_MOUSE	Regulator of G-protein signaling 7 OS=Mus musculus GN=Rgs7 PE=1 SV=2	MOUSE	5			0.581562	0.133722	4.34186	0.133943	2.52506	0.671715	0.167496	3.90325	0.172091	2.62187	0.790506	0.324793	5.32012	0.148588	4.20559	0.833362	0.34126	3.95888	0.210504	3.29918	1.05125	0.726919	4.00892	0.262227	4.21438	0.937441	0.762715	8.1603	0.114878	7.6498	1.03932	0.786064	4.06725	0.255535	4.22718
546	9.61	10.13	35.99	13.27	13.27	sp|P07356|ANXA2_MOUSE	Annexin A2 OS=Mus musculus GN=Anxa2 PE=1 SV=2	MOUSE	5			1.70007	0.0585009	1.75282	0.969905	2.97991	0.904427	0.556847	1.54581	0.585083	1.39807	1.00342	0.983408	1.5352	0.653611	1.54045	0.72339	0.00953403	1.21236	0.596677	0.877012	1.02078	0.900176	1.53339	0.665704	1.56526	0.954074	0.762123	1.49589	0.637797	1.42719	0.913229	0.572038	1.50675	0.606091	1.37601
547	9.6	9.76	16.28	9.047	6.273	sp|Q9R1V7|ADA23_MOUSE	Disintegrin and metalloproteinase domain-containing protein 23 OS=Mus musculus GN=Adam23 PE=1 SV=1	MOUSE	5			0.6881	0.533547	5.45101	0.126233	3.75084	0.812191	0.413197	2.01063	0.403949	1.63301	0.788342	0.2171	1.62532	0.485039	1.28131	0.937645	0.836202	2.48238	0.37772	2.32759	1.24197	0.355063	1.88141	0.660125	2.33665	0.968917	0.913056	2.33234	0.415427	2.25984	1.05898	0.876554	2.942	0.359953	3.11553
548	9.59	9.69	41.41	26.26	26.26	sp|Q61171|PRDX2_MOUSE	Peroxiredoxin-2 OS=Mus musculus GN=Prdx2 PE=1 SV=3	MOUSE	7			1.11905	0.229313	1.26841	0.882244	1.41942	1.35142	0.0280425	1.27084	1.0634	1.71744	1.00094	0.994571	1.50249	0.666191	1.50391	1.24226	0.0629974	1.26975	0.978345	1.57736	0.816021	0.189524	1.46625	0.556535	1.19649	1.40215	0.0208731	1.27209	1.10224	1.78365	0.90303	0.288974	1.28731	0.701488	1.16248
549	9.57	9.6	47.41	38.79	33.62	sp|Q9CPP6|NDUA5_MOUSE	NADH dehydrogenase [ubiquinone] 1 alpha subcomplex subunit 5 OS=Mus musculus GN=Ndufa5 PE=1 SV=3	MOUSE	7			1.46108	0.00351611	1.20694	1.21057	1.76343	0.971598	0.735782	1.23072	0.789455	1.19577	1.09936	0.31546	1.24406	0.883686	1.36768	0.775446	0.082684	1.35261	0.573295	1.04888	0.988605	0.868779	1.18466	0.834506	1.17116	0.94106	0.514295	1.24938	0.753223	1.17574	1.031	0.641611	1.17184	0.87981	1.20817
550	9.56	9.63	41.27	31.75	28.04	sp|Q9CQH3|NDUB5_MOUSE	NADH dehydrogenase [ubiquinone] 1 beta subcomplex subunit 5, mitochondrial OS=Mus musculus GN=Ndufb5 PE=1 SV=1	MOUSE	7			1.34437	0.0803804	1.41602	0.949398	1.90365	1.00975	0.902879	1.21444	0.831449	1.22628	1.0761	0.516698	1.31052	0.821126	1.41025	0.81552	0.0267202	1.18399	0.688789	0.965569	1.08961	0.25663	1.18808	0.917117	1.29454	0.935227	0.359479	1.18615	0.788456	1.10932	1.14876	0.0914969	1.18652	0.968178	1.36303
551	9.51	9.67	22.43	14.58	11.78	sp|P80314|TCPB_MOUSE	T-complex protein 1 subunit beta OS=Mus musculus GN=Cct2 PE=1 SV=4	MOUSE	5			1.52798	0.0352876	1.46334	1.04417	2.23595	1.31447	0.150139	1.51265	0.868989	1.98834	1.06529	0.681926	1.45369	0.732818	1.5486	1.07094	0.72696	1.61129	0.664649	1.7256	0.912598	0.221767	1.18358	0.771051	1.08013	1.2215	0.0664847	1.24602	0.980325	1.52201	0.985441	0.936839	1.57241	0.626709	1.54951
552	9.5	9.84	8.939	4.469	2.407	sp|Q8VHY0|CSPG4_MOUSE	Chondroitin sulfate proteoglycan 4 OS=Mus musculus GN=Cspg4 PE=1 SV=3	MOUSE	4			1.32194	0.178368	1.56543	0.844457	2.0694	1.30279	0.175001	1.5233	0.855242	1.98453	1.28682	0.133954	1.42795	0.901165	1.83751	1.01411	0.908296	1.33023	0.762354	1.349	0.995558	0.976814	1.45455	0.684444	1.44809	1.0485	0.81695	1.61477	0.649317	1.69309	1.14014	0.450456	1.48834	0.766047	1.6969
553	9.45	11.62	19.56	11.73	11.73	sp|O08539|BIN1_MOUSE	Myc box-dependent-interacting protein 1 OS=Mus musculus GN=Bin1 PE=1 SV=1	MOUSE	7			0.58853	0.0950135	2.13461	0.275708	1.25628	0.823629	0.145991	1.43284	0.574822	1.18013	0.731169	0.297653	2.62627	0.278406	1.92025	1.17057	0.201177	1.43457	0.815972	1.67927	0.726668	0.114055	1.66291	0.436985	1.20839	1.30095	0.0888197	1.43616	0.905857	1.86837	0.779842	0.214164	1.81381	0.429947	1.41449
554	9.4	9.69	36.25	31.25	21.67	sp|Q9D8Y0|EFHD2_MOUSE	EF-hand domain-containing protein D2 OS=Mus musculus GN=Efhd2 PE=1 SV=1	MOUSE	5			0.540998	0.0792694	2.07179	0.261126	1.12084	0.613784	0.015307	1.39581	0.439734	0.856724	0.5121	0.0222912	1.66985	0.306675	0.855129	0.917419	0.300166	1.22289	0.750205	1.1219	0.623551	0.0053304	1.26925	0.491277	0.79144	1.07554	0.331996	1.20118	0.895402	1.29191	0.621956	0.0250551	1.4585	0.426434	0.907124
555	9.38	9.61	8.774	4.823	4.086	sp|P97798|NEO1_MOUSE	Neogenin OS=Mus musculus GN=Neo1 PE=1 SV=1	MOUSE	5			1.71184	0.132416	2.12924	0.803965	3.64491	1.17095	0.475356	1.66078	0.705059	1.94469	1.31338	0.146705	1.49231	0.880097	1.95997	0.81212	0.31012	1.58316	0.512974	1.28572	1.14239	0.39192	1.42359	0.802475	1.6263	0.864348	0.442446	1.54327	0.560074	1.33393	0.92816	0.668716	1.50029	0.618654	1.39251
556	9.38	9.61	23.33	16.63	10.75	sp|Q99J85|NPTXR_MOUSE	Neuronal pentraxin receptor OS=Mus musculus GN=Nptxr PE=1 SV=1	MOUSE	5			0.848023	0.280404	1.4195	0.59741	1.20377	0.946164	0.599455	1.28909	0.733979	1.21969	0.879964	0.149904	1.21338	0.725219	1.06773	0.980289	0.81053	1.22448	0.800576	1.20034	0.926805	0.255651	1.16449	0.795885	1.07926	1.00104	0.989531	1.21389	0.824657	1.21515	0.926074	0.297407	1.18509	0.781438	1.09748
557	9.35	9.78	12.57	6.369	4.88	sp|Q08460|KCMA1_MOUSE	Calcium-activated potassium channel subunit alpha-1 OS=Mus musculus GN=Kcnma1 PE=1 SV=2	MOUSE	6			0.735551	0.512227	3.73681	0.196839	2.74861	0.800033	0.411319	2.10788	0.379543	1.68638	0.913671	0.645338	1.75689	0.52005	1.60522	0.806939	0.121446	1.37496	0.586879	1.10951	1.07584	0.636274	1.55828	0.690405	1.67646	0.856962	0.119909	1.25572	0.682446	1.0761	1.14992	0.256864	1.3747	0.836493	1.5808
558	9.35	9.37	38.46	27.62	21.68	sp|P47754|CAZA2_MOUSE	F-actin-capping protein subunit alpha-2 OS=Mus musculus GN=Capza2 PE=1 SV=3	MOUSE	8			0.803403	0.143898	1.39795	0.574699	1.12312	1.03213	0.690813	1.2278	0.840635	1.26725	0.851391	0.397628	1.60322	0.531052	1.36496	0.995365	0.95135	1.21976	0.816032	1.21411	0.734697	0.0119695	1.21634	0.60402	0.893644	0.870557	0.263275	1.34431	0.647585	1.1703	0.795926	0.0849407	1.32062	0.602689	1.05112
559	9.34	9.41	34.57	25.93	25.93	sp|P01831|THY1_MOUSE	Thy-1 membrane glycoprotein OS=Mus musculus GN=Thy1 PE=1 SV=1	MOUSE	12			0.450573	0.106804	3.39126	0.132863	1.52801	0.609452	0.0351036	1.50698	0.404419	0.918432	0.757532	0.0788355	1.42898	0.530121	1.0825	0.81223	0.129699	1.43062	0.567745	1.162	1.08774	0.421248	1.43416	0.758452	1.55999	0.792503	0.106919	1.42826	0.554873	1.1319	1.00773	0.934903	1.43196	0.703742	1.44302
560	9.31	9.64	18.8	8.12	7.068	sp|P48678|LMNA_MOUSE	Prelamin-A/C OS=Mus musculus GN=Lmna PE=1 SV=2	MOUSE	5			1.47766	0.0015206	1.1738	1.25887	1.73447	1.17789	0.0759393	1.20752	0.975469	1.42232	1.10764	0.429322	1.35768	0.815827	1.50382	0.980105	0.863724	1.33106	0.736336	1.30458	1.03631	0.740332	1.29916	0.797679	1.34633	1.17	0.152754	1.27065	0.920792	1.48666	0.989937	0.920185	1.2799	0.773447	1.26702
561	9.31	9.52	49.58	41.18	41.18	sp|Q9D1K2|VATF_MOUSE	V-type proton ATPase subunit F OS=Mus musculus GN=Atp6v1f PE=1 SV=2	MOUSE	7			0.656475	0.069781	1.60828	0.408185	1.05579	0.809777	0.200742	1.4664	0.552221	1.18746	0.866195	0.218281	1.31426	0.659072	1.13841	1.07138	0.768372	1.83531	0.583758	1.96631	0.710104	0.00676303	1.20283	0.590361	0.854133	1.0998	0.519954	1.45475	0.756009	1.59994	0.727575	0.0683632	1.42803	0.509495	1.039
562	9.27	10.19	19.94	18.79	15.9	sp|E9PUL5|PRRT2_MOUSE	Proline-rich transmembrane protein 2 OS=Mus musculus GN=Prrt2 PE=1 SV=1	MOUSE	8			0.580147	0.0204353	1.51962	0.381771	0.881602	0.697218	0.0235793	1.33423	0.522563	0.930249	0.733816	0.0690105	1.41149	0.519888	1.03577	0.857463	0.16337	1.27391	0.673098	1.09233	1.17284	0.0728599	1.19834	0.97872	1.40547	0.972228	0.778257	1.27589	0.762002	1.24045	1.04002	0.594701	1.19445	0.870711	1.24226
563	9.26	16.18	25.12	12.62	9.552	sp|P08553|NFM_MOUSE	Neurofilament medium polypeptide OS=Mus musculus GN=Nefm PE=1 SV=4	MOUSE	9			0.940474	0.742061	1.54595	0.608348	1.45392	0.907656	0.486491	1.37688	0.65921	1.24974	1.19193	0.166369	1.31365	0.907339	1.56578	1.19373	0.14744	1.29774	0.919857	1.54915	1.19594	0.107038	1.26006	0.949113	1.50695	1.37221	0.0111958	1.23903	1.10749	1.70021	1.28905	0.0740918	1.33331	0.966807	1.7187
564	9.25	12.65	25.14	17.18	15.37	sp|Q9JLB0|MPP6_MOUSE	MAGUK p55 subfamily member 6 OS=Mus musculus GN=Mpp6 PE=1 SV=1	MOUSE	7			1.00537	0.968652	1.49066	0.674442	1.49867	0.932065	0.481027	1.32182	0.705138	1.23202	0.847608	0.308344	1.53704	0.551456	1.30281	0.862949	0.152633	1.2789	0.67476	1.10362	0.917049	0.387532	1.31422	0.697792	1.2052	0.932103	0.570105	1.42178	0.65559	1.32524	0.981845	0.919747	1.70336	0.576415	1.67244
565	9.24	10.89	12.49	4.231	3.559	sp|Q920I9|WDR7_MOUSE	WD repeat-containing protein 7 OS=Mus musculus GN=Wdr7 PE=1 SV=3	MOUSE	5			1.11944	0.505291	1.53491	0.72932	1.71824	1.10096	0.561102	1.52466	0.7221	1.67858	0.813843	0.194366	1.44363	0.563748	1.17489	1.2204	0.477918	2.02805	0.601762	2.47504	0.880538	0.465994	1.5508	0.567796	1.36554	0.984341	0.892566	1.35602	0.725906	1.33478	0.916863	0.624534	1.57636	0.581632	1.44531
566	9.22	9.56	29.23	22.89	15.49	sp|O55125|NIPS1_MOUSE	Protein NipSnap homolog 1 OS=Mus musculus GN=Nipsnap1 PE=1 SV=1	MOUSE	7			1.62278	0.0285196	1.50456	1.07858	2.44157	0.933797	0.685653	1.50731	0.619514	1.40752	0.952564	0.733364	1.41455	0.673404	1.34745	0.958306	0.82191	1.58661	0.603994	1.52046	1.00192	0.991516	1.55639	0.643749	1.55939	1.07584	0.701838	1.58948	0.676849	1.71002	0.829657	0.195293	1.37888	0.601691	1.14399
567	9.21	9.58	14.85	7.333	3.941	sp|Q9Z1L5|CA2D3_MOUSE	Voltage-dependent calcium channel subunit alpha-2/delta-3 OS=Mus musculus GN=Cacna2d3 PE=1 SV=1	MOUSE	4			0.836471	0.415098	1.67675	0.498866	1.40255	0.910563	0.521357	1.41836	0.641984	1.2915	1.05571	0.619209	1.30123	0.811318	1.37372	1.04084	0.812045	1.50764	0.690377	1.56921	1.10079	0.695791	1.81456	0.606644	1.99745	1.11461	0.451353	1.40729	0.792026	1.56858	1.08697	0.387329	1.25422	0.866652	1.3633
568	9.13	9.13	22.58	17.12	12.66	sp|Q9R0N7|SYT7_MOUSE	Synaptotagmin-7 OS=Mus musculus GN=Syt7 PE=1 SV=1	MOUSE	7			0.888021	0.368803	1.33967	0.662867	1.18965	0.812025	0.131825	1.33469	0.608397	1.08381	0.933094	0.406126	1.20358	0.775263	1.12306	0.880418	0.408482	1.40861	0.625026	1.24017	0.979246	0.881372	1.37779	0.710738	1.34919	0.937978	0.389032	1.17929	0.795379	1.10614	0.87958	0.0829343	1.16196	0.756981	1.02203
569	9.1	54.94	56.44	51.56	48.89	sp|Q9ERD7|TBB3_MOUSE	Tubulin beta-3 chain OS=Mus musculus GN=Tubb3 PE=1 SV=1	MOUSE	68			2.4705	0.0396754	2.22367	1.111	5.49359	1.98538	0.0646099	2.20089	0.90208	4.36961	0.901756	0.341269	1.43244	0.629524	1.29171	1.3831	0.0620619	1.44034	0.96026	1.99214	0.761072	0.323777	2.472	0.307877	1.88137	1.21297	0.222489	1.60824	0.754219	1.95075	0.79228	0.430738	2.78206	0.284782	2.20417
570	9.08	9.23	23.97	15.77	15.77	sp|P47802|MTX1_MOUSE	Metaxin-1 OS=Mus musculus GN=Mtx1 PE=1 SV=1	MOUSE	5			1.33342	0.0396166	1.30411	1.02247	1.73893	1.0341	0.643495	1.20473	0.858369	1.2458	0.9709	0.809768	1.37553	0.705838	1.3355	0.863232	0.0951951	1.20641	0.71554	1.04141	0.909361	0.385637	1.31136	0.693447	1.1925	0.957774	0.557305	1.20598	0.79419	1.15505	0.961914	0.727374	1.33404	0.721056	1.28323
571	9.07	9.69	34.41	25.51	16.6	sp|Q9CRD0|OCAD1_MOUSE	OCIA domain-containing protein 1 OS=Mus musculus GN=Ociad1 PE=1 SV=1	MOUSE	6			2.08719	0.0189238	1.70912	1.2212	3.56726	1.3868	0.00820383	1.20477	1.15108	1.67077	1.21897	0.0553396	1.22783	0.992786	1.49669	1.10131	0.35137	1.28941	0.854122	1.42004	1.07675	0.56185	1.38392	0.778043	1.49013	1.19868	0.0547546	1.20579	0.994105	1.44535	1.11475	0.180826	1.20477	0.925275	1.34301
572	9.07	9.61	34.56	15.63	13.79	sp|P80313|TCPH_MOUSE	T-complex protein 1 subunit eta OS=Mus musculus GN=Cct7 PE=1 SV=1	MOUSE	12			1.51277	0.0162677	1.34879	1.12158	2.0404	1.34592	0.0231569	1.26659	1.06263	1.70474	1.13987	0.131196	1.20519	0.945795	1.37376	1.09852	0.202345	1.17903	0.93171	1.29519	1.30517	0.307041	1.8261	0.714728	2.38337	1.0872	0.63901	1.53853	0.706646	1.67269	1.08747	0.497933	1.34338	0.809507	1.46089
573	9.07	9.24	47.67	38.95	31.98	sp|Q9DCJ5|NDUA8_MOUSE	NADH dehydrogenase [ubiquinone] 1 alpha subcomplex subunit 8 OS=Mus musculus GN=Ndufa8 PE=1 SV=3	MOUSE	8			1.21635	0.175723	1.42342	0.854525	1.73138	0.880693	0.217864	1.29697	0.679038	1.14223	1.08203	0.404751	1.29609	0.834844	1.40241	0.746798	0.132802	1.57341	0.474636	1.17502	1.10154	0.317257	1.29314	0.851831	1.42445	0.793832	0.0639456	1.2915	0.614659	1.02523	1.07853	0.729406	1.88411	0.572436	2.03208
574	9.03	9.32	16.99	9.669	8.287	sp|Q91ZA3|PCCA_MOUSE	Propionyl-CoA carboxylase alpha chain, mitochondrial OS=Mus musculus GN=Pcca PE=1 SV=2	MOUSE	5			1.00892	0.971516	1.91282	0.527451	1.92987	1.10364	0.410372	1.34728	0.819168	1.48691	1.17252	0.324501	1.48236	0.790985	1.7381	1.06903	0.621617	1.41481	0.7556	1.51248	0.997675	0.98882	1.54249	0.646795	1.53891	1.27234	0.256536	1.65791	0.767436	2.10943	1.18235	0.333255	1.52635	0.774623	1.80467
575	9.03	9.03	25.47	23.11	23.11	sp|Q9DCZ4|APOO_MOUSE	Apolipoprotein O OS=Mus musculus GN=Apoo PE=2 SV=1	MOUSE	5			1.28567	0.0754945	1.33957	0.959761	1.72225	0.981156	0.857573	1.31782	0.744527	1.29299	1.12148	0.33591	1.33812	0.838104	1.50068	0.824002	0.135632	1.33397	0.617707	1.09919	1.10051	0.280077	1.23742	0.889359	1.3618	1.03351	0.645318	1.2022	0.859682	1.2425	1.17127	0.126095	1.25559	0.932839	1.47064
576	8.99	9.6	14.13	9.615	4.904	sp|Q61330|CNTN2_MOUSE	Contactin-2 OS=Mus musculus GN=Cntn2 PE=1 SV=2	MOUSE	4			0.892258	0.367211	1.33124	0.670247	1.18781	0.79726	0.208417	1.48203	0.53795	1.18156	0.755315	0.358315	1.99446	0.378706	1.50645	0.907746	0.376246	1.28132	0.708445	1.16311	1.09842	0.432024	1.31361	0.836183	1.44289	0.971503	0.74985	1.23603	0.785989	1.2008	1.0559	0.642408	1.31306	0.804154	1.38645
577	8.98	10.12	48.09	36.07	26.23	sp|P61226|RAP2B_MOUSE	Ras-related protein Rap-2b OS=Mus musculus GN=Rap2b PE=1 SV=1	MOUSE	5			0.524555	0.0337411	1.75834	0.298324	0.922346	0.624143	0.0148367	1.37582	0.453651	0.858709	0.747992	0.158769	1.59368	0.469348	1.19206	0.876176	0.139333	1.22049	0.717887	1.06937	0.955262	0.55134	1.21601	0.785567	1.16161	0.819013	0.224481	1.47123	0.556685	1.20496	0.877873	0.273985	1.33035	0.65988	1.16788
578	8.97	9.14	15.83	12.02	9.018	sp|P63141|KCNA2_MOUSE	Potassium voltage-gated channel subfamily A member 2 OS=Mus musculus GN=Kcna2 PE=1 SV=1	MOUSE	5			0.978289	0.981735	38.7043	0.025276	37.864	0.825599	0.717373	7.23617	0.114093	5.97417	0.848857	0.699026	4.85385	0.174883	4.12022	0.742105	0.277263	2.38172	0.311583	1.76749	1.20704	0.14992	1.42577	0.84659	1.72095	0.853284	0.542553	2.556	0.333835	2.181	0.922346	0.46137	1.46922	0.62778	1.35513
579	8.93	28.13	51.55	45.07	38.87	sp|P08752|GNAI2_MOUSE	Guanine nucleotide-binding protein G(i) subunit alpha-2 OS=Mus musculus GN=Gnai2 PE=1 SV=5	MOUSE	22			0.987899	0.918833	1.41891	0.696237	1.40174	0.80376	0.231906	1.5922	0.504809	1.27975	0.954362	0.815038	1.79025	0.533089	1.70855	0.880689	0.439015	1.57495	0.559186	1.38704	1.06252	0.558412	1.34176	0.791887	1.42565	0.901595	0.525167	1.58366	0.569312	1.42782	1.14	0.217473	1.30719	0.872098	1.4902
580	8.92	9.53	10.16	8.13	8.13	sp|P17809|GTR1_MOUSE	Solute carrier family 2, facilitated glucose transporter member 1 OS=Mus musculus GN=Slc2a1 PE=1 SV=4	MOUSE	5			0.635804	0.116231	1.87545	0.339014	1.19242	0.643629	0.143444	1.96079	0.32825	1.26202	0.726183	0.149162	1.64567	0.44127	1.19505	0.775319	0.228207	1.64369	0.471695	1.27438	1.23285	0.0385459	1.21093	1.0181	1.4929	1.06358	0.434113	1.21777	0.873386	1.29519	1.07071	0.699181	1.57872	0.678213	1.69036
581	8.91	9.3	10.44	3.374	2.678	sp|Q6ZPE2|MTMR5_MOUSE	Myotubularin-related protein 5 OS=Mus musculus GN=Sbf1 PE=1 SV=2	MOUSE	5			0.999458	0.998113	1.71617	0.582375	1.71524	1.04939	0.845559	1.78615	0.587517	1.87437	1.07073	0.769758	1.72646	0.620189	1.84858	1.08163	0.804595	2.10122	0.51476	2.27274	0.910474	0.579536	1.47988	0.615234	1.34739	1.11351	0.588806	1.58541	0.702346	1.76537	0.918447	0.776727	2.01719	0.455311	1.85268
582	8.81	9.06	14.2	9.506	5.802	sp|Q80WG5|LRC8A_MOUSE	Leucine-rich repeat-containing protein 8A OS=Mus musculus GN=Lrrc8a PE=2 SV=1	MOUSE	4			0.9607	0.662773	1.303	0.737295	1.2518	0.846915	0.129248	1.28972	0.656665	1.09229	0.979216	0.927461	1.9656	0.498176	1.92475	1.19115	0.119007	1.29314	0.921125	1.54032	1.0735	0.701976	1.70883	0.628206	1.83443	1.09192	0.394481	1.32601	0.823459	1.4479	1.06902	0.460533	1.286	0.831271	1.37475
583	8.8	8.86	38.16	28.29	24.34	sp|Q9CQ92|FIS1_MOUSE	Mitochondrial fission 1 protein OS=Mus musculus GN=Fis1 PE=1 SV=1	MOUSE	4			1.84597	0.0522553	1.86365	0.990509	3.44024	0.999015	0.992513	1.31497	0.759727	1.31367	1.08832	0.631003	1.57224	0.69221	1.71111	0.980179	0.839952	1.29427	0.757321	1.26862	1.09995	0.331296	1.27049	0.865765	1.39748	0.995137	0.965594	1.34296	0.741005	1.33642	1.02962	0.899664	1.82846	0.563109	1.88262
584	8.73	8.81	59.6	44.44	44.44	sp|Q9CQ75|NDUA2_MOUSE	NADH dehydrogenase [ubiquinone] 1 alpha subcomplex subunit 2 OS=Mus musculus GN=Ndufa2 PE=1 SV=3	MOUSE	7			1.26206	0.119739	1.37609	0.917134	1.73672	0.946386	0.456703	1.1921	0.793884	1.12818	1.17795	0.25317	1.38564	0.850114	1.63222	0.87618	0.107691	1.18964	0.736509	1.04234	1.16873	0.0698917	1.19052	0.981695	1.39139	1.01931	0.788741	1.18995	0.856598	1.21292	1.13663	0.416126	1.45001	0.783878	1.64812
585	8.71	10.75	40.87	34.13	25	sp|P61294|RAB6B_MOUSE	Ras-related protein Rab-6B OS=Mus musculus GN=Rab6b PE=1 SV=1	MOUSE	7			1.08105	0.361381	1.25964	0.858223	1.36174	1.17436	0.171917	1.33135	0.882077	1.56348	1.20314	0.0851992	1.26152	0.953722	1.51779	1.20335	0.123527	1.31932	0.912104	1.5876	1.15759	0.136516	1.2591	0.919377	1.45752	1.0273	0.732274	1.25637	0.817672	1.29066	1.14126	0.234903	1.32799	0.859389	1.51558
586	8.69	8.77	17.58	13.46	11.81	sp|Q8VEK0|CC50A_MOUSE	Cell cycle control protein 50A OS=Mus musculus GN=Tmem30a PE=1 SV=1	MOUSE	4			1.02095	0.971876	5.60683	0.182091	5.7243	0.984429	0.958696	2.43046	0.405038	2.39262	0.987413	0.967957	2.52011	0.391813	2.48839	1.02228	0.942295	2.43991	0.418983	2.49426	0.993476	0.98229	2.37366	0.418542	2.35817	1.07109	0.794447	2.15499	0.497027	2.3082	1.1219	0.620322	1.94427	0.577031	2.18128
587	8.62	8.66	39.15	27.83	21.7	sp|Q8K3J1|NDUS8_MOUSE	NADH dehydrogenase [ubiquinone] iron-sulfur protein 8, mitochondrial OS=Mus musculus GN=Ndufs8 PE=1 SV=1	MOUSE	6			1.27623	0.0772969	1.34095	0.95173	1.71136	1.00137	0.991148	1.4373	0.696705	1.43927	0.917905	0.561389	1.51986	0.603941	1.39509	0.843472	0.178508	1.36289	0.618886	1.14956	0.988242	0.891836	1.28986	0.76616	1.2747	0.9034	0.356326	1.3461	0.671126	1.21606	1.07582	0.558486	1.42527	0.754823	1.53333
588	8.59	12.19	11.95	3.951	2	sp|Q9JMH9|MY18A_MOUSE	Unconventional myosin-XVIIIa OS=Mus musculus GN=Myo18a PE=1 SV=2	MOUSE	4			0.968743	0.780714	1.32034	0.73371	1.27907	1.17857	0.574768	2.02229	0.582788	2.38341	0.816197	0.254772	1.50086	0.54382	1.225	1.14687	0.655313	2.10202	0.545603	2.41074	0.859498	0.295263	1.39531	0.615989	1.19927	1.07287	0.684001	1.56176	0.686966	1.67557	1.03853	0.81201	1.51157	0.687051	1.56981
589	8.57	8.92	25.66	11.68	10.86	sp|P07724|ALBU_MOUSE	Serum albumin OS=Mus musculus GN=Alb PE=1 SV=3	MOUSE	5			0.864792	0.308499	1.39036	0.621993	1.20237	0.785134	0.294769	1.70167	0.461391	1.33604	0.726349	0.0881152	1.47513	0.492397	1.07146	0.744899	0.0373498	1.30869	0.569195	0.974842	0.863594	0.661564	2.2503	0.383768	1.94335	0.956907	0.690161	1.30735	0.731945	1.25101	0.807634	0.107705	1.32403	0.609981	1.06933
590	8.55	8.63	19.78	12.23	10.43	sp|P35802|GPM6A_MOUSE	Neuronal membrane glycoprotein M6-a OS=Mus musculus GN=Gpm6a PE=1 SV=1	MOUSE	11			0.338463	0.041887	2.78666	0.121458	0.94318	0.567522	0.0315545	1.6359	0.346918	0.928409	0.684551	0.160581	1.80724	0.378783	1.23715	0.750714	0.0739414	1.38696	0.541266	1.04121	0.990244	0.943821	1.40532	0.704641	1.39161	0.760695	0.0197746	1.23164	0.61763	0.936899	0.950936	0.706786	1.38356	0.687309	1.31568
591	8.52	8.8	40.36	30.04	18.39	sp|Q9R0P9|UCHL1_MOUSE	Ubiquitin carboxyl-terminal hydrolase isozyme L1 OS=Mus musculus GN=Uchl1 PE=1 SV=1	MOUSE	5			0.851433	0.152308	1.27767	0.666396	1.08785	1.28059	0.0172111	1.19898	1.06807	1.5354	0.891904	0.376675	1.35427	0.658585	1.20788	1.25742	0.052087	1.26129	0.99693	1.58598	0.760362	0.0980254	1.41461	0.537505	1.07562	1.2759	0.0727483	1.31834	0.967807	1.68207	0.649776	0.0116532	1.33076	0.488276	0.864694
592	8.49	9.5	11.33	5.542	4.715	sp|P70232|CHL1_MOUSE	Neural cell adhesion molecule L1-like protein OS=Mus musculus GN=Chl1 PE=1 SV=2	MOUSE	6			1.76316	0.0177193	1.49916	1.1761	2.64326	1.21934	0.238179	1.48792	0.819499	1.81428	1.11581	0.610619	1.7359	0.642784	1.93693	1.13495	0.483864	1.57768	0.719382	1.79059	1.33454	0.123718	1.50978	0.88393	2.01485	1.07763	0.700252	1.65133	0.652584	1.77953	1.26552	0.297799	1.72746	0.732593	2.18614
593	8.48	8.52	26.07	20.62	18.68	sp|P20108|PRDX3_MOUSE	Thioredoxin-dependent peroxide reductase, mitochondrial OS=Mus musculus GN=Prdx3 PE=1 SV=1	MOUSE	5			1.26865	0.200859	1.58963	0.798077	2.01667	1.35956	0.0316091	1.29171	1.05252	1.75616	0.890988	0.570534	1.78313	0.499676	1.58875	1.21695	0.16529	1.40793	0.864358	1.71338	0.928885	0.419423	1.2859	0.722363	1.19445	1.40268	0.0284302	1.31091	1.07	1.83879	0.893245	0.471061	1.54765	0.57716	1.38243
594	8.46	8.54	15.44	14.46	14.46	sp|Q8BLF1|NCEH1_MOUSE	Neutral cholesterol ester hydrolase 1 OS=Mus musculus GN=Nceh1 PE=1 SV=1	MOUSE	5			0.839218	0.183059	1.38182	0.607326	1.15965	1.00946	0.906602	1.26472	0.798167	1.27668	0.929728	0.496401	1.35035	0.688512	1.25545	0.861834	0.355803	1.54413	0.558135	1.33079	1.06101	0.479752	1.26377	0.839554	1.34087	0.966272	0.673221	1.26426	0.7643	1.22162	0.936221	0.640368	1.49931	0.624436	1.40368
595	8.44	8.58	20.37	12.59	12.59	sp|Q9D8N0|EF1G_MOUSE	Elongation factor 1-gamma OS=Mus musculus GN=Eef1g PE=1 SV=3	MOUSE	5			1.7798	0.136245	2.47622	0.718757	4.40719	1.35058	0.229271	1.88741	0.715573	2.54908	1.18348	0.459316	1.8833	0.628409	2.22884	1.36338	0.092026	1.49671	0.910914	2.04059	0.898971	0.418786	1.43688	0.625639	1.29172	0.962212	0.843332	1.76699	0.544547	1.70022	1.12865	0.464406	1.58493	0.712117	1.78884
596	8.43	8.86	52.63	52.63	38.16	sp|Q9CPQ1|COX6C_MOUSE	Cytochrome c oxidase subunit 6C OS=Mus musculus GN=Cox6c PE=1 SV=3	MOUSE	7			1.6181	0.000598386	1.17493	1.37718	1.90116	1.08249	0.259371	1.17379	0.922223	1.27062	1.19314	0.184572	1.34328	0.888223	1.60272	0.837115	0.315832	1.50716	0.555425	1.26166	1.07358	0.307092	1.17416	0.914341	1.26055	0.978966	0.746463	1.17345	0.834261	1.14877	1.16781	0.0556775	1.17429	0.994478	1.37134
597	8.41	17.99	25.72	15.3	10.89	sp|Q8BZ98|DYN3_MOUSE	Dynamin-3 OS=Mus musculus GN=Dnm3 PE=1 SV=1	MOUSE	11			0.973425	0.865968	1.47668	0.659197	1.43744	0.910402	0.40538	1.30435	0.697972	1.18749	0.866147	0.0905018	1.19301	0.726017	1.03332	0.976548	0.791148	1.24407	0.784959	1.2149	1.01369	0.860841	1.20853	0.838778	1.22507	1.0886	0.513933	1.36459	0.79775	1.48548	0.806832	0.0176025	1.17168	0.68861	0.945349
598	8.37	8.39	19.01	17.49	15.59	sp|O88441|MTX2_MOUSE	Metaxin-2 OS=Mus musculus GN=Mtx2 PE=1 SV=1	MOUSE	5			1.49551	0.115304	1.74527	0.856891	2.61006	0.964015	0.702532	1.28131	0.752368	1.2352	0.952579	0.511846	1.20628	0.789682	1.14908	0.713566	0.254231	2.02242	0.352828	1.44313	0.916854	0.522055	1.41039	0.650073	1.29312	0.83099	0.156387	1.34306	0.618728	1.11607	0.910449	0.379236	1.30173	0.699414	1.18516
599	8.36	9.32	13.96	8.604	7.193	sp|P0C192|LRC4B_MOUSE	Leucine-rich repeat-containing protein 4B OS=Mus musculus GN=Lrrc4b PE=1 SV=1	MOUSE	5			1.19227	0.445505	1.72669	0.690493	2.05867	1.08189	0.321395	1.20196	0.90011	1.30039	1.15015	0.115977	1.20849	0.951723	1.38995	0.84243	0.0528801	1.19079	0.707453	1.00316	0.967539	0.687114	1.21978	0.793207	1.18019	0.951838	0.796	1.59265	0.597645	1.51594	0.934113	0.480158	1.25836	0.742325	1.17545
600	8.34	23.12	47.08	39.83	31.48	sp|P21278|GNA11_MOUSE	Guanine nucleotide-binding protein subunit alpha-11 OS=Mus musculus GN=Gna11 PE=1 SV=1	MOUSE	10			0.920485	0.78412	2.19261	0.419812	2.01827	0.980656	0.900699	1.5039	0.652076	1.47481	1.08067	0.656049	1.56571	0.690213	1.69202	1.03072	0.746038	1.27383	0.809149	1.31297	1.11007	0.657156	1.83227	0.605842	2.03394	0.808579	0.32044	1.68286	0.480478	1.36073	1.0679	0.658899	1.46683	0.72803	1.56643
601	8.34	9.04	12.42	4.949	3.641	sp|Q91Z67|SRGP2_MOUSE	SLIT-ROBO Rho GTPase-activating protein 2 OS=Mus musculus GN=Srgap2 PE=1 SV=2	MOUSE	4			1.33248	0.0519	1.3375	0.996247	1.78219	1.30182	0.138259	1.48609	0.876004	1.93463	1.06105	0.765465	1.67387	0.633888	1.77606	1.0494	0.750135	1.4804	0.708862	1.55353	0.962951	0.82904	1.57576	0.611102	1.51738	0.967424	0.771926	1.34502	0.719261	1.30121	0.894186	0.358464	1.34919	0.662758	1.20643
602	8.31	8.87	14.22	6.87	4.485	sp|F8VPU2|FARP1_MOUSE	FERM, RhoGEF and pleckstrin domain-containing protein 1 OS=Mus musculus GN=Farp1 PE=1 SV=1	MOUSE	5			1.234	0.151325	1.36175	0.90619	1.6804	1.32763	0.0392456	1.30335	1.01863	1.73036	0.963222	0.707782	1.25476	0.767655	1.20861	1.03832	0.658409	1.21248	0.856355	1.25894	1.02033	0.842466	1.25966	0.81001	1.28527	1.02092	0.873811	1.34618	0.758386	1.37434	1.02643	0.801894	1.26714	0.810041	1.30063
603	8.31	8.46	19.06	11.54	9.128	sp|Q5RKR3|ISLR2_MOUSE	Immunoglobulin superfamily containing leucine-rich repeat protein 2 OS=Mus musculus GN=Islr2 PE=1 SV=1	MOUSE	4			1.23652	0.139529	1.36468	0.906086	1.68746	1.14774	0.427052	1.50682	0.761694	1.72944	1.15195	0.135335	1.2268	0.938988	1.41321	1.12095	0.510847	1.51423	0.74028	1.69738	0.964309	0.560155	1.16161	0.830148	1.12015	1.04374	0.702033	1.31203	0.795515	1.36942	0.979684	0.883519	1.40821	0.695693	1.3796
604	8.3	11.47	11.34	4.164	3.523	sp|Q8CGM1|BAI2_MOUSE	Brain-specific angiogenesis inhibitor 2 OS=Mus musculus GN=Bai2 PE=1 SV=2	MOUSE	5			0.994719	0.968666	1.42149	0.699771	1.41398	1.23729	0.162026	1.41229	0.876085	1.74741	1.11483	0.529782	1.5514	0.718595	1.72954	1.18764	0.213543	1.38133	0.85978	1.64052	1.166	0.221395	1.34259	0.868474	1.56546	1.16048	0.335094	1.45846	0.795689	1.69252	1.11583	0.506647	1.51832	0.734909	1.69419
605	8.3	8.35	37.26	25.1	17.11	sp|Q61792|LASP1_MOUSE	LIM and SH3 domain protein 1 OS=Mus musculus GN=Lasp1 PE=1 SV=1	MOUSE	5			0.854735	0.172009	1.32259	0.646261	1.13046	1.05538	0.644296	1.39844	0.754686	1.47589	0.864611	0.164115	1.28722	0.671688	1.11295	1.11626	0.401384	1.43172	0.779665	1.59818	0.750067	0.0264896	1.25103	0.599557	0.938359	1.0407	0.625252	1.26373	0.82352	1.31517	0.838158	0.117209	1.29375	0.647851	1.08437
606	8.28	9.27	16.11	5.705	4.251	sp|Q8R3S6|EXOC1_MOUSE	Exocyst complex component 1 OS=Mus musculus GN=Exoc1 PE=1 SV=4	MOUSE	4			1.02898	0.902723	1.77062	0.581142	1.82193	1.0995	0.534998	1.44234	0.762304	1.58585	1.12214	0.264182	1.26573	0.886556	1.42033	1.10276	0.432796	1.34305	0.821082	1.48106	0.938047	0.61781	1.36254	0.688452	1.27813	1.04996	0.735412	1.42015	0.739333	1.4911	0.900023	0.276345	1.24821	0.721053	1.12342
607	8.28	8.51	28.15	20.74	16.3	sp|Q9DC07|LNEBL_MOUSE	LIM zinc-binding domain-containing Nebulette OS=Mus musculus GN=Nebl PE=2 SV=1	MOUSE	4			0.558285	0.0027287	1.27777	0.43692	0.71336	0.66288	0.00378347	1.20791	0.548781	0.800702	0.848517	0.0587764	1.19008	0.712991	1.0098	0.807943	0.0512202	1.23993	0.651607	1.00179	1.13227	0.118178	1.18978	0.951668	1.34715	1.00563	0.933024	1.19021	0.844913	1.19691	1.10752	0.178434	1.18996	0.930719	1.3179
608	8.27	8.66	14.57	5.408	5.408	sp|Q91V92|ACLY_MOUSE	ATP-citrate synthase OS=Mus musculus GN=Acly PE=1 SV=1	MOUSE	5			1.24351	0.28331	1.62998	0.762899	2.0269	1.14759	0.29287	1.37136	0.836821	1.57376	1.19189	0.131763	1.29414	0.920994	1.54247	0.993961	0.977141	1.73594	0.572579	1.72545	1.00404	0.954718	1.2037	0.834132	1.20857	1.15012	0.100284	1.20002	0.958413	1.38017	0.949448	0.675196	1.37592	0.690045	1.30637
609	8.25	10.19	28.21	18.5	15.67	sp|P48036|ANXA5_MOUSE	Annexin A5 OS=Mus musculus GN=Anxa5 PE=1 SV=1	MOUSE	6			0.980463	0.774384	1.19554	0.820102	1.17218	0.569128	0.00292235	1.27309	0.447045	0.72455	0.618621	0.0383861	1.55037	0.399015	0.959092	0.720669	0.00663667	1.19217	0.604501	0.859161	0.974567	0.706227	1.19315	0.816803	1.1628	0.806449	0.0292528	1.19676	0.673859	0.965126	0.739274	0.0134069	1.21946	0.60623	0.901517
610	8.23	8.55	19.62	15.24	15.05	sp|O35633|VIAAT_MOUSE	Vesicular inhibitory amino acid transporter OS=Mus musculus GN=Slc32a1 PE=1 SV=3	MOUSE	6			0.737496	0.151589	1.65919	0.444493	1.22364	0.784687	0.0568732	1.29135	0.607647	1.01331	1.00578	0.975403	1.73039	0.581247	1.7404	0.997752	0.988386	1.57329	0.634183	1.56975	1.0094	0.930315	1.36793	0.737898	1.38079	0.989015	0.908453	1.32478	0.746551	1.31023	1.03444	0.848463	1.67813	0.616423	1.73593
611	8.23	8.23	22.42	15.72	12.89	sp|Q8R464|CADM4_MOUSE	Cell adhesion molecule 4 OS=Mus musculus GN=Cadm4 PE=1 SV=1	MOUSE	5			0.645774	0.0730878	1.67069	0.386532	1.07889	0.734189	0.232509	1.93281	0.379855	1.41905	0.893345	0.657822	2.08051	0.429387	1.85861	0.794623	0.669921	4.72964	0.168009	3.75828	1.06449	0.678362	1.54437	0.689272	1.64397	0.949026	0.585744	1.31459	0.72192	1.24758	1.0979	0.535982	1.53179	0.716747	1.68175
612	8.21	8.46	24.3	11.59	8.411	sp|Q9QXY6|EHD3_MOUSE	EH domain-containing protein 3 OS=Mus musculus GN=Ehd3 PE=1 SV=2	MOUSE	4			0.931547	0.531301	1.37682	0.676591	1.28258	1.05949	0.597203	1.36632	0.775433	1.4476	0.853057	0.317522	1.52614	0.558962	1.30189	1.14635	0.155739	1.25912	0.910437	1.44339	0.917416	0.711059	1.96063	0.467918	1.79872	1.11974	0.436396	1.49444	0.74927	1.67338	0.843952	0.302595	1.54464	0.546374	1.3036
613	8.2	8.34	26.78	22.18	17.15	sp|Q9D1G5|LRC57_MOUSE	Leucine-rich repeat-containing protein 57 OS=Mus musculus GN=Lrrc57 PE=2 SV=1	MOUSE	4			0.633592	0.0649501	1.65127	0.3837	1.04623	0.802844	0.0718571	1.28492	0.624819	1.03159	0.850101	0.221594	1.36571	0.62246	1.16099	0.849386	0.508134	1.86699	0.454948	1.5858	1.05165	0.514885	1.21641	0.864551	1.27924	0.83427	0.233396	1.43138	0.582844	1.19416	1.00078	0.993023	1.26066	0.793852	1.26164
614	8.19	8.29	20.22	18.05	14.08	sp|P60202|MYPR_MOUSE	Myelin proteolipid protein OS=Mus musculus GN=Plp1 PE=1 SV=2	MOUSE	4			0.263457	0.0326504	3.1716	0.0830675	0.835579	0.448269	0.000884042	1.28467	0.348937	0.575878	0.727772	0.0436392	1.35397	0.537509	0.985382	0.719325	0.194695	1.79994	0.399639	1.29474	1.20872	0.0811576	1.25464	0.963404	1.51651	1.11891	0.554144	1.62205	0.689816	1.81493	0.784009	0.0414937	1.2562	0.624109	0.984876
615	8.18	14.89	12.55	2.477	1.551	sp|E9Q401|RYR2_MOUSE	Ryanodine receptor 2 OS=Mus musculus GN=Ryr2 PE=1 SV=1	MOUSE	6			0.752214	0.20927	1.64126	0.458315	1.23458	0.868072	0.231853	1.29733	0.66912	1.12618	1.01188	0.949689	1.55177	0.652083	1.57021	0.921932	0.568858	1.3911	0.662737	1.2825	0.937318	0.621117	1.35542	0.691535	1.27046	0.855421	0.421212	1.55692	0.54943	1.33183	1.0264	0.844778	1.36605	0.751364	1.40212
616	8.17	8.32	18.55	11.47	10.13	sp|Q8R1Q8|DC1L1_MOUSE	Cytoplasmic dynein 1 light intermediate chain 1 OS=Mus musculus GN=Dync1li1 PE=1 SV=1	MOUSE	4			1.4051	0.122771	1.62231	0.866113	2.2795	1.19243	0.359458	1.60383	0.74349	1.91246	1.0391	0.849595	1.69284	0.613819	1.75902	1.09487	0.522508	1.43256	0.76428	1.56847	0.983093	0.902471	1.43723	0.684021	1.41293	1.23486	0.256772	1.55747	0.792863	1.92327	0.990352	0.968014	1.87911	0.527032	1.86098
617	8.17	8.32	31	20.3	14.39	sp|P53810|PIPNA_MOUSE	Phosphatidylinositol transfer protein alpha isoform OS=Mus musculus GN=Pitpna PE=1 SV=2	MOUSE	4			0.824749	0.076542	1.25955	0.654794	1.03882	1.06706	0.620771	1.45598	0.732882	1.55361	0.71351	0.144625	1.72904	0.412662	1.23369	1.14596	0.270857	1.37985	0.830494	1.58125	0.73602	0.305061	2.20415	0.333925	1.6223	1.18921	0.19149	1.38842	0.856524	1.65113	0.811969	0.0908484	1.30918	0.620213	1.06301
618	8.17	8.27	13.98	7.661	5.645	sp|Q9R1R2|TRIM3_MOUSE	Tripartite motif-containing protein 3 OS=Mus musculus GN=Trim3 PE=1 SV=1	MOUSE	4			1.42354	0.0337274	1.3674	1.04106	1.94655	1.29695	0.0870527	1.36988	0.946762	1.77668	0.995029	0.936196	1.16444	0.854511	1.15865	1.16138	0.170738	1.27198	0.913053	1.47725	0.997597	0.975121	1.20769	0.82604	1.20479	1.12521	0.100264	1.16261	0.967828	1.30818	0.99857	0.98168	1.16464	0.857408	1.16297
619	8.17	8.24	21.1	15.62	15.62	sp|P97792|CXAR_MOUSE	Coxsackievirus and adenovirus receptor homolog OS=Mus musculus GN=Cxadr PE=1 SV=1	MOUSE	7			5.06132	0.00131011	1.54882	3.26785	7.83908	3.51651	0.000808849	1.33401	2.63604	4.69107	3.09761	0.00316188	1.50982	2.05164	4.67685	1.6574	0.0670407	1.77041	0.936163	2.93427	1.07226	0.402754	1.25658	0.853315	1.34737	1.12287	0.26437	1.30901	0.8578	1.46984	1.03951	0.624271	1.2544	0.82869	1.30396
620	8.14	8.22	28.1	23.72	18.25	sp|Q9ER00|STX12_MOUSE	Syntaxin-12 OS=Mus musculus GN=Stx12 PE=1 SV=1	MOUSE	5			1.45527	0.0507761	1.45865	0.997681	2.12274	1.08839	0.655177	1.72554	0.630757	1.87807	1.07858	0.582696	1.48004	0.728746	1.59634	1.1208	0.636718	1.99959	0.560517	2.24114	1.107	0.428392	1.42495	0.776871	1.57741	1.09301	0.596901	1.61597	0.676378	1.76627	1.23772	0.0626829	1.26402	0.979193	1.56451
621	8.11	8.4	23.9	8.333	8.333	sp|P29341|PABP1_MOUSE	Polyadenylate-binding protein 1 OS=Mus musculus GN=Pabpc1 PE=1 SV=2	MOUSE	5			1.35826	0.304341	2.19936	0.617573	2.9873	1.02831	0.723431	1.25678	0.818212	1.29237	1.0152	0.873147	1.3182	0.770136	1.33824	1.0452	0.583834	1.25846	0.83054	1.31535	0.977347	0.847053	1.41487	0.690766	1.38282	1.13069	0.184274	1.25545	0.900633	1.41953	0.963257	0.708474	1.33591	0.721047	1.28683
622	8.1	8.94	11.94	4.673	4.154	sp|Q61768|KINH_MOUSE	Kinesin-1 heavy chain OS=Mus musculus GN=Kif5b PE=1 SV=3	MOUSE	4			0.798801	0.635642	83.9616	0.00951388	67.0686	0.983316	0.976734	346.104	0.0028411	340.33	0.838454	0.365588	4.25656	0.196979	3.56894	0.952097	0.823704	8.97489	0.106085	8.54496	0.71886	0.331718	11.1039	0.0647392	7.98217	0.986674	0.926475	4.34629	0.227015	4.28837	0.863611	0.423302	4.30906	0.200418	3.72135
623	8.08	9.23	14.88	11.57	7.769	sp|Q3TY86|AIFM3_MOUSE	Apoptosis-inducing factor 3 OS=Mus musculus GN=Aifm3 PE=2 SV=1	MOUSE	4			0.629859	0.0358533	1.49869	0.420274	0.943962	0.511501	0.00669391	1.37287	0.372577	0.702227	0.658403	0.0152317	1.30338	0.505151	0.858148	0.80578	0.623804	3.5302	0.228253	2.84456	1.15436	0.54237	1.9475	0.59274	2.24812	0.846411	0.122556	1.28229	0.660076	1.08535	1.09276	0.547454	1.51816	0.719789	1.65898
624	8.08	8.15	12.98	7.522	6.342	sp|P37040|NCPR_MOUSE	NADPH--cytochrome P450 reductase OS=Mus musculus GN=Por PE=1 SV=2	MOUSE	4			0.887847	0.32835	1.34566	0.659787	1.19474	0.851345	0.120538	1.25494	0.678393	1.06839	0.862198	0.193007	1.30119	0.662624	1.12188	0.863292	0.618596	2.13262	0.404804	1.84107	0.830907	0.299313	1.53966	0.539668	1.27932	0.899345	0.364703	1.3341	0.674121	1.19982	0.999086	0.995729	1.56241	0.639453	1.56098
625	8.08	8.08	44.66	38.83	38.83	sp|P62806|H4_MOUSE	Histone H4 OS=Mus musculus GN=Hist1h4a PE=1 SV=2	MOUSE	4			2.07526	0.00562082	1.38356	1.49995	2.87124	1.55018	0.0101902	1.27179	1.2189	1.97151	0.979026	0.798557	1.27376	0.768608	1.24705	0.987885	0.88276	1.27355	0.775695	1.25812	1.37136	0.0679747	1.43213	0.957565	1.96398	1.3275	0.0933382	1.44916	0.916049	1.92376	1.1441	0.318269	1.43154	0.799213	1.63782
626	8.07	10.58	10.75	2.267	1.837	sp|P70398|USP9X_MOUSE	Probable ubiquitin carboxyl-terminal hydrolase FAF-X OS=Mus musculus GN=Usp9x PE=1 SV=2	MOUSE	5			1.22433	0.468107	1.94068	0.630875	2.37603	1.24685	0.164687	1.41715	0.879828	1.76698	1.09351	0.661974	1.6406	0.666534	1.79402	1.17755	0.416999	1.60824	0.732198	1.89378	1.25109	0.263572	1.58	0.791831	1.97673	1.19204	0.307094	1.4877	0.801262	1.7734	1.12127	0.59394	1.67725	0.668515	1.88065
627	8.06	10.19	34.92	30.69	25.93	sp|P08556|RASN_MOUSE	GTPase NRas OS=Mus musculus GN=Nras PE=2 SV=1	MOUSE	5			0.894187					1.02063					1.11923					1.23574					1.24533					0.911211					1.17226
628	8.06	8.16	13.87	8.029	7.299	sp|A2A699|F1712_MOUSE	Protein FAM171A2 OS=Mus musculus GN=Fam171a2 PE=1 SV=1	MOUSE	4			0.885836	0.194508	1.2413	0.713636	1.09959	0.932678	0.604914	1.41206	0.660509	1.317	0.874344	0.441566	1.54781	0.564891	1.35332	1.01552	0.828734	1.20346	0.843836	1.22214	0.985662	0.940539	1.65702	0.594839	1.63326	1.04285	0.640731	1.25995	0.827691	1.31393	1.0428	0.809048	1.56944	0.664443	1.63661
629	8.06	8.09	18.28	14.4	12.74	sp|Q9QYA2|TOM40_MOUSE	Mitochondrial import receptor subunit TOM40 homolog OS=Mus musculus GN=Tomm40 PE=1 SV=3	MOUSE	4			2.48398	0.00195168	1.32457	1.87532	3.2902	1.3621	0.0575066	1.38734	0.981806	1.8897	1.43381	0.0832853	1.56527	0.916015	2.24431	1.07867	0.723957	1.86111	0.579584	2.00753	0.897532	0.328329	1.34359	0.66801	1.20591	0.801338	0.167821	1.4757	0.543022	1.18254	1.167	0.504257	1.91454	0.609548	2.23428
630	8.04	8.37	21.84	9.223	9.223	sp|P16460|ASSY_MOUSE	Argininosuccinate synthase OS=Mus musculus GN=Ass1 PE=1 SV=1	MOUSE	5			0.653525	0.00355139	1.21177	0.539312	0.791925	0.835594	0.354793	1.61105	0.518663	1.34619	0.805083	0.0460775	1.23451	0.652146	0.993885	0.760467	0.130896	1.4933	0.509251	1.13561	1.14498	0.118956	1.20916	0.946923	1.38446	0.971079	0.801164	1.35357	0.717421	1.31442	1.22369	0.458277	1.98067	0.617819	2.42373
631	8.04	8.18	23.66	21.88	15.63	sp|P48774|GSTM5_MOUSE	Glutathione S-transferase Mu 5 OS=Mus musculus GN=Gstm5 PE=1 SV=1	MOUSE	4			0.888158	0.427995	1.4243	0.623575	1.265	0.937331	0.570484	1.3155	0.712528	1.23306	0.908761	0.477942	1.37833	0.659321	1.25257	1.1291	0.28773	1.30017	0.868424	1.46803	0.937328	0.584504	1.3296	0.70497	1.24627	1.15942	0.133748	1.23696	0.937316	1.43415	0.882002	0.311429	1.33214	0.662095	1.17495
632	8.03	8.23	25.91	15.01	15.01	sp|Q8R570|SNP47_MOUSE	Synaptosomal-associated protein 47 OS=Mus musculus GN=Snap47 PE=1 SV=1	MOUSE	4			1.19219	0.578339	2.24283	0.531555	2.67387	0.932178	0.731853	1.69976	0.548417	1.58448	1.12169	0.377529	1.37917	0.813304	1.547	0.992012	0.918917	1.22804	0.807799	1.21823	1.06615	0.850941	2.42865	0.438991	2.58932	0.886155	0.688194	2.17527	0.407377	1.92763	0.978078	0.92961	1.92402	0.508352	1.88184
633	8.02	8.49	43.55	28.49	25.81	sp|Q9D6J5|NDUB8_MOUSE	NADH dehydrogenase [ubiquinone] 1 beta subcomplex subunit 8, mitochondrial OS=Mus musculus GN=Ndufb8 PE=1 SV=1	MOUSE	6			1.37604	0.157455	1.71891	0.800531	2.36529	1.0384	0.720547	1.35668	0.765395	1.40878	1.12313	0.260584	1.30622	0.859832	1.46705	0.919828	0.344612	1.26821	0.725297	1.16654	1.01208	0.927867	1.47469	0.686298	1.4925	0.846396	0.363757	1.64342	0.515021	1.39099	1.14677	0.233514	1.34029	0.855613	1.53701
634	8.01	9.54	28.72	18.09	16.22	sp|P61164|ACTZ_MOUSE	Alpha-centractin OS=Mus musculus GN=Actr1a PE=2 SV=1	MOUSE	5			1.26525	0.334504	2.23197	0.566877	2.824	1.25596	0.476088	3.08755	0.406783	3.87785	1.11222	0.409473	1.55622	0.714696	1.73086	1.22167	0.340801	2.00356	0.609749	2.44768	1.08069	0.653064	1.89328	0.570804	2.04606	1.27162	0.111121	1.45767	0.872366	1.85361	1.02121	0.908307	2.00063	0.510443	2.04306
635	8.01	8.22	14.94	7.47	6.555	sp|P50544|ACADV_MOUSE	Very long-chain specific acyl-CoA dehydrogenase, mitochondrial OS=Mus musculus GN=Acadvl PE=1 SV=3	MOUSE	4			1.89749	0.0185357	1.54713	1.22645	2.93567	0.975407	0.775572	1.28927	0.75656	1.25756	0.994666	0.948158	1.2726	0.781604	1.26581	0.797029	0.397052	2.08032	0.383127	1.65808	0.951417	0.840814	2.06294	0.461194	1.96272	0.963568	0.850021	1.77433	0.543061	1.70969	0.949174	0.760674	1.64482	0.577069	1.56122
636	8	73.31	60.71	54.02	54.02	sp|P68368|TBA4A_MOUSE	Tubulin alpha-4A chain OS=Mus musculus GN=Tuba4a PE=1 SV=1	MOUSE	84			0.588544	0.0460859	1.66985	0.352452	0.982784	0.626941	0.0237013	1.41713	0.442402	0.888458	0.611525	0.0153238	1.3668	0.447414	0.835832	0.899766	0.251304	1.26753	0.709858	1.14048	0.787844	0.0476681	1.26342	0.62358	0.995378	1.2172	0.0774783	1.26702	0.96068	1.54223	0.648088	0.00976014	1.26396	0.512743	0.819159
637	8	20.05	58.21	55.72	48.76	sp|Q9D1G1|RAB1B_MOUSE	Ras-related protein Rab-1B OS=Mus musculus GN=Rab1b PE=1 SV=1	MOUSE	11			0.682442	0.130079	1.79851	0.379449	1.22738	0.961286	0.814467	1.63342	0.588512	1.57018	1.15884	0.163178	1.29053	0.897953	1.49551	1.066	0.73202	1.71784	0.620547	1.83121	1.01926	0.867524	1.39713	0.729538	1.42404	1.11969	0.253035	1.29037	0.867728	1.44482	1.04261	0.761047	1.48993	0.699771	1.55342
638	8	13.04	18.05	12.59	11.65	sp|O35874|SATT_MOUSE	Neutral amino acid transporter A OS=Mus musculus GN=Slc1a4 PE=1 SV=1	MOUSE	9			0.92337	0.651281	1.9193	0.481098	1.77222	0.993346	0.947182	1.46821	0.67657	1.45844	0.98513	0.945667	2.31118	0.426245	2.27681	0.966461	0.730181	1.44835	0.667282	1.39978	1.29445	0.0995773	1.46139	0.885769	1.8917	0.761768	0.153591	1.68358	0.452469	1.2825	1.1232	0.316843	1.45919	0.769743	1.63895
639	8	8.27	13.14	6.495	4.683	sp|P58021|TM9S2_MOUSE	Transmembrane 9 superfamily member 2 OS=Mus musculus GN=Tm9sf2 PE=2 SV=1	MOUSE	4			0.723528	0.0252985	1.29431	0.559007	0.936469	1.09132	0.553089	1.4552	0.749943	1.5881	1.01133	0.957088	1.72636	0.585812	1.74592	1.10951	0.532621	1.52641	0.726874	1.69357	1.0357	0.785118	1.39651	0.741634	1.44637	0.933389	0.708651	1.61081	0.579452	1.50351	1.08911	0.539957	1.42482	0.764382	1.55179
640	8	8.17	26.91	16.87	16.87	sp|P62754|RS6_MOUSE	40S ribosomal protein S6 OS=Mus musculus GN=Rps6 PE=1 SV=1	MOUSE	4			1.72598	0.0720389	1.88993	0.913252	3.26198	1.1899	0.192971	1.392	0.85481	1.65635	1.4298	0.0533242	1.44351	0.990506	2.06393	1.09249	0.634011	1.70409	0.641101	1.8617	1.12266	0.296061	1.33865	0.838647	1.50285	0.972601	0.835178	1.47673	0.658616	1.43627	1.0195	0.874145	1.42836	0.713754	1.45621
641	8	8.05	35.33	26.63	26.63	sp|Q9CPR4|RL17_MOUSE	60S ribosomal protein L17 OS=Mus musculus GN=Rpl17 PE=2 SV=3	MOUSE	4			1.36584	0.398308	3.5228	0.387714	4.81157	1.12603	0.576056	2.16314	0.520554	2.43575	1.33457	0.16678	1.79096	0.745169	2.39015	0.888269	0.441501	1.70818	0.520009	1.51732	1.01225	0.956173	2.32721	0.434965	2.35572	0.948892	0.595137	1.43405	0.661687	1.36076	1.23504	0.266485	1.81336	0.68108	2.23958
642	8	8.03	22.22	20.09	20.09	sp|Q4VAE3|TMM65_MOUSE	Transmembrane protein 65 OS=Mus musculus GN=Tmem65 PE=2 SV=1	MOUSE	4			1.33943	0.185858	1.72275	0.777497	2.3075	1.03757	0.642955	1.25668	0.825642	1.30389	1.047	0.760113	1.54815	0.67629	1.62091	0.92791	0.41558	1.28746	0.720728	1.19465	0.994684	0.945979	1.25926	0.789895	1.25257	0.951903	0.544716	1.25899	0.756082	1.19844	1.06426	0.448415	1.2559	0.84741	1.33661
643	8	8.02	25.58	18.99	18.99	sp|Q9QXV0|PCSK1_MOUSE	ProSAAS OS=Mus musculus GN=Pcsk1n PE=1 SV=2	MOUSE	4			0.816623	0.168176	1.42811	0.571822	1.16623	0.860719	0.150437	1.28197	0.671404	1.10341	0.778418	0.0387337	1.25359	0.620949	0.975821	1.03251	0.684131	1.25472	0.822901	1.29551	0.749455	0.0365976	1.28978	0.581072	0.966633	1.14576	0.152217	1.25453	0.913301	1.43739	0.772457	0.0996118	1.41687	0.545185	1.09447
644	8	8.02	35.77	32.85	32.85	sp|Q9CR61|NDUB7_MOUSE	NADH dehydrogenase [ubiquinone] 1 beta subcomplex subunit 7 OS=Mus musculus GN=Ndufb7 PE=1 SV=3	MOUSE	5			1.43175	0.262325	2.29208	0.624651	3.28168	0.950104	0.717043	1.50513	0.631245	1.43003	0.997269	0.984501	1.51101	0.66	1.50689	0.780231	0.051469	1.28543	0.60698	1.00293	1.04565	0.813252	1.73497	0.602688	1.81417	0.930099	0.442719	1.29878	0.716134	1.20799	1.00784	0.963921	1.65914	0.607449	1.67216
645	7.97	28.42	39.7	30.25	25.9	sp|Q923T9|KCC2G_MOUSE	Calcium/calmodulin-dependent protein kinase type II subunit gamma OS=Mus musculus GN=Camk2g PE=1 SV=1	MOUSE	21			0.792188	0.224589	1.78108	0.444779	1.41095	0.848413	0.183377	1.42406	0.595769	1.2082	1.2225	0.135736	1.42731	0.856509	1.74489	1.09479	0.38578	1.42479	0.768386	1.55985	0.998061	0.983391	1.42678	0.699519	1.42402	1.14638	0.239552	1.42614	0.803839	1.6349	1.05575	0.577643	1.42515	0.7408	1.50461
646	7.97	7.97	15.45	10.6	10.6	sp|Q9QZI8|SERC1_MOUSE	Serine incorporator 1 OS=Mus musculus GN=Serinc1 PE=1 SV=1	MOUSE	5			0.947759	0.589697	1.43743	0.659342	1.36234	1.16469	0.624275	3.13974	0.37095	3.65682	1.04702	0.841529	2.38933	0.438205	2.50167	0.968406	0.877806	2.21089	0.438016	2.14104	0.868262	0.341525	1.63437	0.531253	1.41906	1.0104	0.960168	2.20258	0.458733	2.22549	0.992939	0.94026	1.43371	0.692564	1.42359
647	7.95	8	24.55	19.49	15.16	sp|P47757|CAPZB_MOUSE	F-actin-capping protein subunit beta OS=Mus musculus GN=Capzb PE=1 SV=3	MOUSE	5			0.817254	0.161315	1.37135	0.595947	1.12074	1.0271	0.749306	1.2258	0.837903	1.25902	0.921327	0.4197	1.27087	0.724956	1.17089	1.13636	0.104571	1.18055	0.962567	1.34154	0.7704	0.0588838	1.31681	0.585052	1.01447	1.05581	0.62687	1.30969	0.80615	1.38278	0.848382	0.0679211	1.19972	0.707148	1.01782
648	7.94	8.58	13.43	6.077	4.371	sp|Q80TZ3|AUXI_MOUSE	Putative tyrosine-protein phosphatase auxilin OS=Mus musculus GN=Dnajc6 PE=2 SV=2	MOUSE	4			0.954598	0.811392	1.76428	0.54107	1.68418	0.930017	0.401701	1.26733	0.733838	1.17864	0.853326	0.124399	1.26906	0.672408	1.08292	0.935613	0.467962	1.2911	0.724665	1.20797	0.796764	0.0586188	1.2746	0.625108	1.01556	1.09472	0.351125	1.2988	0.842874	1.42182	0.85675	0.146961	1.28777	0.665297	1.1033
649	7.94	7.97	18.78	16.59	16.59	sp|Q8R191|SNG3_MOUSE	Synaptogyrin-3 OS=Mus musculus GN=Syngr3 PE=1 SV=1	MOUSE	6			0.680435	0.167265	3.72758	0.182541	2.53637	0.839715	0.336957	3.66347	0.229213	3.07627	0.975631	0.849673	3.67927	0.26517	3.58962	1.09926	0.522852	3.64012	0.301984	4.00143	1.04801	0.725153	3.64504	0.287518	3.82005	1.13006	0.520362	5.23965	0.215674	5.92112	1.01079	0.933653	3.68289	0.274456	3.72263
650	7.92	8.42	13.78	9.926	7.407	sp|Q8K0U4|HS12A_MOUSE	Heat shock 70 kDa protein 12A OS=Mus musculus GN=Hspa12a PE=1 SV=1	MOUSE	5			0.92481	0.574566	1.48597	0.62236	1.37424	1.04678	0.708297	1.42397	0.735111	1.49058	0.898416	0.752878	2.68601	0.33448	2.41315	1.16233	0.139513	1.27061	0.914783	1.47687	1.00048	0.998059	1.77385	0.564013	1.77469	1.01946	0.814402	1.27047	0.802427	1.29518	0.954839	0.779938	1.61817	0.590075	1.54509
651	7.89	8.23	10.3	7.547	6.821	sp|Q5FWH7|S39AC_MOUSE	Zinc transporter ZIP12 OS=Mus musculus GN=Slc39a12 PE=2 SV=1	MOUSE	4			0.69873	0.371178	3.85266	0.181363	2.69197	0.972562	0.92139	2.92572	0.332418	2.84544	1.0683	0.557329	1.50264	0.710952	1.60527	0.982861	0.884597	1.57265	0.624971	1.5457	1.19216	0.535775	2.77425	0.429724	3.30735	0.807125	0.212962	1.66702	0.484171	1.3455	1.19822	0.231561	1.58125	0.757771	1.89469
652	7.89	7.89	20.52	12.31	9.935	sp|Q07076|ANXA7_MOUSE	Annexin A7 OS=Mus musculus GN=Anxa7 PE=2 SV=2	MOUSE	4			0.959079	0.922527	3.06588	0.312823	2.94042	0.794628	0.179808	1.48153	0.536357	1.17726	0.996174	0.98938	2.12052	0.469778	2.11241	0.994421	0.977525	1.67889	0.59231	1.66952	1.14127	0.201853	1.27185	0.897328	1.45152	0.948629	0.746275	1.52538	0.621897	1.44702	1.01975	0.924555	1.71363	0.595082	1.74748
653	7.88	7.91	41.52	33.33	33.33	sp|P47759|NSG2_MOUSE	Neuron-specific protein family member 2 OS=Mus musculus GN=Nsg2 PE=2 SV=1	MOUSE	4			1.82931	0.467298	18.53	0.0987217	33.8972	1.13097	0.656008	2.77927	0.40693	3.14327	0.993135	0.991808	12.9089	0.0769339	12.8203	0.896378	0.705008	2.93914	0.30498	2.63458	1.03126	0.923325	3.37959	0.305143	3.48522	0.993785	0.982486	2.95327	0.336503	2.93492	1.01611	0.979195	10.3464	0.0982087	10.5131
654	7.84	8.32	10.75	4.136	2.574	sp|Q6V4S5|SDK2_MOUSE	Protein sidekick-2 OS=Mus musculus GN=Sdk2 PE=2 SV=1	MOUSE	4			1.0172	0.914598	1.51381	0.671949	1.53984	1.31498	0.0131572	1.19584	1.09963	1.57251	1.27068	0.220555	1.58169	0.803371	2.00983	0.988179	0.924904	1.38956	0.711144	1.37314	0.836412	0.241563	1.43484	0.582932	1.20011	0.881171	0.293249	1.33706	0.659036	1.17818	0.993458	0.936411	1.23933	0.801612	1.23122
655	7.84	8.02	22.4	17.19	13.02	sp|Q8BWM0|PGES2_MOUSE	Prostaglandin E synthase 2 OS=Mus musculus GN=Ptges2 PE=1 SV=3	MOUSE	4			1.56289	0.0346712	1.44397	1.08235	2.25677	1.10401	0.642446	2.19542	0.50287	2.42377	1.05183	0.733497	1.74385	0.603166	1.83424	0.968174	0.87436	2.17507	0.445123	2.10585	0.943933	0.562205	1.4341	0.658204	1.3537	0.858806	0.330413	1.67151	0.513792	1.4355	1.19517	0.299363	1.73748	0.687873	2.07657
656	7.82	7.86	22.32	18.75	18.75	sp|O08709|PRDX6_MOUSE	Peroxiredoxin-6 OS=Mus musculus GN=Prdx6 PE=1 SV=3	MOUSE	4			0.397694	0.011322	1.53082	0.259791	0.608799	0.821808	0.361412	2.05357	0.400186	1.68764	0.540745	0.026102	1.5465	0.349657	0.836263	0.689397	0.302216	3.19547	0.215742	2.20295	0.631116	0.0363522	1.47444	0.428037	0.930543	1.04351	0.679951	1.46762	0.711024	1.53149	0.637088	0.250059	3.35355	0.189974	2.13651
657	7.76	8.34	21.53	10.04	8.212	sp|P42932|TCPQ_MOUSE	T-complex protein 1 subunit theta OS=Mus musculus GN=Cct8 PE=1 SV=3	MOUSE	5			1.72937	0.0115679	1.41131	1.22537	2.44067	1.40989	0.0745085	1.48831	0.947309	2.09837	1.16075	0.318564	1.43842	0.806961	1.66964	1.12906	0.416429	1.45085	0.778204	1.6381	0.960964	0.719183	1.33162	0.721649	1.27964	1.17053	0.208279	1.3386	0.874446	1.56687	0.947569	0.679816	1.40004	0.676816	1.32664
658	7.74	14.36	41.61	30.2	28.52	sp|P28663|SNAB_MOUSE	Beta-soluble NSF attachment protein OS=Mus musculus GN=Napb PE=1 SV=2	MOUSE	9			0.84467	0.625918	2.43224	0.347281	2.05444	0.779259	0.0874693	1.35998	0.572993	1.05978	0.808953	0.179416	1.43636	0.563197	1.16195	1.03161	0.833451	1.46956	0.701982	1.51601	0.770908	0.0818028	1.3666	0.564105	1.05353	1.1445	0.284835	1.35485	0.844746	1.55062	0.721731	0.0335974	1.32956	0.542835	0.959584
659	7.72	7.93	16.2	7.226	5.711	sp|P56399|UBP5_MOUSE	Ubiquitin carboxyl-terminal hydrolase 5 OS=Mus musculus GN=Usp5 PE=1 SV=1	MOUSE	5			1.08153	0.709853	1.72364	0.627467	1.86417	1.15975	0.566741	1.93448	0.599515	2.24351	0.888457	0.270217	1.29278	0.687244	1.14858	1.14657	0.314706	1.39174	0.823845	1.59573	0.95138	0.514114	1.2135	0.783997	1.1545	1.13038	0.498905	1.58099	0.714979	1.78711	0.876264	0.36362	1.43046	0.612573	1.25346
660	7.72	7.91	41.36	24.69	24.69	sp|O70492|SNX3_MOUSE	Sorting nexin-3 OS=Mus musculus GN=Snx3 PE=1 SV=3	MOUSE	4			1.50474	0.0585887	1.54696	0.972707	2.32776	1.568	0.0287893	1.43562	1.09221	2.25105	1.18337	0.245248	1.45034	0.815926	1.71628	1.21013	0.2405	1.51555	0.798472	1.83401	1.04869	0.883685	2.5874	0.405306	2.71337	1.1408	0.693809	2.62871	0.433977	2.99882	0.998311	0.992057	1.64517	0.606813	1.64239
661	7.71	7.88	10.09	6.08	4.269	sp|P97742|CPT1A_MOUSE	Carnitine O-palmitoyltransferase 1, liver isoform OS=Mus musculus GN=Cpt1a PE=1 SV=4	MOUSE	4			1.76483	0.0297305	1.58779	1.11151	2.80218	1.04174	0.612235	1.25955	0.827073	1.31212	1.33612	0.0630002	1.37577	0.971174	1.8382	0.836162	0.126663	1.31158	0.637523	1.09669	1.04879	0.566974	1.26666	0.827999	1.32846	0.941072	0.58518	1.37303	0.6854	1.29212	0.987735	0.927788	1.49019	0.662826	1.47191
662	7.7	7.77	26.98	22.79	22.79	sp|Q56A07|SCN2B_MOUSE	Sodium channel subunit beta-2 OS=Mus musculus GN=Scn2b PE=1 SV=1	MOUSE	4			0.537122	0.235249	4.92007	0.10917	2.64268	0.628823	0.0466388	1.56343	0.402207	0.983121	0.68551	0.0639181	1.53996	0.445148	1.05566	0.853294	0.38791	1.86573	0.457351	1.59202	0.983387	0.884354	1.5493	0.634731	1.52356	0.805858	0.298454	1.94863	0.413551	1.57032	0.989465	0.926231	1.54598	0.640022	1.5297
663	7.69	20.03	56.33	46.94	40.41	sp|P68254|1433T_MOUSE	14-3-3 protein theta OS=Mus musculus GN=Ywhaq PE=1 SV=1	MOUSE	16			1.06309	0.584845	1.3314	0.798481	1.4154	1.26903	0.0495544	1.26803	1.00079	1.60916	1.13245	0.480094	1.55879	0.726496	1.76526	1.31953	0.0672064	1.36158	0.969118	1.79664	0.683392	0.0284722	1.37042	0.498675	0.936532	1.25029	0.0409816	1.23184	1.01498	1.54015	0.788312	0.0542012	1.27728	0.617182	1.00689
664	7.69	8.03	8.929	4.425	3.96	sp|Q6ZPJ3|UBE2O_MOUSE	Ubiquitin-conjugating enzyme E2 O OS=Mus musculus GN=Ube2o PE=1 SV=3	MOUSE	4			1.11005	0.685852	2.10634	0.527004	2.33814	1.17594	0.379752	1.65178	0.711922	1.9424	0.97819	0.954597	3.11137	0.314392	3.04351	1.36169	0.852425	127.647	0.0106676	173.815	0.901377	0.540606	1.61588	0.557826	1.45651	1.17971	0.243137	1.43746	0.82069	1.69579	0.579517	0.0920954	2.03406	0.284907	1.17877
665	7.67	7.82	16.36	10	10	sp|Q63912|OMGP_MOUSE	Oligodendrocyte-myelin glycoprotein OS=Mus musculus GN=Omg PE=1 SV=1	MOUSE	7			0.560789	0.0125735	1.47831	0.379344	0.829022	0.617276	0.00384498	1.27675	0.483473	0.788108	0.775993	0.079782	1.34623	0.576418	1.04467	0.729016	0.0568874	1.39051	0.52428	1.0137	1.16424	0.150442	1.25908	0.924679	1.46587	0.871058	0.0858622	1.18086	0.737649	1.02859	1.03317	0.646399	1.18768	0.8699	1.22707
666	7.64	9.37	15.46	6.714	3.123	sp|O08788|DCTN1_MOUSE	Dynactin subunit 1 OS=Mus musculus GN=Dctn1 PE=1 SV=3	MOUSE	4			1.16954	0.224204	1.35343	0.864134	1.58288	1.06402	0.960812	26.9735	0.0394467	28.7002	0.874619	0.256519	1.3247	0.660241	1.1586	1.16462	0.187424	1.30521	0.892288	1.52007	0.681355	0.270781	2.30302	0.295853	1.56917	1.18619	0.542705	2.04064	0.581281	2.42058	0.965894	0.790307	1.40334	0.68828	1.35548
667	7.64	8.92	16.05	7.545	4.298	sp|Q9Z0H8|CLIP2_MOUSE	CAP-Gly domain-containing linker protein 2 OS=Mus musculus GN=Clip2 PE=1 SV=2	MOUSE	4			1.44742	0.135103	1.73231	0.835547	2.50738	1.31532	0.0842168	1.39488	0.94296	1.83472	0.965604	0.828943	1.52403	0.633585	1.47161	1.18079	0.448063	1.73158	0.681915	2.04462	0.93404	0.372	1.20754	0.773507	1.12789	1.15787	0.16513	1.27116	0.91088	1.47184	0.909473	0.392067	1.31628	0.690944	1.19712
668	7.64	8.18	9.718	4.452	3.474	sp|B2RXS4|PLXB2_MOUSE	Plexin-B2 OS=Mus musculus GN=Plxnb2 PE=1 SV=1	MOUSE	4			1.17347	0.894942	23.5015	0.0499315	27.5782	1.06499	0.461975	1.26892	0.839291	1.35138	1.18392	0.883118	19.9277	0.0594109	23.5928	1.05349	0.71997	1.52336	0.691557	1.60484	1.14873	0.423034	1.61089	0.7131	1.85048	1.01859	0.988105	25.105	0.0405732	25.5716	0.999786	0.997915	1.27064	0.78684	1.27036
669	7.62	7.63	39.66	35.34	34.48	sp|P63044|VAMP2_MOUSE	Vesicle-associated membrane protein 2 OS=Mus musculus GN=Vamp2 PE=1 SV=2	MOUSE	5			0.852905	0.189148	1.41824	0.601381	1.20963	0.963269	0.781265	1.66189	0.579624	1.60084	1.16291	0.202471	1.41535	0.821643	1.64593	1.25815	0.108071	1.42509	0.882859	1.79298	1.09662	0.37179	1.41564	0.77465	1.55242	1.15028	0.2408	1.4408	0.798361	1.65733	1.17774	0.180296	1.416	0.83174	1.66768
670	7.6	7.67	23.13	11.19	11.19	sp|Q61166|MARE1_MOUSE	Microtubule-associated protein RP/EB family member 1 OS=Mus musculus GN=Mapre1 PE=1 SV=3	MOUSE	4			1.35852	0.0689482	1.44104	0.942738	1.95768	1.96284	0.0321945	1.70516	1.15112	3.34697	1.30217	0.131016	1.58008	0.824118	2.05753	1.62123	0.0297224	1.44293	1.12357	2.33932	0.961168	0.883246	2.78734	0.344833	2.67911	1.29008	0.229452	1.89849	0.679531	2.44922	0.929055	0.474935	1.43752	0.64629	1.33553
671	7.59	8.21	11.49	4.598	4.119	sp|Q6WQJ1|DGLA_MOUSE	Sn1-specific diacylglycerol lipase alpha OS=Mus musculus GN=Dagla PE=1 SV=2	MOUSE	4			0.921584	0.56134	1.49036	0.618366	1.37349	1.00488	0.954585	1.28471	0.782182	1.29098	1.09677	0.329928	1.28831	0.851318	1.41298	0.996944	0.971957	1.29073	0.772386	1.28679	1.2075	0.0968644	1.28554	0.939291	1.55229	1.05141	0.572336	1.28718	0.816833	1.35335	1.20129	0.104005	1.28736	0.933141	1.54649
672	7.56	7.91	18.18	8.678	8.678	sp|P47740|AL3A2_MOUSE	Fatty aldehyde dehydrogenase OS=Mus musculus GN=Aldh3a2 PE=2 SV=2	MOUSE	4			1.15061	0.556748	2.37083	0.485318	2.7279	1.25222	0.32476	2.11184	0.592954	2.64449	1.15393	0.278633	1.51927	0.759529	1.75313	1.05108	0.647877	1.49615	0.702521	1.57258	1.22595	0.441883	2.51314	0.487816	3.08098	0.970712	0.918697	3.0306	0.320304	2.94184	1.15127	0.459326	1.94812	0.590963	2.24281
673	7.52	7.67	15.52	8.669	8.669	sp|Q04735|CDK16_MOUSE	Cyclin-dependent kinase 16 OS=Mus musculus GN=Cdk16 PE=1 SV=1	MOUSE	4			0.83485	0.665408	4.6966	0.177756	3.92096	0.910632	0.85014	6.54875	0.139054	5.9635	1.09494	0.810797	4.18802	0.261445	4.58563	0.837205	0.49358	2.51069	0.333456	2.10197	0.833132	0.448161	2.3151	0.359868	1.92879	1.01506	0.941194	2.16425	0.469013	2.19684	0.93401	0.7757	2.46568	0.378804	2.30297
673	0.03	6.42	14.86	8.426	7.317	sp|Q04899|CDK18_MOUSE	Cyclin-dependent kinase 18 OS=Mus musculus GN=Cdk18 PE=1 SV=1	MOUSE	3
673	0.03	6.37	18.36	6.31	6.31	sp|Q8K0D0|CDK17_MOUSE	Cyclin-dependent kinase 17 OS=Mus musculus GN=Cdk17 PE=1 SV=2	MOUSE	3
674	7.5	7.72	26.21	18.12	11	sp|P62715|PP2AB_MOUSE	Serine/threonine-protein phosphatase 2A catalytic subunit beta isoform OS=Mus musculus GN=Ppp2cb PE=1 SV=1	MOUSE	4			0.900531	0.33254	1.42711	0.631018	1.28515	1.38533	0.0595126	1.43095	0.968116	1.98233	1.11867	0.489621	1.77697	0.629537	1.98785	1.22602	0.135274	1.4335	0.855267	1.7575	0.959687	0.767632	1.68886	0.568244	1.62078	1.16653	0.375257	1.79637	0.649381	2.09552	0.974975	0.790988	1.43446	0.67968	1.39856
674	0	7.66	21.68	13.27	11	sp|P63330|PP2AA_MOUSE	Serine/threonine-protein phosphatase 2A catalytic subunit alpha isoform OS=Mus musculus GN=Ppp2ca PE=1 SV=1	MOUSE	4
675	7.5	7.71	13.93	6.029	5.301	sp|P98203|ARVC_MOUSE	Armadillo repeat protein deleted in velo-cardio-facial syndrome homolog OS=Mus musculus GN=Arvcf PE=1 SV=2	MOUSE	4			1.21583	0.142206	1.34637	0.903039	1.63695	1.12466	0.491762	1.53945	0.73056	1.73136	1.261	0.248153	1.61063	0.782923	2.031	1.23569	0.203267	1.47201	0.839455	1.81895	1.12355	0.386817	1.39552	0.805111	1.56795	0.821763	0.039301	1.198	0.685944	0.984475	1.13548	0.515932	1.64139	0.691778	1.86376
676	7.49	15.94	13.12	2.966	1.902	sp|Q0KL02|TRIO_MOUSE	Triple functional domain protein OS=Mus musculus GN=Trio PE=1 SV=3	MOUSE	6			1.19066	0.200076	1.37168	0.868036	1.6332	1.08948	0.349204	1.25183	0.870316	1.36384	0.953256	0.506171	1.19984	0.794484	1.14376	1.18476	0.373996	1.6012	0.73992	1.89705	1.12134	0.173961	1.21226	0.924996	1.35935	1.17349	0.253741	1.39579	0.840734	1.63795	1.13868	0.320653	1.37479	0.828261	1.56544
677	7.49	7.51	21.26	21.26	21.26	sp|Q9D023|MPC2_MOUSE	Mitochondrial pyruvate carrier 2 OS=Mus musculus GN=Mpc2 PE=1 SV=1	MOUSE	4			1.75138	0.115449	3.69001	0.474629	6.46262	1.28803	0.246116	3.70325	0.347811	4.76989	1.14246	0.417239	3.67276	0.311064	4.19599	1.00186	0.9886	3.73589	0.268172	3.74283	1.04624	0.736659	3.7004	0.282738	3.87152	0.974543	0.842511	3.65951	0.266304	3.56635	1.09286	0.547651	3.7108	0.294509	4.0554
678	7.47	7.94	18.53	12.69	11.17	sp|Q9WV54|ASAH1_MOUSE	Acid ceramidase OS=Mus musculus GN=Asah1 PE=1 SV=1	MOUSE	4			0.861459	0.646656	2.54647	0.338295	2.19368	0.805827	0.133013	1.39852	0.5762	1.12697	0.781865	0.109149	1.41454	0.552736	1.10598	0.863357	0.174889	1.30233	0.662932	1.12438	1.12482	0.245873	1.29717	0.867134	1.45909	0.981002	0.885933	1.47879	0.663381	1.4507	0.953625	0.608489	1.30345	0.731613	1.24301
679	7.45	9.58	17.18	4.735	3.714	sp|Q8BPM0|DAAM1_MOUSE	Disheveled-associated activator of morphogenesis 1 OS=Mus musculus GN=Daam1 PE=1 SV=4	MOUSE	4			0.826561	0.418552	1.91156	0.432402	1.58002	0.891931	0.503849	1.61681	0.551662	1.44208	1.0129	0.89389	1.32469	0.764627	1.34178	0.911138	0.652327	1.81105	0.503101	1.65011	1.0666	0.710752	1.65378	0.644948	1.76392	0.898466	0.478903	1.52556	0.588942	1.37066	1.0256	0.893526	1.73793	0.590127	1.78242
680	7.45	7.52	8.505	5.589	4.982	sp|Q3TDQ1|STT3B_MOUSE	Dolichyl-diphosphooligosaccharide--protein glycosyltransferase subunit STT3B OS=Mus musculus GN=Stt3b PE=1 SV=2	MOUSE	4			2.67615	0.011442	1.75547	1.52447	4.6979	1.66454	0.0631012	1.75306	0.949503	2.91804	1.45375	0.214733	2.13603	0.680586	3.10526	1.14503	0.652522	2.37459	0.4822	2.71897	1.11658	0.530027	1.64153	0.680206	1.8329	1.09149	0.774499	2.43228	0.448751	2.65481	1.3131	0.181832	1.64977	0.795928	2.1663
681	7.44	7.52	12.88	8.136	8.136	sp|Q80XG9|LRRT4_MOUSE	Leucine-rich repeat transmembrane neuronal protein 4 OS=Mus musculus GN=Lrrtm4 PE=1 SV=2	MOUSE	5			0.815616	0.346593	1.70042	0.479656	1.38689	0.795127	0.145135	1.42232	0.559037	1.13092	0.851864	0.429622	1.66037	0.513057	1.41441	0.803621	0.464006	2.11787	0.379447	1.70197	1.14908	0.363643	1.45739	0.788452	1.67465	0.899616	0.442372	1.41171	0.637254	1.27	0.952864	0.637303	1.301	0.73241	1.23968
682	7.4	7.84	10.37	3.897	2.693	sp|P39447|ZO1_MOUSE	Tight junction protein ZO-1 OS=Mus musculus GN=Tjp1 PE=1 SV=2	MOUSE	4			1.21507	0.145528	1.37303	0.884952	1.66832	1.14245	0.373878	1.50167	0.760789	1.71559	1.26758	0.234024	1.66162	0.762854	2.10623	1.14288	0.38111	1.51425	0.754753	1.7306	1.13865	0.490312	1.69397	0.672177	1.92884	1.21297	0.401666	1.87836	0.645758	2.27839	1.3439	0.149339	1.62843	0.825275	2.18844
683	7.39	8.75	7.948	2.758	2.057	sp|Q01815|CAC1C_MOUSE	Voltage-dependent L-type calcium channel subunit alpha-1C OS=Mus musculus GN=Cacna1c PE=1 SV=1	MOUSE	4			0.741436	0.127526	1.57622	0.47039	1.16866	0.875805	0.464393	1.65633	0.528762	1.45063	0.934864	0.637379	1.50696	0.620366	1.4088	0.897742	0.373709	1.38984	0.645934	1.24771	0.864875	0.214666	1.34234	0.644302	1.16096	0.920034	0.564957	1.50875	0.6098	1.3881	1.11852	0.227726	1.26582	0.883633	1.41585
684	7.38	9.34	15.93	5.691	4.065	sp|Q6ZQ38|CAND1_MOUSE	Cullin-associated NEDD8-dissociated protein 1 OS=Mus musculus GN=Cand1 PE=2 SV=2	MOUSE	4			0.879713	0.17083	1.25534	0.700774	1.10434	0.856387	0.157788	1.30133	0.658087	1.11444	0.902219	0.295778	1.29591	0.696207	1.16919	1.0812	0.505972	1.39061	0.777496	1.50352	1.03534	0.800086	1.49133	0.694244	1.54404	1.10393	0.436419	1.42086	0.776945	1.56852	0.938193	0.437585	1.2552	0.747443	1.17762
685	7.37	8.71	26.06	8.807	6.789	sp|P80318|TCPG_MOUSE	T-complex protein 1 subunit gamma OS=Mus musculus GN=Cct3 PE=1 SV=1	MOUSE	4			1.92856	0.0365523	1.74309	1.1064	3.36165	1.64304	0.0594439	1.72559	0.952161	2.83522	1.22961	0.345125	2.06631	0.595073	2.54075	1.26672	0.344446	2.29028	0.553085	2.90115	0.874441	0.805582	7.84377	0.111482	6.85891	1.20353	0.461614	2.41646	0.498056	2.90829	0.830513	0.369087	2.00346	0.41454	1.6639
686	7.35	7.48	56.48	44.44	42.59	sp|Q91WS0|CISD1_MOUSE	CDGSH iron-sulfur domain-containing protein 1 OS=Mus musculus GN=Cisd1 PE=1 SV=1	MOUSE	8			1.28244	0.096536	1.43209	0.895506	1.83657	0.881417	0.269177	1.43147	0.615744	1.26172	1.13551	0.350497	1.57252	0.722099	1.78562	0.686924	0.0459749	1.43187	0.47974	0.983583	1.20808	0.151782	1.43211	0.843566	1.73011	0.958741	0.661297	1.4278	0.671481	1.36889	1.23339	0.126837	1.42803	0.863701	1.76132
687	7.35	7.41	33.33	21.72	21.72	sp|Q9CQW1|YKT6_MOUSE	Synaptobrevin homolog YKT6 OS=Mus musculus GN=Ykt6 PE=2 SV=1	MOUSE	4			0.95422	0.854649	2.11177	0.451857	2.0151	1.01554	0.922266	1.58851	0.639301	1.6132	0.793199	0.171933	1.5107	0.525052	1.19829	1.02032	0.807815	1.27257	0.801778	1.29842	0.892322	0.462631	1.53976	0.57952	1.37396	1.12162	0.548283	1.71841	0.652707	1.92741	0.88666	0.582808	1.86584	0.475207	1.65436
688	7.33	7.73	15.2	5.336	4.756	sp|Q9ES28|ARHG7_MOUSE	Rho guanine nucleotide exchange factor 7 OS=Mus musculus GN=Arhgef7 PE=1 SV=2	MOUSE	4			1.37538	0.114202	1.55145	0.886508	2.13383	1.40144	0.0619051	1.43963	0.973466	2.01755	1.08898	0.442103	1.32003	0.824966	1.43748	1.24808	0.16643	1.43931	0.867138	1.79638	0.980107	0.789317	1.21563	0.806252	1.19145	1.1052	0.514622	1.47528	0.749145	1.63049	0.886437	0.461462	1.50868	0.587559	1.33735
689	7.3	7.34	41.24	35.57	35.57	sp|Q60829|PPR1B_MOUSE	Protein phosphatase 1 regulatory subunit 1B OS=Mus musculus GN=Ppp1r1b PE=2 SV=2	MOUSE	5			0.863128	0.263396	1.50864	0.572124	1.30215	1.06287	0.715698	1.86933	0.568582	1.98685	1.00889	0.961745	2.02073	0.49927	2.03869	1.26296	0.131955	1.50123	0.841284	1.89599	0.961829	0.959719	18.8666	0.0509804	18.1465	1.41307	0.140283	1.86833	0.756331	2.64009	0.912815	0.804541	4.02552	0.226757	3.67455
690	7.3	7.3	52.24	52.24	52.24	sp|P03930|ATP8_MOUSE	ATP synthase protein 8 OS=Mus musculus GN=Mtatp8 PE=1 SV=1	MOUSE	5			1.70781	0.00908559	1.32551	1.28842	2.26371	1.17579	0.233906	1.4144	0.831299	1.66304	1.16306	0.588141	2.21464	0.525172	2.57576	0.903818	0.330711	1.32036	0.684524	1.19336	1.16179	0.26426	1.41673	0.820053	1.64594	0.983116	0.862926	1.33419	0.736866	1.31166	1.22159	0.108199	1.32434	0.922419	1.6178
691	7.29	15.22	13.3	8.768	6.954	sp|P83510|TNIK_MOUSE	Traf2 and NCK-interacting protein kinase OS=Mus musculus GN=Tnik PE=1 SV=2	MOUSE	7			1.48743	0.00872923	1.2589	1.18153	1.87254	1.38008	0.0598692	1.41495	0.975354	1.95274	1.23404	0.242122	1.53059	0.806255	1.88881	1.13539	0.535074	1.78303	0.636773	2.02443	0.963486	0.871062	1.81651	0.530406	1.75018	1.00113	0.999181	18.3964	0.0544199	18.4171	1.03781	0.860448	1.73277	0.598934	1.79829
692	7.29	7.35	16.9	12.62	10.48	sp|Q9WV60|GSK3B_MOUSE	Glycogen synthase kinase-3 beta OS=Mus musculus GN=Gsk3b PE=1 SV=2	MOUSE	4			1.12268	0.606836	1.9017	0.590358	2.13501	1.11645	0.480247	1.5465	0.721919	1.72659	1.01314	0.879289	1.28595	0.787856	1.30285	1.03494	0.866518	1.81737	0.569473	1.88086	1.00934	0.935008	1.3967	0.722662	1.40975	0.97897	0.880678	1.51317	0.646967	1.48135	1.0801	0.400593	1.28523	0.840395	1.38817
693	7.27	7.29	26.54	17.06	17.06	sp|P47963|RL13_MOUSE	60S ribosomal protein L13 OS=Mus musculus GN=Rpl13 PE=2 SV=3	MOUSE	4			1.48692	0.190509	2.11489	0.703074	3.14467	1.17367	0.317452	1.53094	0.766632	1.79683	1.2147	0.0797942	1.26778	0.958131	1.53998	1.01877	0.822974	1.27454	0.799329	1.29847	1.057	0.51474	1.27055	0.831917	1.34297	0.956754	0.60446	1.27615	0.749718	1.22096	1.22623	0.164554	1.42545	0.860244	1.74793
694	7.27	7.27	33.33	22.38	22.38	sp|P19157|GSTP1_MOUSE	Glutathione S-transferase P 1 OS=Mus musculus GN=Gstp1 PE=1 SV=2	MOUSE	5			0.829429	0.507716	2.73503	0.303261	2.26851	0.878804	0.314628	1.51839	0.578772	1.33437	0.803315	0.731287	10.8989	0.0737061	8.75524	1.06884	0.896021	6.94201	0.153967	7.4199	1.11314	0.381912	1.51406	0.735203	1.68537	1.11721	0.379272	1.53104	0.729705	1.71049	0.765802	0.261765	2.09979	0.364704	1.60802
694	0	5.2	30	17.14	17.14	sp|P46425|GSTP2_MOUSE	Glutathione S-transferase P 2 OS=Mus musculus GN=Gstp2 PE=2 SV=2	MOUSE	4
695	7.24	8.14	17.03	6.914	5.634	sp|Q3ULF4|SPG7_MOUSE	Paraplegin OS=Mus musculus GN=Spg7 PE=1 SV=1	MOUSE	4			1.80027	0.0236339	1.48584	1.21162	2.67492	1.19727	0.4463	2.27932	0.525277	2.72897	1.00133	0.99447	2.0772	0.482057	2.07996	1.1028	0.728965	2.87889	0.383065	3.17484	0.871132	0.472453	1.96595	0.443111	1.7126	1.10546	0.65056	2.26582	0.487883	2.50476	0.8171	0.406808	2.30279	0.354831	1.88161
696	7.24	7.75	78.87	73.24	50.7	sp|Q06185|ATP5I_MOUSE	ATP synthase subunit e, mitochondrial OS=Mus musculus GN=Atp5i PE=1 SV=2	MOUSE	5			1.65513	0.0354542	1.52119	1.08805	2.51775	1.00951	0.931523	1.52114	0.663652	1.5356	1.16181	0.265375	1.52417	0.762256	1.77079	0.855685	0.249688	1.51864	0.563454	1.29948	1.03969	0.72962	1.52449	0.681989	1.58499	0.982623	0.87466	1.52529	0.644223	1.49878	1.22436	0.23952	1.69197	0.723627	2.07158
697	7.23	7.32	22.43	15.68	10.54	sp|Q9R0Q6|ARC1A_MOUSE	Actin-related protein 2/3 complex subunit 1A OS=Mus musculus GN=Arpc1a PE=1 SV=1	MOUSE	4			1.64666	0.00798599	1.32575	1.24206	2.18307	1.30681	0.086174	1.38808	0.941456	1.81396	1.1065	0.741401	2.2127	0.500068	2.44835	1.2889	0.272967	1.74157	0.740081	2.24471	1.061	0.785709	1.76019	0.602777	1.86757	1.2648	0.168453	1.47462	0.857713	1.8651	1.0456	0.59446	1.23895	0.843934	1.29544
698	7.23	7.24	25.52	22.76	22.76	sp|P61255|RL26_MOUSE	60S ribosomal protein L26 OS=Mus musculus GN=Rpl26 PE=1 SV=1	MOUSE	4			1.74266	0.239707	3.34739	0.520602	5.83335	1.33198	0.273912	1.97956	0.672868	2.63675	1.31996	0.356585	2.2539	0.585634	2.97506	1.21789	0.135159	1.36175	0.894358	1.65847	1.22615	0.336589	1.76545	0.694523	2.1647	1.04576	0.615365	1.29024	0.810513	1.34928	1.15263	0.309533	1.44831	0.795843	1.66936
699	7.22	7.35	17.28	11.06	11.06	sp|P59017|B2L13_MOUSE	Bcl-2-like protein 13 OS=Mus musculus GN=Bcl2l13 PE=1 SV=2	MOUSE	4			1.74781	0.0970004	2.105	0.830312	3.67913	1.27571	0.127215	1.44761	0.881253	1.84674	1.36443	0.305932	2.23226	0.611231	3.04575	1.18776	0.45849	1.9065	0.623004	2.26447	1.19872	0.132599	1.32468	0.904918	1.58792	1.05584	0.524045	1.2718	0.830192	1.34281	1.17164	0.343827	1.56755	0.747433	1.83659
700	7.21	7.4	13.97	7.666	7.666	sp|Q9EP69|SAC1_MOUSE	Phosphatidylinositide phosphatase SAC1 OS=Mus musculus GN=Sacm1l PE=2 SV=1	MOUSE	5			0.993981	0.955571	1.37382	0.723518	1.36555	0.696537	0.0746251	1.53466	0.453871	1.06895	0.937075	0.617216	1.45093	0.645844	1.35963	0.857101	0.492178	1.87556	0.456985	1.60754	1.22661	0.108437	1.33237	0.92062	1.63429	1.02889	0.725477	1.26485	0.813444	1.30139	1.0325	0.791563	1.42256	0.725804	1.4688
701	7.21	7.31	31.83	24.76	15.43	sp|P08226|APOE_MOUSE	Apolipoprotein E OS=Mus musculus GN=Apoe PE=1 SV=2	MOUSE	5			1.20499	0.228255	1.48143	0.813394	1.78511	1.15348	0.193111	1.31222	0.879027	1.51361	1.23222	0.13185	1.38126	0.892102	1.70202	0.89371	0.335466	1.36675	0.653894	1.22148	1.04248	0.626261	1.27738	0.816107	1.33164	0.9389	0.473966	1.27847	0.734391	1.20036	1.08075	0.39212	1.28116	0.843573	1.38461
702	7.17	25.65	34.34	27.43	27.43	sp|P62631|EF1A2_MOUSE	Elongation factor 1-alpha 2 OS=Mus musculus GN=Eef1a2 PE=1 SV=1	MOUSE	20			0.922689	0.468049	1.47656	0.624891	1.36241	0.852853	0.223559	1.48153	0.575657	1.26353	0.891725	0.333408	1.47686	0.603796	1.31696	1.03128	0.768968	1.48394	0.694962	1.53036	1.057	0.594938	1.46336	0.722314	1.54677	0.904605	0.378748	1.46928	0.615679	1.32912	1.04274	0.729844	1.57429	0.662353	1.64157
703	7.17	7.7	18.47	16.88	13.06	sp|Q9JLZ3|AUHM_MOUSE	Methylglutaconyl-CoA hydratase, mitochondrial OS=Mus musculus GN=Auh PE=1 SV=1	MOUSE	4			1.08996	0.282557	1.21258	0.898873	1.32166	0.905716	0.465448	1.40648	0.643959	1.27387	0.996136	0.968428	1.29074	0.771754	1.28575	0.897479	0.332773	1.3136	0.68322	1.17893	1.14629	0.256976	1.33229	0.860396	1.52719	1.05215	0.491502	1.2051	0.87308	1.26795	0.972407	0.753561	1.25984	0.771848	1.22508
704	7.14	7.25	35.48	29.95	26.27	sp|P53026|RL10A_MOUSE	60S ribosomal protein L10a OS=Mus musculus GN=Rpl10a PE=1 SV=3	MOUSE	5			1.47503	0.203407	2.14436	0.687865	3.163	1.10908	0.44904	1.46131	0.758962	1.62071	1.29104	0.269833	1.82594	0.707057	2.35736	0.957342	0.782458	1.58329	0.604655	1.51575	1.19244	0.29122	1.55004	0.769299	1.84833	0.931063	0.540962	1.39157	0.669073	1.29564	1.03581	0.68658	1.2862	0.80533	1.33225
705	7.13	8.81	8.746	4.953	4.32	sp|P60755|MDGA2_MOUSE	MAM domain-containing glycosylphosphatidylinositol anchor protein 2 OS=Mus musculus GN=Mdga2 PE=1 SV=1	MOUSE	5			0.946934	0.7291	1.57824	0.599994	1.49449	0.867417	0.198212	1.31637	0.658945	1.14184	0.979846	0.840202	1.34296	0.729615	1.3159	0.833052	0.19404	1.41707	0.587868	1.1805	0.970562	0.747722	1.30953	0.741155	1.27098	0.823798	0.159038	1.39195	0.591832	1.14668	1.06657	0.432484	1.25453	0.850171	1.33805
706	7.13	7.24	40.49	29.45	29.45	sp|Q9WTX5|SKP1_MOUSE	S-phase kinase-associated protein 1 OS=Mus musculus GN=Skp1 PE=1 SV=3	MOUSE	4			0.954907	0.825024	1.83858	0.519373	1.75567	0.870383	0.522979	1.84523	0.471694	1.60605	0.857765	0.192001	1.33776	0.641197	1.14748	1.13795	0.370221	1.47853	0.769654	1.68249	0.936469	0.707389	1.6583	0.564717	1.55295	1.1281	0.204918	1.26823	0.889508	1.43068	0.952802	0.815889	1.83237	0.519984	1.74589
707	7.09	7.29	14.62	6.599	6.599	sp|Q60875|ARHG2_MOUSE	Rho guanine nucleotide exchange factor 2 OS=Mus musculus GN=Arhgef2 PE=1 SV=4	MOUSE	5			1.09878	0.612352	1.61043	0.682288	1.7695	1.23406	0.0372996	1.20947	1.02033	1.49255	1.2006	0.241934	1.44753	0.82941	1.7379	1.16511	0.259183	1.3811	0.843609	1.60914	0.980149	0.776142	1.20078	0.816263	1.17694	1.02738	0.760804	1.25872	0.816213	1.29319	1.14281	0.108529	1.19714	0.954612	1.3681
708	7.08	7.08	46.67	46.67	36.67	sp|Q9CQ54|NDUC2_MOUSE	NADH dehydrogenase [ubiquinone] 1 subunit C2 OS=Mus musculus GN=Ndufc2 PE=1 SV=1	MOUSE	5			1.37949	0.194426	1.77452	0.777387	2.44794	0.951637	0.739037	1.47009	0.647334	1.39899	1.08716	0.306976	1.21931	0.891618	1.32558	0.691949	0.345927	2.60566	0.265556	1.80298	1.04111	0.755051	1.39753	0.744965	1.45499	0.96101	0.60497	1.21765	0.78923	1.17018	1.07666	0.351516	1.21486	0.886244	1.308
709	7.07	13.67	27.99	21.77	16.03	sp|Q641P0|ARP3B_MOUSE	Actin-related protein 3B OS=Mus musculus GN=Actr3b PE=2 SV=1	MOUSE	8			0.978629	0.839228	1.31923	0.741816	1.29104	0.981702	0.78744	1.19462	0.821773	1.17276	0.950121	0.671695	1.36495	0.696083	1.29687	1.03294	0.638052	1.19364	0.865365	1.23296	0.981531	0.851912	1.29687	0.756848	1.27291	0.947969	0.547489	1.25361	0.756194	1.18838	1.07311	0.33343	1.19509	0.897936	1.28246
710	7.07	7.29	28.89	15.33	15.33	sp|Q9JJK2|LANC2_MOUSE	LanC-like protein 2 OS=Mus musculus GN=Lancl2 PE=1 SV=1	MOUSE	5			0.970955	0.86225	1.64309	0.590933	1.59537	0.888554	0.222548	1.27772	0.69542	1.13532	0.690664	0.0438272	1.4202	0.486315	0.980881	1.1484	0.152721	1.25987	0.911529	1.44684	0.817001	0.156639	1.4078	0.58034	1.15017	0.986827	0.870739	1.2691	0.777581	1.25238	0.861999	0.130009	1.25617	0.686211	1.08282
711	7.04	7.36	36.07	24.66	22.37	sp|Q9D1D4|TMEDA_MOUSE	Transmembrane emp24 domain-containing protein 10 OS=Mus musculus GN=Tmed10 PE=2 SV=1	MOUSE	5			0.999542	0.995876	1.29629	0.771081	1.29569	1.23449	0.23807	1.57805	0.782287	1.94807	1.51052	0.0942922	1.72057	0.877921	2.59895	1.11685	0.492169	1.5694	0.711636	1.75278	1.05654	0.548805	1.29664	0.814823	1.36995	0.976262	0.808175	1.33439	0.731617	1.30271	1.01603	0.927926	1.67389	0.606991	1.70073
712	7.04	7.12	45.03	21.19	21.19	sp|Q60605|MYL6_MOUSE	Myosin light polypeptide 6 OS=Mus musculus GN=Myl6 PE=1 SV=3	MOUSE	4			1.01979	0.866428	1.40591	0.725361	1.43373	1.29073	0.0400302	1.26275	1.02215	1.62987	1.12924	0.23676	1.29988	0.868726	1.46788	1.1769	0.152165	1.3118	0.897166	1.54386	0.844379	0.277903	1.50248	0.561989	1.26866	1.27861	0.0835397	1.35802	0.941527	1.73638	1.01442	0.890805	1.35688	0.747612	1.37645
713	7.04	7.11	13.96	9.792	9.792	sp|Q99M87|DNJA3_MOUSE	DnaJ homolog subfamily A member 3, mitochondrial OS=Mus musculus GN=Dnaja3 PE=1 SV=1	MOUSE	4			1.44216	0.282541	2.94959	0.488936	4.25379	1.11603	0.417482	1.59371	0.700269	1.77863	1.10048	0.582485	1.8852	0.583748	2.07462	1.06867	0.672302	1.79067	0.596798	1.91363	1.14689	0.241486	1.43083	0.801553	1.641	0.986704	0.886885	1.43008	0.689965	1.41106	1.076	0.647547	1.80721	0.595392	1.94456
714	7.02	7.6	16.05	6.531	5.85	sp|Q69Z98|BRSK2_MOUSE	Serine/threonine-protein kinase BRSK2 OS=Mus musculus GN=Brsk2 PE=1 SV=2	MOUSE	4			0.979336	0.851188	1.52528	0.642068	1.49377	0.960027	0.719	1.52793	0.628317	1.46686	0.901477	0.464811	1.64562	0.547803	1.48349	1.16849	0.609318	3.05365	0.382654	3.56816	0.966981	0.762851	1.51968	0.636307	1.4695	1.13211	0.656395	2.80634	0.403411	3.17709	0.979691	0.960099	4.77483	0.205178	4.67786
715	6.99	7.89	14.56	6.513	4.981	sp|P43406|ITAV_MOUSE	Integrin alpha-V OS=Mus musculus GN=Itgav PE=1 SV=2	MOUSE	5			1.3138	0.3675	2.27144	0.578397	2.98422	0.971345	0.853257	1.58297	0.613623	1.53761	0.955965	0.606774	1.28413	0.744444	1.22759	0.840296	0.105091	1.27231	0.660447	1.06912	1.03261	0.701868	1.27425	0.810367	1.31581	0.911821	0.670521	1.86862	0.487965	1.70385	0.983497	0.844102	1.28039	0.768123	1.25926
716	6.99	7.17	46.94	26.53	26.53	sp|Q9D3P8|PLRKT_MOUSE	Plasminogen receptor (KT) OS=Mus musculus GN=Plgrkt PE=1 SV=1	MOUSE	4			3.7797	0.0110974	2.12086	1.78215	8.01623	1.66933	0.151244	2.34209	0.712751	3.90973	1.90823	0.0470685	1.87831	1.01593	3.58424	1.31629	0.225071	1.77547	0.741374	2.33702	1.00601	0.96878	1.56594	0.642429	1.57535	0.904376	0.291565	1.28468	0.703971	1.16183	1.30842	0.240385	1.7965	0.728314	2.35058
717	6.99	7.03	23.34	13.56	13.56	sp|P68040|GBLP_MOUSE	Guanine nucleotide-binding protein subunit beta-2-like 1 OS=Mus musculus GN=Gnb2l1 PE=1 SV=3	MOUSE	4			1.3732	0.128814	1.56613	0.876808	2.1506	1.18429	0.274912	1.42591	0.830551	1.68869	1.05472	0.474242	1.19374	0.883541	1.25905	0.98049	0.860456	1.31486	0.745697	1.28921	1.15661	0.159609	1.25426	0.922149	1.45069	0.970032	0.669084	1.18819	0.816396	1.15258	1.23258	0.0273021	1.19035	1.03548	1.46719
718	6.97	7.14	25.55	14.74	11.06	sp|Q9CY58|PAIRB_MOUSE	Plasminogen activator inhibitor 1 RNA-binding protein OS=Mus musculus GN=Serbp1 PE=1 SV=2	MOUSE	4			1.6778	0.0974454	1.9963	0.840456	3.3494	1.3096	0.0516949	1.31442	0.996331	1.72136	1.32032	0.0698475	1.3768	0.958981	1.81781	1.18904	0.46505	1.9346	0.614614	2.30031	1.21983	0.0880801	1.28841	0.946772	1.57164	1.13414	0.589555	1.94491	0.583136	2.2058	1.23499	0.0797231	1.29353	0.954745	1.5975
719	6.94	6.94	22.86	16.51	14.6	sp|Q9JJV5|CCG3_MOUSE	Voltage-dependent calcium channel gamma-3 subunit OS=Mus musculus GN=Cacng3 PE=2 SV=2	MOUSE	5			0.625798	0.276104	3.89318	0.160742	2.43635	0.640436	0.384794	5.68287	0.112696	3.63952	0.893272	0.51888	1.86961	0.477785	1.67007	0.744521	0.596136	7.63917	0.0974609	5.68753	0.96125	0.679858	1.42739	0.673433	1.37208	0.735365	0.148498	1.77881	0.413403	1.30807	0.961526	0.681274	1.42619	0.674194	1.37132
720	6.93	7.01	18.32	8.059	8.059	sp|Q3UHB1|NT5D3_MOUSE	5'-nucleotidase domain-containing protein 3 OS=Mus musculus GN=Nt5dc3 PE=2 SV=1	MOUSE	4			1.39739	0.0862028	1.50697	0.927288	2.10583	1.41707	0.0280582	1.33269	1.06332	1.88851	0.978495	0.759953	1.20258	0.813666	1.17671	1.22766	0.0816903	1.27901	0.959856	1.57019	0.91107	0.22781	1.19924	0.759709	1.09259	1.14736	0.132878	1.2247	0.936849	1.40518	0.947801	0.467978	1.20416	0.787104	1.14131
721	6.92	16.25	34.71	30.29	27.35	sp|P62880|GBB2_MOUSE	Guanine nucleotide-binding protein G(I)/G(S)/G(T) subunit beta-2 OS=Mus musculus GN=Gnb2 PE=1 SV=3	MOUSE	9			0.515768	0.249585	32.4014	0.0159181	16.7116	0.710086	0.295862	8.85526	0.0801881	6.288	0.740511	0.365004	11.7598	0.0629696	8.70827	0.802991	0.3912	7.15054	0.112298	5.74182	0.914548	0.580114	4.32208	0.211599	3.95275	0.897852	0.516757	4.23387	0.212064	3.80139	0.89208	0.495389	4.17931	0.213452	3.72828
722	6.9	7.61	10.44	2.306	2.002	sp|B9EJA2|CTTB2_MOUSE	Cortactin-binding protein 2 OS=Mus musculus GN=Cttnbp2 PE=1 SV=2	MOUSE	4			0.748683	0.124334	1.49678	0.500195	1.12061	0.974577	0.92917	2.03081	0.479897	1.97918	0.965206	0.881326	1.78537	0.54062	1.72325	0.961889	0.857207	1.69448	0.567659	1.6299	1.08545	0.720237	1.74405	0.622373	1.89309	1.01373	0.943506	1.60073	0.633291	1.6227	0.937422	0.634631	1.38903	0.674876	1.30211
723	6.87	19.78	34.44	25.7	21.68	sp|P97427|DPYL1_MOUSE	Dihydropyrimidinase-related protein 1 OS=Mus musculus GN=Crmp1 PE=1 SV=1	MOUSE	15			1.15416					1.6187					1.02735					1.63271					0.587479					1.27614					0.818923
724	6.84	6.93	16.27	13.86	13.86	sp|Q3TY60|F131B_MOUSE	Protein FAM131B OS=Mus musculus GN=Fam131b PE=1 SV=1	MOUSE	4			0.747794	0.119356	1.6092	0.464698	1.20335	0.832436	0.443583	2.30091	0.361785	1.91536	0.783927	0.111683	1.46656	0.534533	1.14968	0.887184	0.640737	2.57566	0.344448	2.28509	0.996362	0.975015	1.5585	0.639307	1.55283	0.984242	0.926585	1.92802	0.510494	1.89764	0.948474	0.619222	1.47826	0.641614	1.40209
725	6.81	10.96	21.28	11.89	6.52	sp|P60469|LIPA3_MOUSE	Liprin-alpha-3 OS=Mus musculus GN=Ppfia3 PE=1 SV=1	MOUSE	5			0.881891	0.244594	1.26928	0.694797	1.11937	0.996693	0.985921	1.55372	0.641487	1.54859	0.912514	0.512291	1.37952	0.661471	1.25883	1.08324	0.628691	1.46829	0.73775	1.59051	0.81368	0.168187	1.37989	0.589669	1.12279	0.943342	0.361306	1.15541	0.816455	1.08995	0.80752	0.0304	1.20392	0.670741	0.972192
726	6.8	16.99	36.98	25.62	24.38	sp|P54285|CACB3_MOUSE	Voltage-dependent L-type calcium channel subunit beta-3 OS=Mus musculus GN=Cacnb3 PE=2 SV=2	MOUSE	10			0.528711	0.1384	3.13425	0.168688	1.65712	0.594933	0.150597	2.66906	0.2229	1.58791	0.659222	0.396214	5.33292	0.123614	3.51558	0.674671	0.509359	8.38558	0.0804561	5.65751	0.655835	0.416506	5.96826	0.109887	3.91419	0.650133	0.216994	2.83133	0.229621	1.84074	0.618755	0.261458	3.79389	0.163093	2.34749
727	6.8	8.94	29.26	16.59	16.59	sp|Q6IRU5|CLCB_MOUSE	Clathrin light chain B OS=Mus musculus GN=Cltb PE=1 SV=1	MOUSE	5			0.443716	0.00952345	1.54502	0.28719	0.685552	0.829822	0.0779196	1.25255	0.662508	1.03939	0.745813	0.0379512	1.30017	0.573625	0.969686	1.14214	0.156788	1.25235	0.912	1.43036	0.586625	0.0151503	1.40141	0.418596	0.822103	1.24083	0.0554478	1.25251	0.990672	1.55416	0.638569	0.0282819	1.43065	0.446348	0.913569
728	6.79	6.91	25.87	15.67	13.43	sp|O35465|FKBP8_MOUSE	Peptidyl-prolyl cis-trans isomerase FKBP8 OS=Mus musculus GN=Fkbp8 PE=1 SV=2	MOUSE	4			1.94371	0.0496332	1.9387	1.00258	3.76827	1.32156	0.142999	1.66548	0.793505	2.20103	1.33557	0.0760989	1.43998	0.927495	1.9232	0.819523	0.204198	1.58537	0.516928	1.29925	1.21059	0.338116	1.93196	0.62661	2.33881	1.10938	0.346338	1.44146	0.769623	1.59912	1.32746	0.236065	2.07101	0.640972	2.74918
729	6.75	7.19	32.04	21.84	16.99	sp|P63321|RALA_MOUSE	Ras-related protein Ral-A OS=Mus musculus GN=Rala PE=1 SV=1	MOUSE	4			1.42977	0.0579804	1.47327	0.970472	2.10643	1.27819	0.111305	1.47004	0.869489	1.87899	1.03724	0.821436	1.84608	0.561861	1.91484	1.10486	0.564906	1.8737	0.589671	2.07018	0.909969	0.680021	2.33955	0.388951	2.12892	1.02652	0.812842	1.51881	0.675868	1.55908	0.888301	0.668671	2.79062	0.318317	2.47891
730	6.74	6.94	13.11	4.787	4.787	sp|Q8K212|PACS1_MOUSE	Phosphofurin acidic cluster sorting protein 1 OS=Mus musculus GN=Pacs1 PE=2 SV=2	MOUSE	4			1.04139	0.825984	1.71313	0.607889	1.78404	1.3331	0.340574	2.24663	0.593378	2.99499	0.808903	0.131977	1.38846	0.582591	1.12313	1.04844	0.82485	1.86588	0.561902	1.95627	0.887855	0.497392	1.63487	0.543075	1.45153	1.00459	0.975448	1.54625	0.649693	1.55334	0.843462	0.133313	1.30317	0.647238	1.09918
731	6.71	6.83	21.8	13.49	10.03	sp|Q9CWE0|MFR1L_MOUSE	Mitochondrial fission regulator 1-like OS=Mus musculus GN=Mtfr1l PE=1 SV=1	MOUSE	3			1.57071	0.00767173	1.2871	1.22035	2.02166	1.02615	0.790749	1.2874	0.79707	1.32107	1.30338	0.0610261	1.3292	0.980577	1.73245	0.974587	0.742111	1.22459	0.795849	1.19347	1.14598	0.115633	1.20778	0.948832	1.38408	1.05168	0.540888	1.23308	0.852892	1.29681	1.2033	0.0529163	1.20779	0.996287	1.45333
732	6.68	8.23	19.57	6.571	5.143	sp|A2AHG0|LZTS3_MOUSE	Leucine zipper putative tumor suppressor 3 OS=Mus musculus GN=Lzts3 PE=2 SV=1	MOUSE	4			0.726359	0.274847	2.14562	0.338532	1.55849	0.821042	0.130652	1.35471	0.606064	1.11227	1.11855	0.331634	1.36147	0.821574	1.52287	1.11355	0.227687	1.25399	0.888011	1.39638	1.14562	0.151891	1.25395	0.913611	1.43656	1.01195	0.917017	1.39651	0.724628	1.41321	1.05174	0.527276	1.25245	0.839742	1.31725
733	6.65	6.81	22.11	13.32	13.32	sp|Q99LR1|ABD12_MOUSE	Monoacylglycerol lipase ABHD12 OS=Mus musculus GN=Abhd12 PE=1 SV=2	MOUSE	4			0.784366	0.30104	2.13003	0.368242	1.67072	0.929665	0.57015	1.59379	0.583304	1.48169	1.15763	0.221383	1.43179	0.808516	1.65748	0.910279	0.377857	1.43323	0.635122	1.30464	1.03096	0.885155	2.23107	0.462092	2.30015	0.937313	0.628293	1.63551	0.573101	1.53299	0.936683	0.513964	1.43027	0.654899	1.33971
734	6.64	8.85	26.7	22.51	22.51	sp|P60766|CDC42_MOUSE	Cell division control protein 42 homolog OS=Mus musculus GN=Cdc42 PE=1 SV=2	MOUSE	6			1.05513	0.5029	1.25221	0.842615	1.32125	1.17072	0.256434	1.43141	0.817883	1.67578	1.12292	0.229722	1.27806	0.878612	1.43516	1.06928	0.412559	1.25178	0.854208	1.33851	0.835537	0.111135	1.29102	0.647191	1.0787	0.983277	0.827103	1.25273	0.784907	1.23178	0.897923	0.28039	1.29797	0.691788	1.16548
735	6.64	6.65	39.53	35.66	31.01	sp|Q9CQC7|NDUB4_MOUSE	NADH dehydrogenase [ubiquinone] 1 beta subcomplex subunit 4 OS=Mus musculus GN=Ndufb4 PE=1 SV=3	MOUSE	5			1.1876	0.630664	3.72945	0.318437	4.42908	1.03326	0.748198	1.46608	0.704774	1.51484	1.09507	0.400116	1.44565	0.757495	1.58309	0.70614	0.114748	1.74408	0.404877	1.23157	1.14521	0.253603	1.44461	0.792747	1.65438	0.900294	0.350674	1.45398	0.619191	1.30901	1.11142	0.342492	1.44529	0.768991	1.60632
736	6.62	9.25	12.89	7.463	5.292	sp|P16054|KPCE_MOUSE	Protein kinase C epsilon type OS=Mus musculus GN=Prkce PE=1 SV=1	MOUSE	5			1.0535	0.809989	2.26894	0.464311	2.39032	0.965689	0.883494	2.47341	0.390428	2.38855	0.522951	0.171546	3.79408	0.137833	1.98412	0.818485	0.546075	3.30794	0.24743	2.7075	0.476864	0.137042	3.74069	0.12748	1.7838	1.01095	0.969133	2.92379	0.345766	2.95581	0.54571	0.149995	3.13326	0.174167	1.70985
737	6.6	7.66	14.42	6.553	4.849	sp|Q62351|TFR1_MOUSE	Transferrin receptor protein 1 OS=Mus musculus GN=Tfrc PE=1 SV=1	MOUSE	4			1.40588	0.0223024	1.28227	1.0964	1.80272	1.03233	0.892847	1.99616	0.517157	2.06069	1.07082	0.447903	1.28404	0.833949	1.37497	1.13743	0.614306	2.07744	0.547517	2.36295	0.915217	0.365861	1.30377	0.701975	1.19324	1.01938	0.875888	1.43252	0.711598	1.46028	1.16491	0.497687	1.88005	0.619618	2.19009
738	6.6	6.63	42.7	31.46	25.84	sp|Q9WV98|TIM9_MOUSE	Mitochondrial import inner membrane translocase subunit Tim9 OS=Mus musculus GN=Timm9 PE=1 SV=1	MOUSE	3			1.76523	0.261936	4.85843	0.363333	8.57622	1.21725	0.49126	2.75178	0.442348	3.3496	1.13952	0.607433	2.53713	0.449137	2.89111	0.938544	0.846635	3.46755	0.270665	3.25445	0.95034	0.877613	3.51413	0.270434	3.33962	0.975581	0.954654	5.24442	0.186023	5.11635	1.14884	0.627453	2.86235	0.401363	3.28837
739	6.58	6.98	15.61	11.71	9.024	sp|P63005|LIS1_MOUSE	Platelet-activating factor acetylhydrolase IB subunit alpha OS=Mus musculus GN=Pafah1b1 PE=1 SV=2	MOUSE	3			0.872464	0.389513	1.48108	0.589072	1.29219	0.957057	0.824394	1.67262	0.57219	1.60079	0.909622	0.693399	1.85938	0.489208	1.69133	1.03831	0.845403	1.6516	0.628668	1.71486	0.89037	0.24405	1.26641	0.703065	1.12757	1.08212	0.666984	1.60401	0.674636	1.73573	0.840651	0.389899	1.64898	0.509802	1.38621
740	6.54	6.54	24.21	21.58	17.89	sp|Q8BNY6|NCS1_MOUSE	Neuronal calcium sensor 1 OS=Mus musculus GN=Ncs1 PE=2 SV=3	MOUSE	3			0.773058	0.181915	1.60514	0.481613	1.24087	0.921038	0.568619	1.50681	0.61125	1.38783	0.798138	0.169116	1.48863	0.536157	1.18813	1.02458	0.781219	1.28979	0.794382	1.32149	0.757388	0.034999	1.27243	0.595231	0.963722	0.957874	0.607784	1.27088	0.753708	1.21734	0.900056	0.253942	1.26873	0.709414	1.14193
741	6.52	12.17	16.67	12.38	9.901	sp|Q3URE9|LIGO2_MOUSE	Leucine-rich repeat and immunoglobulin-like domain-containing nogo receptor-interacting protein 2 OS=Mus musculus GN=Lingo2 PE=2 SV=1	MOUSE	5			0.796999	0.137249	1.49872	0.531785	1.19448	0.854855	0.600016	2.98433	0.286448	2.55116	0.960453	0.673045	1.42599	0.673533	1.3696	0.995832	0.964659	1.43242	0.695209	1.42645	0.941667	0.655341	1.64557	0.572244	1.54958	0.864804	0.220781	1.42686	0.606087	1.23396	0.904455	0.461118	1.61227	0.560982	1.45823
742	6.51	6.65	15.37	8.463	8.463	sp|Q80WJ7|LYRIC_MOUSE	Protein LYRIC OS=Mus musculus GN=Mtdh PE=1 SV=1	MOUSE	4			1.48031	0.0563634	1.50997	0.980358	2.23523	1.0281	0.844351	1.51018	0.680777	1.55261	1.12935	0.235792	1.29926	0.869231	1.46732	0.934023	0.470275	1.30152	0.717642	1.21565	0.903637	0.255227	1.25838	0.718096	1.13712	0.861646	0.133195	1.26051	0.683569	1.08612	1.19302	0.29417	1.55704	0.766212	1.85758
743	6.5	7.41	18.43	3.473	2.622	sp|Q8BL66|EEA1_MOUSE	Early endosome antigen 1 OS=Mus musculus GN=Eea1 PE=1 SV=2	MOUSE	3			0.649764	0.476603	5.42533	0.119765	3.52518	0.858121	0.424698	1.69602	0.50596	1.45539	0.781109	0.109101	1.41636	0.55149	1.10633	0.880129	0.192533	1.27452	0.690557	1.12174	0.950784	0.736409	1.54468	0.615521	1.46866	0.842161	0.110542	1.27581	0.6601	1.07444	0.87486	0.453101	1.64009	0.533423	1.43485
744	6.47	7.67	19.46	15.14	15.14	sp|Q9CZ44|NSF1C_MOUSE	NSFL1 cofactor p47 OS=Mus musculus GN=Nsfl1c PE=1 SV=1	MOUSE	5			1.00924	0.985187	4.27621	0.236014	4.31574	1.2229	0.178926	1.44264	0.847687	1.76421	1.00897	0.968603	1.94383	0.519062	1.96125	1.15894	0.583522	2.15186	0.538576	2.49387	1.03692	0.767869	1.42919	0.725529	1.48196	1.13583	0.450101	1.59661	0.711403	1.81349	0.9146	0.519211	1.47713	0.619172	1.35099
745	6.47	6.51	36.36	22.94	19.48	sp|Q8BHC4|DCAKD_MOUSE	Dephospho-CoA kinase domain-containing protein OS=Mus musculus GN=Dcakd PE=2 SV=1	MOUSE	4			5.33023	0.00732127	1.85804	2.86874	9.9038	1.79933	0.0185283	1.41755	1.26933	2.55064	2.48736	0.0125986	1.55942	1.59505	3.87883	1.18708	0.170525	1.42101	0.835377	1.68685	1.12779	0.591758	2.26646	0.4976	2.55609	0.865092	0.223452	1.43013	0.604905	1.23719	1.26322	0.433685	2.81432	0.448856	3.55512
746	6.45	6.49	10.39	6.644	5.622	sp|O35681|SYT3_MOUSE	Synaptotagmin-3 OS=Mus musculus GN=Syt3 PE=1 SV=2	MOUSE	3			0.861058	0.659413	2.65584	0.324213	2.28683	1.01145	0.949587	1.69527	0.596634	1.71468	1.01846	0.896592	1.5096	0.674653	1.53746	1.11241	0.541487	1.63805	0.679109	1.82218	1.02881	0.906515	2.03035	0.506717	2.08885	1.29826	0.0610178	1.32778	0.977768	1.72381	1.09122	0.672605	1.81369	0.601657	1.97913
747	6.44	6.71	22.35	12	8.706	sp|Q7TQ95|LNP_MOUSE	Protein lunapark OS=Mus musculus GN=Lnp PE=1 SV=1	MOUSE	3			0.994627	0.9577	1.4728	0.675332	1.46489	1.3113	0.0796035	1.41949	0.923778	1.86138	1.14684	0.366914	1.66481	0.688869	1.90926	1.13865	0.272441	1.45142	0.784511	1.65267	1.02312	0.806396	1.42255	0.719218	1.45544	0.986325	0.956191	2.59972	0.379397	2.56417	0.984635	0.866287	1.41791	0.694429	1.39612
748	6.43	6.7	27.36	9.827	9.827	sp|Q9CZS1|AL1B1_MOUSE	Aldehyde dehydrogenase X, mitochondrial OS=Mus musculus GN=Aldh1b1 PE=1 SV=1	MOUSE	4			1.91365	0.198055	3.50316	0.546263	6.7038	1.78439	0.215955	3.25035	0.548983	5.79988	1.36352	0.444044	3.0718	0.443884	4.18847	1.38083	0.393257	2.80776	0.491789	3.87702	1.0849	0.876085	4.61082	0.235294	5.00226	1.16981	0.6326	2.56246	0.456519	2.99759	1.21732	0.562435	2.62154	0.464354	3.19126
749	6.43	6.52	34.51	23.24	19.72	sp|Q9CQI3|GMFB_MOUSE	Glia maturation factor beta OS=Mus musculus GN=Gmfb PE=1 SV=3	MOUSE	4			0.784095	0.253849	1.73265	0.452542	1.35856	1.37498	0.170654	1.75896	0.7817	2.41855	0.818687	0.0892757	1.29264	0.633343	1.05827	1.36294	0.0915423	1.49464	0.911888	2.0371	0.766574	0.124421	1.49088	0.514175	1.14287	1.58039	0.0232825	1.40419	1.12548	2.21916	0.794481	0.298607	1.79268	0.443182	1.42425
750	6.41	6.51	9.604	4.442	3.241	sp|Q6P5F6|S39AA_MOUSE	Zinc transporter ZIP10 OS=Mus musculus GN=Slc39a10 PE=1 SV=1	MOUSE	3			0.910369	0.219554	1.19632	0.760972	1.0891	0.978344	0.843653	1.33496	0.732865	1.30605	0.958576	0.79696	1.53284	0.625361	1.46934	0.925313	0.295234	1.19613	0.773591	1.10679	1.02152	0.860475	1.37083	0.745186	1.40033	0.801328	0.127079	1.37714	0.581877	1.10354	1.15151	0.204074	1.29473	0.889383	1.49089
751	6.39	6.89	12.5	5.789	5.132	sp|Q62178|SEM4A_MOUSE	Semaphorin-4A OS=Mus musculus GN=Sema4a PE=1 SV=2	MOUSE	4			0.908399	0.714591	2.13911	0.424662	1.94316	0.917989	0.560563	1.51775	0.604836	1.39328	0.905249	0.329383	1.31346	0.68921	1.18901	1.00587	0.959382	1.40072	0.71811	1.40895	0.925417	0.430593	1.31191	0.705398	1.21406	0.955355	0.736512	1.48239	0.644471	1.41621	1.10248	0.265128	1.255	0.878466	1.38361
752	6.39	6.48	33.33	19.92	19.92	sp|O70439|STX7_MOUSE	Syntaxin-7 OS=Mus musculus GN=Stx7 PE=1 SV=3	MOUSE	5			1.14237	0.627518	2.0222	0.564913	2.3101	1.01431	0.917655	1.43091	0.708857	1.45138	0.962275	0.869639	1.84095	0.522705	1.7715	0.856602	0.510039	1.81268	0.47256	1.55275	1.03063	0.839349	1.47283	0.699761	1.51793	0.884271	0.16619	1.2238	0.722559	1.08217	0.943711	0.502081	1.2439	0.758668	1.17389
753	6.39	6.47	23.95	18.25	18.25	sp|Q9R1P4|PSA1_MOUSE	Proteasome subunit alpha type-1 OS=Mus musculus GN=Psma1 PE=1 SV=1	MOUSE	4			0.808627	0.173655	1.55344	0.520538	1.25616	1.32913	0.308028	2.46749	0.538659	3.27962	1.13726	0.283002	1.46301	0.777348	1.66383	1.41107	0.224181	2.34458	0.601845	3.30836	0.960233	0.904377	3.6157	0.265573	3.47192	1.1269	0.512733	1.91839	0.587422	2.16184	0.807576	0.532799	3.42331	0.235905	2.76458
754	6.36	6.38	27.62	19.05	19.05	sp|Q8R3T5|STXB6_MOUSE	Syntaxin-binding protein 6 OS=Mus musculus GN=Stxbp6 PE=2 SV=1	MOUSE	4			0.717478	0.197583	2.11976	0.338472	1.52088	0.703694	0.0662904	1.50681	0.467008	1.06034	0.765393	0.26078	2.09834	0.364762	1.60605	0.787917	0.240784	1.86215	0.423122	1.46722	0.922312	0.78508	3.05925	0.301483	2.82158	0.737632	0.0846618	1.50282	0.490833	1.10853	0.864842	0.364953	1.71161	0.505279	1.48027
755	6.35	7.44	20.9	10.45	6.61	sp|Q9D394|RUFY3_MOUSE	Protein RUFY3 OS=Mus musculus GN=Rufy3 PE=1 SV=1	MOUSE	3			1.26482	0.305583	2.09743	0.603034	2.65287	1.24492	0.17671	1.58338	0.786241	1.97118	0.843886	0.176225	1.42678	0.59146	1.20404	1.16517	0.206014	1.4278	0.816058	1.66364	0.8037	0.224866	1.71938	0.467437	1.38186	0.850567	0.323219	1.70863	0.497807	1.4533	0.798688	0.256463	1.84985	0.431759	1.47745
756	6.35	6.42	21.21	13.47	11.78	sp|Q99J99|THTM_MOUSE	3-mercaptopyruvate sulfurtransferase OS=Mus musculus GN=Mpst PE=1 SV=3	MOUSE	3			1.25285	0.305433	1.78929	0.700195	2.24171	1.15795	0.268726	1.41151	0.820363	1.63445	0.925314	0.447585	1.32762	0.696971	1.22847	1.08104	0.564033	1.46751	0.736653	1.58644	0.877738	0.383826	1.50353	0.583785	1.3197	0.984022	0.842745	1.2676	0.776285	1.24735	0.918816	0.50987	1.43507	0.640261	1.31856
757	6.33	6.51	22.66	9.113	7.882	sp|Q8BSF4|PISD_MOUSE	Phosphatidylserine decarboxylase proenzyme OS=Mus musculus GN=Pisd PE=2 SV=1	MOUSE	3			2.1262	0.00150593	1.311	1.62182	2.78745	1.43598	0.0231782	1.32396	1.08461	1.90117	1.33793	0.0319718	1.28427	1.04178	1.71826	1.22408	0.197631	1.43861	0.850871	1.76097	1.32019	0.0160724	1.21236	1.08894	1.60055	1.02281	0.906573	1.65018	0.619814	1.68782	1.2141	0.108993	1.29952	0.934271	1.57775
758	6.29	6.43	12.95	7.05	5.755	sp|P59823|IRPL1_MOUSE	Interleukin-1 receptor accessory protein-like 1 OS=Mus musculus GN=Il1rapl1 PE=1 SV=1	MOUSE	3			0.585943	0.0299652	1.54708	0.37874	0.906503	0.687863	0.0146129	1.26321	0.544537	0.868914	0.652162	0.0960698	1.76346	0.369819	1.15006	0.738656	0.230996	1.90282	0.388189	1.40553	0.960406	0.645831	1.28732	0.746052	1.23635	0.881108	0.734951	2.95691	0.297983	2.60536	0.898202	0.710109	2.30629	0.389458	2.07151
759	6.29	6.39	14.47	8.511	7.234	sp|Q3UJU9|RMD3_MOUSE	Regulator of microtubule dynamics protein 3 OS=Mus musculus GN=Rmdn3 PE=1 SV=2	MOUSE	3			1.40533	0.0125367	1.24497	1.1288	1.74959	1.14253	0.108328	1.19659	0.954827	1.36714	1.18383	0.0866202	1.23026	0.962259	1.45643	1.05074	0.515635	1.21278	0.866395	1.27432	1.09739	0.470137	1.38228	0.793896	1.5169	1.04818	0.51027	1.19834	0.874696	1.25607	1.08617	0.29899	1.21219	0.896041	1.31664
760	6.28	6.48	11.77	6.36	5.142	sp|P29533|VCAM1_MOUSE	Vascular cell adhesion protein 1 OS=Mus musculus GN=Vcam1 PE=1 SV=1	MOUSE	3			1.24903	0.139034	1.42391	0.877186	1.7785	1.02736	0.814538	1.39883	0.734448	1.43711	1.06391	0.468268	1.26872	0.83857	1.34981	1.11539	0.238218	1.26691	0.8804	1.4131	1.07239	0.415774	1.26634	0.846841	1.35801	0.857301	0.127294	1.2636	0.678458	1.08329	1.18753	0.106879	1.27101	0.93432	1.50936
761	6.26	6.52	32.79	19.84	14.98	sp|P57746|VATD_MOUSE	V-type proton ATPase subunit D OS=Mus musculus GN=Atp6v1d PE=1 SV=1	MOUSE	4			0.767056	0.163146	1.58214	0.48482	1.21359	0.854869	0.128403	1.27039	0.672919	1.08602	0.999526	0.996117	1.33036	0.751322	1.32973	1.19697	0.0955575	1.26872	0.943445	1.51862	0.779512	0.0681152	1.32782	0.58706	1.03505	1.1705	0.126691	1.26956	0.921978	1.48602	0.838785	0.109045	1.28101	0.654782	1.07449
762	6.25	6.31	15.62	10.34	8.722	sp|Q61553|FSCN1_MOUSE	Fascin OS=Mus musculus GN=Fscn1 PE=1 SV=4	MOUSE	4			1.41745	0.193005	1.85791	0.762928	2.63349	1.52611	0.00300269	1.2001	1.27165	1.83149	1.00916	0.924189	1.2838	0.786069	1.29556	1.3587	0.0469668	1.34965	1.00671	1.83377	0.875235	0.278978	1.34396	0.651238	1.17628	1.32214	0.012989	1.19927	1.10246	1.5856	0.769248	0.299462	1.84304	0.417379	1.41776
763	6.24	6.3	42.98	36.36	29.75	sp|Q8K207|CA021_MOUSE	Uncharacterized protein C1orf21 homolog OS=Mus musculus PE=1 SV=1	MOUSE	3			0.504325	0.121309	5.35327	0.0942088	2.69979	0.895935	0.46636	3.51119	0.255166	3.1458	0.783782	0.348462	6.59718	0.118806	5.17075	0.972277	0.823681	3.51361	0.276717	3.41621	0.900623	0.483062	3.52884	0.255218	3.17815	0.821173	0.554633	19.5822	0.0419347	16.0803	0.942107	0.654641	3.51485	0.268036	3.31137
764	6.23	7.7	26.26	19.78	17.27	sp|P97370|AT1B3_MOUSE	Sodium/potassium-transporting ATPase subunit beta-3 OS=Mus musculus GN=Atp1b3 PE=1 SV=1	MOUSE	4			1.10723	0.36078	1.45189	0.762611	1.60758	1.1339	0.282636	1.44967	0.782176	1.64379	1.07637	0.616502	1.71475	0.627713	1.84571	0.980803	0.872446	1.58186	0.620033	1.55149	1.16135	0.287345	1.56521	0.741978	1.81776	1.01357	0.892675	1.46234	0.693118	1.48219	1.12466	0.469348	1.76991	0.635429	1.99054
765	6.23	6.5	24.06	19.17	14.66	sp|Q8BGX2|CS052_MOUSE	Uncharacterized protein C19orf52 homolog OS=Mus musculus PE=2 SV=1	MOUSE	3			1.60389	0.0665671	1.70317	0.94171	2.7317	1.15616	0.500052	1.82892	0.632156	2.11452	1.33864	0.182248	1.71042	0.782635	2.28964	1.14957	0.341778	1.4823	0.775535	1.70402	1.09894	0.311359	1.28035	0.858311	1.40702	1.02387	0.780774	1.27968	0.800094	1.31022	1.25305	0.0938416	1.34465	0.931878	1.68491
766	6.22	6.22	31.03	25.86	21.55	sp|Q9CQV7|TIM14_MOUSE	Mitochondrial import inner membrane translocase subunit TIM14 OS=Mus musculus GN=Dnajc19 PE=2 SV=3	MOUSE	3			1.51903	0.337275	3.21411	0.472614	4.88233	1.05592	0.832313	2.11745	0.498677	2.23586	0.955976	0.89178	2.63378	0.362968	2.51783	0.972983	0.93329	2.60807	0.373067	2.5376	0.987117	0.895402	1.33464	0.739612	1.31745	0.966769	0.84154	1.63834	0.590092	1.5839	0.857388	0.439291	1.73405	0.494441	1.48676
767	6.2	6.59	11.59	3.996	3.497	sp|P80560|PTPR2_MOUSE	Receptor-type tyrosine-protein phosphatase N2 OS=Mus musculus GN=Ptprn2 PE=1 SV=2	MOUSE	3			1.27075	0.106136	1.44149	0.881557	1.83178	1.15615	0.369395	1.72175	0.671498	1.99059	1.1556	0.315773	1.59839	0.722977	1.8471	1.25714	0.477155	3.11175	0.403997	3.91189	1.03784	0.894974	2.91585	0.355932	3.02619	1.29191	0.152736	1.62996	0.792599	2.10577	1.21793	0.267641	1.74673	0.697265	2.1274
768	6.2	6.36	11.06	5.957	4.681	sp|Q66L44|DOS_MOUSE	Protein Dos OS=Mus musculus GN=Dos PE=1 SV=3	MOUSE	3			0.67017	0.174931	1.9633	0.341349	1.31575	0.735435	0.0979456	1.48692	0.494603	1.09353	0.926691	0.467288	1.30135	0.712102	1.20595	0.858405	0.282336	1.40701	0.610093	1.20778	1.03915	0.770082	1.40614	0.739008	1.46119	0.918265	0.616634	1.5477	0.593309	1.4212	0.957407	0.673195	1.30473	0.733799	1.24915
769	6.2	6.25	13.49	8.889	6.667	sp|Q9Z0V2|KCND2_MOUSE	Potassium voltage-gated channel subfamily D member 2 OS=Mus musculus GN=Kcnd2 PE=1 SV=1	MOUSE	3			0.835804	0.218358	1.54571	0.540726	1.29191	0.887812	0.485402	1.8281	0.485648	1.62301	1.20241	0.173281	1.46474	0.820901	1.76122	0.937003	0.701786	1.88454	0.497204	1.76582	1.04005	0.706988	1.47673	0.704289	1.53587	0.921994	0.45761	1.46633	0.628776	1.35195	1.04184	0.852019	2.3015	0.45268	2.39781
770	6.2	6.24	12.82	10.53	8.397	sp|Q9JJY3|NSMA2_MOUSE	Sphingomyelin phosphodiesterase 3 OS=Mus musculus GN=Smpd3 PE=1 SV=1	MOUSE	4			1.26067	0.381088	2.05365	0.613866	2.58898	1.19456	0.567871	2.42134	0.493347	2.89245	1.00533	0.984105	2.18656	0.459776	2.19822	1.20862	0.590211	2.72697	0.443211	3.29587	0.811211	0.528289	2.55015	0.318103	2.06871	1.03572	0.903965	2.34324	0.442003	2.42693	0.999445	0.996511	1.45042	0.689071	1.44962
771	6.18	7.67	14.36	5.128	3.692	sp|O35382|EXOC4_MOUSE	Exocyst complex component 4 OS=Mus musculus GN=Exoc4 PE=1 SV=2	MOUSE	4			1.12361	0.484018	1.52186	0.738316	1.70997	1.06154	0.529568	1.27273	0.834069	1.35106	1.1783	0.373813	1.57676	0.747291	1.8579	1.10237	0.228057	1.20955	0.911391	1.33336	1.09708	0.515883	1.43524	0.764389	1.57458	1.17281	0.0875373	1.21722	0.963515	1.42756	1.09183	0.565923	1.47743	0.73901	1.61311
772	6.18	6.32	14.18	6.463	5.386	sp|Q61207|SAP_MOUSE	Sulfated glycoprotein 1 OS=Mus musculus GN=Psap PE=1 SV=2	MOUSE	3			0.618944	0.0328906	1.46802	0.421617	0.908624	0.705283	0.0605906	1.47354	0.478632	1.03926	0.666867	0.0460469	1.47349	0.452578	0.982619	0.807817	0.236683	1.73254	0.466263	1.39957	1.34483	0.0818314	1.47547	0.91146	1.98425	0.937103	0.547388	1.47612	0.634843	1.38327	0.780612	0.389728	2.6598	0.293486	2.07627
773	6.16	7.1	11.03	2.655	2.065	sp|P33173|KIF1A_MOUSE	Kinesin-like protein KIF1A OS=Mus musculus GN=Kif1a PE=1 SV=2	MOUSE	3			1.23888	0.217714	1.68031	0.73729	2.08169	1.22425	0.132671	1.42375	0.859882	1.74303	1.09475	0.648616	2.08312	0.525533	2.28049	1.45097	0.0498543	1.45017	1.00056	2.10416	1.02389	0.920926	2.47366	0.413918	2.53276	1.27102	0.297518	2.0944	0.606865	2.66202	0.840765	0.693335	5.14466	0.163425	4.32545
774	6.16	6.9	13.58	4.488	3.222	sp|Q9WU78|PDC6I_MOUSE	Programmed cell death 6-interacting protein OS=Mus musculus GN=Pdcd6ip PE=1 SV=3	MOUSE	3			0.963265	0.872926	1.83956	0.52364	1.77198	1.01875	0.914809	1.5725	0.647853	1.60197	1.04772	0.748887	1.45833	0.718436	1.52792	0.919432	0.747015	1.96326	0.468318	1.80509	0.970054	0.824347	1.42792	0.679345	1.38516	1.14945	0.377382	1.47669	0.778396	1.69739	0.98937	0.959957	1.74247	0.567799	1.72395
775	6.16	6.23	14.81	9.533	8.316	sp|P53986|MOT1_MOUSE	Monocarboxylate transporter 1 OS=Mus musculus GN=Slc16a1 PE=1 SV=1	MOUSE	3			1.16649	0.202058	1.42468	0.818776	1.66188	0.927878	0.470745	1.4407	0.644047	1.33679	0.865466	0.219067	1.42138	0.608891	1.23016	0.775868	0.218697	1.85307	0.418694	1.43773	0.907281	0.433093	1.53759	0.590069	1.39502	0.765569	0.0918615	1.45458	0.526315	1.11359	0.929671	0.63396	1.75788	0.528858	1.63425
776	6.16	6.19	30.19	21.7	21.7	sp|O35143|ATIF1_MOUSE	ATPase inhibitor, mitochondrial OS=Mus musculus GN=Atpif1 PE=1 SV=2	MOUSE	4			1.54373	0.175655	4.76871	0.323721	7.36158	1.22103	0.349798	4.72936	0.258181	5.77472	1.39733	0.221647	4.67796	0.298704	6.53664	1.00877	0.954766	4.75506	0.212147	4.79677	1.02598	0.917516	12.1941	0.0841373	12.5109	1.06242	0.708321	4.75848	0.223268	5.0555	1.23687	0.331478	4.70683	0.262783	5.82175
777	6.15	6.66	26.09	17.66	13.32	sp|Q8C163|EXOG_MOUSE	Nuclease EXOG, mitochondrial OS=Mus musculus GN=Exog PE=2 SV=1	MOUSE	3			2.04727	0.023644	1.62041	1.26342	3.31742	1.43214	0.090559	1.64821	0.868906	2.36048	1.22256	0.135717	1.42738	0.856507	1.74505	1.03099	0.746942	1.42623	0.722877	1.47044	1.20683	0.277294	1.72814	0.698341	2.08557	1.12137	0.405462	1.60218	0.699902	1.79663	1.17641	0.188909	1.42832	0.823634	1.6803
778	6.15	6.22	17.7	14.83	12.92	sp|Q640R3|HECAM_MOUSE	Hepatocyte cell adhesion molecule OS=Mus musculus GN=Hepacam PE=1 SV=2	MOUSE	4			0.638397	0.52581	12.6212	0.0505813	8.05734	0.65259	0.17999	2.47544	0.263626	1.61545	0.87038	0.775259	6.24278	0.139422	5.43359	0.752547	0.201134	1.91806	0.392349	1.44343	1.11829	0.582698	2.09757	0.533134	2.34569	0.936735	0.857583	3.98309	0.235178	3.7311	1.21793	0.35978	2.05397	0.592963	2.50159
779	6.14	6.74	18.48	12.66	11.39	sp|P62881|GBB5_MOUSE	Guanine nucleotide-binding protein subunit beta-5 OS=Mus musculus GN=Gnb5 PE=1 SV=1	MOUSE	4			0.570175	0.0769611	1.963	0.290462	1.11925	0.686513	0.0551166	1.47918	0.464116	1.01548	0.65879	0.0270599	1.38773	0.474725	0.914221	0.818251	0.142275	1.38073	0.592622	1.12978	0.866212	0.184585	1.30507	0.663727	1.13047	0.8731	0.23131	1.33437	0.654318	1.16504	0.911396	0.426774	1.37981	0.660524	1.25755
780	6.14	6.48	19.6	6.777	4.579	sp|Q60598|SRC8_MOUSE	Src substrate cortactin OS=Mus musculus GN=Cttn PE=1 SV=2	MOUSE	3			0.862006	0.153656	1.28237	0.672199	1.10541	1.34263	0.0316874	1.2786	1.05008	1.71668	0.980483	0.813608	1.27607	0.768363	1.25116	1.42373	0.0827977	1.54981	0.91865	2.20651	0.873371	0.181435	1.28215	0.681178	1.11979	1.12293	0.230349	1.27862	0.878231	1.4358	0.755831	0.0366828	1.28047	0.590279	0.967816
781	6.14	6.25	20.75	11.32	11.32	sp|Q9CZN4|SHSA9_MOUSE	Protein shisa-9 OS=Mus musculus GN=Shisa9 PE=1 SV=2	MOUSE	4			0.610474	0.128302	3.6008	0.169538	2.19819	0.88475	0.440156	3.62465	0.244093	3.20691	0.932554	0.845736	36.217	0.0257491	33.7743	0.679307	0.160665	3.55005	0.191352	2.41157	0.783412	0.248259	3.57783	0.218963	2.80292	0.607229	0.126667	3.58961	0.169163	2.17971	0.650968	0.302988	16.6363	0.0391294	10.8297
782	6.13	6.91	23.64	10.91	9.545	sp|Q922R8|PDIA6_MOUSE	Protein disulfide-isomerase A6 OS=Mus musculus GN=Pdia6 PE=1 SV=3	MOUSE	3			1.37966	0.405353	20.5713	0.0670674	28.3814	1.23999	0.509749	16.7461	0.0740468	20.765	0.995167	0.968927	3.52599	0.282238	3.50895	0.900753	0.543212	4.58059	0.196646	4.12598	0.894494	0.586245	6.44843	0.138715	5.76809	0.816949	0.377599	5.65014	0.144589	4.61588	0.858279	0.582279	12.4529	0.0689222	10.688
783	6.13	6.8	15.66	4.811	4.245	sp|Q6PB70|ANO8_MOUSE	Anoctamin-8 OS=Mus musculus GN=Ano8 PE=2 SV=3	MOUSE	3			0.82521	0.157316	1.45279	0.568019	1.19885	0.981195	0.958431	4.00816	0.244799	3.93279	0.839332	0.560261	2.96965	0.282636	2.49252	0.700182	0.291256	2.94303	0.237912	2.06066	0.848212	0.473751	2.2465	0.37757	1.90551	0.811938	0.139211	1.4547	0.558147	1.18113	0.869508	0.711101	4.09541	0.212313	3.56099
784	6.13	6.55	24.5	14	7.25	sp|Q8R3V5|SHLB2_MOUSE	Endophilin-B2 OS=Mus musculus GN=Sh3glb2 PE=2 SV=2	MOUSE	3			0.595906	0.00626196	1.27005	0.4692	0.756829	0.791866	0.108598	1.38832	0.570379	1.09936	0.755837	0.074408	1.39252	0.542782	1.05252	1.02112	0.906847	1.68693	0.605314	1.72255	0.691223	0.131044	1.76728	0.391123	1.22158	1.35126	0.0787527	1.44066	0.937945	1.94672	0.641312	0.0428734	1.51796	0.422483	0.973485
785	6.13	6.33	17.02	7.018	5.263	sp|P97390|VPS45_MOUSE	Vacuolar protein sorting-associated protein 45 OS=Mus musculus GN=Vps45 PE=1 SV=1	MOUSE	3			1.2442	0.255369	1.57978	0.78758	1.96557	1.17296	0.236933	1.37526	0.852899	1.61313	1.14833	0.277721	1.3578	0.845724	1.5592	1.23708	0.417532	1.92313	0.643262	2.37906	1.41221	0.0921559	1.5443	0.914465	2.18088	1.08206	0.608792	1.48416	0.729074	1.60595	1.23963	0.110022	1.33812	0.926396	1.65878
786	6.12	8.16	34.57	19.75	19.75	sp|Q9QY76|VAPB_MOUSE	Vesicle-associated membrane protein-associated protein B OS=Mus musculus GN=Vapb PE=2 SV=3	MOUSE	4			1.0378	0.870625	1.94684	0.533069	2.02044	1.03694	0.903405	2.399	0.43224	2.48762	1.01443	0.921399	1.52995	0.663048	1.55202	1.04668	0.832426	1.87643	0.557801	1.96402	1.07089	0.743319	1.83482	0.583651	1.96489	1.02065	0.940885	2.24235	0.455169	2.28865	1.13645	0.312625	1.39951	0.812035	1.59047
787	6.12	6.16	17.16	10.99	10.99	sp|Q9DCS3|MECR_MOUSE	Trans-2-enoyl-CoA reductase, mitochondrial OS=Mus musculus GN=Mecr PE=1 SV=2	MOUSE	3			1.03346	0.888833	1.84714	0.559495	1.90895	1.17815	0.115537	1.2549	0.938837	1.47847	0.940173	0.768489	1.72222	0.545908	1.61918	1.08466	0.542779	1.40429	0.772386	1.52317	1.27527	0.186082	1.52711	0.83509	1.94748	1.1134	0.462645	1.44412	0.77099	1.60788	1.06936	0.606856	1.39633	0.765832	1.49318
788	6.12	6.16	37.14	35.71	25.71	sp|P62962|PROF1_MOUSE	Profilin-1 OS=Mus musculus GN=Pfn1 PE=1 SV=2	MOUSE	3			0.926375					0.957868					0.796323					1.20627					0.701499					1.42744					0.822099
789	6.12	6.13	38.98	32.2	32.2	sp|Q9WTT4|VATG2_MOUSE	V-type proton ATPase subunit G 2 OS=Mus musculus GN=Atp6v1g2 PE=2 SV=1	MOUSE	5			0.551116	0.198644	11.4954	0.0479424	6.33527	0.748583	0.233313	4.10504	0.182357	3.07297	0.818516	0.529893	16.3702	0.0500002	13.3993	0.863451	0.41529	4.15796	0.207662	3.59019	0.738671	0.25319	5.03703	0.146648	3.72071	1.0024	0.986481	4.19603	0.238893	4.2061	0.772755	0.447968	16.1113	0.0479636	12.4501
790	6.11	6.72	13.51	4.805	4.156	sp|P12023|A4_MOUSE	Amyloid beta A4 protein OS=Mus musculus GN=App PE=1 SV=3	MOUSE	4			1.04688	0.745448	1.50613	0.695077	1.57673	1.0098	0.914846	1.306	0.773197	1.31879	1.13516	0.583383	1.93161	0.587674	2.19268	1.00939	0.940686	1.44501	0.698538	1.45858	0.988348	0.902068	1.32158	0.747856	1.30618	1.06974	0.492175	1.31646	0.812589	1.40826	1.00276	0.976212	1.31129	0.764712	1.31491
791	6.11	6.25	17.55	5.629	5.629	sp|O08919|NUMBL_MOUSE	Numb-like protein OS=Mus musculus GN=Numbl PE=1 SV=3	MOUSE	3			1.04661	0.744742	1.50094	0.697305	1.5709	1.27797	0.048563	1.27422	1.00294	1.62842	1.07359	0.685968	1.66009	0.646705	1.78226	1.2559	0.264263	1.69773	0.739754	2.13218	1.03414	0.901952	2.22033	0.465759	2.29612	1.12831	0.456236	1.56865	0.719288	1.76993	1.00604	0.974558	1.73975	0.57827	1.75026
792	6.1	6.95	21.48	11.09	8.545	sp|P46471|PRS7_MOUSE	26S protease regulatory subunit 7 OS=Mus musculus GN=Psmc2 PE=1 SV=5	MOUSE	3			1.14824	0.726387	4.38663	0.26176	5.03693	1.80729	0.0481044	1.78546	1.01223	3.22685	1.15546	0.626074	2.97573	0.388294	3.43833	1.38502	0.157379	1.88394	0.735174	2.60929	0.968139	0.906854	2.86657	0.337735	2.77523	1.153	0.369976	1.70563	0.675995	1.96659	0.832379	0.512648	2.71885	0.306151	2.26311
793	6.1	6.1	65.33	40	40	sp|P63216|GBG3_MOUSE	Guanine nucleotide-binding protein G(I)/G(S)/G(O) subunit gamma-3 OS=Mus musculus GN=Gng3 PE=1 SV=1	MOUSE	4			0.538518	0.0322187	1.68138	0.320283	0.905455	0.709526	0.0621223	1.4558	0.487379	1.03293	0.811216	0.309526	1.72557	0.470115	1.39981	0.923991	0.450084	1.33695	0.691121	1.23533	1.11556	0.63311	1.92925	0.578236	2.15221	0.886649	0.651673	2.15152	0.412103	1.90765	0.907845	0.451978	1.42875	0.635413	1.29708
794	6.08	6.11	35.21	20.42	20.42	sp|P62743|AP2S1_MOUSE	AP-2 complex subunit sigma OS=Mus musculus GN=Ap2s1 PE=1 SV=1	MOUSE	5			0.618377	0.017537	1.37831	0.448647	0.852318	0.939183	0.689335	1.57329	0.596953	1.47761	0.840469	0.461188	1.92726	0.436095	1.6198	1.15235	0.329982	1.47549	0.780996	1.70029	0.992042	0.943135	1.38852	0.71446	1.37747	0.969238	0.692142	1.25596	0.771709	1.21733	0.939367	0.446947	1.25609	0.747851	1.17993
795	6.06	6.33	12.28	3.817	3.402	sp|P55012|S12A2_MOUSE	Solute carrier family 12 member 2 OS=Mus musculus GN=Slc12a2 PE=1 SV=2	MOUSE	3			1.15264	0.517726	2.19267	0.52568	2.52736	0.875236	0.587906	2.45101	0.357092	2.14521	0.99381	0.980691	2.66014	0.373593	2.64368	1.13206	0.639658	2.6565	0.426148	3.00731	1.24626	0.251412	1.80991	0.688573	2.25562	0.929293	0.807904	3.12643	0.297238	2.90537	1.02906	0.940239	4.28741	0.240018	4.41199
796	6.05	6.66	11.17	4.913	2.615	sp|Q64514|TPP2_MOUSE	Tripeptidyl-peptidase 2 OS=Mus musculus GN=Tpp2 PE=1 SV=3	MOUSE	3			1.12178	0.532447	1.6817	0.66705	1.8865	1.21427	0.189823	1.44164	0.842285	1.75053	1.02757	0.907508	1.98434	0.517837	2.03904	1.32721	0.266816	1.93865	0.684609	2.57299	0.831761	0.352917	1.70655	0.487394	1.41944	1.05194	0.751882	1.59213	0.660713	1.67482	0.960127	0.816217	1.66632	0.576197	1.59988
797	6.05	6.2	21.88	12.21	7.125	sp|P70404|IDHG1_MOUSE	Isocitrate dehydrogenase [NAD] subunit gamma 1, mitochondrial OS=Mus musculus GN=Idh3g PE=1 SV=1	MOUSE	5			0.678896	0.0496643	1.47133	0.461417	0.998881	0.871759	0.406756	1.57408	0.553822	1.37222	0.860687	0.46466	1.77046	0.486137	1.52381	1.08306	0.589086	1.52362	0.710847	1.65017	1.04	0.744395	1.41774	0.733561	1.47444	1.13941	0.5167	1.76234	0.646533	2.00803	1.16793	0.291302	1.47202	0.793421	1.71921
798	6.04	21.98	32.61	21.37	19.5	sp|Q61696|HS71A_MOUSE	Heat shock 70 kDa protein 1A OS=Mus musculus GN=Hspa1a PE=1 SV=2	MOUSE	16			0.804651	0.294849	3.97124	0.20262	3.19546	0.939074	0.664606	3.94765	0.237882	3.70714	0.792086	0.271955	3.85037	0.205717	3.04983	0.858822	0.448455	5.1732	0.166014	4.44286	1.17767	0.644023	27.6751	0.0425535	32.5923	0.929156	0.846278	44.3027	0.0209729	41.1641	0.987987	0.929105	3.94823	0.250236	3.90079
798	0	21.89	31.62	21.34	19.47	sp|P17879|HS71B_MOUSE	Heat shock 70 kDa protein 1B OS=Mus musculus GN=Hspa1b PE=1 SV=3	MOUSE	16
799	6.04	7.35	11.26	6.679	6.679	sp|Q6P5F7|TTYH3_MOUSE	Protein tweety homolog 3 OS=Mus musculus GN=Ttyh3 PE=1 SV=1	MOUSE	4			0.92273	0.390155	1.29094	0.714775	1.19119	1.13814	0.420866	1.55676	0.731093	1.77181	1.18456	0.24812	1.4578	0.812567	1.72685	1.00882	0.918926	1.28747	0.783566	1.29883	1.05048	0.575734	1.28447	0.817833	1.34931	0.877581	0.522701	1.77863	0.493403	1.56089	1.1225	0.575081	1.79747	0.62449	2.01766
800	6.04	6.76	18.07	10.55	5.546	sp|Q8R5H6|WASF1_MOUSE	Wiskott-Aldrich syndrome protein family member 1 OS=Mus musculus GN=Wasf1 PE=1 SV=2	MOUSE	3			0.950372	0.900651	60.9851	0.0155837	57.9585	1.26042	0.26267	3.62283	0.347912	4.5663	1.01626	0.927284	5.96667	0.170323	6.06367	1.26399	0.345801	6.03289	0.209517	7.62552	0.903777	0.499639	3.61121	0.25027	3.26373	1.19305	0.329732	3.58946	0.332375	4.28241	0.915591	0.541394	3.58429	0.255446	3.28174
801	6.04	6.44	15.97	6.55	5.751	sp|P20917|MAG_MOUSE	Myelin-associated glycoprotein OS=Mus musculus GN=Mag PE=1 SV=2	MOUSE	3			0.715672	0.816149	66.4534	0.0107695	47.5588	0.929408	0.835837	2.80519	0.331317	2.60717	1.25942	0.440574	2.28818	0.550403	2.88178	1.0557	0.844676	2.24385	0.470489	2.36884	0.98979	0.912622	1.31504	0.752666	1.30162	1.18165	0.587227	2.40194	0.491959	2.83825	1.05886	0.883761	3.1411	0.3371	3.326
802	6.03	8.35	11.63	5.556	5.556	sp|Q8K400|STXB5_MOUSE	Syntaxin-binding protein 5 OS=Mus musculus GN=Stxbp5 PE=1 SV=3	MOUSE	4			0.555016	0.243575	4.7069	0.117915	2.6124	0.67862	0.0452152	1.44384	0.47001	0.979821	0.757699	0.587458	6.45075	0.117459	4.88773	0.883221	0.470665	1.83234	0.482018	1.61836	0.940719	0.849872	3.40251	0.276478	3.20081	0.968377	0.740738	1.4394	0.672766	1.39388	0.736178	0.305363	2.62503	0.280446	1.93249
803	6.03	7.16	21.15	19.38	16.3	sp|P00405|COX2_MOUSE	Cytochrome c oxidase subunit 2 OS=Mus musculus GN=Mtco2 PE=1 SV=1	MOUSE	8			1.16572	0.542826	9.29853	0.125366	10.8395	0.995983	0.979229	4.79189	0.207847	4.77264	1.02066	0.89451	4.72786	0.215881	4.82552	0.887027	0.800618	110.323	0.00804028	97.8595	0.992283	0.960432	4.86313	0.204042	4.8256	0.899615	0.568214	5.30245	0.16966	4.77016	1.11041	0.549527	4.7387	0.234329	5.26192
804	6.03	6.39	17.63	9.941	4.379	sp|Q80Y24|PRIC2_MOUSE	Prickle-like protein 2 OS=Mus musculus GN=Prickle2 PE=1 SV=3	MOUSE	3			1.05155	0.803817	1.80357	0.58304	1.89655	1.21357	0.495155	2.2154	0.547791	2.68854	1.10048	0.338024	1.3072	0.841863	1.43855	1.14487	0.661088	2.43075	0.470994	2.78289	0.869788	0.489167	1.75888	0.494512	1.52985	1.12381	0.361371	1.41298	0.795349	1.58792	0.922801	0.65165	1.668	0.553239	1.53923
805	6.03	6.08	31.53	11.08	11.08	sp|Q3URS9|CCD51_MOUSE	Coiled-coil domain-containing protein 51 OS=Mus musculus GN=Ccdc51 PE=2 SV=1	MOUSE	3			1.7033	0.334411	6.15317	0.276816	10.4807	1.18199	0.368889	1.86878	0.632493	2.20889	1.00928	0.927857	1.4748	0.684348	1.48849	0.983531	0.870349	1.47172	0.668285	1.44749	1.04393	0.867566	2.66163	0.392213	2.77854	0.94348	0.71168	1.80021	0.524095	1.69846	1.12019	0.526839	1.90215	0.588907	2.13077
806	6.02	6.12	9.281	4.444	4.444	sp|Q8C145|S39A6_MOUSE	Zinc transporter ZIP6 OS=Mus musculus GN=Slc39a6 PE=1 SV=1	MOUSE	3			1.00483	0.959463	1.43484	0.700303	1.44177	0.979092	0.828467	1.44664	0.676802	1.4164	0.860878	0.309331	1.61164	0.534163	1.38743	1.01214	0.933438	1.73351	0.583865	1.75455	0.912517	0.388798	1.43435	0.63619	1.30887	0.911117	0.383041	1.43517	0.63485	1.30761	0.924465	0.471673	1.4682	0.629657	1.3573
807	6.01	6.47	25.51	14.81	12.76	sp|P62908|RS3_MOUSE	40S ribosomal protein S3 OS=Mus musculus GN=Rps3 PE=1 SV=1	MOUSE	3			1.47597	0.131906	1.96868	0.749726	2.9057	0.924256	0.592794	1.71179	0.539935	1.58214	1.07919	0.60508	1.71509	0.629234	1.85091	0.991353	0.930889	1.4644	0.676967	1.45174	0.95232	0.639199	1.4685	0.648499	1.39848	0.911775	0.512625	1.65449	0.551091	1.50853	1.18493	0.197608	1.46816	0.807088	1.73967
808	6.01	6.2	17.24	5.925	5.925	sp|Q8BLR2|CPNE4_MOUSE	Copine-4 OS=Mus musculus GN=Cpne4 PE=1 SV=1	MOUSE	3			1.07342	0.768041	2.46943	0.434683	2.65073	0.913191	0.791672	3.65908	0.249568	3.34144	1.15059	0.418593	1.81718	0.633175	2.09084	1.06098	0.784338	2.26032	0.469395	2.39816	1.26874	0.342828	2.29482	0.552872	2.91152	0.981503	0.971094	7.1313	0.137633	6.99939	1.10872	0.79093	4.34404	0.255228	4.81632
809	6.01	6.09	14.45	7.925	6.294	sp|Q8R127|SCPDL_MOUSE	Saccharopine dehydrogenase-like oxidoreductase OS=Mus musculus GN=Sccpdh PE=2 SV=1	MOUSE	3			1.14107	0.50658	2.02953	0.562233	2.31583	1.11071	0.54349	1.86388	0.595913	2.07024	0.901874	0.560035	1.89916	0.47488	1.71281	0.974943	0.804024	1.47159	0.66251	1.43472	0.95322	0.642971	1.46432	0.650966	1.39581	1.0283	0.899825	2.32431	0.442412	2.39009	1.07701	0.593805	1.66167	0.648151	1.78963
810	6.01	6.06	21.4	14.39	14.39	sp|Q7TQI3|OTUB1_MOUSE	Ubiquitin thioesterase OTUB1 OS=Mus musculus GN=Otub1 PE=1 SV=2	MOUSE	3			0.711351	0.251253	2.50284	0.284218	1.7804	0.942622	0.752909	2.02399	0.465725	1.90786	0.898836	0.798938	4.86006	0.184943	4.36839	1.22975	0.133969	1.43805	0.855147	1.76844	0.834318	0.252611	1.63223	0.511153	1.3618	1.2944	0.297128	2.21351	0.584771	2.86516	0.728478	0.125639	1.70741	0.426657	1.24381
811	6.01	6.05	6.797	2.884	2.884	sp|Q6PE13|PRRT3_MOUSE	Proline-rich transmembrane protein 3 OS=Mus musculus GN=Prrt3 PE=1 SV=1	MOUSE	3			0.599786	0.355987	6.34455	0.0945357	3.80537	0.703631	0.302908	3.00424	0.234212	2.11387	0.957561	0.655612	1.4329	0.668267	1.37209	0.912343	0.485375	1.59211	0.57304	1.45255	1.14526	0.242135	1.42656	0.802816	1.63378	0.953061	0.619279	1.42658	0.668073	1.35962	1.01742	0.891679	1.61967	0.628165	1.64788
812	6	15.41	27.56	19.16	13.91	sp|Q8CGK7|GNAL_MOUSE	Guanine nucleotide-binding protein G(olf) subunit alpha OS=Mus musculus GN=Gnal PE=1 SV=1	MOUSE	10			0.631974	0.135691	3.53241	0.178907	2.23239	0.876639	0.589019	9.21573	0.0951243	8.07887	1.26304	0.551611	32.848	0.038451	41.4883	0.948026	0.822464	10.6808	0.0887597	10.1257	0.767625	0.229955	3.5588	0.215698	2.73182	1.03405	0.796288	3.61048	0.286402	3.73342	0.878523	0.421896	3.61222	0.243208	3.17342
813	6	12.49	13.65	4.847	4.847	sp|A2A8L5|PTPRF_MOUSE	Receptor-type tyrosine-protein phosphatase F OS=Mus musculus GN=Ptprf PE=1 SV=1	MOUSE	7			0.993824	0.982309	2.90164	0.342504	2.88372	0.962698	0.910518	3.62362	0.265673	3.48845	0.984906	0.959198	3.1056	0.317139	3.05873	0.858877	0.423215	1.92625	0.445879	1.65442	0.987711	0.893553	1.42112	0.695024	1.40365	0.874006	0.713625	3.93889	0.221891	3.44261	0.900882	0.621226	2.1728	0.414619	1.95743
814	6	8.08	9.418	5.926	5.926	sp|B0F2B4|NLGN4_MOUSE	Neuroligin 4-like OS=Mus musculus GN=Nlgn4l PE=1 SV=1	MOUSE	4			0.809442	0.403344	2.37541	0.34076	1.92275	0.965032	0.855937	2.10417	0.458628	2.03059	0.858807	0.358577	1.74009	0.493541	1.4944	0.862155	0.329969	1.6487	0.52293	1.42144	1.18021	0.192907	1.44601	0.816185	1.70659	0.735349	0.0972829	1.56172	0.470858	1.14841	1.2732	0.53611	4.06933	0.312878	5.18109
815	6	7.98	8.757	3.92	3.503	sp|P97772|GRM1_MOUSE	Metabotropic glutamate receptor 1 OS=Mus musculus GN=Grm1 PE=1 SV=2	MOUSE	4			0.765914	0.0858863	1.43321	0.534405	1.09771	0.899463	0.431288	1.59406	0.564259	1.4338	1.00131	0.992404	1.68927	0.592746	1.69149	0.796956	0.400973	2.51702	0.316627	2.00595	1.16161	0.391556	1.81217	0.641007	2.10503	0.919776	0.428261	1.44069	0.638428	1.32511	1.04966	0.766434	1.84768	0.568096	1.93944
816	6	6.58	11.45	5.526	4.868	sp|P58404|STRN4_MOUSE	Striatin-4 OS=Mus musculus GN=Strn4 PE=1 SV=2	MOUSE	3			0.912085	0.846541	6.06749	0.150323	5.53406	1.12148	0.68279	2.83759	0.395223	3.18232	0.926464	0.464189	1.44227	0.642364	1.33621	0.997806	0.990554	2.02856	0.491879	2.02411	0.751517	0.212269	1.97331	0.380841	1.48298	1.14177	0.331323	1.56606	0.729071	1.78807	0.911007	0.729638	2.74526	0.331847	2.50095
817	6	6.32	17.7	12.46	10.82	sp|Q9DB73|NB5R1_MOUSE	NADH-cytochrome b5 reductase 1 OS=Mus musculus GN=Cyb5r1 PE=2 SV=1	MOUSE	3			1.00515	0.967357	1.61368	0.622894	1.62199	0.886837	0.490813	1.85453	0.4782	1.64467	0.90327	0.544157	1.83015	0.493549	1.65312	0.813773	0.428723	2.46166	0.330579	2.00324	1.19319	0.293547	1.7133	0.696426	2.0443	1.0385	0.754292	1.57374	0.659892	1.63433	1.08347	0.513711	1.5501	0.698971	1.67949
818	6	6.28	14.07	4.528	4.528	sp|O35607|BMPR2_MOUSE	Bone morphogenetic protein receptor type-2 OS=Mus musculus GN=Bmpr2 PE=1 SV=1	MOUSE	4			0.907341	0.722625	2.03117	0.44671	1.84296	0.998731	0.996107	1.97169	0.506535	1.96919	0.986712	0.905446	1.3412	0.735695	1.32338	1.16358	0.507282	1.78283	0.65266	2.07446	1.18705	0.456074	1.7815	0.666322	2.11472	1.26144	0.27801	1.67196	0.754467	2.10908	1.24062	0.0906596	1.30953	0.947378	1.62463
819	6	6.1	14.72	10.56	10.56	sp|Q924L1|LTMD1_MOUSE	LETM1 domain-containing protein 1 OS=Mus musculus GN=Letmd1 PE=2 SV=1	MOUSE	3			2.00013	0.39409	531.264	0.00376485	1062.6	1.22851	0.692431	146.144	0.00840613	179.539	1.24591	0.339451	5.20109	0.239547	6.48007	0.902918	0.563418	4.88301	0.18491	4.40896	1.0368	0.947201	250.648	0.00413649	259.872	0.769415	0.742177	2366.71	0.000325099	1820.98	1.06947	0.834664	24.8174	0.0430934	26.5414
820	6	6.09	27.84	16.49	16.49	sp|Q9R0Y5|KAD1_MOUSE	Adenylate kinase isoenzyme 1 OS=Mus musculus GN=Ak1 PE=1 SV=1	MOUSE	3			0.856537	0.381489	3.83411	0.223399	3.28405	1.26405	0.270747	3.85161	0.328187	4.86862	0.798952	0.296877	4.20193	0.190139	3.35714	1.42735	0.349324	15.8616	0.0899878	22.6401	0.708551	0.188234	3.79415	0.186748	2.68835	1.29761	0.347811	7.48496	0.173363	9.71258	0.791633	0.408107	9.16417	0.0863836	7.25466
821	6	6.09	19.55	12.03	12.03	sp|O89051|ITM2B_MOUSE	Integral membrane protein 2B OS=Mus musculus GN=Itm2b PE=2 SV=1	MOUSE	3			1.69179	0.0267977	1.45937	1.15926	2.46896	1.15327	0.572096	2.50042	0.461229	2.88366	1.24882	0.210732	1.69215	0.738013	2.11319	1.16655	0.736067	5.54509	0.210374	6.46861	1.19394	0.331777	1.82296	0.654944	2.1765	1.16706	0.223811	1.46495	0.796652	1.70969	1.17004	0.212894	1.45418	0.804604	1.70145
822	6	6.09	14.25	8.824	8.824	sp|Q64519|SDC3_MOUSE	Syndecan-3 OS=Mus musculus GN=Sdc3 PE=2 SV=2	MOUSE	4			2.14718	0.128405	3.69781	0.580664	7.93988	1.69344	0.345708	6.3758	0.265604	10.797	1.54123	0.573105	16.2508	0.0948403	25.0462	1.02084	0.970656	8.4812	0.120365	8.65796	0.806585	0.39977	2.39047	0.337416	1.92812	0.578732	0.347164	6.89558	0.083928	3.99069	1.16896	0.502566	2.28965	0.510541	2.67652
823	6	6.07	24.1	17.27	17.27	sp|O35658|C1QBP_MOUSE	Complement component 1 Q subcomponent-binding protein, mitochondrial OS=Mus musculus GN=C1qbp PE=1 SV=1	MOUSE	3			0.942197					1.10968					0.980159					0.898763					0.883539					0.960055					0.944682
824	6	6.06	15.24	9.143	7.619	sp|Q3UH99|SHSA6_MOUSE	Protein shisa-6 homolog OS=Mus musculus GN=Shisa6 PE=1 SV=1	MOUSE	3			1.18581	0.311812	1.56354	0.758419	1.85406	1.20263	0.433524	1.91719	0.627284	2.30567	1.15431	0.518773	1.87087	0.616993	2.15956	1.16776	0.609932	2.38506	0.489614	2.78516	0.925052	0.397213	1.28614	0.719244	1.18975	1.12722	0.626736	2.02527	0.556574	2.28292	1.12164	0.519292	1.6516	0.679124	1.8525
825	6	6.06	22.71	12.98	12.98	sp|P10605|CATB_MOUSE	Cathepsin B OS=Mus musculus GN=Ctsb PE=1 SV=2	MOUSE	3			0.836719	0.190838	1.48272	0.564312	1.24062	1.06362	0.704966	1.83638	0.579194	1.95322	1.00367	0.983929	2.00249	0.501213	2.00985	1.00467	0.985374	2.63494	0.381287	2.64724	0.869062	0.492543	2.06489	0.420876	1.79452	0.967048	0.719792	1.41803	0.681964	1.37131	0.872452	0.254616	1.44963	0.601846	1.26473
826	6	6.05	9.462	5.195	5.195	sp|Q3UHD6|SNX27_MOUSE	Sorting nexin-27 OS=Mus musculus GN=Snx27 PE=1 SV=2	MOUSE	3			1.12324	0.305837	1.44295	0.778437	1.62078	1.01986	0.840373	1.44766	0.704486	1.4764	0.8273	0.240123	1.63803	0.505057	1.35514	0.925749	0.549716	1.59279	0.581211	1.47453	0.963777	0.808987	1.7805	0.541295	1.71601	0.956013	0.65244	1.44666	0.660843	1.38302	0.894282	0.331454	1.45962	0.612683	1.30531
827	6	6.05	25.64	18.8	18.8	sp|Q9D1R9|RL34_MOUSE	60S ribosomal protein L34 OS=Mus musculus GN=Rpl34 PE=1 SV=2	MOUSE	3			1.58247	0.0375195	1.48249	1.06744	2.346	1.18752	0.200244	1.48072	0.801986	1.75838	1.02618	0.817263	1.5266	0.6722	1.56656	0.912763	0.528683	1.68155	0.54281	1.53486	0.953488	0.889571	3.6851	0.258741	3.5137	0.842017	0.318475	1.75382	0.480106	1.47674	1.00714	0.984932	4.20506	0.239506	4.23508
828	6	6.04	28.22	15.77	15.77	sp|Q8BVI4|DHPR_MOUSE	Dihydropteridine reductase OS=Mus musculus GN=Qdpr PE=1 SV=2	MOUSE	3			0.687702	0.177302	3.89712	0.176464	2.68006	0.795629	0.276556	3.84889	0.206717	3.06229	0.746705	0.371297	11.5729	0.0645221	8.64151	0.891052	0.828444	201.667	0.00441843	179.696	0.791108	0.271828	3.87521	0.204146	3.06571	1.06004	0.836946	16.9265	0.0626261	17.9427	0.801961	0.296678	4.0976	0.195715	3.28611
829	6	6.03	13.41	9.756	9.756	sp|Q61885|MOG_MOUSE	Myelin-oligodendrocyte glycoprotein OS=Mus musculus GN=Mog PE=1 SV=1	MOUSE	3			0.570424	0.2918	33.7635	0.0168947	19.2595	0.656474	0.244916	8.71624	0.0753161	5.72198	0.639206	0.153827	4.06074	0.157411	2.59565	0.70536	0.413028	28.8756	0.0244275	20.3677	1.13889	0.505773	5.38033	0.211677	6.12762	0.995697	0.974725	3.97221	0.250665	3.95512	0.861299	0.464991	5.46964	0.157469	4.71099
830	6	6.03	27.83	24.35	24.35	sp|P99027|RLA2_MOUSE	60S acidic ribosomal protein P2 OS=Mus musculus GN=Rplp2 PE=1 SV=3	MOUSE	3			1.29097	0.494964	3.77365	0.342103	4.87169	1.32426	0.0967334	1.50071	0.882423	1.98734	1.4801	0.554008	10.9606	0.135039	16.2228	1.24699	0.319355	2.06038	0.605222	2.56926	1.0828	0.773569	2.83267	0.382255	3.06722	1.17846	0.221823	1.49668	0.787385	1.76378	1.24838	0.141099	1.49554	0.834733	1.867
831	6	6.02	37.35	37.35	37.35	sp|P48771|CX7A2_MOUSE	Cytochrome c oxidase subunit 7A2, mitochondrial OS=Mus musculus GN=Cox7a2 PE=1 SV=2	MOUSE	6			2.01876	0.475461	3877.26	0.000520666	7827.27	1.21117	0.38911	5.50548	0.219993	6.66805	1.24594	0.420802	8.78292	0.141859	10.943	1.00963	0.954701	5.52587	0.18271	5.57912	1.14954	0.840267	1000.72	0.00114871	1150.36	1.06703	0.715003	5.56648	0.191689	5.9396	1.22788	0.368566	5.50154	0.223189	6.75526
832	6	6.01	42.11	42.11	42.11	sp|P62075|TIM13_MOUSE	Mitochondrial import inner membrane translocase subunit Tim13 OS=Mus musculus GN=Timm13 PE=1 SV=1	MOUSE	4			1.50348	0.238671	2.87671	0.522637	4.32507	1.12238	0.295479	1.42453	0.787891	1.59886	1.22681	0.155604	1.48381	0.826798	1.82037	0.925702	0.631387	1.8083	0.511918	1.67395	0.928007	0.658264	1.8686	0.496633	1.73407	1.02095	0.866318	1.59612	0.639641	1.62956	1.22048	0.334187	1.97262	0.618711	2.40755
833	5.97	9.81	16.03	10.79	4.032	sp|Q9D415|DLGP1_MOUSE	Disks large-associated protein 1 OS=Mus musculus GN=Dlgap1 PE=1 SV=3	MOUSE	4			0.673317	0.0473257	1.47214	0.457372	0.99122	0.846333	0.204629	1.38907	0.609279	1.17562	0.750294	0.216605	1.7966	0.417618	1.34798	0.870128	0.483682	1.74262	0.499322	1.5163	1.03387	0.682454	1.26482	0.817409	1.30766	0.886906	0.212106	1.2733	0.696539	1.1293	0.948506	0.525838	1.26496	0.749834	1.19982
834	5.95	6.01	30.99	16.2	16.2	sp|Q9CQI6|COTL1_MOUSE	Coactosin-like protein OS=Mus musculus GN=Cotl1 PE=1 SV=3	MOUSE	3			0.96618	0.910581	3.20919	0.301066	3.10066	1.36639	0.1315	1.71964	0.79458	2.3497	0.993536	0.946515	1.44541	0.687375	1.43606	1.19294	0.386966	1.99731	0.597275	2.38267	0.738945	0.0787185	1.47487	0.501024	1.08985	1.2489	0.118889	1.43759	0.868745	1.7954	0.664288	0.0399364	1.4372	0.46221	0.954713
835	5.94	6	17.66	11.38	11.38	sp|Q9ERI6|RDH14_MOUSE	Retinol dehydrogenase 14 OS=Mus musculus GN=Rdh14 PE=2 SV=1	MOUSE	4			1.83451	0.0495342	1.82901	1.00301	3.35534	1.43315	0.356533	3.67885	0.389564	5.27235	1.78504	0.0263415	1.51115	1.18124	2.69746	1.19447	0.720664	6.41458	0.186212	7.66201	1.17106	0.670674	3.96512	0.295339	4.64339	1.00017	0.999512	3.01397	0.331844	3.01448	1.27382	0.571709	4.72898	0.269365	6.02389
836	5.94	5.97	13.87	8.377	8.377	sp|Q8VHK5|MLC1_MOUSE	Membrane protein MLC1 OS=Mus musculus GN=Mlc1 PE=2 SV=1	MOUSE	4			0.743736	0.0824294	1.4426	0.515553	1.07291	0.813377	0.360927	1.84247	0.441461	1.49862	0.990159	0.943257	1.50249	0.659013	1.4877	1.00403	0.985255	1.89414	0.530073	1.90179	1.00918	0.955417	1.61421	0.625181	1.62903	0.923074	0.684946	1.76713	0.522357	1.63119	1.06667	0.526152	1.33265	0.800413	1.42149
837	5.91	6.71	8.405	3.725	2.77	sp|O70228|ATP9A_MOUSE	Probable phospholipid-transporting ATPase IIA OS=Mus musculus GN=Atp9a PE=2 SV=3	MOUSE	3			1.43993	0.0472087	1.42407	1.01114	2.05056	1.18998	0.243441	1.58001	0.753146	1.88017	0.96776	0.819682	1.72273	0.56176	1.66719	0.805288	0.43747	2.63381	0.305751	2.12097	1.01248	0.895659	1.43281	0.706638	1.45069	0.903835	0.401436	1.50942	0.598796	1.36427	0.925873	0.474833	1.4619	0.633337	1.35353
838	5.9	6.35	12.43	4.589	3.633	sp|Q8CGY8|OGT1_MOUSE	UDP-N-acetylglucosamine--peptide N-acetylglucosaminyltransferase 110 kDa subunit OS=Mus musculus GN=Ogt PE=1 SV=2	MOUSE	3			1.00869	0.923965	1.30422	0.773406	1.31556	0.950735	0.709471	1.48037	0.642228	1.40744	0.874894	0.392199	1.53191	0.571113	1.34026	1.00041	0.996525	1.31983	0.757984	1.32038	0.801713	0.244307	1.6271	0.492726	1.30447	1.00656	0.968895	1.63482	0.615702	1.64554	0.849957	0.188086	1.35617	0.626733	1.15269
839	5.9	5.93	29.82	16.97	13.3	sp|Q9CYH2|F213A_MOUSE	Redox-regulatory protein FAM213A OS=Mus musculus GN=Fam213a PE=1 SV=2	MOUSE	3			0.955031	0.761566	1.48168	0.644559	1.41505	0.870846	0.348535	1.43598	0.606446	1.25052	1.10252	0.287836	1.24756	0.883736	1.37546	1.00886	0.935512	1.32883	0.759206	1.34061	1.02369	0.830832	1.32988	0.769761	1.36139	0.953069	0.780464	1.56458	0.609153	1.49115	0.914447	0.488452	1.3851	0.660205	1.2666
840	5.89	5.94	15.55	7.294	5.758	sp|O08795|GLU2B_MOUSE	Glucosidase 2 subunit beta OS=Mus musculus GN=Prkcsh PE=1 SV=1	MOUSE	3			0.987549	0.934548	1.56359	0.63159	1.54412	1.13477	0.345812	1.43407	0.791289	1.62734	1.26201	0.27104	1.73362	0.727962	2.18785	0.876488	0.424734	1.5765	0.555971	1.38178	0.84614	0.154733	1.32428	0.638944	1.12053	0.935171	0.425035	1.26062	0.741833	1.1789	1.04285	0.857185	1.97654	0.527612	2.06123
841	5.86	6.52	12.89	4.942	3.488	sp|Q80YA9|CNKR2_MOUSE	Connector enhancer of kinase suppressor of ras 2 OS=Mus musculus GN=Cnksr2 PE=1 SV=1	MOUSE	3			0.730283	0.149393	1.80613	0.404335	1.31899	0.8478	0.57765	2.93935	0.288431	2.49198	1.30535	0.545694	4.90311	0.266229	6.40028	0.905718	0.694415	2.55701	0.35421	2.31593	1.05165	0.872201	3.28421	0.320213	3.45384	1.21043	0.442123	2.37367	0.509941	2.87315	1.09878	0.693866	2.43825	0.45064	2.6791
842	5.85	5.91	29.75	16.46	16.46	sp|P62281|RS11_MOUSE	40S ribosomal protein S11 OS=Mus musculus GN=Rps11 PE=1 SV=3	MOUSE	3			1.73075	0.0342792	1.56619	1.10507	2.71068	0.964254	0.718344	1.45836	0.661191	1.40623	1.3849	0.0648963	1.45569	0.951376	2.01599	1.0498	0.77403	1.89164	0.554966	1.98584	0.979842	0.836821	1.45444	0.673691	1.42512	0.992271	0.962449	1.87438	0.529385	1.8599	1.12774	0.301329	1.45436	0.775423	1.64014
843	5.82	6.49	48.51	37.31	29.85	sp|P84086|CPLX2_MOUSE	Complexin-2 OS=Mus musculus GN=Cplx2 PE=1 SV=1	MOUSE	5			0.721186	0.212929	4.23463	0.170306	3.05396	0.877205	0.44202	3.99905	0.219353	3.50799	0.631296	0.14084	3.72289	0.169572	2.35024	1.15576	0.396462	3.74615	0.308518	4.32963	0.645916	0.149384	3.77204	0.171238	2.43642	1.23027	0.299173	3.80892	0.322998	4.686	0.614444	0.26384	15.216	0.0403814	9.34941
844	5.81	6.47	16.32	9.192	6.181	sp|Q9DBG6|RPN2_MOUSE	Dolichyl-diphosphooligosaccharide--protein glycosyltransferase subunit 2 OS=Mus musculus GN=Rpn2 PE=2 SV=1	MOUSE	4			1.58119	0.262198	2.8822	0.548604	4.55731	1.46427	0.222328	2.20448	0.664224	3.22795	1.28911	0.290096	1.87868	0.686175	2.42182	1.24653	0.273231	1.68878	0.738126	2.10511	1.0097	0.909337	1.2819	0.787661	1.29434	0.869469	0.447865	1.66698	0.521585	1.44938	1.21247	0.394866	1.85669	0.653028	2.25117
845	5.8	5.88	12.5	8.571	6.607	sp|Q80VL1|TDRKH_MOUSE	Tudor and KH domain-containing protein OS=Mus musculus GN=Tdrkh PE=1 SV=1	MOUSE	3			1.52371	0.304184	2.95528	0.515589	4.50298	1.33703	0.404319	2.59729	0.514779	3.47266	1.15509	0.51461	1.86379	0.619753	2.15283	1.04481	0.791206	1.61967	0.645077	1.69226	1.09201	0.47612	1.41175	0.773515	1.54165	0.934298	0.793302	2.12846	0.438955	1.98862	1.08418	0.735292	2.00019	0.542039	2.16857
846	5.77	18.12	21.73	11.86	10.42	sp|Q9Z2W8|GRIA4_MOUSE	Glutamate receptor 4 OS=Mus musculus GN=Gria4 PE=1 SV=2	MOUSE	10			0.947969	0.752017	1.63403	0.580141	1.54901	0.964755	0.8593	1.80694	0.533916	1.74326	1.16569	0.402017	1.65041	0.706304	1.92388	1.0254	0.897416	1.7672	0.580239	1.81208	1.23014	0.575741	2.86609	0.429205	3.5257	0.896635	0.603157	1.82128	0.49231	1.63302	1.01895	0.93675	1.99971	0.509548	2.03759
847	5.77	6.3	23.58	18.4	11.56	sp|Q921H8|THIKA_MOUSE	3-ketoacyl-CoA thiolase A, peroxisomal OS=Mus musculus GN=Acaa1a PE=1 SV=1	MOUSE	3			1.95425	0.0598403	2.0935	0.933484	4.09121	1.82206	0.164115	3.31604	0.54947	6.04204	1.63116	0.269874	4.02809	0.404945	6.57044	1.33573	0.379291	3.04215	0.439075	4.0635	1.02707	0.86097	1.78404	0.5757	1.83233	1.10503	0.744205	3.15333	0.350433	3.48452	1.00179	0.995821	3.66599	0.273265	3.67254
847	0	4.06	16.04	14.86	8.019	sp|Q8VCH0|THIKB_MOUSE	3-ketoacyl-CoA thiolase B, peroxisomal OS=Mus musculus GN=Acaa1b PE=1 SV=1	MOUSE	2
848	5.77	5.83	7.05	4.638	4.638	sp|Q8R4G0|NTNG1_MOUSE	Netrin-G1 OS=Mus musculus GN=Ntng1 PE=1 SV=2	MOUSE	3			0.820224	0.159954	1.47613	0.555659	1.21076	0.788159	0.115486	1.46525	0.537901	1.15485	0.976835	0.913411	2.27157	0.430027	2.21895	0.88011	0.2975	1.48239	0.59371	1.30467	1.39369	0.112133	1.68776	0.825759	2.35221	0.908358	0.493163	1.64445	0.552377	1.49375	1.1725	0.29591	1.62962	0.719491	1.91074
849	5.77	5.81	39.05	29.52	29.52	sp|P10639|THIO_MOUSE	Thioredoxin OS=Mus musculus GN=Txn PE=1 SV=3	MOUSE	3			0.785909	0.253847	3.63155	0.216411	2.85407	0.983041	0.902864	4.10928	0.239225	4.03959	0.788737	0.305622	4.80725	0.164072	3.79166	1.05269	0.700058	3.5994	0.292463	3.78905	0.782997	0.247754	3.57742	0.218872	2.80111	0.980894	0.879261	3.58536	0.273583	3.51686	0.781587	0.247362	3.60304	0.216924	2.81609
850	5.76	5.85	20.42	20.42	20.42	sp|Q8CFV4|NRN1_MOUSE	Neuritin OS=Mus musculus GN=Nrn1 PE=1 SV=1	MOUSE	3			0.372787	0.114899	9.85234	0.0378374	3.67283	0.475763	0.0846295	3.53302	0.134662	1.68088	0.632632	0.140039	3.67213	0.172279	2.32311	0.672733	0.256049	8.52139	0.0789464	5.73262	1.02799	0.828206	3.55375	0.289268	3.65322	0.820185	0.296331	3.5434	0.231468	2.90624	1.0658	0.638178	3.55316	0.299958	3.78696
851	5.75	5.79	22.12	16.83	16.83	sp|Q9DCT8|CRIP2_MOUSE	Cysteine-rich protein 2 OS=Mus musculus GN=Crip2 PE=1 SV=1	MOUSE	3			1.03241	0.901602	13.4807	0.0765847	13.9176	1.01579	0.90007	3.51748	0.288783	3.57302	0.832484	0.331108	3.79667	0.219267	3.16067	1.05388	0.689326	3.51161	0.300112	3.7008	0.799248	0.264442	3.51049	0.227674	2.80575	0.973154	0.828969	3.51113	0.277163	3.41687	0.922801	0.565451	3.51031	0.262883	3.23932
852	5.72	5.79	20.67	12.74	12.74	sp|Q9JMK2|KC1E_MOUSE	Casein kinase I isoform epsilon OS=Mus musculus GN=Csnk1e PE=1 SV=2	MOUSE	4			1.34052	0.190961	1.91133	0.701357	2.56218	0.933075	0.513102	1.45951	0.639308	1.36183	0.910517	0.601643	1.92852	0.472133	1.75595	1.08385	0.426772	1.41933	0.763629	1.53834	0.954276	0.752489	1.7462	0.546486	1.66636	0.988595	0.968343	3.0099	0.328448	2.97557	1.08519	0.714331	2.30354	0.471095	2.49976
852	0.01	3.63	14.22	9.157	9.157	sp|Q9DC28|KC1D_MOUSE	Casein kinase I isoform delta OS=Mus musculus GN=Csnk1d PE=1 SV=2	MOUSE	3
853	5.72	5.79	38.06	32.09	32.09	sp|P56395|CYB5_MOUSE	Cytochrome b5 OS=Mus musculus GN=Cyb5a PE=1 SV=2	MOUSE	3			1.51346	0.0625614	1.59724	0.947551	2.41736	1.26088	0.345472	2.25851	0.55828	2.8477	1.20846	0.501737	2.72508	0.443457	3.29315	1.12119	0.363531	1.52468	0.73536	1.70945	1.16776	0.667682	3.81632	0.305991	4.45656	0.939349	0.674899	1.73981	0.539914	1.63429	1.19086	0.295271	1.70757	0.697402	2.03348
854	5.71	7	22.62	11.05	6.463	sp|P14733|LMNB1_MOUSE	Lamin-B1 OS=Mus musculus GN=Lmnb1 PE=1 SV=3	MOUSE	4			3.1623	0.0119933	2.07882	1.5212	6.57385	1.15773	0.365212	1.4895	0.777263	1.72445	1.1309	0.33889	1.36983	0.825572	1.54914	0.944394	0.694514	1.45656	0.648373	1.37557	1.05097	0.848027	1.96434	0.535023	2.06445	1.01139	0.963394	1.90364	0.531294	1.92532	0.810063	0.299226	1.63338	0.495943	1.32314
855	5.7	5.72	14.55	6.352	6.352	sp|O35405|PLD3_MOUSE	Phospholipase D3 OS=Mus musculus GN=Pld3 PE=2 SV=1	MOUSE	3			1.03175	0.848146	1.85706	0.555581	1.91602	1.13757	0.257213	1.42404	0.798832	1.61994	1.09362	0.519454	1.64367	0.665353	1.79755	1.18384	0.354947	1.83731	0.644336	2.17509	0.955937	0.637303	1.42233	0.67209	1.35966	0.907352	0.357377	1.42291	0.637673	1.29108	1.03276	0.760895	1.48929	0.693459	1.53808
856	5.69	5.85	9.569	2.411	2.411	sp|Q80TK0|K1107_MOUSE	Uncharacterized protein KIAA1107 OS=Mus musculus GN=Kiaa1107 PE=2 SV=5	MOUSE	4			0.736623	0.0656282	1.4257	0.516675	1.0502	0.998992	0.996289	2.28817	0.43659	2.28586	0.886122	0.728393	3.68211	0.240656	3.2628	1.23069	0.533782	3.31507	0.371242	4.07984	0.758223	0.195473	1.86207	0.407194	1.41186	1.12151	0.512519	1.86813	0.600335	2.09512	0.935226	0.621311	1.64542	0.568382	1.53884
857	5.68	6.54	8.647	2.439	2.069	sp|P51830|ADCY9_MOUSE	Adenylate cyclase type 9 OS=Mus musculus GN=Adcy9 PE=1 SV=1	MOUSE	3			0.579073	0.119147	3.72308	0.155536	2.15593	0.654818	0.150237	3.64614	0.179592	2.38756	0.830868	0.600676	25.7274	0.032295	21.3761	0.854417	0.370009	3.71809	0.2298	3.1768	1.04819	0.779979	5.26309	0.199158	5.5167	1.06575	0.658661	3.9025	0.273095	4.1591	1.00149	0.99062	3.60314	0.277949	3.6085
858	5.68	5.76	20.2	11.82	11.82	sp|Q9JKW0|AR6P1_MOUSE	ADP-ribosylation factor-like protein 6-interacting protein 1 OS=Mus musculus GN=Arl6ip1 PE=2 SV=1	MOUSE	3			1.21727	0.31295	3.80976	0.319514	4.63752	1.32029	0.222683	3.62498	0.364221	4.78602	1.34411	0.209393	3.60565	0.372779	4.84639	1.14375	0.582198	9.16972	0.124732	10.4879	1.03746	0.825614	5.27588	0.196643	5.47354	1.08402	0.569745	3.59107	0.301865	3.8928	1.02155	0.8673	3.59935	0.283815	3.67692
859	5.66	6.07	11.7	9.574	8.245	sp|Q9D517|PLCC_MOUSE	1-acyl-sn-glycerol-3-phosphate acyltransferase gamma OS=Mus musculus GN=Agpat3 PE=1 SV=2	MOUSE	3			1.1076	0.350231	1.43874	0.769844	1.59354	1.1684	0.210805	1.44557	0.80826	1.689	1.08587	0.695978	2.19339	0.495063	2.38174	1.10251	0.372388	1.4453	0.762819	1.59346	0.960525	0.818439	1.94204	0.494596	1.86538	0.89556	0.333006	1.45486	0.615565	1.30291	0.991415	0.964234	2.0814	0.47632	2.06354
860	5.63	24.85	35.47	27.05	21.44	sp|Q6PHZ2|KCC2D_MOUSE	Calcium/calmodulin-dependent protein kinase type II subunit delta OS=Mus musculus GN=Camk2d PE=1 SV=1	MOUSE	20			0.866688	0.226777	1.42907	0.606468	1.23856	0.941922	0.54094	1.42236	0.662225	1.33975	1.14714	0.235807	1.42266	0.806335	1.632	1.08656	0.416267	1.42098	0.764655	1.54398	0.929931	0.471739	1.42657	0.651864	1.32661	1.11687	0.310546	1.42378	0.784438	1.59018	1.00807	0.930982	1.42394	0.707945	1.43542
861	5.63	5.84	17.17	6.737	4.888	sp|Q80U63|MFN2_MOUSE	Mitofusin-2 OS=Mus musculus GN=Mfn2 PE=1 SV=3	MOUSE	4			0.993187	0.982822	2.53636	0.39158	2.51908	0.87383	0.44622	1.63354	0.53493	1.42744	0.957513	0.771272	1.5439	0.620192	1.4783	0.948435	0.652718	1.40255	0.676221	1.33023	0.934054	0.477319	1.30743	0.714421	1.22121	0.961989	0.643963	1.27232	0.756093	1.22395	1.05812	0.670474	1.46605	0.72175	1.55126
862	5.63	5.79	26.87	18.06	13.66	sp|Q9WTP7|KAD3_MOUSE	GTP:AMP phosphotransferase AK3, mitochondrial OS=Mus musculus GN=Ak3 PE=1 SV=3	MOUSE	3			0.754966	0.301346	6.22927	0.121197	4.70289	0.995114	0.976978	5.58498	0.178177	5.55769	1.06301	0.657671	3.67642	0.289143	3.90808	0.97372	0.838904	3.70073	0.263116	3.60347	1.01355	0.936562	5.53356	0.183165	5.60855	1.03249	0.808698	3.7104	0.27827	3.83096	1.22931	0.602261	38.0027	0.0323481	46.7172
863	5.63	5.72	38.16	17.39	14.01	sp|Q80ZW2|THEM6_MOUSE	Protein THEM6 OS=Mus musculus GN=Them6 PE=2 SV=1	MOUSE	3			0.863935	0.193884	1.28489	0.67238	1.11006	0.956577	0.728118	1.36393	0.701336	1.30471	1.13376	0.193708	1.23994	0.914369	1.40579	1.12419	0.376385	1.36361	0.824426	1.53296	1.26341	0.0878104	1.32834	0.951126	1.67824	1.09567	0.186709	1.16601	0.939675	1.27755	1.09825	0.247993	1.20239	0.913391	1.32052
864	5.59	5.69	10.76	6.502	6.502	sp|P62484|ABI2_MOUSE	Abl interactor 2 OS=Mus musculus GN=Abi2 PE=2 SV=1	MOUSE	3			1.2635	0.159093	1.58088	0.799237	1.99743	1.11765	0.321901	1.44314	0.77446	1.61292	0.94456	0.570712	1.44068	0.655636	1.36081	1.05306	0.835007	2.56094	0.411201	2.69683	0.882277	0.481423	1.87451	0.470671	1.65384	1.14969	0.241304	1.4397	0.798564	1.65521	1.03676	0.714293	1.44547	0.717249	1.4986
865	5.59	5.66	7.055	3.471	3.471	sp|Q62165|DAG1_MOUSE	Dystroglycan OS=Mus musculus GN=Dag1 PE=1 SV=4	MOUSE	4			1.30082	0.136847	1.59699	0.814545	2.07741	1.11698	0.305766	1.41761	0.78793	1.58344	1.02875	0.759747	1.41682	0.726097	1.45754	1.10221	0.35237	1.41676	0.77798	1.56156	1.08134	0.437593	1.41883	0.762137	1.53424	1.03461	0.716573	1.41945	0.728878	1.46858	1.05308	0.591047	1.42073	0.741229	1.49614
866	5.57	5.58	47.66	21.88	16.41	sp|Q3UIU2|NDUB6_MOUSE	NADH dehydrogenase [ubiquinone] 1 beta subcomplex subunit 6 OS=Mus musculus GN=Ndufb6 PE=1 SV=3	MOUSE	5			1.2877	0.134336	1.48416	0.867633	1.91116	0.998804	0.994102	1.60733	0.621404	1.60541	1.16276	0.134571	1.26577	0.918617	1.47179	0.815609	0.275707	1.6287	0.500775	1.32838	1.07168	0.550655	1.38909	0.771502	1.48866	0.986597	0.887926	1.32335	0.745531	1.30561	1.04376	0.609496	1.27091	0.821267	1.32652
867	5.56	6.04	9.313	3.467	2.447	sp|Q3TYD6|LMTK2_MOUSE	Serine/threonine-protein kinase LMTK2 OS=Mus musculus GN=Lmtk2 PE=1 SV=3	MOUSE	3			0.971864	0.760331	1.42156	0.683659	1.38157	1.07402	0.473679	1.42048	0.756094	1.52562	1.22705	0.182004	1.54928	0.792009	1.90104	1.14986	0.228736	1.41999	0.809768	1.63278	1.06169	0.582349	1.48626	0.714338	1.57795	1.01667	0.86082	1.43028	0.710818	1.45412	1.0123	0.895915	1.42668	0.709549	1.44422
868	5.54	5.65	12.87	7.836	6.53	sp|P20060|HEXB_MOUSE	Beta-hexosaminidase subunit beta OS=Mus musculus GN=Hexb PE=2 SV=2	MOUSE	3			0.809214	0.438272	2.12859	0.380165	1.72248	0.876463	0.346686	1.45764	0.601289	1.27757	1.12299	0.35697	1.40478	0.799406	1.57755	0.886299	0.636042	2.07895	0.426321	1.84257	0.956442	0.784138	1.60515	0.595858	1.53523	0.912595	0.499153	1.46181	0.62429	1.33404	1.04345	0.618078	1.27661	0.817361	1.33208
869	5.52	5.9	14.84	5.734	4.89	sp|O35239|PTN9_MOUSE	Tyrosine-protein phosphatase non-receptor type 9 OS=Mus musculus GN=Ptpn9 PE=1 SV=2	MOUSE	3			1.12987	0.349739	1.54352	0.732012	1.74398	1.07611	0.642723	1.79226	0.600423	1.92867	0.94012	0.669912	1.71133	0.54935	1.60886	1.07432	0.675941	1.8904	0.568305	2.03089	1.23301	0.129314	1.43335	0.860232	1.76734	1.47797	0.0428962	1.43312	1.0313	2.11811	1.14316	0.255439	1.4405	0.793585	1.64671
870	5.52	5.52	11.91	11.91	11.91	sp|Q9JKD3|SCAM5_MOUSE	Secretory carrier-associated membrane protein 5 OS=Mus musculus GN=Scamp5 PE=2 SV=1	MOUSE	3			0.512056	0.131507	5.94279	0.0861643	3.04304	0.636647	0.187592	5.70468	0.111601	3.63187	0.925371	0.585811	3.64995	0.25353	3.37756	0.991416	0.946575	3.67769	0.269576	3.64612	1.0372	0.780721	3.64645	0.284442	3.78211	0.98714	0.939758	5.65646	0.174515	5.58372	1.05669	0.685617	3.67497	0.287538	3.88331
871	5.49	6.9	19.29	11.19	8.571	sp|P22315|HEMH_MOUSE	Ferrochelatase, mitochondrial OS=Mus musculus GN=Fech PE=1 SV=2	MOUSE	4			0.970257	0.907319	2.1369	0.454049	2.07334	0.735742	0.478011	3.3464	0.219861	2.46209	0.721834	0.117687	1.61035	0.448246	1.16241	0.870645	0.741613	3.38354	0.257318	2.94586	0.877493	0.219224	1.30803	0.670852	1.14778	0.908384	0.511245	1.50889	0.602022	1.37065	0.910247	0.346192	1.30789	0.695967	1.1905
872	5.48	10.79	12.86	2.125	0.8932	sp|Q91ZU6|DYST_MOUSE	Dystonin OS=Mus musculus GN=Dst PE=1 SV=1	MOUSE	5			0.808012	0.506938	2.15371	0.375172	1.74023	0.898491	0.311749	1.27719	0.703492	1.14754	0.961292	0.755098	1.36068	0.70648	1.30801	0.86518	0.172573	1.26374	0.684616	1.09337	0.919305	0.272023	1.19159	0.771492	1.09544	1.00918	0.891657	1.17813	0.856592	1.18894	1.09341	0.275653	1.20642	0.906327	1.31912
873	5.47	5.47	87.1	41.94	41.94	sp|P63054|PCP4_MOUSE	Purkinje cell protein 4 OS=Mus musculus GN=Pcp4 PE=2 SV=2	MOUSE	5			0.400197	0.206499	50.0273	0.00799957	20.0208	0.92623	0.787417	16.5554	0.0559472	15.3341	0.836803	0.373002	4.49226	0.186277	3.75914	1.03469	0.869614	8.05312	0.128483	8.3325	0.767726	0.270039	4.55696	0.168473	3.4985	1.20375	0.425994	6.44598	0.186744	7.75934	0.793084	0.298666	4.45079	0.17819	3.52985
874	5.46	5.56	15.7	8.642	6.349	sp|Q5IRJ6|ZNT9_MOUSE	Zinc transporter 9 OS=Mus musculus GN=Slc30a9 PE=1 SV=2	MOUSE	3			1.62003	0.0815234	1.7831	0.90855	2.88867	1.18845	0.313476	1.51592	0.783978	1.8016	1.12962	0.427676	1.4677	0.769655	1.65795	0.996725	0.982844	1.48897	0.669406	1.48409	1.07284	0.361421	1.20875	0.887563	1.29679	1.07942	0.737161	1.80316	0.598623	1.94636	1.00641	0.945612	1.27686	0.788192	1.28505
875	5.45	6.71	17.07	8.621	6.897	sp|Q2M3X8|PHAR1_MOUSE	Phosphatase and actin regulator 1 OS=Mus musculus GN=Phactr1 PE=1 SV=1	MOUSE	3			0.945475	0.811605	1.98552	0.476184	1.87726	0.989823	0.905698	1.28763	0.768714	1.27453	1.00415	0.973312	1.43788	0.698356	1.44385	1.20994	0.615349	2.96052	0.408693	3.58207	0.789986	0.197194	1.5749	0.501609	1.24415	1.19668	0.498032	2.10268	0.56912	2.51623	1.02835	0.856507	1.57115	0.65452	1.61569
876	5.44	5.82	7.015	2.413	1.515	sp|Q8C0T5|SI1L1_MOUSE	Signal-induced proliferation-associated 1-like protein 1 OS=Mus musculus GN=Sipa1l1 PE=1 SV=2	MOUSE	3			1.04271	0.857343	2.41814	0.431206	2.52143	1.20458	0.309397	1.80958	0.665667	2.17979	1.41891	0.0532617	1.43632	0.987872	2.03801	1.33564	0.10125	1.53664	0.869195	2.05239	1.11413	0.434379	1.61513	0.689805	1.79946	1.2327	0.29735	1.90524	0.647007	2.34859	1.3207	0.135123	1.63434	0.808096	2.15847
877	5.43	5.49	53.93	38.2	38.2	sp|P99028|QCR6_MOUSE	Cytochrome b-c1 complex subunit 6, mitochondrial OS=Mus musculus GN=Uqcrh PE=1 SV=2	MOUSE	4			1.45047	0.214268	5.22408	0.277651	7.57738	0.926104	0.84709	53.6582	0.0172593	49.6931	1.12536	0.562902	6.23938	0.180364	7.02156	0.675479	0.826445	55412160	1.21901e-08	3.74297e+07	1.16757	0.361622	3.51238	0.332416	4.10096	1.05493	0.712204	4.05199	0.260349	4.27458	1.29104	0.235032	3.51083	0.36773	4.53261
878	5.43	5.47	28.89	21.48	21.48	sp|Q05816|FABP5_MOUSE	Fatty acid-binding protein, epidermal OS=Mus musculus GN=Fabp5 PE=1 SV=3	MOUSE	3			1.37117	0.224458	2.18547	0.627404	2.99666	1.7909	0.105874	2.43027	0.736913	4.35237	1.29369	0.200222	1.80052	0.718511	2.32932	1.36742	0.214019	2.11478	0.646603	2.8918	1.00518	0.970865	1.71458	0.586252	1.72346	1.2671	0.222965	1.79229	0.706973	2.27101	0.956413	0.639185	1.41977	0.673638	1.35789
879	5.41	42.1	26.51	21.95	19.41	sp|O35643|AP1B1_MOUSE	AP-1 complex subunit beta-1 OS=Mus musculus GN=Ap1b1 PE=2 SV=2	MOUSE	25			0.886272	0.29443	1.44621	0.612824	1.28173	1.07584	0.480271	1.44144	0.746369	1.55076	0.994104	0.95051	1.43783	0.691393	1.42935	1.19106	0.177897	1.44545	0.824004	1.72162	1.03925	0.696334	1.44414	0.71963	1.50082	1.18626	0.628505	3.665	0.323672	4.34764	0.984472	0.872086	1.44659	0.680545	1.42413
880	5.41	5.88	18.15	12.8	10.12	sp|Q8R2Y0|ABHD6_MOUSE	Monoacylglycerol lipase ABHD6 OS=Mus musculus GN=Abhd6 PE=2 SV=1	MOUSE	3			0.959227	0.753066	1.64386	0.583522	1.57683	0.892564	0.709928	3.12971	0.28519	2.79347	1.15163	0.343053	1.63719	0.703418	1.88544	0.708341	0.685466	23.723	0.0298589	16.804	0.96765	0.852669	1.95762	0.494301	1.89429	0.969434	0.831055	1.73506	0.558731	1.68203	1.0535	0.625253	1.48046	0.711604	1.55967
881	5.4	5.58	27.57	12.76	9.877	sp|P40630|TFAM_MOUSE	Transcription factor A, mitochondrial OS=Mus musculus GN=Tfam PE=1 SV=2	MOUSE	3			1.39359	0.0555014	1.41402	0.985551	1.97057	1.19044	0.434631	1.8526	0.642576	2.20541	1.12023	0.230748	1.27246	0.880364	1.42545	0.913405	0.569625	1.57259	0.580827	1.43641	0.899094	0.359694	1.36854	0.656972	1.23045	1.08941	0.626205	1.65505	0.658233	1.80302	0.94752	0.631333	1.38011	0.686555	1.30768
882	5.38	5.38	20.06	15.19	15.19	sp|O35609|SCAM3_MOUSE	Secretory carrier-associated membrane protein 3 OS=Mus musculus GN=Scamp3 PE=1 SV=3	MOUSE	3			0.876728					0.885016					1.01944					0.890095					0.838258					0.921082					1.00846
883	5.38	5.38	22.08	19.48	19.48	sp|Q9D8W7|OCAD2_MOUSE	OCIA domain-containing protein 2 OS=Mus musculus GN=Ociad2 PE=1 SV=1	MOUSE	3			0.904	0.785656	4.05269	0.223061	3.66363	1.03808	0.721984	1.48119	0.700837	1.53759	1.18303	0.433723	2.10505	0.561994	2.49033	0.902603	0.701136	2.70626	0.333524	2.44268	1.03093	0.764342	1.46554	0.703449	1.51087	0.884736	0.738506	3.95668	0.223606	3.50061	1.25117	0.129222	1.46957	0.851384	1.83868
884	5.37	5.43	17.87	13.4	13.4	sp|Q8BHE8|CB047_MOUSE	Uncharacterized protein C2orf47 homolog, mitochondrial OS=Mus musculus PE=2 SV=1	MOUSE	4			0.72297	0.399037	3.71625	0.194543	2.68674	0.731548	0.100662	1.58793	0.460694	1.16164	0.875774	0.634318	2.79339	0.313517	2.44638	0.81629	0.439933	2.49324	0.327402	2.0352	1.00028	0.999309	3.36313	0.297425	3.36406	0.849262	0.278237	1.6108	0.527229	1.36799	0.990972	0.948295	1.70402	0.58155	1.68863
885	5.33	6.33	20.26	10.05	4.862	sp|Q03517|SCG2_MOUSE	Secretogranin-2 OS=Mus musculus GN=Scg2 PE=1 SV=1	MOUSE	3			0.763963	0.0482272	1.30377	0.585964	0.996032	0.896056	0.325593	1.34693	0.665258	1.20692	0.94455	0.789074	1.86063	0.507649	1.75746	0.987751	0.884063	1.28053	0.771359	1.26485	0.838826	0.375481	1.71367	0.489492	1.43747	0.963375	0.770462	1.45046	0.664188	1.39733	0.820035	0.617914	3.12249	0.262622	2.56056
886	5.31	8.27	15.78	5.688	5.229	sp|Q80TL1|ADCY2_MOUSE	Adenylate cyclase type 2 OS=Mus musculus GN=Adcy2 PE=2 SV=2	MOUSE	4			1.01642	0.961941	3.67263	0.276755	3.73292	1.13137	0.345143	1.54255	0.733445	1.7452	1.06224	0.641191	1.61276	0.65865	1.71314	1.16043	0.666372	3.59382	0.322896	4.17037	1.28494	0.153185	1.61469	0.795783	2.07478	1.09783	0.678881	2.3106	0.475127	2.53663	1.16791	0.387169	1.83856	0.635233	2.14728
887	5.3	5.54	15.72	5.241	3.724	sp|Q9QYB8|ADDB_MOUSE	Beta-adducin OS=Mus musculus GN=Add2 PE=1 SV=4	MOUSE	3			0.983563	0.925367	1.6791	0.585769	1.6515	0.86388	0.476541	1.77504	0.486681	1.53342	0.768088	0.0629686	1.33699	0.574489	1.02693	0.957832	0.60393	1.26779	0.755513	1.21433	0.714834	0.0205341	1.26816	0.563677	0.906526	1.06278	0.830914	2.29863	0.462353	2.44293	0.860616	0.25845	1.40971	0.61049	1.21322
888	5.3	5.35	24.29	14.29	14.29	sp|P45878|FKBP2_MOUSE	Peptidyl-prolyl cis-trans isomerase FKBP2 OS=Mus musculus GN=Fkbp2 PE=1 SV=1	MOUSE	3			1.14144	0.251377	1.42829	0.799166	1.6303	1.09233	0.398232	1.4285	0.764667	1.56039	1.15868	0.218155	1.42955	0.810524	1.65639	0.914547	0.500574	1.60236	0.57075	1.46543	1.05033	0.612929	1.42751	0.735778	1.49936	1.20887	0.279063	1.74156	0.694128	2.10532	0.989465	0.909244	1.42419	0.694758	1.40918
889	5.26	5.43	15.16	7.581	5.323	sp|O54865|GCYB1_MOUSE	Guanylate cyclase soluble subunit beta-1 OS=Mus musculus GN=Gucy1b3 PE=2 SV=1	MOUSE	3			1.34461	0.116672	1.53877	0.873822	2.06904	1.20901	0.0969771	1.28786	0.938773	1.55703	0.909229	0.613217	1.7135	0.530628	1.55796	0.832228	0.147377	1.35102	0.615997	1.12436	1.09571	0.416504	1.47264	0.74404	1.61358	0.992875	0.954629	1.61455	0.614955	1.60304	0.794535	0.868684	58.4247	0.0135993	46.4205
890	5.25	24.86	39.63	28.57	25.58	sp|Q9R1T4|SEPT6_MOUSE	Septin-6 OS=Mus musculus GN=Sept6 PE=1 SV=4	MOUSE	13			0.54928	0.0235077	1.49543	0.367305	0.821411	0.735042	0.0923078	1.54189	0.476715	1.13336	0.812518	0.385214	2.24883	0.361307	1.82722	0.933673	0.679744	1.85464	0.503427	1.73162	1.28305	0.09704	1.43464	0.89434	1.84071	1.11105	0.454717	1.6365	0.67892	1.81823	1.10673	0.348771	1.43272	0.772472	1.58563
891	5.25	5.74	19.2	14.24	12.69	sp|P55088|AQP4_MOUSE	Aquaporin-4 OS=Mus musculus GN=Aqp4 PE=2 SV=2	MOUSE	3			0.715626	0.381989	2.83411	0.252504	2.02817	0.738544	0.360525	2.44921	0.301544	1.80885	0.821876	0.580752	2.74903	0.298969	2.25936	0.734848	0.0331023	1.29873	0.565822	0.954365	1.13673	0.238362	1.32017	0.861051	1.50068	0.813831	0.155184	1.41462	0.5753	1.15126	1.0296	0.743529	1.29528	0.794888	1.33362
892	5.25	5.3	28.48	20.61	16.97	sp|Q9R0P5|DEST_MOUSE	Destrin OS=Mus musculus GN=Dstn PE=1 SV=3	MOUSE	4			0.928479	0.750064	2.39819	0.387158	2.22667	1.23522	0.158932	1.51193	0.816981	1.86756	0.892492	0.695983	2.95776	0.301746	2.63978	1.34923	0.320114	2.67248	0.50486	3.60578	0.852311	0.470154	2.17773	0.391376	1.8561	1.24365	0.142476	1.48888	0.835294	1.85164	0.920726	0.70718	2.27187	0.405272	2.09177
893	5.25	5.27	18.77	10.92	10.92	sp|B1AXV0|FRS1L_MOUSE	DOMON domain-containing protein FRRS1L OS=Mus musculus GN=Frrs1l PE=1 SV=1	MOUSE	4			0.80738	0.454706	2.21429	0.364623	1.78777	0.822453	0.29088	1.62632	0.505714	1.33757	0.995795	0.987993	2.27251	0.438192	2.26295	0.742315	0.158043	1.65978	0.447238	1.23208	1.03078	0.891488	1.91605	0.53797	1.97502	0.823166	0.426128	1.96248	0.419451	1.61545	0.946441	0.58688	1.3347	0.709105	1.26321
894	5.24	5.3	21.15	12.9	12.9	sp|Q8BL86|MBLC2_MOUSE	Metallo-beta-lactamase domain-containing protein 2 OS=Mus musculus GN=Mblac2 PE=2 SV=2	MOUSE	3			1.08896	0.40205	1.41566	0.769225	1.5416	1.24708	0.308173	2.01616	0.618541	2.5143	1.15583	0.26479	1.50117	0.769952	1.73509	1.22155	0.274649	1.78223	0.685406	2.17708	0.983813	0.945884	2.49986	0.393547	2.4594	1.05289	0.764009	1.90742	0.551999	2.0083	0.870228	0.340946	1.62035	0.537063	1.41007
895	5.23	5.57	15.6	3.846	3.297	sp|Q78PY7|SND1_MOUSE	Staphylococcal nuclease domain-containing protein 1 OS=Mus musculus GN=Snd1 PE=1 SV=1	MOUSE	3			1.84153	0.0464887	1.7989	1.0237	3.31272	1.27712	0.386872	2.60897	0.489512	3.33198	1.33809	0.0730915	1.43159	0.934686	1.91559	0.850692	0.686205	4.43159	0.191961	3.76992	1.26261	0.607879	5.28291	0.238999	6.67027	0.974771	0.792664	1.44316	0.675444	1.40675	1.25764	0.530769	3.71611	0.33843	4.67355
896	5.23	5.25	8.763	4.639	4.639	sp|P97441|ZNT3_MOUSE	Zinc transporter 3 OS=Mus musculus GN=Slc30a3 PE=1 SV=1	MOUSE	3			0.691564	0.08761	1.65437	0.418022	1.1441	0.763617	0.0899114	1.45303	0.525533	1.10956	0.894785	0.32053	1.44089	0.620995	1.28928	1.02105	0.863752	1.58544	0.644017	1.61881	1.0509	0.623164	1.44965	0.724934	1.52344	0.979994	0.905277	1.90833	0.513535	1.87015	0.937609	0.618547	1.60804	0.583076	1.50771
897	5.22	5.29	13.29	9.283	7.595	sp|P40124|CAP1_MOUSE	Adenylyl cyclase-associated protein 1 OS=Mus musculus GN=Cap1 PE=1 SV=4	MOUSE	3			0.634714	0.273581	3.70087	0.171504	2.34899	0.91598	0.458738	1.51411	0.604962	1.3869	0.760836	0.28639	2.26246	0.336288	1.72136	1.11125	0.392348	1.52116	0.730523	1.69038	0.838201	0.650746	4.22411	0.198433	3.54065	1.10246	0.781448	3.76291	0.292981	4.14846	0.749177	0.280977	2.33799	0.320436	1.75157
898	5.22	5.28	11.74	7.391	7.391	sp|P12657|ACM1_MOUSE	Muscarinic acetylcholine receptor M1 OS=Mus musculus GN=Chrm1 PE=2 SV=2	MOUSE	3			0.954404	0.736849	3.86467	0.246956	3.68846	0.721196	0.195063	3.72042	0.193848	2.68315	1.01876	0.88773	3.76422	0.270644	3.83486	0.895248	0.478282	3.71797	0.240789	3.32851	0.877062	0.665967	17.8067	0.0492546	15.6176	0.788895	0.270823	3.91592	0.201458	3.08925	1.03196	0.813327	3.75876	0.274549	3.8789
899	5.21	6.63	11.28	8.647	7.707	sp|Q9D074|MGRN1_MOUSE	E3 ubiquitin-protein ligase MGRN1 OS=Mus musculus GN=Mgrn1 PE=1 SV=2	MOUSE	5			1.65985	0.100932	2.11869	0.783432	3.51672	1.16617	0.687364	4.1416	0.281574	4.8298	1.63166	0.116684	2.20468	0.740088	3.5973	1.32561	0.637354	9.06093	0.146299	12.0112	1.13522	0.789087	5.98029	0.189827	6.78893	1.1817	0.54929	2.73503	0.432064	3.23199	1.41561	0.27403	2.72323	0.51983	3.85504
900	5.19	5.39	26.11	11.46	7.006	sp|Q9CRY7|GDPD1_MOUSE	Glycerophosphodiester phosphodiesterase domain-containing protein 1 OS=Mus musculus GN=Gdpd1 PE=2 SV=1	MOUSE	2			1.30462	0.398066	2.36485	0.551672	3.08523	1.03617	0.828926	1.61603	0.641183	1.67449	1.08727	0.795283	2.55836	0.424988	2.78163	0.982465	0.91826	1.65672	0.593019	1.62767	1.1151	0.64044	1.95352	0.570815	2.17836	1.09073	0.836793	3.42442	0.318514	3.73511	1.17401	0.618491	2.51495	0.466814	2.95258
901	5.18	5.84	12.89	7.785	6.846	sp|Q02257|PLAK_MOUSE	Junction plakoglobin OS=Mus musculus GN=Jup PE=1 SV=3	MOUSE	3			1.10844	0.813713	5.21843	0.212409	5.78434	0.824234	0.794071	16.3605	0.0503794	13.4849	0.830111	0.437869	2.30142	0.360695	1.91043	0.829549	0.50883	2.74114	0.302629	2.27391	1.15595	0.735943	5.00599	0.230913	5.78667	0.954798	0.77619	1.84577	0.51729	1.76233	1.04877	0.668693	1.51083	0.694173	1.58451
902	5.12	25.06	38.14	33.9	29.38	sp|Q9DC51|GNAI3_MOUSE	Guanine nucleotide-binding protein G(k) subunit alpha OS=Mus musculus GN=Gnai3 PE=1 SV=3	MOUSE	21			1.09803	0.391958	1.44992	0.757299	1.59206	0.919875	0.68199	2.13314	0.43123	1.96223	1.35883	0.324097	2.76568	0.49132	3.75809	1.07654	0.59553	1.66101	0.648127	1.78814	1.02777	0.776331	1.4379	0.71477	1.47784	0.999554	0.998908	3.47245	0.287853	3.47089	0.921321	0.442314	1.44934	0.635681	1.33531
903	5.12	5.92	12.6	6.568	3.887	sp|Q9D2N4|DTNA_MOUSE	Dystrobrevin alpha OS=Mus musculus GN=Dtna PE=1 SV=2	MOUSE	3			0.904287	0.59029	1.61262	0.560756	1.45827	1.0129	0.885669	1.26138	0.803003	1.27765	1.05675	0.644392	1.35996	0.77704	1.43714	0.893575	0.341889	1.33628	0.668701	1.19407	0.998717	0.984932	1.1941	0.83638	1.19256	1.10877	0.398704	1.35485	0.818371	1.50222	1.10859	0.179217	1.1924	0.929715	1.32188
904	5.11	9.03	42.79	33.95	28.37	sp|Q9CQD1|RAB5A_MOUSE	Ras-related protein Rab-5A OS=Mus musculus GN=Rab5a PE=1 SV=1	MOUSE	6			1.29002					1.37199					1.59742					1.46532					1.04268					1.54938					1.41478
905	5.1	5.23	17.97	14.92	10.51	sp|Q9D710|TMX2_MOUSE	Thioredoxin-related transmembrane protein 2 OS=Mus musculus GN=Tmx2 PE=2 SV=1	MOUSE	3			1.00334	0.987609	2.27008	0.441986	2.27767	1.08836	0.452711	1.48287	0.733954	1.6139	1.11544	0.564695	1.98863	0.560905	2.21819	1.13113	0.439585	1.74032	0.649956	1.96853	0.946442	0.617841	1.4993	0.631255	1.419	1.01622	0.907722	1.69588	0.599229	1.72338	1.03122	0.748244	1.43268	0.719782	1.4774
906	5.08	5.19	20.9	7.126	7.126	sp|Q8K341|ATAT_MOUSE	Alpha-tubulin N-acetyltransferase 1 OS=Mus musculus GN=Atat1 PE=1 SV=1	MOUSE	4			3.11474	0.0629118	3.62483	0.85928	11.2904	1.91497	0.127979	3.03317	0.631343	5.80844	1.29287	0.37811	2.67559	0.483211	3.45919	1.28525	0.446123	3.15126	0.407852	4.05015	0.958159	0.815799	2.00157	0.478703	1.91783	1.09338	0.668926	2.16889	0.504122	2.37143	1.15077	0.387822	1.73655	0.662674	1.99837
907	5.07	5.41	15.5	7.928	7.027	sp|Q6PD26|PIGS_MOUSE	GPI transamidase component PIG-S OS=Mus musculus GN=Pigs PE=1 SV=3	MOUSE	3			1.08574	0.835472	3.17865	0.341574	3.4512	0.730835	0.369976	2.58125	0.283132	1.88647	0.949301	0.850532	2.24053	0.423694	2.12694	0.817965	0.483794	2.23093	0.366647	1.82483	1.12339	0.753822	2.93732	0.382454	3.29975	0.824207	0.125919	1.33937	0.61537	1.10392	1.05279	0.856635	2.29821	0.458089	2.41952
908	5.07	5.07	36.73	26.53	26.53	sp|P97352|S10AD_MOUSE	Protein S100-A13 OS=Mus musculus GN=S100a13 PE=1 SV=1	MOUSE	3			0.613027	0.0766555	1.85738	0.330049	1.13863	0.728178	0.285295	2.57162	0.283159	1.8726	0.773319	0.0904294	1.42952	0.540963	1.10548	0.796406	0.378459	2.39411	0.332652	1.90668	1.0597	0.693513	1.72973	0.612638	1.833	1.025	0.80975	1.47357	0.695588	1.51041	1.08615	0.50562	1.55599	0.698046	1.69004
909	5.06	5.25	35.17	9.711	8.136	sp|Q9DBC7|KAP0_MOUSE	cAMP-dependent protein kinase type I-alpha regulatory subunit OS=Mus musculus GN=Prkar1a PE=1 SV=3	MOUSE	3			0.342595					0.496863					0.684219					0.647101					1.36595					0.791443					1.29946
910	5.04	6.05	8.502	1.918	1.375	sp|Q9WTS5|TEN2_MOUSE	Teneurin-2 OS=Mus musculus GN=Tenm2 PE=2 SV=1	MOUSE	3			1.33075	0.0726317	1.39716	0.952467	1.85928	1.22649	0.325089	1.73902	0.70528	2.13289	1.05276	0.697675	1.46592	0.718158	1.54327	0.696319	0.0765175	1.54253	0.451414	1.07409	0.947812	0.713545	1.52587	0.62116	1.44624	0.794847	0.119715	1.40275	0.566633	1.11497	1.05149	0.542435	1.26262	0.832786	1.32764
911	5.04	5.45	15.89	11.23	7.671	sp|O54946|DNJB6_MOUSE	DnaJ homolog subfamily B member 6 OS=Mus musculus GN=Dnajb6 PE=1 SV=4	MOUSE	3			0.773109	0.270394	2.08319	0.371117	1.61054	0.794457	0.113147	1.44017	0.551643	1.14415	1.0192	0.891514	1.69937	0.599752	1.732	1.02984	0.761864	1.44043	0.714958	1.48342	0.990145	0.937042	1.61234	0.614106	1.59645	0.988088	0.914811	1.53184	0.645035	1.51359	0.849789	0.195175	1.44082	0.589793	1.2244
912	5.02	5.14	15.63	6.836	6.836	sp|P26638|SYSC_MOUSE	Serine--tRNA ligase, cytoplasmic OS=Mus musculus GN=Sars PE=2 SV=3	MOUSE	3			1.09263	0.746246	2.21348	0.493623	2.41851	1.1586	0.507002	1.86533	0.621125	2.16117	1.10991	0.886002	8.40028	0.132128	9.32358	1.23967	0.586458	3.08161	0.40228	3.82017	0.961378	0.913771	2.90136	0.331354	2.7893	1.6382	0.156425	2.30403	0.711011	3.77446	0.899775	0.802298	3.41859	0.263201	3.07596
[truncated: 2,229 more rows]

## Sheet: sTable3B_Peptides-1
sTable 3B. Complete peptide list of the first iTRAQ replicate from the raw Protein Pilot output (continued on the next page).
[truncated: 65,000 more rows]
[truncated: 8 more columns]

[truncated: 1 more sheets: sTable3B_Peptides-2]
