# Supplementary material for: Dynamics of the mouse brain cortical synaptic proteome during postnatal brain development
Source: Sci Rep. 2016 Oct 17;6:35456. doi: 10.1038/srep35456 (PMC5066275; doi:10.1038/srep35456)
Supplement: Supplementary Table S4 [file srep35456-s5.xls]

## Sheet: Sheet2
Supplemental Table 4. Complete protein (A) and peptide (B) list of the second iTRAQ replicate analyzed with Protein Pilot.
Data obtained by mass spectrometry for the second experiment was analyzed with ProteinPilotTM software as the search engine. MS/MS spectra were searched against a mouse database without isoforms (Uniprot-Swissprot_2014/03).
The parameters were set to iTRAQ 8-plex (peptide labeled), cysteine modification by MMTS, and trypsin digest.
The detected protein threshold was set to 0.05 (10% confidence), bias correction was executed, and iTRAQ isotope correction factors were included.
The fold change between labeled peptides (denominator: iTRAQ label 121, age P280) was calculated during the search.
The iTRAQ labels 113, 114, 115, 116, 117, 118, 119 and 121 correspond to mouse age P9, P15, P21, P27, P35, P70, P140 and P280 respectively.

## Sheet: sTable4A_Proteins
sTable 4A. Complete protein list of the second iTRAQ replicate from the raw Protein Pilot output.
N	Unused	Total	%Cov	%Cov(50)	%Cov(95)	Accession	Name	Species	Peptides(95%)			113:121	PVal 113:121	EF 113:121	LowerCI 113:121	UpperCI 113:121	114:121	PVal 114:121	EF 114:121	LowerCI 114:121	UpperCI 114:121	115:121	PVal 115:121	EF 115:121	LowerCI 115:121	UpperCI 115:121	116:121	PVal 116:121	EF 116:121	LowerCI 116:121	UpperCI 116:121	117:121	PVal 117:121	EF 117:121	LowerCI 117:121	UpperCI 117:121	118:121	PVal 118:121	EF 118:121	LowerCI 118:121	UpperCI 118:121	119:121	PVal 119:121	EF 119:121	LowerCI 119:121	UpperCI 119:121	Biological Processes	Molecular Function	PANTHER ID
1	264.29	264.29	63.03	59.18	50.93	sp|P16546|SPTN1_MOUSE	Spectrin alpha chain, non-erythrocytic 1 OS=Mus musculus GN=Sptan1 PE=1 SV=4	MOUSE	184			0.792884	6.78567e-14	1.0551	0.751478	0.836571	0.792204	4.52774e-13	1.05779	0.748922	0.837988	0.885417	5.03715e-06	1.05117	0.842312	0.930728	0.96223	0.0939031	1.0457	0.920174	1.00621	0.880401	8.8027e-05	1.06343	0.827886	0.936248	0.915509	0.000893981	1.05209	0.870179	0.963201	1.02278	0.258285	1.03964	0.983786	1.06333
2	218.49	218.74	56.96	51.46	45.75	sp|Q62261|SPTB2_MOUSE	Spectrin beta chain, non-erythrocytic 1 OS=Mus musculus GN=Sptbn1 PE=1 SV=2	MOUSE	139			0.881439	8.70153e-06	1.05434	0.836013	0.929334	0.873155	1.41292e-05	1.06009	0.82366	0.925624	0.919061	0.000510113	1.04719	0.877646	0.962429	0.983754	0.465995	1.04485	0.941523	1.02788	0.897927	0.000336295	1.05857	0.848245	0.950519	0.931981	0.00406035	1.04811	0.889198	0.976823	0.997059	0.907062	1.05057	0.949067	1.04748
3	181.18	184.43	34.79	23.19	20.38	sp|Q9QXS1|PLEC_MOUSE	Plectin OS=Mus musculus GN=Plec PE=1 SV=2	MOUSE	86			0.536777	3.55062e-25	1.08895	0.492932	0.584523	0.609031	2.73082e-27	1.06584	0.571411	0.649128	0.69439	1.52839e-22	1.05711	0.656876	0.734048	0.747725	2.20079e-20	1.04958	0.712406	0.784796	0.719022	6.02121e-23	1.05088	0.684209	0.755607	0.821115	1.16851e-13	1.04587	0.785105	0.858776	0.989909	0.575928	1.03653	0.955019	1.02607
4	168.74	169.28	32.19	28.87	26.18	sp|O88737|BSN_MOUSE	Protein bassoon OS=Mus musculus GN=Bsn PE=1 SV=4	MOUSE	101			0.474503	2.27905e-22	1.11258	0.426487	0.527925	0.616786	2.81109e-18	1.08837	0.566706	0.671292	0.877371	3.58351e-05	1.06115	0.826812	0.931023	0.927442	0.00867672	1.05727	0.877205	0.980557	1.05157	0.102932	1.06254	0.989676	1.11734	1.02572	0.372714	1.05802	0.969472	1.08524	1.05035	0.0567289	1.05188	0.99855	1.10484
5	162.47	164.58	28.17	20.48	16.86	sp|Q9JHU4|DYHC1_MOUSE	Cytoplasmic dynein 1 heavy chain 1 OS=Mus musculus GN=Dync1h1 PE=1 SV=2	MOUSE	76			1.32538	2.3007e-09	1.08658	1.21978	1.44014	1.08251	0.0602491	1.0863	0.996514	1.17592	0.989137	0.750009	1.07038	0.924101	1.05875	0.96209	0.243707	1.06769	0.901094	1.02722	0.962794	0.298637	1.07481	0.895778	1.03482	1.04805	0.172669	1.07026	0.979242	1.12168	0.963753	0.271675	1.06862	0.901863	1.02989
6	159.41	160.19	32.38	25.24	23.22	sp|Q8C8R3|ANK2_MOUSE	Ankyrin-2 OS=Mus musculus GN=Ank2 PE=1 SV=2	MOUSE	85			1.32967	9.08279e-09	1.09016	1.21971	1.44956	1.15678	0.000190259	1.07634	1.07474	1.24508	1.01748	0.625208	1.07302	0.948239	1.09178	1.02507	0.391291	1.05895	0.968008	1.0855	0.939367	0.043781	1.06265	0.883986	0.998219	0.953543	0.09306	1.05731	0.901855	1.00819	0.973343	0.332633	1.05685	0.920986	1.02868
7	127.08	127.57	60.51	56.76	53.31	sp|Q6PIC6|AT1A3_MOUSE	Sodium/potassium-transporting ATPase subunit alpha-3 OS=Mus musculus GN=Atp1a3 PE=1 SV=1	MOUSE	151			0.530254	3.55386e-11	1.12461	0.4715	0.596329	0.673624	1.25741e-05	1.16197	0.579725	0.782733	0.780816	0.000774892	1.14252	0.683415	0.8921	0.882896	0.0492888	1.13219	0.779811	0.999609	0.820743	0.00627805	1.14612	0.716104	0.940673	0.823396	0.00712002	1.14633	0.718288	0.943884	0.987151	0.859464	1.16057	0.850572	1.14566
8	124.54	132.46	22.71	16.61	14.9	sp|Q9QYX7|PCLO_MOUSE	Protein piccolo OS=Mus musculus GN=Pclo PE=1 SV=4	MOUSE	69			0.671766	8.9103e-12	1.09701	0.612359	0.736935	0.788773	1.57994e-06	1.09272	0.721842	0.861909	0.920071	0.0298621	1.07774	0.853701	0.9916	0.9341	0.0716003	1.0772	0.867155	1.00621	1.02911	0.463377	1.08094	0.952046	1.11241	1.01402	0.714051	1.07869	0.94005	1.09381	1.04218	0.226138	1.06995	0.974046	1.11509
9	112.76	113.9	31.21	26.75	22.65	sp|P14873|MAP1B_MOUSE	Microtubule-associated protein 1B OS=Mus musculus GN=Map1b PE=1 SV=2	MOUSE	56			3.31736	1.68174e-22	1.14956	2.88576	3.81351	1.66527	2.45188e-15	1.09441	1.52161	1.82248	1.12179	0.00311127	1.07709	1.0415	1.20827	1.04883	0.142801	1.06645	0.983473	1.11852	1.02007	0.56943	1.07227	0.951323	1.0938	0.987118	0.713736	1.07322	0.919775	1.05939	0.981493	0.59051	1.07178	0.915763	1.05194
10	112.29	113.16	45.79	37.73	34.09	sp|Q68FD5|CLH1_MOUSE	Clathrin heavy chain 1 OS=Mus musculus GN=Cltc PE=1 SV=3	MOUSE	77			0.545159	1.40227e-18	1.09549	0.497638	0.597217	0.642002	1.69619e-11	1.11004	0.578358	0.712649	0.785203	3.76131e-06	1.09855	0.714762	0.862587	0.89075	0.00653261	1.08541	0.820656	0.966831	0.840605	0.000194225	1.09086	0.770593	0.916978	0.967879	0.45385	1.09071	0.887387	1.05567	1.00331	0.939857	1.09143	0.919265	1.09504
11	97.98	99.02	34.92	26.72	24.24	sp|Q61879|MYH10_MOUSE	Myosin-10 OS=Mus musculus GN=Myh10 PE=1 SV=2	MOUSE	48			1.36262	5.13121e-06	1.1249	1.21132	1.53282	1.2038	0.0019732	1.11944	1.07536	1.34759	1.00482	0.929259	1.11526	0.900976	1.12064	0.966007	0.39438	1.0847	0.890572	1.04783	0.982934	0.708306	1.09691	0.896091	1.07819	0.999227	0.987216	1.10187	0.906847	1.10102	1.07326	0.0952617	1.0873	0.987095	1.16696
12	89.57	91.49	32.7	25.42	22.07	sp|Q99104|MYO5A_MOUSE	Unconventional myosin-Va OS=Mus musculus GN=Myo5a PE=1 SV=2	MOUSE	48			1.13067	0.00411895	1.08531	1.04179	1.22713	1.08243	0.0538504	1.08391	0.998629	1.17326	1.03373	0.418793	1.08528	0.952494	1.12189	1.0407	0.236394	1.06923	0.973317	1.11275	1.02312	0.559947	1.08151	0.94601	1.10652	1.05175	0.186499	1.07868	0.975035	1.13449	1.03294	0.323545	1.06756	0.967569	1.10273
13	88.46	89.31	51.79	45.37	40.67	sp|F6SEU4|SYGP1_MOUSE	Ras/Rap GTPase-activating protein SynGAP OS=Mus musculus GN=Syngap1 PE=1 SV=2	MOUSE	54			0.565466	2.14747e-11	1.13262	0.499255	0.640458	0.817902	0.00444481	1.14423	0.714808	0.935866	1.13476	0.0165246	1.10756	1.02456	1.25682	1.15108	0.00819374	1.10769	1.03917	1.27503	1.37896	5.46639e-08	1.10231	1.25098	1.52004	1.12491	0.0202048	1.10333	1.01955	1.24115	1.23565	7.21358e-05	1.10168	1.12161	1.36128
14	87.99	88.88	43.95	42.42	38.74	sp|P13595|NCAM1_MOUSE	Neural cell adhesion molecule 1 OS=Mus musculus GN=Ncam1 PE=1 SV=3	MOUSE	60			2.48169	4.09072e-15	1.15297	2.15244	2.86131	1.92835	7.23501e-13	1.13254	1.70267	2.18393	1.57473	2.35056e-10	1.11288	1.415	1.75247	1.4756	7.57492e-13	1.07666	1.37053	1.58872	1.20331	0.000120672	1.09119	1.10275	1.31304	0.982268	0.697977	1.09711	0.89532	1.07766	1.03353	0.376651	1.07758	0.95912	1.11372
15	85.66	86.23	41.74	38.06	34.47	sp|Q9R0K7|AT2B2_MOUSE	Plasma membrane calcium-transporting ATPase 2 OS=Mus musculus GN=Atp2b2 PE=1 SV=2	MOUSE	57			0.541959	5.30244e-10	1.16452	0.465393	0.631122	0.719287	5.06101e-05	1.15798	0.621158	0.832918	0.864689	0.0168583	1.12503	0.768595	0.972796	0.942003	0.220579	1.10189	0.854895	1.03799	0.866014	0.0249871	1.13295	0.764391	0.981147	0.847241	0.00389212	1.11552	0.759506	0.945112	1.11824	0.00262357	1.07291	1.04224	1.19977
16	84.33	91.57	24.57	20.89	18.48	sp|Q9QYR6|MAP1A_MOUSE	Microtubule-associated protein 1A OS=Mus musculus GN=Map1a PE=1 SV=2	MOUSE	45			0.884594	0.000906834	1.07128	0.825734	0.94765	0.841422	2.91803e-07	1.05815	0.795179	0.890354	0.843278	6.76762e-05	1.08039	0.780531	0.911068	0.990925	0.817219	1.08248	0.91542	1.07266	0.928643	0.0670214	1.08273	0.857684	1.00547	0.958514	0.189136	1.06624	0.898968	1.022	0.958723	0.162154	1.0617	0.903004	1.01788
17	84.22	84.46	51.54	47.13	43.53	sp|P17710|HXK1_MOUSE	Hexokinase-1 OS=Mus musculus GN=Hk1 PE=1 SV=3	MOUSE	52			0.668726	3.85107e-12	1.08437	0.616694	0.725148	0.794827	1.4585e-06	1.08422	0.733086	0.861768	0.916064	0.0161081	1.07297	0.853765	0.98291	0.926227	0.0316569	1.07199	0.864023	0.99291	1.17796	7.5567e-06	1.06587	1.10516	1.25555	1.13031	0.00066806	1.06908	1.05727	1.20839	0.958492	0.201842	1.06833	0.897184	1.02399
18	83.13	84.42	49.6	40.56	37.2	sp|Q9QWI6|SRCN1_MOUSE	SRC kinase signaling inhibitor 1 OS=Mus musculus GN=Srcin1 PE=1 SV=2	MOUSE	46			0.842778	0.000315701	1.09131	0.772267	0.919728	1.01462	0.82935	1.14494	0.886183	1.16168	1.1198	0.085117	1.13834	0.983713	1.27472	1.10847	0.0646642	1.1158	0.993432	1.23683	1.19721	0.00391831	1.12606	1.06318	1.34813	1.20286	0.00728795	1.14106	1.05416	1.37253	1.08726	0.0839571	1.10013	0.988299	1.19613
19	79.87	80.25	55.24	51.34	49.06	sp|P46460|NSF_MOUSE	Vesicle-fusing ATPase OS=Mus musculus GN=Nsf PE=1 SV=2	MOUSE	59			0.497057	6.34015e-14	1.12204	0.442995	0.557718	0.642671	1.04862e-08	1.12625	0.570629	0.723808	0.827509	0.000872757	1.11101	0.744827	0.919369	0.94475	0.179744	1.08805	0.868299	1.02793	0.979365	0.674685	1.10538	0.885995	1.08258	1.04404	0.416702	1.11258	0.938389	1.16158	1.00256	0.950179	1.08597	0.923189	1.08874
20	78.31	79.54	31.73	24.73	21.66	sp|P20357|MTAP2_MOUSE	Microtubule-associated protein 2 OS=Mus musculus GN=Map2 PE=1 SV=2	MOUSE	38			1.43548	5.73469e-08	1.11552	1.28683	1.60131	1.09346	0.0490056	1.093	1.00043	1.19515	1.01419	0.72467	1.08364	0.935909	1.09901	1.08197	0.032996	1.07476	1.00671	1.16286	0.929457	0.0576575	1.07858	0.861739	1.0025	1.01634	0.699051	1.08782	0.934289	1.10559	0.901835	0.00243346	1.0666	0.845524	0.961896
21	77.48	78.01	61.61	56.97	55.26	sp|P63017|HSP7C_MOUSE	Heat shock cognate 71 kDa protein OS=Mus musculus GN=Hspa8 PE=1 SV=1	MOUSE	68			0.916828	0.321923	1.19673	0.766113	1.09719	0.878448	0.147282	1.19732	0.733677	1.05179	0.878631	0.117039	1.17979	0.744734	1.0366	0.91942	0.175801	1.1337	0.810994	1.04234	0.872369	0.138228	1.20347	0.724879	1.04987	0.957931	0.600408	1.18518	0.808257	1.13532	0.909257	0.072933	1.11071	0.818626	1.00992
22	76.26	78.42	55.13	47.64	39.79	sp|P39053|DYN1_MOUSE	Dynamin-1 OS=Mus musculus GN=Dnm1 PE=1 SV=2	MOUSE	56			0.438317	5.1066e-12	1.16599	0.375918	0.511075	0.595046	1.04614e-08	1.14393	0.520179	0.680689	0.799358	3.69852e-05	1.09872	0.727534	0.878273	0.957552	0.220795	1.0734	0.892074	1.02784	0.895723	0.0383064	1.10935	0.807431	0.993669	0.98295	0.624419	1.07357	0.915592	1.05526	0.999628	0.992518	1.08399	0.922174	1.08359
23	74.11	74.34	68.74	60.53	60.09	sp|P68369|TBA1A_MOUSE	Tubulin alpha-1A chain OS=Mus musculus GN=Tuba1a PE=1 SV=1	MOUSE	94			2.68359	0.0112397	1.85095	1.44985	4.96719	1.81841	0.0483655	1.80568	1.00705	3.28347	1.26526	0.172017	1.48168	0.853936	1.8747	1.15421	0.326793	1.4285	0.807991	1.64879	1.08768	0.575459	1.46693	0.741471	1.59555	1.08982	0.438405	1.32011	0.825549	1.43868	0.961617	0.636409	1.23704	0.777356	1.18955
23	0	74.34	68.74	60.53	60.09	sp|P05213|TBA1B_MOUSE	Tubulin alpha-1B chain OS=Mus musculus GN=Tuba1b PE=1 SV=2	MOUSE	94
23	0	72.27	66.15	57.91	57.46	sp|P68373|TBA1C_MOUSE	Tubulin alpha-1C chain OS=Mus musculus GN=Tuba1c PE=1 SV=1	MOUSE	91
24	71.82	72.81	61.62	56.4	52.02	sp|O08599|STXB1_MOUSE	Syntaxin-binding protein 1 OS=Mus musculus GN=Stxbp1 PE=1 SV=2	MOUSE	65			0.400682	7.96275e-13	1.17101	0.342167	0.469203	0.500557	9.33758e-14	1.12047	0.446738	0.560859	0.61024	1.71663e-09	1.12874	0.54064	0.688799	0.716887	3.2338e-09	1.08762	0.659131	0.779703	0.775523	0.000253787	1.13377	0.684019	0.879269	0.866117	0.0285728	1.1362	0.762289	0.984086	0.963769	0.447193	1.10261	0.87408	1.06266
25	70.46	71.59	63.65	60.4	56.6	sp|Q03265|ATPA_MOUSE	ATP synthase subunit alpha, mitochondrial OS=Mus musculus GN=Atp5a1 PE=1 SV=1	MOUSE	54			0.937423	0.320708	1.13974	0.822486	1.06842	0.999473	0.994605	1.17201	0.852785	1.17139	1.15473	0.0101082	1.11293	1.03755	1.28514	1.01988	0.758088	1.13804	0.896169	1.16066	1.27164	0.000312793	1.12805	1.12728	1.43447	1.07739	0.190649	1.12048	0.961542	1.20719	1.05983	0.206945	1.09643	0.966622	1.16203
26	65.5	65.85	41.68	37.42	32.73	sp|P17427|AP2A2_MOUSE	AP-2 complex subunit alpha-2 OS=Mus musculus GN=Ap2a2 PE=1 SV=2	MOUSE	44			0.858916	0.0276025	1.14272	0.75164	0.981503	0.890907	0.150008	1.17488	0.758296	1.04671	0.978286	0.714353	1.13207	0.86416	1.10748	1.06812	0.192016	1.10754	0.964408	1.18299	1.04163	0.581462	1.16491	0.894171	1.2134	1.01091	0.887747	1.17206	0.862507	1.18485	1.03901	0.568644	1.14804	0.905025	1.19283
27	65.17	65.28	71.91	69.89	66.74	sp|P68372|TBB4B_MOUSE	Tubulin beta-4B chain OS=Mus musculus GN=Tubb4b PE=1 SV=1	MOUSE	96			0.358809					0.381768					0.464179					0.550696					0.620417					0.834928					0.948027
28	63	65.27	54.43	49.8	44.39	sp|Q8CAQ8|IMMT_MOUSE	Mitochondrial inner membrane protein OS=Mus musculus GN=Immt PE=1 SV=1	MOUSE	34			0.886966	0.00831136	1.09067	0.813231	0.967386	0.884324	0.010421	1.09637	0.80659	0.969549	0.985222	0.672635	1.07371	0.91759	1.05784	0.894195	0.0119247	1.08915	0.821004	0.973912	1.06368	0.122824	1.08258	0.982544	1.15151	0.930794	0.142076	1.10192	0.844702	1.02566	0.953679	0.144341	1.06674	0.894015	1.01732
29	62.31	62.89	41.77	34.48	32.81	sp|P58281|OPA1_MOUSE	Dynamin-like 120 kDa protein, mitochondrial OS=Mus musculus GN=Opa1 PE=1 SV=1	MOUSE	36			0.933453	0.15206	1.10052	0.84819	1.02729	0.975272	0.556824	1.09006	0.894698	1.0631	1.06467	0.239424	1.11268	0.956854	1.18464	0.911901	0.0426273	1.09301	0.834301	0.996717	1.12405	0.00415358	1.07975	1.04102	1.21369	1.00636	0.87134	1.08273	0.929468	1.08962	0.94719	0.135483	1.07503	0.881083	1.01826
30	60.91	62.14	34.47	29.67	27.21	sp|Q9DBG3|AP2B1_MOUSE	AP-2 complex subunit beta OS=Mus musculus GN=Ap2b1 PE=1 SV=1	MOUSE	41			0.778911	0.016291	1.20938	0.644056	0.942001	0.845451	0.0338294	1.1635	0.726644	0.983683	1.02411	0.720528	1.1598	0.88301	1.18777	1.02818	0.592211	1.12172	0.916606	1.15333	1.0617	0.352799	1.15022	0.923041	1.22118	1.06636	0.417801	1.1894	0.896558	1.26833	1.14667	0.0282681	1.12536	1.01893	1.29042
31	60.66	61.26	41.45	37.49	33.86	sp|P23819|GRIA2_MOUSE	Glutamate receptor 2 OS=Mus musculus GN=Gria2 PE=1 SV=3	MOUSE	32			0.652156	0.000166344	1.21301	0.537634	0.791072	0.692424	0.000210667	1.18503	0.584306	0.820546	0.88859	0.115814	1.1617	0.764908	1.03227	0.882689	0.0121244	1.09897	0.803199	0.970046	1.01102	0.874478	1.15411	0.876024	1.16683	0.831384	0.00713274	1.1364	0.731594	0.944784	1.09009	0.043873	1.08725	1.00261	1.1852
32	59.77	60.18	47.24	45.17	42.54	sp|Q62108|DLG4_MOUSE	Disks large homolog 4 OS=Mus musculus GN=Dlg4 PE=1 SV=1	MOUSE	41			0.491737	3.81043e-08	1.19241	0.412388	0.586355	0.646982	6.72251e-06	1.16462	0.555531	0.753487	0.92279	0.126547	1.11086	0.830699	1.02509	0.939034	0.169979	1.09644	0.856435	1.0296	1.12805	0.012505	1.0961	1.02916	1.23646	0.850489	0.0201687	1.14321	0.74395	0.972285	1.13695	0.0237308	1.11571	1.01904	1.2685
33	58.63	59.54	54.2	49.66	47.18	sp|Q91VD9|NDUS1_MOUSE	NADH-ubiquinone oxidoreductase 75 kDa subunit, mitochondrial OS=Mus musculus GN=Ndufs1 PE=1 SV=2	MOUSE	36			0.856919	0.0114777	1.12391	0.762446	0.963098	0.918643	0.123137	1.11571	0.823373	1.02494	1.03459	0.504576	1.10867	0.933178	1.14702	1.00467	0.911511	1.08903	0.922538	1.09412	1.18217	0.000227259	1.08414	1.09042	1.28164	1.01968	0.617434	1.08236	0.942089	1.10366	1.0398	0.38699	1.09536	0.949279	1.13896
34	58.49	59.61	52.82	46.28	38.72	sp|Q99KI0|ACON_MOUSE	Aconitate hydratase, mitochondrial OS=Mus musculus GN=Aco2 PE=1 SV=1	MOUSE	36			0.735036	5.07787e-06	1.11944	0.656609	0.82283	0.953022	0.466483	1.14249	0.834164	1.08882	1.02585	0.581762	1.09822	0.934104	1.1266	1.11368	0.0143073	1.08822	1.0234	1.21192	1.30127	1.33091e-05	1.10899	1.17338	1.44309	1.29252	2.73317e-05	1.11181	1.16253	1.43704	0.997124	0.948762	1.095	0.910616	1.09185
35	57.95	59.63	41.07	33.33	30.09	sp|Q6PH08|ERC2_MOUSE	ERC protein 2 OS=Mus musculus GN=Erc2 PE=2 SV=2	MOUSE	30			0.760408	8.0151e-05	1.12025	0.678786	0.851844	0.855285	0.00760335	1.11549	0.766732	0.954065	0.998506	0.979971	1.13129	0.882629	1.1296	1.04013	0.414869	1.10412	0.942045	1.14843	1.20413	0.000114319	1.08283	1.11202	1.30387	1.16122	0.0020004	1.09088	1.06448	1.26676	1.14925	0.0150442	1.11488	1.03083	1.28128
36	56.8	57.1	49.79	44.02	39.48	sp|Q64521|GPDM_MOUSE	Glycerol-3-phosphate dehydrogenase, mitochondrial OS=Mus musculus GN=Gpd2 PE=1 SV=2	MOUSE	30			0.803049	0.00465442	1.15649	0.694383	0.928721	0.887355	0.0658756	1.13652	0.780768	1.00849	0.977454	0.719011	1.13758	0.85924	1.11193	0.949891	0.31163	1.10786	0.857413	1.05234	1.05637	0.399907	1.14081	0.92598	1.20512	0.962092	0.539067	1.13615	0.846799	1.09308	0.951927	0.340461	1.11009	0.857526	1.05672
37	56.72	57.16	65.97	59.74	56.71	sp|P56480|ATPB_MOUSE	ATP synthase subunit beta, mitochondrial OS=Mus musculus GN=Atp5b PE=1 SV=2	MOUSE	65			0.969003	0.749756	1.22586	0.790469	1.18786	1.0663	0.611762	1.29739	0.82188	1.38341	1.26768	0.0268779	1.22993	1.03069	1.55915	1.06422	0.333152	1.14018	0.933381	1.21341	1.343	0.0138337	1.2556	1.06961	1.68626	1.09798	0.241133	1.1755	0.934057	1.29068	1.03572	0.554232	1.12974	0.916771	1.17009
38	56.71	57.12	47.02	37.97	34.77	sp|Q7TSJ2|MAP6_MOUSE	Microtubule-associated protein 6 OS=Mus musculus GN=Map6 PE=1 SV=2	MOUSE	31			0.5869	1.28414e-06	1.19322	0.491862	0.700301	0.663345	5.52032e-06	1.16113	0.571293	0.770228	0.714599	6.54561e-07	1.11285	0.642131	0.795245	0.826225	7.29294e-05	1.08739	0.75982	0.898433	0.824142	0.00137473	1.11795	0.737187	0.921352	0.954439	0.281714	1.0909	0.874908	1.0412	0.939987	0.131873	1.08509	0.866276	1.01997
39	55.77	56.33	11.97	7.459	6.623	sp|Q91ZX7|LRP1_MOUSE	Prolow-density lipoprotein receptor-related protein 1 OS=Mus musculus GN=Lrp1 PE=1 SV=1	MOUSE	28			1.8217	3.78465e-07	1.19351	1.52634	2.17423	1.4411	2.63117e-05	1.15548	1.24719	1.66516	1.17869	0.0127989	1.1341	1.03932	1.33675	1.09392	0.171231	1.14054	0.959125	1.24765	1.03797	0.596586	1.15478	0.898848	1.19863	1.04726	0.545084	1.1683	0.8964	1.22351	1.10761	0.0426414	1.10351	1.00371	1.22226
40	55.75	56.11	61.61	60.2	53.26	sp|O88935|SYN1_MOUSE	Synapsin-1 OS=Mus musculus GN=Syn1 PE=1 SV=2	MOUSE	70			0.354002	3.92551e-08	1.27196	0.278313	0.450275	0.495544	0.000148951	1.35691	0.365201	0.672408	0.738794	0.0218551	1.28842	0.573409	0.95188	0.858131	0.138052	1.23012	0.6976	1.0556	0.959108	0.70499	1.25614	0.763536	1.20477	1.09113	0.458085	1.27334	0.856906	1.38938	1.10179	0.40995	1.27305	0.865473	1.40264
41	55.72	117.57	59.12	54.41	49.31	sp|Q6PIE5|AT1A2_MOUSE	Sodium/potassium-transporting ATPase subunit alpha-2 OS=Mus musculus GN=Atp1a2 PE=1 SV=1	MOUSE	118			0.377719	1.79386e-13	1.13663	0.332314	0.429328	0.430351	1.15287e-12	1.12936	0.381058	0.48602	0.588108	1.83068e-11	1.09213	0.538494	0.642293	0.658248	3.15851e-09	1.0958	0.600702	0.721307	0.692482	6.77145e-10	1.07664	0.64319	0.745553	0.811252	4.31563e-05	1.08911	0.744878	0.883541	0.842289	0.000163885	1.08168	0.778684	0.91109
42	55.45	57.59	40.2	29.9	27.84	sp|P12960|CNTN1_MOUSE	Contactin-1 OS=Mus musculus GN=Cntn1 PE=1 SV=1	MOUSE	32			1.07865	0.21336	1.13003	0.954531	1.21891	1.06769	0.251779	1.12201	0.95159	1.19796	0.944746	0.27981	1.11193	0.849643	1.05049	0.950629	0.252027	1.09312	0.869647	1.03915	0.791349	1.86328e-05	1.09508	0.722638	0.866594	0.78075	5.87314e-05	1.10999	0.703382	0.866627	0.989681	0.826867	1.10166	0.898358	1.09029
43	54.98	54.99	39.06	33.91	33.15	sp|Q3UNH4|GRIN1_MOUSE	G protein-regulated inducer of neurite outgrowth 1 OS=Mus musculus GN=Gprin1 PE=1 SV=2	MOUSE	33			1.44158	0.000162934	1.18786	1.2136	1.7124	1.37425	0.000197607	1.16431	1.18031	1.60004	1.27437	0.00695786	1.18565	1.07483	1.51096	1.20638	0.0216942	1.17121	1.03003	1.41292	1.10778	0.171885	1.16144	0.953799	1.28662	0.865033	0.064532	1.16693	0.741292	1.00943	1.0457	0.485154	1.1381	0.918809	1.19011
44	53.44	53.52	67.91	58.37	54.42	sp|P05202|AATM_MOUSE	Aspartate aminotransferase, mitochondrial OS=Mus musculus GN=Got2 PE=1 SV=1	MOUSE	42			0.543702	4.9649e-06	1.22865	0.44252	0.66802	0.654416	0.000154339	1.20951	0.54106	0.791522	0.796805	0.0251361	1.21622	0.655147	0.969094	0.839363	0.00293975	1.11394	0.753507	0.935002	0.995205	0.956917	1.20115	0.828543	1.19539	1.07492	0.395761	1.18964	0.903568	1.27877	1.06676	0.247914	1.11994	0.95252	1.19471
45	52.18	53.08	19.98	14.72	13.71	sp|D3YZU1|SHAN1_MOUSE	SH3 and multiple ankyrin repeat domains protein 1 OS=Mus musculus GN=Shank1 PE=1 SV=1	MOUSE	26			0.682874	2.06292e-06	1.13382	0.602279	0.774253	0.777024	0.000160579	1.1221	0.692472	0.871899	0.835393	0.000114293	1.08351	0.771007	0.905156	0.938456	0.185942	1.10119	0.852221	1.03342	0.939573	0.194223	1.1015	0.852994	1.03494	0.973258	0.667789	1.13796	0.855268	1.10752	1.0182	0.632417	1.08003	0.942751	1.0997
46	52.01	52.36	51.7	46.68	45.71	sp|P50516|VATA_MOUSE	V-type proton ATPase catalytic subunit A OS=Mus musculus GN=Atp6v1a PE=1 SV=2	MOUSE	40			0.56934	4.59735e-08	1.15751	0.491867	0.659015	0.75337	0.00051333	1.15691	0.65119	0.871582	0.946372	0.291191	1.11117	0.851692	1.05158	1.08454	0.11274	1.1071	0.979618	1.2007	1.06905	0.127307	1.09117	0.979727	1.16652	1.12666	0.0658694	1.13624	0.991571	1.28016	1.03747	0.454687	1.10507	0.93883	1.14647
47	51.91	52.72	65.54	56.69	46.52	sp|P52480|KPYM_MOUSE	Pyruvate kinase PKM OS=Mus musculus GN=Pkm PE=1 SV=4	MOUSE	35			0.493454	4.3956e-10	1.15599	0.426868	0.570427	0.579533	1.25793e-07	1.16467	0.497593	0.674967	0.669446	7.14359e-07	1.13276	0.590985	0.758322	0.766009	1.98301e-05	1.10954	0.690383	0.84992	0.899504	0.0415374	1.10684	0.812677	0.995606	1.04071	0.47286	1.11956	0.929575	1.16514	0.941596	0.0990699	1.07512	0.875801	1.01233
48	51.6	51.76	38.38	31.47	28.01	sp|Q9Z1G4|VPP1_MOUSE	V-type proton ATPase 116 kDa subunit a isoform 1 OS=Mus musculus GN=Atp6v0a1 PE=1 SV=3	MOUSE	48			0.527466	1.53534e-11	1.12052	0.470734	0.591036	0.729981	1.06905e-05	1.12548	0.648595	0.82158	0.913255	0.0687883	1.10328	0.827761	1.00758	0.986102	0.783093	1.10934	0.888909	1.09392	1.00945	0.857999	1.11316	0.906835	1.12368	1.08174	0.122512	1.10656	0.977568	1.19701	1.04332	0.271059	1.08071	0.965402	1.12753
49	51.48	112.97	53.18	50.24	46.43	sp|Q8VDN2|AT1A1_MOUSE	Sodium/potassium-transporting ATPase subunit alpha-1 OS=Mus musculus GN=Atp1a1 PE=1 SV=1	MOUSE	117			0.360455	7.3377e-13	1.16579	0.309193	0.420215	0.508263	3.21329e-10	1.14647	0.443329	0.582707	0.734523	1.78177e-05	1.12677	0.651883	0.827639	0.881245	0.0175825	1.10775	0.795526	0.9762	0.746145	1.31223e-05	1.11712	0.667918	0.833534	0.73252	4.68903e-05	1.13851	0.6434	0.833983	1.08677	0.0917745	1.10273	0.985532	1.19842
50	49.52	50.17	26.85	22.35	18.59	sp|Q80TE7|LRRC7_MOUSE	Leucine-rich repeat-containing protein 7 OS=Mus musculus GN=Lrrc7 PE=1 SV=2	MOUSE	24			0.9181	0.136487	1.12129	0.818792	1.02945	1.06112	0.340703	1.13467	0.935182	1.20402	1.18608	0.00430596	1.11821	1.0607	1.32629	1.09712	0.0864065	1.11292	0.985797	1.22101	1.16283	0.00455103	1.1046	1.05271	1.28446	1.06237	0.332477	1.13458	0.93636	1.20535	1.10886	0.0862693	1.12663	0.984232	1.24927
51	49.45	50.05	38.3	30.85	27.91	sp|Q61301|CTNA2_MOUSE	Catenin alpha-2 OS=Mus musculus GN=Ctnna2 PE=1 SV=3	MOUSE	26			1.10076	0.177409	1.15301	0.954688	1.26919	1.08013	0.267856	1.15023	0.939054	1.24239	1.1408	0.0455484	1.13763	1.00278	1.2978	1.10665	0.0455635	1.1043	1.00213	1.22207	1.1072	0.028805	1.09464	1.01147	1.21199	1.00796	0.89196	1.12616	0.895042	1.13512	1.0917	0.0502334	1.09183	0.999884	1.19196
52	48.94	50.03	40.93	34.79	30.01	sp|P07901|HS90A_MOUSE	Heat shock protein HSP 90-alpha OS=Mus musculus GN=Hsp90aa1 PE=1 SV=4	MOUSE	28			0.884325	0.0457023	1.1277	0.784184	0.997256	0.837691	0.00506339	1.12036	0.747695	0.938519	0.828919	0.0100421	1.14413	0.724499	0.948389	0.905545	0.0409242	1.09904	0.823939	0.995234	0.881632	0.0695137	1.14748	0.768321	1.01165	0.954917	0.438062	1.13263	0.843094	1.08157	0.887963	0.0584725	1.13182	0.784544	1.00501
53	48.4	49.69	21.39	15.52	15.26	sp|B0V2N1|PTPRS_MOUSE	Receptor-type tyrosine-protein phosphatase S OS=Mus musculus GN=Ptprs PE=1 SV=1	MOUSE	27			0.979503	0.671413	1.10739	0.884518	1.08469	1.05358	0.29883	1.10888	0.950132	1.16829	1.07734	0.17699	1.11857	0.96314	1.20508	1.06947	0.128339	1.093	0.978476	1.16893	1.13054	0.0376524	1.12151	1.00805	1.26791	0.996991	0.939621	1.08742	0.916839	1.08415	1.10374	0.0203531	1.08448	1.01776	1.19698
54	48.28	48.34	25.16	20.56	18.71	sp|Q810U3|NFASC_MOUSE	Neurofascin OS=Mus musculus GN=Nfasc PE=1 SV=1	MOUSE	26			0.442433	6.30289e-09	1.21224	0.36497	0.536336	0.451793	1.26472e-08	1.21118	0.373019	0.547204	0.551619	2.83963e-07	1.18809	0.464289	0.655375	0.608549	6.58989e-07	1.16591	0.521951	0.709515	0.632393	1.62818e-05	1.19254	0.53029	0.754156	0.744075	0.00237036	1.1967	0.62177	0.890437	1.00261	0.963374	1.12294	0.892841	1.12587
55	48.06	49.37	30.14	24.34	20.3	sp|Q91V14|S12A5_MOUSE	Solute carrier family 12 member 5 OS=Mus musculus GN=Slc12a5 PE=1 SV=2	MOUSE	32			0.444121	3.42771e-09	1.16015	0.382812	0.515248	0.601476	0.000361957	1.27353	0.472289	0.766	0.803639	0.00413101	1.14948	0.699131	0.923769	0.88464	0.0304653	1.1158	0.792831	0.98708	0.806014	0.00402717	1.14676	0.70286	0.924307	0.739	0.000108789	1.13604	0.650505	0.839534	1.06512	0.340278	1.14532	0.929983	1.2199
56	47.94	54.1	13.94	4.963	3.413	sp|Q9QXZ0|MACF1_MOUSE	Microtubule-actin cross-linking factor 1 OS=Mus musculus GN=Macf1 PE=1 SV=2	MOUSE	23			1.45941	7.28423e-10	1.08999	1.33893	1.59074	1.16495	0.00377315	1.10421	1.055	1.28635	1.01323	0.770937	1.09585	0.924602	1.11034	1.0111	0.809617	1.09732	0.92143	1.1095	0.9624	0.433044	1.10386	0.871849	1.06236	1.03313	0.472427	1.09625	0.942418	1.13257	1.05123	0.273062	1.09577	0.959359	1.15191
57	46.98	50.08	66.26	58.39	54.2	sp|O08553|DPYL2_MOUSE	Dihydropyrimidinase-related protein 2 OS=Mus musculus GN=Dpysl2 PE=1 SV=2	MOUSE	43			0.716635	0.00205683	1.19711	0.598636	0.857893	0.619702	0.0182977	1.46031	0.424362	0.904959	0.648067	0.00791997	1.33942	0.48384	0.868036	0.69272	0.0221804	1.35332	0.511867	0.937471	0.639197	0.00164019	1.26312	0.506045	0.807384	0.849982	0.297328	1.3901	0.611452	1.18156	0.94958	0.725851	1.37657	0.689815	1.30716
58	46.88	48.17	15.27	10.19	8.377	sp|Q8BPN8|DMXL2_MOUSE	DmX-like protein 2 OS=Mus musculus GN=Dmxl2 PE=1 SV=3	MOUSE	23			0.795327	0.000126836	1.10782	0.717923	0.881077	0.972704	0.578161	1.10685	0.878807	1.07663	1.04408	0.349043	1.09785	0.951019	1.14624	1.13865	0.0312172	1.1242	1.01285	1.28007	1.15782	0.00391229	1.09888	1.05363	1.2723	1.13752	0.0598991	1.1442	0.994164	1.30156	1.02711	0.645265	1.12597	0.912199	1.1565
59	46.81	49.71	47.57	44.92	38.14	sp|P38647|GRP75_MOUSE	Stress-70 protein, mitochondrial OS=Mus musculus GN=Hspa9 PE=1 SV=3	MOUSE	26			1.08043	0.272048	1.15305	0.937017	1.24579	1.11422	0.0500914	1.11428	0.999946	1.24156	1.04765	0.272789	1.08963	0.961479	1.14155	1.02663	0.548045	1.09346	0.938881	1.12258	1.10289	0.0522386	1.10404	0.998959	1.21764	1.12352	0.0094465	1.08865	1.03203	1.22312	1.00835	0.842746	1.08968	0.925362	1.09877
60	46.32	46.5	88.11	85.9	83.26	sp|P06837|NEUM_MOUSE	Neuromodulin OS=Mus musculus GN=Gap43 PE=1 SV=1	MOUSE	30			2.97384	2.58008e-12	1.17791	2.52468	3.50291	2.3535	1.5447e-12	1.1335	2.07631	2.6677	1.99268	9.35538e-11	1.13273	1.75919	2.25716	1.97122	1.65144e-11	1.1186	1.76222	2.205	1.41494	2.23095e-06	1.11872	1.26479	1.58292	1.20957	0.00175	1.11676	1.0831	1.35079	0.922565	0.0448102	1.08171	0.852878	0.997945
61	46.23	46.93	51.4	46.36	43.55	sp|Q8BKX1|BAIP2_MOUSE	Brain-specific angiogenesis inhibitor 1-associated protein 2 OS=Mus musculus GN=Baiap2 PE=1 SV=2	MOUSE	28			0.654604	2.38305e-06	1.14296	0.572729	0.748183	0.773709	0.0006701	1.14146	0.677826	0.883154	0.969627	0.485702	1.09504	0.885472	1.06178	1.00205	0.963417	1.09669	0.913707	1.09894	1.08418	0.0728906	1.09318	0.991766	1.1852	1.00941	0.868314	1.12375	0.898253	1.13433	0.998697	0.981873	1.12587	0.887041	1.12441
62	45.33	49.6	40.26	34.15	32.39	sp|Q91XM9|DLG2_MOUSE	Disks large homolog 2 OS=Mus musculus GN=Dlg2 PE=1 SV=2	MOUSE	30			0.559162	1.57369e-05	1.22443	0.456669	0.684658	0.653628	7.41517e-06	1.14149	0.572609	0.74611	0.858288	0.0132396	1.12296	0.764311	0.96382	0.893421	0.0370627	1.11076	0.80433	0.99238	1.03989	0.480523	1.12165	0.927105	1.1664	0.889551	0.0108195	1.08956	0.816435	0.969214	1.07853	0.107153	1.09845	0.981873	1.18471
63	45.14	45.71	48.14	38.93	29.27	sp|P14824|ANXA6_MOUSE	Annexin A6 OS=Mus musculus GN=Anxa6 PE=1 SV=3	MOUSE	23			0.798919	0.0048696	1.15997	0.688739	0.926724	0.756836	0.00400426	1.19645	0.632569	0.905514	0.759358	0.000789816	1.15735	0.656116	0.878844	0.744885	0.000448861	1.15888	0.642765	0.863229	0.721593	0.000411347	1.17578	0.613714	0.848435	0.702326	2.34067e-05	1.14578	0.612968	0.804711	0.925057	0.0586182	1.0844	0.853062	1.00313
64	45.08	46.78	28.81	21.55	18.6	sp|Q5SQX6|CYFP2_MOUSE	Cytoplasmic FMR1-interacting protein 2 OS=Mus musculus GN=Cyfip2 PE=1 SV=2	MOUSE	23			0.96001	0.624979	1.20012	0.799926	1.15213	0.947732	0.477824	1.1761	0.805828	1.11462	0.98012	0.694012	1.1168	0.87761	1.0946	0.938843	0.304947	1.13886	0.824368	1.06921	0.974676	0.714339	1.166	0.835916	1.13647	0.95811	0.540467	1.16432	0.82289	1.11555	0.946719	0.255657	1.10646	0.855625	1.04751
65	44.46	44.66	39.59	36.04	32.79	sp|Q8BH59|CMC1_MOUSE	Calcium-binding mitochondrial carrier protein Aralar1 OS=Mus musculus GN=Slc25a12 PE=1 SV=1	MOUSE	26			0.706013	0.000994479	1.20747	0.584705	0.852489	0.80098	0.0272222	1.21465	0.659435	0.972907	0.919836	0.316715	1.18499	0.776239	1.09	0.852819	0.04844	1.17118	0.728174	0.998802	1.0953	0.31289	1.20094	0.912033	1.31539	1.03647	0.663058	1.18409	0.875336	1.22727	0.959125	0.599579	1.17685	0.814994	1.12875
66	44.43	45.26	30.75	24.62	20.31	sp|O55143|AT2A2_MOUSE	Sarcoplasmic/endoplasmic reticulum calcium ATPase 2 OS=Mus musculus GN=Atp2a2 PE=1 SV=2	MOUSE	23			0.994489	0.918934	1.11776	0.889716	1.1116	1.01072	0.84388	1.11732	0.90459	1.12929	0.93679	0.25096	1.12171	0.835143	1.05081	0.969338	0.518906	1.10354	0.878389	1.0697	0.89345	0.0347126	1.10936	0.805376	0.991156	0.922529	0.0574731	1.08701	0.848685	1.0028	1.03437	0.311292	1.06997	0.96673	1.10675
67	44.39	45.03	32.88	26.95	23.31	sp|Q8R0S2|IQEC1_MOUSE	IQ motif and SEC7 domain-containing protein 1 OS=Mus musculus GN=Iqsec1 PE=1 SV=2	MOUSE	22			0.614977	3.1474e-06	1.15509	0.532404	0.710357	0.750184	4.10569e-05	1.11317	0.673918	0.835081	0.784105	2.41781e-05	1.09017	0.719251	0.854806	0.840943	0.00595852	1.12162	0.749759	0.943217	0.896664	0.0643975	1.12349	0.798106	1.00739	1.00401	0.930383	1.10124	0.911708	1.10565	0.965869	0.391833	1.08755	0.888113	1.05043
68	44.21	45.11	56.65	48.17	43.12	sp|O55131|SEPT7_MOUSE	Septin-7 OS=Mus musculus GN=Sept7 PE=1 SV=1	MOUSE	29			0.474655	2.02378e-05	1.29722	0.365902	0.615732	0.535002	8.95108e-09	1.11787	0.478592	0.598062	0.668473	0.0018162	1.25491	0.532687	0.838872	0.76672	0.000192151	1.12054	0.684244	0.859137	0.769278	0.0147902	1.2251	0.627929	0.942443	0.866815	0.0476861	1.15174	0.752616	0.998342	0.967622	0.497759	1.10621	0.874718	1.07039
69	44.09	45.5	36.81	32.51	27.66	sp|Q9WV92|E41L3_MOUSE	Band 4.1-like protein 3 OS=Mus musculus GN=Epb41l3 PE=1 SV=1	MOUSE	21			0.539456	4.43039e-07	1.18835	0.453955	0.641061	0.607346	9.02825e-07	1.16079	0.523216	0.705003	0.723417	9.69254e-05	1.14795	0.630183	0.830444	0.730043	1.45132e-06	1.09852	0.664571	0.801966	0.753977	0.000191949	1.13802	0.662534	0.858042	0.757034	0.00109963	1.16468	0.649995	0.8817	0.94919	0.244368	1.09493	0.866896	1.0393
70	43.98	44.2	68.68	64.56	63.19	sp|P05064|ALDOA_MOUSE	Fructose-bisphosphate aldolase A OS=Mus musculus GN=Aldoa PE=1 SV=2	MOUSE	43			0.57998	1.28037e-05	1.20487	0.481363	0.6988	0.62365	1.82376e-05	1.18129	0.527941	0.736709	0.927755	0.219525	1.13248	0.819228	1.05066	1.01571	0.757044	1.11069	0.914484	1.12813	1.07584	0.257901	1.14123	0.942706	1.22779	1.06508	0.306486	1.13532	0.938135	1.20921	0.987918	0.78165	1.09614	0.901271	1.0829
71	43.67	43.95	66.11	61.07	56.38	sp|P48962|ADT1_MOUSE	ADP/ATP translocase 1 OS=Mus musculus GN=Slc25a4 PE=1 SV=4	MOUSE	52			0.852467	0.194604	1.29386	0.658854	1.10298	0.950326	0.551696	1.2049	0.788719	1.14505	1.07433	0.515265	1.27058	0.845546	1.36503	0.969314	0.580315	1.13079	0.857202	1.09609	1.21797	0.0839453	1.25809	0.96811	1.53231	0.996292	0.973229	1.27573	0.780956	1.271	0.954028	0.62787	1.23634	0.771656	1.1795
72	42.83	43.13	40.68	36.12	34.07	sp|P47708|RP3A_MOUSE	Rabphilin-3A OS=Mus musculus GN=Rph3a PE=1 SV=2	MOUSE	29			0.58448	5.40077e-07	1.16443	0.501943	0.680588	0.725793	0.000218841	1.15884	0.626308	0.84108	0.972309	0.735727	1.1872	0.818993	1.15433	1.07469	0.238853	1.132	0.949378	1.21655	1.12611	0.0475428	1.12451	1.00143	1.26632	1.03719	0.614365	1.16091	0.89343	1.20409	1.0639	0.31892	1.13503	0.937328	1.20756
73	42.49	44.18	30.55	24.22	19.81	sp|O35927|CTND2_MOUSE	Catenin delta-2 OS=Mus musculus GN=Ctnnd2 PE=1 SV=1	MOUSE	29			1.06338	0.345316	1.14251	0.930744	1.21492	1.14449	0.156281	1.21124	0.944891	1.38626	1.21714	0.00177938	1.11931	1.08741	1.36235	1.16086	0.0259102	1.1378	1.02027	1.32083	1.1829	0.0637819	1.19562	0.989361	1.4143	1.0719	0.320331	1.15343	0.929314	1.23636	1.06972	0.316819	1.14742	0.932277	1.22742
74	42.14	44.47	17.53	12.06	8.826	sp|P19096|FAS_MOUSE	Fatty acid synthase OS=Mus musculus GN=Fasn PE=1 SV=2	MOUSE	21			1.67077	1.21286e-06	1.16659	1.43218	1.94911	1.3398	5.94539e-05	1.12675	1.18909	1.50962	1.08052	0.161613	1.11772	0.966717	1.20771	1.00153	0.973136	1.09853	0.911702	1.10022	1.0149	0.814694	1.13917	0.890915	1.15615	1.11663	0.051161	1.11732	0.999386	1.24763	0.984764	0.817216	1.14745	0.858222	1.12996
75	41.89	42.4	50.29	44.81	43.84	sp|P62814|VATB2_MOUSE	V-type proton ATPase subunit B, brain isoform OS=Mus musculus GN=Atp6v1b2 PE=1 SV=1	MOUSE	35			0.571249	5.66782e-10	1.08964	0.524254	0.622458	0.759956	0.00018386	1.12417	0.676015	0.854321	0.984893	0.759168	1.10948	0.887706	1.09272	1.02548	0.641542	1.12012	0.915514	1.14866	1.05721	0.25603	1.1056	0.956227	1.16885	1.09111	0.130098	1.12302	0.971585	1.22535	1.06622	0.246498	1.11997	0.952008	1.19414
76	41.86	42.85	52.72	45.61	41	sp|P11798|KCC2A_MOUSE	Calcium/calmodulin-dependent protein kinase type II subunit alpha OS=Mus musculus GN=Camk2a PE=1 SV=2	MOUSE	41			0.312332	1.46622e-05	1.41756	0.220331	0.442749	0.485773	0.000354121	1.36715	0.355317	0.664126	0.692419	0.0226998	1.35745	0.510087	0.939926	0.89081	0.0820016	1.14222	0.779896	1.0175	0.96841	0.807514	1.32722	0.729653	1.28529	1.62508	0.00137139	1.28609	1.26358	2.09001	0.934111	0.317567	1.15406	0.809413	1.07802
77	41.83	47.19	24.93	19.24	18.9	sp|Q80Z38|SHAN2_MOUSE	SH3 and multiple ankyrin repeat domains protein 2 OS=Mus musculus GN=Shank2 PE=1 SV=2	MOUSE	23			0.811196	0.0104349	1.16579	0.695832	0.945687	0.913527	0.176003	1.14417	0.798419	1.04523	0.861917	0.0140694	1.1219	0.768267	0.966983	0.950465	0.362146	1.12061	0.848165	1.0651	0.976297	0.707587	1.14094	0.855692	1.1139	1.04756	0.369779	1.11229	0.941808	1.1652	0.961818	0.434764	1.1078	0.868221	1.06551
78	41.68	42.37	45.37	40.38	38.24	sp|P46096|SYT1_MOUSE	Synaptotagmin-1 OS=Mus musculus GN=Syt1 PE=1 SV=1	MOUSE	41			0.39168	3.86873e-07	1.1964	0.327384	0.468604	0.564957	6.9695e-05	1.2165	0.464412	0.68727	0.791539	0.00950802	1.17682	0.672607	0.931501	0.880129	0.0687873	1.14974	0.765501	1.01192	0.918739	0.279826	1.1797	0.778788	1.08384	0.945196	0.348454	1.13616	0.831922	1.07389	1.06072	0.322854	1.13462	0.934871	1.20352
79	41.28	41.36	35.21	30.73	29.83	sp|Q02248|CTNB1_MOUSE	Catenin beta-1 OS=Mus musculus GN=Ctnnb1 PE=1 SV=1	MOUSE	29			1.17214	0.010386	1.12339	1.04339	1.31678	1.19208	0.0398165	1.1812	1.00921	1.40809	1.24657	0.00677014	1.1629	1.07194	1.44964	1.18557	0.0056147	1.12003	1.05852	1.32787	1.16837	0.0178059	1.13307	1.03116	1.32384	1.04011	0.579646	1.1583	0.897964	1.20477	1.09177	0.114104	1.11765	0.976848	1.22022
80	41	41.5	43.46	40.66	38.92	sp|P63038|CH60_MOUSE	60 kDa heat shock protein, mitochondrial OS=Mus musculus GN=Hspd1 PE=1 SV=1	MOUSE	26			1.16936	0.0384274	1.15873	1.00917	1.35497	1.29628	0.00160354	1.16077	1.11674	1.50468	1.23696	0.00114619	1.12413	1.10037	1.39051	1.19582	0.0130374	1.14697	1.04259	1.37157	1.35696	0.00152492	1.19046	1.13986	1.61542	1.33504	0.00406741	1.20492	1.108	1.60862	1.03445	0.46342	1.09913	0.941156	1.137
81	40.92	42.08	29.03	24.44	18.87	sp|Q60597|ODO1_MOUSE	2-oxoglutarate dehydrogenase, mitochondrial OS=Mus musculus GN=Ogdh PE=1 SV=3	MOUSE	19			0.954504	0.483799	1.14584	0.833016	1.09371	1.16087	0.0245654	1.13653	1.02142	1.31935	1.12798	0.112324	1.16328	0.969651	1.31216	1.06246	0.262719	1.1159	0.952109	1.18559	1.27361	0.00317223	1.16242	1.09566	1.48047	1.28621	0.000535888	1.13689	1.13134	1.46229	1.13537	0.0026879	1.08072	1.05056	1.22702
82	40.83	41.34	19.19	15.12	14.49	sp|Q8CHC4|SYNJ1_MOUSE	Synaptojanin-1 OS=Mus musculus GN=Synj1 PE=1 SV=3	MOUSE	21			0.645023	2.10533e-07	1.13078	0.570422	0.729379	0.735978	5.1796e-05	1.1354	0.648213	0.835626	0.815379	0.000173819	1.09776	0.742768	0.895089	0.942327	0.208762	1.09981	0.856808	1.03638	0.938883	0.199964	1.10405	0.850397	1.03658	0.988623	0.867095	1.15045	0.859335	1.13736	0.993741	0.92933	1.15661	0.859184	1.14937
83	40.68	41.62	42.83	38.89	34.95	sp|P06745|G6PI_MOUSE	Glucose-6-phosphate isomerase OS=Mus musculus GN=Gpi PE=1 SV=4	MOUSE	29			0.683371	1.18169e-05	1.14914	0.594678	0.785292	0.836263	0.00759852	1.13424	0.73729	0.948522	0.970383	0.627684	1.13547	0.854606	1.10184	1.00482	0.92318	1.10781	0.907026	1.11315	1.03662	0.521242	1.12152	0.924304	1.16259	1.06119	0.323064	1.12984	0.939243	1.19898	1.02515	0.564547	1.09228	0.938541	1.11976
84	40.19	46.96	51.15	44.58	39.69	sp|P20029|GRP78_MOUSE	78 kDa glucose-regulated protein OS=Mus musculus GN=Hspa5 PE=1 SV=3	MOUSE	33			1.85965	2.26114e-06	1.2016	1.54764	2.23455	1.3601	0.000270965	1.15078	1.18189	1.56518	1.14232	0.0203162	1.11574	1.02382	1.27452	1.12125	0.0412336	1.11554	1.00511	1.25079	0.950576	0.600066	1.22248	0.777577	1.16207	0.962053	0.586749	1.15933	0.829834	1.11534	0.982594	0.740683	1.11643	0.880122	1.097
85	40.04	41.46	26.73	20.03	17.7	sp|Q99NE5|RIMS1_MOUSE	Regulating synaptic membrane exocytosis protein 1 OS=Mus musculus GN=Rims1 PE=1 SV=2	MOUSE	22			0.863767	0.0144896	1.12046	0.770902	0.967818	0.942502	0.323796	1.13048	0.833721	1.06548	1.03667	0.361176	1.08412	0.95624	1.12387	1.03665	0.324223	1.07747	0.962117	1.11696	1.19981	0.000128762	1.08212	1.10876	1.29833	1.07981	0.0643988	1.08533	0.994915	1.17195	1.11627	0.0054173	1.07587	1.03755	1.20097
86	39.88	40.36	67.51	59.22	49.31	sp|P17182|ENOA_MOUSE	Alpha-enolase OS=Mus musculus GN=Eno1 PE=1 SV=3	MOUSE	26			0.401278	3.98649e-07	1.25688	0.319264	0.504359	0.49424	3.04739e-06	1.23175	0.401252	0.608777	0.649585	0.000121975	1.19605	0.543108	0.776937	0.778871	0.00262703	1.16061	0.671087	0.903965	0.792211	0.00422523	1.15975	0.683087	0.918766	0.982707	0.790637	1.14681	0.856903	1.12698	0.933255	0.386314	1.17871	0.79176	1.10004
87	39.83	40.88	30.15	23.63	21.27	sp|Q02053|UBA1_MOUSE	Ubiquitin-like modifier-activating enzyme 1 OS=Mus musculus GN=Uba1 PE=1 SV=1	MOUSE	20			1.12767	0.163244	1.19	0.947615	1.34192	0.944292	0.464575	1.17488	0.803735	1.10943	0.999673	0.996265	1.15647	0.864418	1.15609	1.01045	0.836176	1.11013	0.910211	1.12173	0.928439	0.310685	1.16175	0.799169	1.07862	0.997004	0.972921	1.20179	0.829596	1.19819	0.974584	0.583842	1.10182	0.88452	1.07382
88	39.67	39.82	73.96	69.53	67.46	sp|P08249|MDHM_MOUSE	Malate dehydrogenase, mitochondrial OS=Mus musculus GN=Mdh2 PE=1 SV=3	MOUSE	36			0.751984	0.00257783	1.18683	0.633607	0.892478	0.952169	0.616267	1.22376	0.778072	1.16522	1.01503	0.776026	1.11461	0.910659	1.13136	1.02715	0.61551	1.11643	0.920037	1.14674	1.20378	0.00251003	1.11748	1.07724	1.3452	1.22576	0.0243865	1.19013	1.02994	1.45881	1.0319	0.606813	1.13421	0.909789	1.17039
89	38.87	39.42	24.76	17.86	15.08	sp|P11627|L1CAM_MOUSE	Neural cell adhesion molecule L1 OS=Mus musculus GN=L1cam PE=1 SV=1	MOUSE	23			2.08528	1.75448e-07	1.2175	1.71276	2.53882	1.73578	1.97986e-05	1.23316	1.40758	2.14049	1.37172	0.00137064	1.19521	1.14768	1.63949	1.34347	0.000289913	1.1521	1.16611	1.54782	1.08207	0.274248	1.15735	0.934955	1.25233	1.01899	0.784333	1.15193	0.884587	1.1738	1.0108	0.8433	1.11811	0.904023	1.13019
90	38.79	44.04	27.63	17.75	12.77	sp|Q4ACU6|SHAN3_MOUSE	SH3 and multiple ankyrin repeat domains protein 3 OS=Mus musculus GN=Shank3 PE=1 SV=3	MOUSE	19			0.644756	0.000506101	1.2505	0.515599	0.806266	0.775222	0.00861137	1.20053	0.645731	0.930679	0.970492	0.546316	1.10669	0.87693	1.07404	1.00053	0.992061	1.11515	0.897217	1.11573	1.09964	0.154938	1.14343	0.961697	1.25736	1.14372	0.0161121	1.11277	1.02781	1.27271	1.07346	0.168032	1.10878	0.968143	1.19023
91	38.64	39.45	33.46	31.28	26.15	sp|P47857|K6PF_MOUSE	6-phosphofructokinase, muscle type OS=Mus musculus GN=Pfkm PE=1 SV=3	MOUSE	19			0.619856	1.14094e-05	1.16235	0.533279	0.720488	0.686806	0.00387744	1.26283	0.543865	0.867316	0.799301	0.00207377	1.13597	0.703626	0.907985	0.853092	0.0190737	1.13731	0.750095	0.970232	0.889238	0.177185	1.19386	0.744844	1.06162	0.964507	0.563205	1.13987	0.846156	1.09941	0.951875	0.506573	1.16789	0.815035	1.11169
92	38.59	39.6	51.74	51.74	46.38	sp|P15105|GLNA_MOUSE	Glutamine synthetase OS=Mus musculus GN=Glul PE=1 SV=6	MOUSE	28			0.3971	4.4749e-08	1.21552	0.326692	0.482682	0.495571	6.34158e-07	1.19281	0.415465	0.591122	0.685631	0.000184011	1.17748	0.582285	0.807318	0.738269	3.86735e-05	1.11912	0.659687	0.826211	0.786117	0.0228379	1.22415	0.642174	0.962324	0.853248	0.0705201	1.18971	0.717189	1.01512	0.885614	0.00941956	1.09087	0.811839	0.966094
93	38.46	48.38	41.46	36.16	31.8	sp|P70175|DLG3_MOUSE	Disks large homolog 3 OS=Mus musculus GN=Dlg3 PE=1 SV=1	MOUSE	27			1.06238	0.205439	1.10161	0.964386	1.17034	1.15862	0.0312027	1.14142	1.01506	1.32247	1.17731	0.00231013	1.10205	1.06829	1.29746	1.11208	0.043787	1.10844	1.00329	1.23267	1.19906	0.00226725	1.11384	1.07651	1.33556	1.01013	0.838591	1.10753	0.912057	1.11874	1.04283	0.38233	1.10314	0.945336	1.15039
94	38.41	64.44	40.94	36.54	31.32	sp|P17426|AP2A1_MOUSE	AP-2 complex subunit alpha-1 OS=Mus musculus GN=Ap2a1 PE=1 SV=1	MOUSE	45			0.684861	6.63432e-05	1.16679	0.586962	0.799087	0.804084	0.00596205	1.15836	0.694156	0.931421	0.922973	0.113634	1.10658	0.834081	1.02134	0.992228	0.835789	1.08135	0.917583	1.07295	0.9807	0.7317	1.12522	0.871563	1.1035	0.999835	0.997844	1.14001	0.87704	1.13982	1.08297	0.116737	1.10712	0.978188	1.19898
95	38.32	38.85	43.57	37.14	35.71	sp|P16330|CN37_MOUSE	2',3'-cyclic-nucleotide 3'-phosphodiesterase OS=Mus musculus GN=Cnp PE=1 SV=3	MOUSE	23			0.392231	1.33328e-07	1.27912	0.306642	0.501711	0.475426	4.52715e-08	1.20023	0.396113	0.570621	0.571524	7.93999e-08	1.15294	0.495711	0.658933	0.70969	0.000220633	1.17245	0.605305	0.832075	0.768511	0.000898738	1.15143	0.667441	0.884887	0.907486	0.17152	1.15348	0.786736	1.04677	0.864697	0.00655211	1.10511	0.78245	0.955588
96	38.25	40.69	41.44	29.78	24.32	sp|Q01853|TERA_MOUSE	Transitional endoplasmic reticulum ATPase OS=Mus musculus GN=Vcp PE=1 SV=4	MOUSE	19			1.12373	0.0464004	1.12143	1.00205	1.26018	1.13182	0.00579983	1.08724	1.041	1.23056	1.01646	0.718956	1.09807	0.92568	1.11614	1.00284	0.964237	1.13898	0.88047	1.14221	0.892303	0.0310062	1.1078	0.805474	0.988491	0.923289	0.188958	1.13067	0.816582	1.04394	0.990718	0.827539	1.09212	0.907149	1.08199
97	38.12	38.81	60	57.33	54.4	sp|P63260|ACTG_MOUSE	Actin, cytoplasmic 2 OS=Mus musculus GN=Actg1 PE=1 SV=1	MOUSE	57			0.836513	0.259301	1.43447	0.58315	1.19996	0.809305	0.241097	1.50552	0.537557	1.21843	0.83622	0.262033	1.4389	0.581152	1.20324	0.942679	0.724542	1.50236	0.627465	1.41624	0.775294	0.179816	1.52168	0.509498	1.17975	0.876675	0.470898	1.54351	0.567975	1.35316	0.853841	0.101627	1.22492	0.697057	1.04589
97	0	38.81	60	57.33	54.4	sp|P60710|ACTB_MOUSE	Actin, cytoplasmic 1 OS=Mus musculus GN=Actb PE=1 SV=1	MOUSE	57
98	37.25	37.6	49.5	42.57	40.99	sp|P27773|PDIA3_MOUSE	Protein disulfide-isomerase A3 OS=Mus musculus GN=Pdia3 PE=1 SV=2	MOUSE	20			2.03803	1.77609e-08	1.15068	1.77116	2.34512	1.60597	8.27021e-06	1.16496	1.37856	1.87089	1.31373	1.20449e-05	1.09519	1.19955	1.43878	1.14567	0.0259943	1.12448	1.01884	1.28828	1.1097	0.0876129	1.12907	0.98285	1.25293	1.02721	0.572969	1.10438	0.930128	1.13443	1.0551	0.326646	1.11932	0.942628	1.181
99	37.23	39.06	21.18	12.63	11.09	sp|Q80UG2|PLXA4_MOUSE	Plexin-A4 OS=Mus musculus GN=Plxna4 PE=1 SV=3	MOUSE	18			1.32991	0.00987966	1.22502	1.08562	1.62916	1.26852	0.0184206	1.20944	1.04885	1.5342	1.17721	0.0891154	1.21189	0.971381	1.42664	1.12781	0.0715636	1.142	0.987576	1.28795	1.05224	0.509379	1.17722	0.893831	1.23872	0.975908	0.810867	1.24479	0.783996	1.2148	1.04264	0.456945	1.12661	0.925469	1.17466
100	37.17	37.63	29.92	24.23	21.62	sp|Q9QYS2|GRM3_MOUSE	Metabotropic glutamate receptor 3 OS=Mus musculus GN=Grm3 PE=2 SV=1	MOUSE	21			0.865611	0.0762579	1.17529	0.736507	1.01735	0.801599	0.0111171	1.17747	0.68078	0.943861	0.821837	0.0109713	1.15504	0.711526	0.949251	0.83697	0.025819	1.16599	0.71782	0.975898	0.865229	0.0756616	1.17534	0.736155	1.01694	0.8788	0.0814393	1.1587	0.758438	1.01826	1.04561	0.502454	1.14775	0.911006	1.2001
101	37.09	38.14	56.09	49.66	43.68	sp|P84091|AP2M1_MOUSE	AP-2 complex subunit mu OS=Mus musculus GN=Ap2m1 PE=1 SV=1	MOUSE	23			0.727704	6.62856e-06	1.11437	0.653018	0.810931	0.840575	0.00936263	1.13398	0.741262	0.953194	0.921719	0.134161	1.11537	0.826381	1.02806	0.989755	0.85831	1.12648	0.878625	1.11494	1.01417	0.797675	1.11998	0.905532	1.13585	1.04749	0.402986	1.12023	0.935073	1.17343	1.11468	0.0989326	1.13993	0.977848	1.27066
102	37.07	38.06	29.74	22.49	17.06	sp|P35438|NMDZ1_MOUSE	Glutamate receptor ionotropic, NMDA 1 OS=Mus musculus GN=Grin1 PE=1 SV=1	MOUSE	20			0.824979	7.25437e-05	1.08399	0.761059	0.894267	0.905788	0.0769631	1.11705	0.810875	1.01181	1.08569	0.0911315	1.10144	0.985695	1.19582	1.04682	0.328245	1.09992	0.95172	1.15142	1.13379	0.0132658	1.10119	1.0296	1.24852	0.9724	0.613606	1.12087	0.867542	1.08993	1.12758	0.0187084	1.10283	1.02244	1.24353
103	36.94	37.59	67.27	63.06	48.95	sp|P16858|G3P_MOUSE	Glyceraldehyde-3-phosphate dehydrogenase OS=Mus musculus GN=Gapdh PE=1 SV=2	MOUSE	43			0.528692	9.52601e-06	1.20966	0.437057	0.639541	0.593702	3.3324e-05	1.19378	0.49733	0.708749	0.726221	0.000943285	1.17051	0.620434	0.850046	0.854776	0.011383	1.12137	0.762259	0.958522	0.885592	0.106974	1.16409	0.76076	1.03091	0.969525	0.763717	1.2452	0.77861	1.20725	0.965242	0.464521	1.10742	0.871615	1.06893
104	36.56	37.5	35.04	24.69	20.7	sp|P08113|ENPL_MOUSE	Endoplasmin OS=Mus musculus GN=Hsp90b1 PE=1 SV=2	MOUSE	18			1.67025	3.06046e-06	1.16839	1.42953	1.9515	1.33176	9.99391e-05	1.12558	1.18317	1.499	1.13848	0.0194456	1.11141	1.02436	1.26532	1.07072	0.194264	1.11284	0.962151	1.19154	0.949214	0.468899	1.1606	0.817866	1.10166	0.990377	0.87033	1.13154	0.87525	1.12065	1.03439	0.488646	1.10684	0.934546	1.14491
105	35.96	36.44	34.69	30.61	26.68	sp|Q7TQF7|AMPH_MOUSE	Amphiphysin OS=Mus musculus GN=Amph PE=1 SV=1	MOUSE	17			0.584844	3.46071e-05	1.2258	0.477114	0.7169	0.626733	7.90476e-05	1.21068	0.517671	0.758772	0.708042	0.000430847	1.18208	0.59898	0.83696	0.76515	6.88883e-06	1.09074	0.701496	0.834581	0.780637	0.00599718	1.18119	0.660889	0.922082	0.882454	0.0987896	1.1631	0.75871	1.02638	0.978475	0.726232	1.13766	0.860075	1.11317
106	35.95	36.12	54.3	49.23	46.58	sp|Q9DB77|QCR2_MOUSE	Cytochrome b-c1 complex subunit 2, mitochondrial OS=Mus musculus GN=Uqcrc2 PE=1 SV=1	MOUSE	30			0.824695	0.000741821	1.10222	0.748216	0.908992	0.86563	0.0429786	1.1492	0.753245	0.994784	0.966712	0.415418	1.08995	0.88693	1.05367	0.916412	0.131169	1.12355	0.815638	1.02964	1.11015	0.0351413	1.10093	1.00837	1.2222	0.959666	0.529894	1.14694	0.83672	1.10068	1.00153	0.972035	1.09558	0.914151	1.09726
107	35.19	35.82	32.02	26.4	22.1	sp|O35136|NCAM2_MOUSE	Neural cell adhesion molecule 2 OS=Mus musculus GN=Ncam2 PE=2 SV=1	MOUSE	18			0.86642	0.0118056	1.11378	0.777907	0.965003	0.917136	0.215031	1.15159	0.796409	1.05617	1.04163	0.427264	1.11095	0.937598	1.15719	1.0447	0.245439	1.07936	0.967889	1.12761	0.992603	0.915631	1.15574	0.85885	1.14719	0.92825	0.162209	1.11311	0.833924	1.03325	1.07722	0.257739	1.14274	0.942662	1.23098
108	34.95	36.1	61.3	53.95	46.89	sp|P18872|GNAO_MOUSE	Guanine nucleotide-binding protein G(o) subunit alpha OS=Mus musculus GN=Gnao1 PE=1 SV=3	MOUSE	48			0.683646	0.00012801	1.16139	0.588647	0.793977	0.70018	0.000128917	1.15065	0.60851	0.80566	0.795237	0.00589408	1.16125	0.684811	0.92347	0.882476	0.0517344	1.13444	0.777896	1.00111	0.842314	0.0310045	1.16542	0.722759	0.981645	0.885012	0.109446	1.16644	0.758728	1.03231	1.02481	0.740194	1.17044	0.875583	1.19948
109	34.84	35.02	51.42	47.88	43.4	sp|Q8QZT1|THIL_MOUSE	Acetyl-CoA acetyltransferase, mitochondrial OS=Mus musculus GN=Acat1 PE=1 SV=1	MOUSE	24			1.71519	1.6967e-05	1.19872	1.43085	2.05603	1.80972	8.31046e-06	1.20506	1.50176	2.18083	1.60211	8.26079e-05	1.20302	1.33174	1.92737	1.51406	0.000213202	1.19688	1.265	1.81215	1.59616	5.10969e-05	1.19092	1.34027	1.90089	1.25566	0.0187681	1.2011	1.04543	1.50817	1.02001	0.805882	1.18498	0.860789	1.20869
110	34.78	35.83	23.67	19.28	15.15	sp|Q99P72|RTN4_MOUSE	Reticulon-4 OS=Mus musculus GN=Rtn4 PE=1 SV=2	MOUSE	18			2.15944	5.09252e-06	1.25144	1.72556	2.70242	1.5868	3.06934e-05	1.17361	1.35206	1.86229	1.19687	0.0207551	1.15899	1.03268	1.38717	1.09916	0.225118	1.17392	0.936314	1.29032	1.04661	0.455322	1.13642	0.920978	1.18939	1.05056	0.390062	1.12729	0.931935	1.18428	0.992717	0.886238	1.11429	0.890895	1.10618
111	34.72	35.34	26.17	23.12	20.28	sp|Q60625|ICAM5_MOUSE	Intercellular adhesion molecule 5 OS=Mus musculus GN=Icam5 PE=1 SV=2	MOUSE	18			0.556471	2.37441e-06	1.19029	0.467507	0.662364	0.837438	0.00613191	1.12661	0.743326	0.943466	1.01002	0.848173	1.1147	0.906086	1.12587	1.08293	0.0802344	1.09465	0.989294	1.18544	0.96329	0.453375	1.10908	0.868545	1.06837	0.860586	0.0260075	1.13855	0.755864	0.979816	1.05968	0.210447	1.09878	0.964423	1.16436
112	34.67	34.95	51.83	45.29	41.88	sp|Q9Z1G3|VATC1_MOUSE	V-type proton ATPase subunit C 1 OS=Mus musculus GN=Atp6v1c1 PE=1 SV=4	MOUSE	20			0.607378	6.16516e-07	1.1425	0.531624	0.693927	0.736199	7.02222e-06	1.10466	0.666451	0.813246	0.887455	0.0232842	1.10618	0.802267	0.981689	1.00301	0.939839	1.0867	0.922989	1.08997	0.995303	0.899777	1.08112	0.920622	1.07604	1.01777	0.723665	1.10931	0.917473	1.12902	1.01177	0.767126	1.08585	0.931778	1.09863
113	34.35	34.52	62.04	61.22	51.84	sp|P63101|1433Z_MOUSE	14-3-3 protein zeta/delta OS=Mus musculus GN=Ywhaz PE=1 SV=1	MOUSE	34			0.838401	0.0121546	1.13434	0.739113	0.951028	0.855258	0.0223234	1.13613	0.75278	0.971687	0.869964	0.0347539	1.13486	0.766582	0.987288	0.922089	0.21094	1.14745	0.803597	1.05805	0.898608	0.100791	1.14218	0.786746	1.02638	1.0196	0.735955	1.13674	0.896949	1.15902	0.934458	0.249619	1.13419	0.823897	1.05986
114	34.17	34.5	27.35	21.86	20.4	sp|Q7TPR4|ACTN1_MOUSE	Alpha-actinin-1 OS=Mus musculus GN=Actn1 PE=1 SV=1	MOUSE	18			0.508566	0.000208085	1.25588	0.404947	0.638699	0.617548	0.00122213	1.24391	0.496455	0.768176	0.719063	0.00072997	1.14645	0.627208	0.824369	0.807564	0.0237644	1.18991	0.678677	0.960928	0.817092	0.0147577	1.16021	0.704262	0.947999	0.976924	0.701787	1.14841	0.850674	1.12191	1.10891	0.117373	1.14677	0.966992	1.27167
115	33.88	34	65.28	58.68	48.61	sp|P61264|STX1B_MOUSE	Syntaxin-1B OS=Mus musculus GN=Stx1b PE=1 SV=1	MOUSE	29			0.409127	1.22123e-06	1.24416	0.328838	0.509019	0.463513	8.68581e-06	1.25548	0.369192	0.581932	0.609792	0.000173968	1.22325	0.498504	0.745926	0.682273	0.000542643	1.19535	0.570773	0.815555	0.750478	0.00464332	1.19761	0.626648	0.898779	0.839394	0.0450212	1.18592	0.7078	0.995454	0.965504	0.452845	1.10362	0.874856	1.06554
116	33.68	36.23	39.02	30.15	22.41	sp|Q9Z2H5|E41L1_MOUSE	Band 4.1-like protein 1 OS=Mus musculus GN=Epb41l1 PE=1 SV=2	MOUSE	20			1.4864	2.36442e-05	1.15386	1.2882	1.7151	1.28209	0.00353972	1.16675	1.09886	1.49589	1.17262	0.0105153	1.12361	1.04362	1.31757	1.06917	0.167201	1.10295	0.969372	1.17925	1.03694	0.46718	1.10876	0.935221	1.14972	0.88224	0.0199216	1.1082	0.796103	0.977698	0.968642	0.412861	1.08365	0.893871	1.04967
117	33.39	35.97	34.41	31.56	30.61	sp|P10852|4F2_MOUSE	4F2 cell-surface antigen heavy chain OS=Mus musculus GN=Slc3a2 PE=1 SV=1	MOUSE	23			0.716734	0.000363755	1.17174	0.611682	0.839828	0.697014	0.00166315	1.22648	0.568307	0.85487	0.796452	0.024917	1.21559	0.655196	0.968162	0.844622	0.00135305	1.09761	0.769512	0.927064	0.840383	0.0385998	1.17782	0.713505	0.989823	0.949535	0.54373	1.19284	0.796028	1.13265	1.05862	0.40258	1.15028	0.920311	1.21771
118	32.98	34.06	29.37	26.22	22.03	sp|P43006|EAA2_MOUSE	Excitatory amino acid transporter 2 OS=Mus musculus GN=Slc1a2 PE=1 SV=1	MOUSE	24			0.285916	4.74022e-06	1.48256	0.192854	0.423887	0.472368	0.000664978	1.45893	0.323777	0.689152	0.768729	0.127079	1.4148	0.543348	1.0876	0.753532	0.00837284	1.22088	0.617204	0.919972	0.887135	0.32569	1.28453	0.690632	1.13955	1.01817	0.872114	1.26291	0.806214	1.28586	1.03706	0.684022	1.20459	0.860925	1.24924
119	32.68	33.63	26.84	20.4	15.23	sp|O08532|CA2D1_MOUSE	Voltage-dependent calcium channel subunit alpha-2/delta-1 OS=Mus musculus GN=Cacna2d1 PE=1 SV=1	MOUSE	21			0.825186	0.0225166	1.17472	0.702455	0.969361	0.868366	0.0999656	1.18715	0.731473	1.03088	0.924487	0.334008	1.18248	0.781818	1.09319	0.92604	0.240973	1.14408	0.809419	1.05946	0.915671	0.196019	1.14881	0.797058	1.05194	0.872246	0.0101699	1.10421	0.789931	0.963138	0.965289	0.552393	1.13185	0.85284	1.09257
120	32.52	32.65	43.44	38.48	34.57	sp|Q9EQF6|DPYL5_MOUSE	Dihydropyrimidinase-related protein 5 OS=Mus musculus GN=Dpysl5 PE=1 SV=1	MOUSE	17			2.80461	4.10299e-07	1.30609	2.14733	3.66307	2.40231	1.13102e-05	1.33698	1.79682	3.21185	2.04544	1.37513e-05	1.27934	1.59883	2.61681	1.90751	6.5163e-06	1.23191	1.54841	2.34989	1.61387	7.59214e-05	1.20857	1.33536	1.95048	1.31981	0.0185009	1.25154	1.05455	1.65179	1.0786	0.293797	1.15925	0.930429	1.25036
121	32.38	32.94	20.51	13.65	12.85	sp|O54991|CNTP1_MOUSE	Contactin-associated protein 1 OS=Mus musculus GN=Cntnap1 PE=2 SV=2	MOUSE	16			0.446829	2.95485e-06	1.26825	0.35232	0.566691	0.661329	6.344e-05	1.17103	0.564739	0.774439	0.799325	0.000117102	1.09698	0.728656	0.876847	0.866725	0.005495	1.09742	0.789783	0.951163	0.75704	0.000546789	1.1435	0.66204	0.865673	0.841013	0.0029381	1.10969	0.757884	0.933262	1.04092	0.455945	1.11814	0.930939	1.16389
122	32.3	32.96	38.04	36.23	30.62	sp|Q9WV34|MPP2_MOUSE	MAGUK p55 subfamily member 2 OS=Mus musculus GN=Mpp2 PE=1 SV=1	MOUSE	17			0.608582	0.00850299	1.40766	0.432338	0.856674	0.711774	0.0044134	1.23818	0.574854	0.881307	0.860926	0.0264789	1.138	0.756529	0.97973	0.956693	0.464422	1.13527	0.842704	1.0861	0.886819	0.122948	1.17031	0.757762	1.03786	0.787719	0.0100631	1.18683	0.663716	0.93489	1.1125	0.0526072	1.11403	0.998627	1.23936
123	32.05	32.27	89.27	89.27	86.34	sp|P62821|RAB1A_MOUSE	Ras-related protein Rab-1A OS=Mus musculus GN=Rab1A PE=1 SV=3	MOUSE	23			0.935426	0.522845	1.2646	0.739699	1.18294	0.888483	0.248834	1.249	0.711358	1.10971	0.930649	0.468788	1.2485	0.745412	1.16192	0.976609	0.778949	1.21153	0.806095	1.18319	0.95856	0.698936	1.2819	0.747765	1.22878	1.05108	0.725028	1.37948	0.761939	1.44993	1.02133	0.82013	1.23543	0.8267	1.26178
124	31.9	32.56	53.04	42.76	39.02	sp|Q60634|FLOT2_MOUSE	Flotillin-2 OS=Mus musculus GN=Flot2 PE=1 SV=2	MOUSE	17			0.954525	0.410361	1.12424	0.849037	1.07312	0.94804	0.306727	1.11344	0.851449	1.05559	0.857696	0.00164143	1.08918	0.787472	0.934183	0.940412	0.185188	1.09886	0.855805	1.03338	0.882342	0.0194651	1.10734	0.796809	0.977057	0.938957	0.109044	1.08196	0.867826	1.01592	1.05558	0.180533	1.08553	0.972409	1.14587
125	31.68	32.12	57.09	54.39	52.7	sp|Q60932|VDAC1_MOUSE	Voltage-dependent anion-selective channel protein 1 OS=Mus musculus GN=Vdac1 PE=1 SV=3	MOUSE	32			0.759405	0.023211	1.2561	0.604574	0.953887	0.8611	0.234904	1.30437	0.660167	1.12319	1.05975	0.627008	1.29817	0.816341	1.37574	1.02921	0.821832	1.32434	0.777152	1.36303	1.2679	0.0515894	1.27045	0.997992	1.6108	1.23452	0.0431086	1.22453	1.00816	1.51171	1.07436	0.291145	1.15567	0.929645	1.2416
126	31.47	38.78	43.17	39.25	34.64	sp|Q64332|SYN2_MOUSE	Synapsin-2 OS=Mus musculus GN=Syn2 PE=1 SV=2	MOUSE	30			0.429534	9.51709e-05	1.39968	0.30688	0.601211	0.579112	0.000169922	1.2545	0.461628	0.726495	0.81225	0.0441369	1.22347	0.66389	0.993766	0.90243	0.150784	1.1559	0.780714	1.04312	0.962487	0.677456	1.21297	0.793493	1.16747	1.06257	0.446996	1.18104	0.899696	1.25494	0.966378	0.808579	1.346	0.717965	1.30074
127	30.94	33.64	29.95	22.09	21.28	sp|Q9CZW5|TOM70_MOUSE	Mitochondrial import receptor subunit TOM70 OS=Mus musculus GN=Tomm70a PE=1 SV=2	MOUSE	23			1.04493	0.523111	1.15339	0.905963	1.2052	1.06623	0.35902	1.15485	0.923269	1.23133	1.19436	0.0202685	1.15733	1.03199	1.38227	1.11524	0.0189544	1.09264	1.02068	1.21855	1.3391	0.000421075	1.15001	1.16443	1.53997	1.16197	0.0050137	1.10286	1.0536	1.28149	0.973643	0.565024	1.10117	0.884187	1.07215
128	30.91	31.41	20.45	12.01	9.447	sp|Q01097|NMDE2_MOUSE	Glutamate receptor ionotropic, NMDA 2B OS=Mus musculus GN=Grin2b PE=1 SV=3	MOUSE	15			0.897713	0.183066	1.17866	0.761642	1.0581	1.04012	0.578103	1.15762	0.898496	1.20406	1.15502	0.0865049	1.18192	0.977245	1.36514	1.09674	0.0778625	1.10942	0.988575	1.21675	1.18699	0.0343156	1.17022	1.01433	1.38903	1.01269	0.856105	1.15546	0.876439	1.17012	1.10669	0.187748	1.16904	0.946671	1.29376
129	30.83	32.07	24.16	20.06	17.4	sp|Q6PFD5|DLGP3_MOUSE	Disks large-associated protein 3 OS=Mus musculus GN=Dlgap3 PE=1 SV=1	MOUSE	17			0.572452	6.92118e-05	1.24457	0.45996	0.712455	0.789516	0.000201603	1.10881	0.712038	0.875425	1.00268	0.968703	1.15348	0.869266	1.15656	1.05525	0.394607	1.13968	0.925917	1.20264	1.18509	0.00396995	1.11236	1.06538	1.31824	1.02653	0.733303	1.17439	0.874098	1.20555	1.06331	0.367586	1.1512	0.923651	1.22408
130	30.8	31.14	31.88	24.21	22.75	sp|Q9JLM8|DCLK1_MOUSE	Serine/threonine-protein kinase DCLK1 OS=Mus musculus GN=Dclk1 PE=1 SV=1	MOUSE	18			2.25566	3.05192e-05	1.27059	1.77529	2.86602	1.85377	0.000187478	1.25894	1.47248	2.33378	1.53373	0.000294088	1.18496	1.29433	1.81741	1.35774	0.000816543	1.14507	1.18572	1.55471	1.20707	0.00531919	1.12371	1.07418	1.3564	1.04879	0.329409	1.11017	0.944713	1.16434	1.05482	0.315602	1.1203	0.94155	1.18171
131	30.72	31.16	39.61	34.77	29.21	sp|P26443|DHE3_MOUSE	Glutamate dehydrogenase 1, mitochondrial OS=Mus musculus GN=Glud1 PE=1 SV=1	MOUSE	17			0.814738	0.0456931	1.22177	0.666852	0.995421	0.892276	0.0870707	1.14229	0.781131	1.01924	0.896095	0.0831757	1.13459	0.789799	1.0167	0.974818	0.821063	1.26959	0.767819	1.23762	0.997827	0.984396	1.26584	0.788276	1.26308	1.06986	0.553911	1.27131	0.841541	1.36012	0.945681	0.615098	1.26387	0.748243	1.19522
132	30.59	31.19	55.19	46.17	40.44	sp|Q9Z2Y3|HOME1_MOUSE	Homer protein homolog 1 OS=Mus musculus GN=Homer1 PE=1 SV=2	MOUSE	17			0.640329	0.000293686	1.22148	0.524225	0.782147	0.69496	0.000133991	1.16469	0.596689	0.809415	0.822569	0.0277917	1.18633	0.693373	0.975837	0.960021	0.481436	1.12798	0.851095	1.08289	1.02148	0.755943	1.15379	0.885323	1.17857	1.11344	0.1117	1.14511	0.972348	1.27501	1.09123	0.218239	1.15577	0.944158	1.2612
133	30.58	31.74	36.29	30.45	27	sp|Q9Z2I9|SUCB1_MOUSE	Succinyl-CoA ligase [ADP-forming] subunit beta, mitochondrial OS=Mus musculus GN=Sucla2 PE=1 SV=2	MOUSE	18			0.73332	5.58665e-05	1.12405	0.652392	0.824286	0.878196	0.0425698	1.13303	0.775088	0.99502	0.925433	0.270796	1.15602	0.800535	1.06982	0.989157	0.87911	1.16297	0.850547	1.15036	1.19278	0.0110519	1.13794	1.04819	1.35731	1.26954	0.00403868	1.1608	1.09367	1.47368	1.03897	0.511287	1.12938	0.919946	1.1734
134	30.43	30.99	76.21	71.84	68.93	sp|P60879|SNP25_MOUSE	Synaptosomal-associated protein 25 OS=Mus musculus GN=Snap25 PE=1 SV=1	MOUSE	38			0.415001	2.9792e-06	1.27608	0.325216	0.529572	0.558486	1.90137e-06	1.16763	0.478308	0.652104	0.745254	0.00194014	1.17844	0.632406	0.878239	0.880266	0.0130653	1.10063	0.799788	0.968843	0.853562	0.036104	1.15761	0.737349	0.988093	0.866066	0.124318	1.20808	0.716896	1.04628	0.993227	0.888405	1.10803	0.896393	1.10052
135	30.25	30.57	22	15.03	12.88	sp|Q5DTL9|S4A10_MOUSE	Sodium-driven chloride bicarbonate exchanger OS=Mus musculus GN=Slc4a10 PE=1 SV=2	MOUSE	16			0.485424	0.000718791	1.38492	0.350507	0.672274	0.634703	0.00820246	1.35629	0.467968	0.860844	0.783382	0.0749303	1.3156	0.595455	1.03062	0.912587	0.421753	1.27867	0.7137	1.1669	0.769249	0.064413	1.32606	0.5801	1.02007	0.744728	0.0417464	1.32401	0.562477	0.98603	1.06212	0.482278	1.20444	0.881837	1.27926
136	30.23	39.28	60.61	53.99	52.62	sp|P05063|ALDOC_MOUSE	Fructose-bisphosphate aldolase C OS=Mus musculus GN=Aldoc PE=1 SV=4	MOUSE	29			0.518494	1.08983e-07	1.13694	0.456043	0.589498	0.650482	8.13381e-06	1.13475	0.573237	0.738135	0.983563	0.756145	1.12037	0.877889	1.10196	0.959668	0.438396	1.11842	0.858059	1.07331	0.977962	0.597414	1.09364	0.894227	1.06954	1.03845	0.387248	1.09597	0.947522	1.13811	0.913553	0.0556382	1.09747	0.832419	1.00259
137	29.94	38.59	50.18	45.61	44.56	sp|Q62188|DPYL3_MOUSE	Dihydropyrimidinase-related protein 3 OS=Mus musculus GN=Dpysl3 PE=1 SV=1	MOUSE	31			4.05152	0.000633099	1.81411	2.23334	7.3499	3.13773	0.00213109	1.80792	1.73554	5.67277	2.6996	0.00262302	1.67485	1.61185	4.52142	2.2165	0.00354046	1.56831	1.41331	3.47617	1.85904	0.00597867	1.47061	1.26413	2.73392	1.43372	0.00815225	1.26844	1.1303	1.81858	1.09341	0.294768	1.20162	0.909939	1.31386
138	29.93	30.05	44.79	37.77	33.17	sp|P05201|AATC_MOUSE	Aspartate aminotransferase, cytoplasmic OS=Mus musculus GN=Got1 PE=1 SV=3	MOUSE	15			0.510802	0.000424832	1.37472	0.371568	0.70221	0.610438	2.37679e-05	1.19116	0.512474	0.72713	0.77897	0.00220981	1.15544	0.674176	0.900054	0.87896	0.00444813	1.08572	0.809568	0.954301	0.867053	0.140855	1.21596	0.713062	1.0543	1.06349	0.16449	1.09418	0.971949	1.16365	1.05589	0.233319	1.09781	0.961817	1.15916
139	29.9	29.96	44.83	34.63	34.63	sp|D3YVF0|AKAP5_MOUSE	A-kinase anchor protein 5 OS=Mus musculus GN=Akap5 PE=1 SV=2	MOUSE	17			0.695785	4.84867e-06	1.11476	0.624155	0.775636	0.926865	0.316327	1.16972	0.792385	1.08417	1.16968	0.0186754	1.13474	1.03079	1.32728	1.15614	0.00224702	1.08705	1.06356	1.25678	1.1407	0.0654399	1.15174	0.990412	1.31378	1.04217	0.509377	1.13981	0.914338	1.18788	1.16288	0.00487129	1.1018	1.05544	1.28127
140	29.76	30.08	47.71	40.21	35.62	sp|Q9CZ13|QCR1_MOUSE	Cytochrome b-c1 complex subunit 1, mitochondrial OS=Mus musculus GN=Uqcrc1 PE=1 SV=2	MOUSE	24			0.791271	0.000919426	1.12396	0.704004	0.889355	0.881373	0.069016	1.14773	0.767929	1.01157	1.03982	0.566473	1.15527	0.900067	1.20127	0.980075	0.648817	1.09924	0.891591	1.07734	1.17226	0.0304163	1.15163	1.01792	1.35001	0.978776	0.760604	1.16179	0.842472	1.13713	1.03329	0.584321	1.13531	0.910136	1.1731
141	29.74	30.54	31.46	26.65	21.99	sp|P40142|TKT_MOUSE	Transketolase OS=Mus musculus GN=Tkt PE=1 SV=1	MOUSE	17			1.84928	6.1044e-06	1.21285	1.52474	2.24291	1.38546	0.00110153	1.1884	1.16582	1.64648	1.12939	0.0953994	1.15685	0.976263	1.30653	0.970091	0.760531	1.23179	0.787544	1.19495	0.998084	0.979466	1.16896	0.853825	1.16672	1.02286	0.740505	1.15345	0.88678	1.17982	1.01539	0.829644	1.16026	0.875141	1.17811
142	29.59	29.99	28.44	22.26	18.18	sp|P58252|EF2_MOUSE	Elongation factor 2 OS=Mus musculus GN=Eef2 PE=1 SV=2	MOUSE	16			2.06385	2.51936e-05	1.27003	1.62504	2.62114	1.36777	0.0034615	1.20694	1.13326	1.65081	1.14678	0.0743472	1.16496	0.984388	1.33595	1.01652	0.809314	1.15575	0.879535	1.17485	1.01936	0.811266	1.18673	0.858972	1.20971	1.00666	0.934456	1.18811	0.847285	1.19603	1.01574	0.827776	1.16536	0.87161	1.1837
143	29.53	29.7	25.51	21.28	18.42	sp|P10637|TAU_MOUSE	Microtubule-associated protein tau OS=Mus musculus GN=Mapt PE=1 SV=3	MOUSE	20			1.44036	0.0935207	1.5458	0.931793	2.22651	1.25489	0.170941	1.40269	0.894637	1.76022	1.23509	0.0790381	1.27038	0.972222	1.56903	1.16259	0.123529	1.21845	0.954148	1.41656	0.986753	0.846269	1.15677	0.853022	1.14145	1.01024	0.863371	1.13357	0.891203	1.14518	0.93847	0.402022	1.17156	0.801044	1.09947
144	29.36	30.29	68.56	56.52	52.84	sp|O35129|PHB2_MOUSE	Prohibitin-2 OS=Mus musculus GN=Phb2 PE=1 SV=1	MOUSE	21			1.40766	2.67367e-05	1.12404	1.25233	1.58226	1.30094	0.00145939	1.15188	1.1294	1.49853	1.35539	0.00056499	1.15602	1.17246	1.56686	1.13504	0.0305395	1.11937	1.014	1.27053	1.35678	0.00183465	1.18423	1.14571	1.60674	1.1574	0.0472952	1.15503	1.00205	1.33684	1.0366	0.512654	1.12227	0.923664	1.16335
145	29.23	43.03	18.62	14.64	12.08	sp|Q64487|PTPRD_MOUSE	Receptor-type tyrosine-protein phosphatase delta OS=Mus musculus GN=Ptprd PE=1 SV=3	MOUSE	21			0.916527	0.3919	1.23843	0.740073	1.13505	0.998546	0.986882	1.20774	0.82679	1.20598	1.05186	0.57504	1.21065	0.86884	1.27343	0.991845	0.908007	1.16321	0.852676	1.15373	1.01449	0.815922	1.14083	0.889257	1.15737	0.981819	0.799271	1.16622	0.841879	1.14502	1.07904	0.199443	1.12982	0.955055	1.21911
146	29.22	29.48	72.95	70.53	70.53	sp|P51150|RAB7A_MOUSE	Ras-related protein Rab-7a OS=Mus musculus GN=Rab7a PE=1 SV=2	MOUSE	18			1.35034	0.00284414	1.19541	1.1296	1.61421	1.21349	0.0192469	1.16997	1.03721	1.41975	1.1604	0.0930462	1.19369	0.972118	1.38516	1.15156	0.0485443	1.15038	1.00102	1.32473	1.15447	0.102083	1.19258	0.968048	1.3768	1.03982	0.615596	1.17717	0.883326	1.22404	1.06587	0.285712	1.1312	0.94225	1.20571
147	29.2	30.12	30.21	22.27	17.16	sp|P28740|KIF2A_MOUSE	Kinesin-like protein KIF2A OS=Mus musculus GN=Kif2a PE=1 SV=2	MOUSE	15			1.36359	0.00268594	1.20218	1.13426	1.63928	1.2927	0.0169034	1.22584	1.05454	1.58464	1.12539	0.232393	1.22418	0.919301	1.37769	1.05502	0.508862	1.1837	0.89129	1.24882	1.02967	0.735849	1.20108	0.857284	1.23672	1.05338	0.499204	1.17355	0.897605	1.23619	0.989071	0.861339	1.14086	0.866953	1.12839
148	29.15	36.85	19.59	14.04	8.923	sp|P70206|PLXA1_MOUSE	Plexin-A1 OS=Mus musculus GN=Plxna1 PE=1 SV=1	MOUSE	14			1.65867	0.000466379	1.22817	1.35051	2.03713	1.61416	0.000561038	1.22148	1.32148	1.97167	1.35637	0.000773251	1.13605	1.19394	1.54089	1.35765	0.00217225	1.17217	1.15824	1.59139	1.0108	0.912855	1.24524	0.811733	1.25869	0.861984	0.808967	3.93741	0.218921	3.39399	1.00391	0.957302	1.17713	0.852845	1.18174
149	29.1	29.11	39.23	36.41	36.41	sp|P35486|ODPA_MOUSE	Pyruvate dehydrogenase E1 component subunit alpha, somatic form, mitochondrial OS=Mus musculus GN=Pdha1 PE=1 SV=1	MOUSE	18			0.722359	0.000358604	1.15827	0.623655	0.836684	0.90323	0.148493	1.15387	0.782786	1.04221	0.895858	0.132176	1.15936	0.77272	1.03862	0.942311	0.380544	1.15188	0.818063	1.08543	1.08384	0.307555	1.17792	0.920132	1.27668	1.11491	0.0928359	1.1383	0.979457	1.2691	0.985998	0.738842	1.09355	0.901652	1.07823
150	28.98	30.36	29.84	17.78	15.87	sp|Q6NZL0|SOGA3_MOUSE	Protein SOGA3 OS=Mus musculus GN=Soga3 PE=2 SV=2	MOUSE	15			1.12391	0.142185	1.1759	0.955788	1.32161	0.991708	0.905773	1.16069	0.85441	1.15107	0.929701	0.169546	1.11433	0.834313	1.03599	0.95339	0.24928	1.08924	0.875278	1.03847	0.956856	0.291159	1.09044	0.877498	1.04339	1.03523	0.527945	1.12307	0.921786	1.16263	1.00116	0.980519	1.10676	0.90459	1.10804
151	28.97	29.49	43.7	37.82	33.61	sp|Q8VEM8|MPCP_MOUSE	Phosphate carrier protein, mitochondrial OS=Mus musculus GN=Slc25a3 PE=1 SV=1	MOUSE	28			0.725649	0.000217977	1.14666	0.632838	0.832072	0.825501	0.0275902	1.18212	0.69832	0.975845	0.970939	0.71148	1.18352	0.820386	1.14912	0.856588	0.0400714	1.15805	0.739682	0.991971	1.12132	0.102133	1.15101	0.974209	1.29065	0.978461	0.75135	1.1555	0.846787	1.13061	0.993635	0.931767	1.17013	0.849169	1.16268
152	28.96	29.15	35.99	31.47	28.23	sp|Q9CZU6|CISY_MOUSE	Citrate synthase, mitochondrial OS=Mus musculus GN=Cs PE=1 SV=1	MOUSE	19			0.907228	0.147662	1.14599	0.791656	1.03967	1.07666	0.238765	1.1374	0.946593	1.22459	1.07359	0.296865	1.15093	0.932805	1.23563	1.01642	0.683137	1.0874	0.934717	1.10526	1.17279	0.0261436	1.1474	1.02213	1.34565	1.1626	0.0125709	1.11957	1.03843	1.30161	0.94489	0.169503	1.08757	0.868809	1.02763
153	28.45	29.85	18.63	14.46	13.34	sp|Q9CS84|NRX1A_MOUSE	Neurexin-1 OS=Mus musculus GN=Nrxn1 PE=1 SV=3	MOUSE	17			0.997589	0.979605	1.22521	0.814217	1.22226	1.0281	0.725377	1.18443	0.868012	1.21772	1.00788	0.930703	1.21676	0.828334	1.22635	1.00075	0.992011	1.17475	0.851885	1.17563	0.983692	0.858693	1.22205	0.804955	1.20212	0.93371	0.304041	1.1503	0.81171	1.07405	1.09182	0.133729	1.12684	0.968918	1.2303
154	28.41	44.66	39.75	29.66	22.13	sp|Q8BZ98|DYN3_MOUSE	Dynamin-3 OS=Mus musculus GN=Dnm3 PE=1 SV=1	MOUSE	28			0.838216	0.00984253	1.13575	0.738032	0.952	0.776857	0.000998535	1.13972	0.681619	0.885403	0.793401	0.000239303	1.10848	0.715753	0.879474	0.88009	0.0140116	1.10286	0.798006	0.970618	0.93883	0.24512	1.11761	0.840032	1.04925	1.09137	0.43547	1.26178	0.864944	1.37707	0.961445	0.352602	1.09127	0.881037	1.04919
155	28.27	41.79	27.47	19.15	14.68	sp|Q5DU25|IQEC2_MOUSE	IQ motif and SEC7 domain-containing protein 2 OS=Mus musculus GN=Iqsec2 PE=1 SV=3	MOUSE	22			0.711522	0.00352312	1.23346	0.576852	0.877631	0.833768	0.0470627	1.19606	0.697097	0.997234	0.96879	0.707055	1.19291	0.812122	1.15568	1.02844	0.66459	1.14465	0.898471	1.1772	1.17572	0.022452	1.14521	1.02664	1.34645	0.949583	0.301144	1.10843	0.856692	1.05254	1.16969	0.004766	1.10619	1.0574	1.2939
156	28.22	28.32	33.02	30.38	27.92	sp|Q80SW1|SAHH2_MOUSE	Putative adenosylhomocysteinase 2 OS=Mus musculus GN=Ahcyl1 PE=1 SV=1	MOUSE	17			0.580475	0.534068	8.12724	0.0714233	4.71766	0.592556	0.00348815	1.29576	0.457303	0.767812	0.735047	0.00446542	1.1752	0.625468	0.863824	0.816981	0.0486443	1.2219	0.668617	0.998266	0.817563	0.0362701	1.20008	0.68126	0.981137	0.937862	0.5092	1.26133	0.743549	1.18296	0.897433	0.253287	1.24057	0.723402	1.11333
157	28.13	28.18	51.71	46.72	43.31	sp|Q04447|KCRB_MOUSE	Creatine kinase B-type OS=Mus musculus GN=Ckb PE=1 SV=1	MOUSE	26			0.345406	4.12338e-07	1.24703	0.276984	0.43073	0.419964	8.39155e-07	1.21336	0.346116	0.509568	0.619623	6.17555e-06	1.13987	0.543593	0.706288	0.756969	7.25605e-05	1.10487	0.685123	0.83635	0.79296	0.00178937	1.13296	0.699898	0.898396	0.991595	0.874128	1.12139	0.884259	1.11196	0.948486	0.305764	1.11446	0.851069	1.05705
158	28.01	29.07	22.19	14.88	14.36	sp|P70704|AT8A1_MOUSE	Probable phospholipid-transporting ATPase IA OS=Mus musculus GN=Atp8a1 PE=1 SV=1	MOUSE	15			0.76741	0.000480892	1.13561	0.675767	0.87148	0.836637	0.0168605	1.15189	0.726316	0.963716	0.890118	0.0319838	1.11062	0.801458	0.988586	0.919703	0.0879807	1.10268	0.834065	1.01413	0.907738	0.0525154	1.10293	0.82302	1.00118	1.07946	0.16122	1.1169	0.966476	1.20566	0.981281	0.683365	1.10166	0.890726	1.08104
159	27.97	28.18	34.2	29.44	28.14	sp|P10126|EF1A1_MOUSE	Elongation factor 1-alpha 1 OS=Mus musculus GN=Eef1a1 PE=1 SV=3	MOUSE	20			2.90047	0.00310716	1.67092	1.73585	4.84645	1.75877	0.029406	1.61708	1.08762	2.84408	1.22704	0.19523	1.42183	0.863004	1.74465	1.11834	0.527228	1.5272	0.732281	1.70794	1.03366	0.844162	1.50862	0.685172	1.55941	1.0069	0.968517	1.5312	0.657589	1.54176	1.08825	0.390091	1.26007	0.863645	1.37127
160	27.93	28.31	34.96	32.03	28.32	sp|Q3UHL1|CAMKV_MOUSE	CaM kinase-like vesicle-associated protein OS=Mus musculus GN=Camkv PE=1 SV=2	MOUSE	19			1.12089	0.327547	1.27418	0.879697	1.42821	1.23736	0.164892	1.36695	0.905193	1.69141	1.24458	0.139518	1.35022	0.921759	1.68045	1.25232	0.03692	1.23251	1.01607	1.54349	1.09032	0.517779	1.32679	0.821774	1.44663	0.939383	0.637757	1.32589	0.708493	1.24552	1.05037	0.649143	1.256	0.83628	1.31927
161	27.91	30.67	45.48	36.19	32.02	sp|Q8C1B7|SEP11_MOUSE	Septin-11 OS=Mus musculus GN=Sept11 PE=1 SV=4	MOUSE	17			0.693104	0.0782914	1.55804	0.444856	1.07988	0.708031	0.0299781	1.32566	0.534098	0.938608	0.800836	0.849491	21.0393	0.0380639	16.849	0.91492	0.938821	20.5287	0.0445678	18.7821	0.90687	0.931168	19.1379	0.047386	17.3556	0.973532	0.981801	21.4991	0.0452824	20.9301	1.07342	0.949562	18.5744	0.0577902	19.9382
162	27.76	28.1	47.72	42.45	32.61	sp|P09411|PGK1_MOUSE	Phosphoglycerate kinase 1 OS=Mus musculus GN=Pgk1 PE=1 SV=4	MOUSE	16			0.552067	0.000386564	1.29716	0.425595	0.71612	0.615741	0.00033169	1.23161	0.499948	0.758354	0.739312	0.000243319	1.133	0.652528	0.837638	0.901816	0.279584	1.22141	0.738341	1.10148	0.783285	0.000642775	1.12099	0.698742	0.878057	0.932636	0.201478	1.11961	0.832999	1.04419	0.92396	0.281857	1.16628	0.792227	1.0776
163	27.71	28.39	19.92	16.21	14.68	sp|Q6P9K8|CSKI1_MOUSE	Caskin-1 OS=Mus musculus GN=Caskin1 PE=1 SV=2	MOUSE	13			0.857073	0.014261	1.12453	0.762162	0.963803	0.932155	0.274866	1.14316	0.815418	1.06561	0.944234	0.29911	1.12211	0.841484	1.05953	0.910906	0.148004	1.14002	0.799026	1.03845	0.969324	0.653745	1.15787	0.837159	1.12236	0.963681	0.66605	1.19837	0.804158	1.15485	0.955115	0.53769	1.16964	0.816588	1.11714
164	27.63	27.97	18.95	12.98	12.58	sp|Q810U4|NRCAM_MOUSE	Neuronal cell adhesion molecule OS=Mus musculus GN=Nrcam PE=1 SV=2	MOUSE	14			0.921579	0.332399	1.19149	0.773465	1.09806	0.990364	0.824215	1.09666	0.903073	1.08609	0.99126	0.826206	1.08831	0.910822	1.0788	0.955611	0.275338	1.08994	0.876757	1.04156	0.935989	0.274553	1.13344	0.825795	1.06089	0.876671	0.0475001	1.13873	0.769866	0.998295	1.01883	0.693409	1.10513	0.92191	1.12594
165	27.58	39.45	48.89	44.83	40.59	sp|P28652|KCC2B_MOUSE	Calcium/calmodulin-dependent protein kinase type II subunit beta OS=Mus musculus GN=Camk2b PE=1 SV=2	MOUSE	29			0.893	0.288566	1.25808	0.709813	1.12346	0.978312	0.884047	1.39909	0.699247	1.36875	1.00665	0.949446	1.25855	0.799848	1.26692	1.00281	0.969365	1.17453	0.853801	1.17783	0.88363	0.305229	1.29751	0.681018	1.14652	1.61138	0.00365156	1.31933	1.22136	2.12595	0.879383	0.286909	1.29285	0.680187	1.13691
166	27.49	33.28	25.55	16.72	12.1	sp|Q68FH0|PKP4_MOUSE	Plakophilin-4 OS=Mus musculus GN=Pkp4 PE=1 SV=1	MOUSE	14			1.09308	0.267778	1.18062	0.925852	1.29052	1.20783	0.0478494	1.20533	1.00208	1.45583	1.25422	0.00282692	1.14504	1.09535	1.43613	1.20892	0.024955	1.17598	1.02801	1.42166	1.23346	0.00451541	1.14257	1.07955	1.4093	1.04709	0.515432	1.1594	0.903127	1.21399	1.21264	0.76777	3.92102	0.309267	4.7548
167	27.42	28.17	43.41	38.01	31.75	sp|Q91WD5|NDUS2_MOUSE	NADH dehydrogenase [ubiquinone] iron-sulfur protein 2, mitochondrial OS=Mus musculus GN=Ndufs2 PE=1 SV=1	MOUSE	17			0.849987	0.0465736	1.17303	0.724606	0.997063	0.959967	0.69631	1.25159	0.766996	1.20149	1.0423	0.449499	1.12331	0.927879	1.17083	0.987729	0.855834	1.15732	0.853462	1.14312	1.216	0.0356618	1.19705	1.01583	1.45561	1.01796	0.783985	1.14965	0.885453	1.17029	1.00013	0.998214	1.13827	0.878642	1.13843
168	27.39	27.94	42.92	36.95	35.4	sp|Q8BFR5|EFTU_MOUSE	Elongation factor Tu, mitochondrial OS=Mus musculus GN=Tufm PE=1 SV=1	MOUSE	18			1.0252	0.631231	1.11494	0.919512	1.14304	1.09019	0.142629	1.12664	0.967651	1.22825	1.02105	0.678611	1.11136	0.91874	1.13475	1.01541	0.768794	1.11567	0.910137	1.13286	1.20479	0.00329048	1.11965	1.07605	1.34894	1.17165	0.00407323	1.10418	1.0611	1.2937	0.950746	0.297252	1.10525	0.860211	1.05081
169	27.25	28.27	43.71	40.12	36.53	sp|P14152|MDHC_MOUSE	Malate dehydrogenase, cytoplasmic OS=Mus musculus GN=Mdh1 PE=1 SV=3	MOUSE	16			0.42821	3.86481e-09	1.15208	0.371683	0.493333	0.537228	1.24096e-07	1.14611	0.46874	0.615724	0.741929	0.000304098	1.14395	0.648568	0.848729	0.86511	0.00324411	1.09168	0.792458	0.944424	0.803403	0.00303881	1.14031	0.704551	0.916125	0.983634	0.770716	1.1265	0.873179	1.10806	0.955247	0.297593	1.09502	0.872352	1.04602
170	26.91	27.16	46.36	45.19	37.9	sp|Q80XN0|BDH_MOUSE	D-beta-hydroxybutyrate dehydrogenase, mitochondrial OS=Mus musculus GN=Bdh1 PE=1 SV=2	MOUSE	21			2.41681	1.60654e-06	1.23372	1.95896	2.98167	2.42001	4.10831e-07	1.20137	2.01436	2.90733	2.33117	4.55791e-07	1.19425	1.95199	2.78401	1.79173	2.4795e-06	1.15615	1.54974	2.07151	1.88539	1.06014e-05	1.20159	1.56908	2.26547	1.2495	0.0100085	1.17102	1.06702	1.46319	1.02206	0.802453	1.20606	0.847437	1.23266
171	26.82	26.87	32.5	27.29	26.21	sp|Q9JIA1|LGI1_MOUSE	Leucine-rich glioma-inactivated protein 1 OS=Mus musculus GN=Lgi1 PE=1 SV=1	MOUSE	16			0.468077	2.07537e-06	1.21555	0.385074	0.568972	0.522645	7.33809e-05	1.27118	0.411151	0.664374	0.60675	6.26794e-05	1.19915	0.505983	0.727585	0.789418	0.0106362	1.18594	0.665649	0.936201	0.773743	0.00128347	1.14318	0.676831	0.88453	0.882	0.173605	1.20819	0.730015	1.06563	1.02732	0.780476	1.2288	0.836033	1.26237
172	26.76	27.8	20.37	11.88	11.07	sp|Q80TJ1|CAPS1_MOUSE	Calcium-dependent secretion activator 1 OS=Mus musculus GN=Cadps PE=1 SV=3	MOUSE	14			0.580358	0.439568	4.58144	0.126676	2.65887	0.60035	0.00134723	1.28732	0.466357	0.772843	0.663533	0.000802217	1.20661	0.549914	0.800627	0.837877	0.0460684	1.18881	0.704805	0.996073	0.771272	0.00175295	1.14329	0.674607	0.881787	0.902853	0.0750638	1.12174	0.804866	1.01277	0.889281	0.109834	1.16141	0.765694	1.03282
173	26.75	26.88	63.27	59.73	55.31	sp|Q91XV3|BASP1_MOUSE	Brain acid soluble protein 1 OS=Mus musculus GN=Basp1 PE=1 SV=3	MOUSE	19			0.858652	0.0167935	1.1265	0.762227	0.967275	0.698911	8.03926e-06	1.10599	0.631933	0.772989	0.744626	4.68262e-05	1.1057	0.673442	0.823333	0.856917	0.0061798	1.10589	0.774863	0.947659	0.727144	2.61888e-05	1.10713	0.656782	0.805044	0.805953	0.000619019	1.10559	0.72898	0.891052	0.932083	0.150189	1.10526	0.843315	1.0302
174	26.69	27.08	38.52	31.1	31.1	sp|Q99JY9|ARP3_MOUSE	Actin-related protein 3 OS=Mus musculus GN=Actr3 PE=1 SV=3	MOUSE	18			1.45515	0.00234887	1.21834	1.19437	1.77287	1.25811	0.0478525	1.25463	1.00277	1.57846	1.1152	0.321355	1.26852	0.879132	1.41465	1.00765	0.933143	1.22499	0.822574	1.23436	1.00575	0.951273	1.23318	0.815573	1.24027	0.987862	0.907025	1.26316	0.782056	1.24783	0.969256	0.755445	1.25029	0.775223	1.21186
175	26.55	26.77	54.05	44.39	42.3	sp|Q9Z0P4|PALM_MOUSE	Paralemmin-1 OS=Mus musculus GN=Palm PE=1 SV=1	MOUSE	15			0.834794	0.0816689	1.23048	0.678432	1.02719	0.846747	0.133437	1.25353	0.675491	1.06142	0.883479	0.21283	1.22897	0.718877	1.08577	0.929285	0.43061	1.2181	0.762899	1.13196	0.87929	0.0959884	1.16829	0.752633	1.02726	0.888565	0.100581	1.15613	0.768567	1.0273	0.998725	0.978356	1.10763	0.901681	1.10621
176	26.46	26.6	21.51	18.67	15.94	sp|Q922S4|PDE2A_MOUSE	cGMP-dependent 3',5'-cyclic phosphodiesterase OS=Mus musculus GN=Pde2a PE=1 SV=3	MOUSE	12			0.762234	0.00712039	1.20191	0.634186	0.916136	0.920965	0.284216	1.17259	0.785413	1.07991	0.996176	0.936549	1.10733	0.899621	1.1031	1.17524	0.0038033	1.10432	1.06422	1.29783	1.13965	0.0202791	1.11275	1.02418	1.26815	1.11108	0.0743464	1.12442	0.988144	1.24932	1.09803	0.238184	1.17748	0.932525	1.29291
177	26.41	28.83	26.95	23.85	20.75	sp|Q8K1M6|DNM1L_MOUSE	Dynamin-1-like protein OS=Mus musculus GN=Dnm1l PE=1 SV=2	MOUSE	14			0.714075	0.000448657	1.17182	0.609373	0.836767	0.781776	0.0079624	1.18626	0.659028	0.927387	0.78051	0.0080042	1.18777	0.657125	0.927063	0.932841	0.233417	1.12767	0.827228	1.05194	0.79594	0.0120148	1.185	0.671677	0.943192	0.910334	0.187613	1.15656	0.787101	1.05286	0.861641	0.0369338	1.14858	0.750181	0.989662
178	26.36	27.76	24.83	19.4	15.94	sp|Q4KMM3|OXR1_MOUSE	Oxidation resistance protein 1 OS=Mus musculus GN=Oxr1 PE=2 SV=3	MOUSE	13			0.429421	0.00169037	1.59713	0.268871	0.685841	0.460992	0.000165945	1.38624	0.332549	0.639046	0.607495	2.59279e-05	1.1852	0.512565	0.720006	0.742365	2.33507e-05	1.10867	0.669602	0.823035	0.746959	0.0035237	1.19568	0.624715	0.893123	0.910319	0.227832	1.17327	0.775878	1.06805	0.933371	0.220102	1.12212	0.831794	1.04735
179	26.21	27.09	47.85	36.28	28.8	sp|Q61644|PACN1_MOUSE	Protein kinase C and casein kinase substrate in neurons protein 1 OS=Mus musculus GN=Pacsin1 PE=1 SV=1	MOUSE	14			0.321693	3.59588e-05	1.49119	0.215729	0.479703	0.394605	1.7821e-06	1.27881	0.308572	0.504625	0.553794	5.75184e-06	1.19691	0.462687	0.662841	0.738001	0.000325269	1.14787	0.642928	0.847132	0.702456	0.00021953	1.16592	0.602492	0.819007	0.875572	0.00657457	1.09292	0.80113	0.956932	0.940784	0.144001	1.08828	0.864467	1.02384
180	26.2	26.33	49.52	43.03	41.35	sp|P31324|KAP3_MOUSE	cAMP-dependent protein kinase type II-beta regulatory subunit OS=Mus musculus GN=Prkar2b PE=1 SV=3	MOUSE	19			1.32043	0.00988024	1.21291	1.08865	1.60155	1.29805	0.00183611	1.14509	1.13358	1.48638	1.27099	0.000591446	1.11074	1.14427	1.41174	1.23714	0.0122013	1.16648	1.06058	1.4431	1.21402	0.00509194	1.12668	1.07752	1.36782	0.975877	0.713616	1.15698	0.843469	1.12907	1.00513	0.915183	1.11148	0.904317	1.11718
181	26.11	26.51	25.37	17.29	13.68	sp|Q9Z218|DPP6_MOUSE	Dipeptidyl aminopeptidase-like protein 6 OS=Mus musculus GN=Dpp6 PE=1 SV=1	MOUSE	12			0.626941	0.000322441	1.21452	0.516204	0.761433	0.772168	0.00192124	1.15093	0.670906	0.888714	0.818443	0.0133813	1.1626	0.703979	0.951518	0.91406	0.100708	1.11641	0.81875	1.02046	0.901129	0.0402838	1.10371	0.816451	0.994588	0.920375	0.179697	1.1353	0.810692	1.0449	1.02743	0.527822	1.09492	0.93836	1.12495
182	26	28.41	47.8	43.73	42.03	sp|Q60930|VDAC2_MOUSE	Voltage-dependent anion-selective channel protein 2 OS=Mus musculus GN=Vdac2 PE=1 SV=2	MOUSE	19			0.698213	0.0108407	1.28914	0.541613	0.900093	0.729609	0.0127134	1.25859	0.579701	0.918282	0.890144	0.411365	1.35741	0.655766	1.20829	0.814457	0.0534198	1.2324	0.660873	1.00373	1.10026	0.512752	1.37321	0.801229	1.51088	1.08481	0.522933	1.3192	0.82232	1.43107	1.06033	0.299328	1.12786	0.940129	1.19591
183	25.88	26.6	45.19	38.48	37.36	sp|P50396|GDIA_MOUSE	Rab GDP dissociation inhibitor alpha OS=Mus musculus GN=Gdi1 PE=1 SV=3	MOUSE	18			0.900627	0.175263	1.17619	0.765714	1.05931	0.906362	0.079269	1.1194	0.809688	1.01458	0.976547	0.682505	1.13766	0.858385	1.11098	0.977946	0.65966	1.11904	0.873916	1.09436	0.95028	0.33331	1.121	0.847709	1.06526	0.978021	0.658373	1.1181	0.874721	1.09352	1.01653	0.743975	1.11828	0.909011	1.13676
184	25.79	25.91	35.26	34.01	31.23	sp|P97300|NPTN_MOUSE	Neuroplastin OS=Mus musculus GN=Nptn PE=1 SV=3	MOUSE	18			0.448555	0.00288611	1.54855	0.289661	0.69461	0.599798	0.00089639	1.25833	0.476662	0.754745	0.82868	0.0121918	1.14393	0.724413	0.947954	0.948174	0.490235	1.18497	0.800164	1.12356	0.847784	0.12197	1.24629	0.680247	1.05658	0.826621	0.0111202	1.14305	0.723171	0.94487	1.12765	0.25895	1.25606	0.897766	1.4164
185	25.69	26.18	42.62	35.25	28.96	sp|Q9D6R2|IDH3A_MOUSE	Isocitrate dehydrogenase [NAD] subunit alpha, mitochondrial OS=Mus musculus GN=Idh3a PE=1 SV=1	MOUSE	20			0.859171	0.0351475	1.14927	0.747583	0.987415	1.11765	0.0780324	1.13405	0.985538	1.26748	1.13571	0.0909143	1.16283	0.976676	1.32064	1.14221	0.0565785	1.14723	0.995631	1.31038	1.36142	0.00104971	1.16964	1.16396	1.59237	1.35013	0.00132359	1.1703	1.15366	1.58005	1.02555	0.615766	1.1135	0.921012	1.14195
186	25.68	26.49	58.86	52.84	52.84	sp|P17751|TPIS_MOUSE	Triosephosphate isomerase OS=Mus musculus GN=Tpi1 PE=1 SV=4	MOUSE	18			0.408235	2.49251e-05	1.2932	0.315679	0.527929	0.509074	4.57553e-05	1.23278	0.412948	0.627576	0.669699	0.000224015	1.16561	0.574549	0.780607	0.854254	0.0239555	1.14046	0.749042	0.974244	0.850563	0.0423107	1.1675	0.728535	0.993029	1.02499	0.792042	1.22824	0.834522	1.25894	0.972174	0.677027	1.15988	0.838172	1.1276
187	25.58	25.79	33.41	28.45	28.45	sp|Q91YT0|NDUV1_MOUSE	NADH dehydrogenase [ubiquinone] flavoprotein 1, mitochondrial OS=Mus musculus GN=Ndufv1 PE=1 SV=1	MOUSE	16			0.836979	0.123852	1.26616	0.661039	1.05975	0.922908	0.527277	1.31378	0.702481	1.2125	1.09534	0.399559	1.25934	0.869776	1.37941	0.979003	0.840822	1.25779	0.778351	1.23138	1.24725	0.0543223	1.25344	0.995061	1.56335	1.0343	0.734487	1.24042	0.833832	1.28297	1.05385	0.581268	1.22757	0.858488	1.29368
188	25.52	27.72	27.82	18.31	16.77	sp|Q61316|HSP74_MOUSE	Heat shock 70 kDa protein 4 OS=Mus musculus GN=Hspa4 PE=1 SV=1	MOUSE	14			0.883584	0.116468	1.17194	0.753948	1.03551	0.917698	0.218155	1.15359	0.795516	1.05865	0.935274	0.381455	1.17214	0.797918	1.09628	1.00688	0.899549	1.12114	0.898082	1.12885	0.909347	0.107926	1.12602	0.807579	1.02394	1.08704	0.259384	1.16515	0.932961	1.26656	0.95594	0.307749	1.09561	0.872517	1.04734
189	25.26	25.38	80.72	71.08	63.86	sp|P18760|COF1_MOUSE	Cofilin-1 OS=Mus musculus GN=Cfl1 PE=1 SV=3	MOUSE	15			1.55964	0.000186147	1.18017	1.32154	1.84064	1.33523	0.00148089	1.15627	1.15477	1.54388	1.25984	0.00448314	1.14907	1.09641	1.44765	1.17628	0.00680888	1.1109	1.05885	1.30672	1.05905	0.434857	1.17208	0.903564	1.24128	1.09515	0.130636	1.13158	0.967804	1.23925	0.947056	0.271074	1.11064	0.852712	1.05184
190	25.13	26.04	22.12	13.65	11.84	sp|Q9Z1B3|PLCB1_MOUSE	1-phosphatidylinositol 4,5-bisphosphate phosphodiesterase beta-1 OS=Mus musculus GN=Plcb1 PE=2 SV=2	MOUSE	13			0.774314	0.036133	1.26654	0.611364	0.980697	0.815183	0.0105118	1.15843	0.703697	0.94433	0.815066	0.0555932	1.23397	0.660525	1.00577	0.835007	0.0204641	1.15863	0.720688	0.96746	0.86729	0.115953	1.20093	0.722179	1.04156	0.876455	0.155611	1.20882	0.725053	1.05947	0.935298	0.348129	1.16099	0.805605	1.08587
191	25.1	25.96	54.84	47.21	42.23	sp|Q8BLK3|LSAMP_MOUSE	Limbic system-associated membrane protein OS=Mus musculus GN=Lsamp PE=1 SV=1	MOUSE	18			0.837164	0.0886406	1.23299	0.678971	1.03221	0.908266	0.436575	1.29758	0.699969	1.17855	0.975308	0.849934	1.3255	0.735803	1.29277	1.02108	0.853811	1.2731	0.802043	1.29994	0.877246	0.268856	1.27909	0.685836	1.12208	0.843419	0.178224	1.29625	0.650659	1.09329	1.02548	0.791137	1.22438	0.837548	1.25558
192	25.03	25.36	27.16	18.76	15.5	sp|Q61699|HS105_MOUSE	Heat shock protein 105 kDa OS=Mus musculus GN=Hsph1 PE=1 SV=2	MOUSE	14			1.06815	0.387717	1.17664	0.907803	1.25683	1.11068	0.119678	1.14675	0.968541	1.27367	1.07274	0.220367	1.1263	0.95245	1.20823	1.05186	0.413085	1.13976	0.922879	1.19887	0.993044	0.917535	1.15607	0.858983	1.14803	1.06709	0.36647	1.16385	0.916861	1.24193	0.937681	0.388994	1.17106	0.800713	1.09808
193	25.02	25.81	27.18	21.15	19.23	sp|Q8K0T0|RTN1_MOUSE	Reticulon-1 OS=Mus musculus GN=Rtn1 PE=1 SV=1	MOUSE	24			1.05836	0.534807	1.21511	0.870999	1.28602	0.896743	0.3711	1.29336	0.693343	1.15981	0.868376	0.0988425	1.18803	0.730937	1.03166	0.927642	0.490535	1.26083	0.735737	1.1696	0.88139	0.233246	1.24644	0.707124	1.0986	0.996037	0.974326	1.304	0.763834	1.29883	0.962761	0.736251	1.27351	0.755988	1.22609
194	24.97	25.28	28.93	23.35	22.34	sp|P35564|CALX_MOUSE	Calnexin OS=Mus musculus GN=Canx PE=1 SV=1	MOUSE	15			1.45513	0.00057157	1.18359	1.22942	1.72228	1.14693	0.0344167	1.13293	1.01236	1.2994	1.00305	0.953673	1.12048	0.895191	1.1239	0.995857	0.941383	1.1305	0.880901	1.12582	0.827745	0.00233864	1.10972	0.745907	0.918562	0.871806	0.0226289	1.12025	0.778226	0.976639	0.944309	0.385325	1.151	0.820427	1.0869
195	24.88	28.33	19.9	8.273	6.375	sp|P49025|CTRO_MOUSE	Citron Rho-interacting kinase OS=Mus musculus GN=Cit PE=1 SV=3	MOUSE	11			0.657405	0.000137489	1.19267	0.551204	0.784067	0.851407	0.0171606	1.13617	0.749365	0.967344	1.04217	0.591456	1.1741	0.887636	1.22361	1.0006	0.991158	1.12007	0.893336	1.12074	1.13797	0.0686153	1.15098	0.988695	1.30978	0.965619	0.538743	1.12582	0.857705	1.08711	0.955658	0.504987	1.15278	0.829001	1.10167
196	24.64	25.41	19.48	17.53	14.64	sp|P70414|NAC1_MOUSE	Sodium/calcium exchanger 1 OS=Mus musculus GN=Slc8a1 PE=1 SV=1	MOUSE	15			0.995758	0.964244	1.22632	0.811986	1.22112	1.01142	0.91607	1.26382	0.800289	1.27826	1.03294	0.679235	1.18288	0.873242	1.22184	1.0326	0.704894	1.19916	0.861102	1.23825	0.927705	0.447824	1.23347	0.752111	1.14429	0.940928	0.427888	1.1768	0.799564	1.10729	1.11513	0.15124	1.16824	0.954536	1.30274
197	24.63	30.24	69.41	64.31	62.35	sp|P62259|1433E_MOUSE	14-3-3 protein epsilon OS=Mus musculus GN=Ywhae PE=1 SV=1	MOUSE	27			0.974528	0.839397	1.31834	0.739211	1.28475	0.94695	0.551171	1.21763	0.7777	1.15303	0.957286	0.634957	1.21974	0.784827	1.16764	0.999204	0.990238	1.1521	0.86729	1.15118	0.967152	0.66509	1.18157	0.818534	1.14276	1.04364	0.610857	1.19864	0.870688	1.25095	1.02232	0.720874	1.14315	0.894299	1.16866
198	24.52	26.33	18.2	10.41	9.872	sp|Q920I9|WDR7_MOUSE	WD repeat-containing protein 7 OS=Mus musculus GN=Wdr7 PE=1 SV=3	MOUSE	13			0.855707	0.175202	1.26862	0.674518	1.08557	0.961821	0.716393	1.26472	0.760501	1.21643	1.28717	0.00435922	1.16591	1.104	1.50072	1.18355	0.169797	1.29101	0.916765	1.52797	1.31855	0.0243574	1.26187	1.04492	1.66384	1.28902	0.0286921	1.24798	1.03289	1.60867	1.10348	0.610065	1.51703	0.727396	1.67402
199	24.51	25.38	14.86	7.179	5.912	sp|P97445|CAC1A_MOUSE	Voltage-dependent P/Q-type calcium channel subunit alpha-1A OS=Mus musculus GN=Cacna1a PE=1 SV=2	MOUSE	12			0.862811	0.843135	5.04691	0.170958	4.35453	0.910649	0.682677	1.6411	0.554902	1.49446	0.968134	0.835248	1.40214	0.690468	1.35746	1.01233	0.841813	1.1445	0.884522	1.15861	1.0979	0.600774	1.46977	0.746989	1.61366	0.998351	0.981551	1.16775	0.854939	1.16582	1.22831	0.106998	1.29527	0.948304	1.591
200	24.44	25.26	37.89	31.72	29.52	sp|Q9D2G2|ODO2_MOUSE	Dihydrolipoyllysine-residue succinyltransferase component of 2-oxoglutarate dehydrogenase complex, mitochondrial OS=Mus musculus GN=Dlst PE=1 SV=1	MOUSE	15			0.806145	0.00146898	1.11701	0.7217	0.900472	0.939103	0.313851	1.14111	0.822976	1.07162	0.955609	0.399594	1.12185	0.851814	1.07205	0.941692	0.368762	1.15282	0.816862	1.0856	1.17419	0.00761221	1.1134	1.05459	1.30735	1.15435	0.0195202	1.12201	1.02882	1.29519	1.05787	0.270233	1.11337	0.95015	1.1778
201	24.41	24.9	36.21	26.06	23.18	sp|Q925I1|ATAD3_MOUSE	ATPase family AAA domain-containing protein 3 OS=Mus musculus GN=Atad3 PE=1 SV=1	MOUSE	14			1.31335	0.000540289	1.13799	1.1541	1.49458	1.25984	0.00115828	1.12801	1.11687	1.42111	1.35749	2.2568e-05	1.10823	1.22491	1.50441	1.21904	0.000300527	1.09162	1.11672	1.33073	1.34	0.000160801	1.12833	1.18759	1.51196	1.16248	0.00254958	1.09124	1.06528	1.26855	0.9974	0.951636	1.09593	0.910098	1.09308
202	24.37	25.08	28.75	21.67	17.71	sp|Q9QXS6|DREB_MOUSE	Drebrin OS=Mus musculus GN=Dbn1 PE=1 SV=4	MOUSE	13			1.64246	1.04002e-05	1.1542	1.42303	1.89573	1.36263	0.000375413	1.14455	1.19054	1.5596	1.12955	0.0312151	1.11474	1.01328	1.25915	1.12837	0.055083	1.13191	0.996877	1.27722	0.990769	0.867998	1.12747	0.878754	1.11706	0.896425	0.102806	1.14483	0.78302	1.02626	1.0453	0.32865	1.10008	0.950196	1.14991
203	24.17	24.39	26.4	23.82	16.5	sp|P63318|KPCG_MOUSE	Protein kinase C gamma type OS=Mus musculus GN=Prkcg PE=1 SV=1	MOUSE	13			0.83868	0.0628532	1.20578	0.695549	1.01126	1.00771	0.937466	1.23431	0.816413	1.24382	1.06483	0.477198	1.20667	0.88245	1.28489	1.17575	0.0519457	1.17767	0.998375	1.38465	1.04675	0.642936	1.23488	0.84765	1.29261	1.10404	0.227637	1.18588	0.930986	1.30925	0.966556	0.58735	1.14331	0.845399	1.10508
204	23.92	25.26	22.83	14.5	13.25	sp|Q8C419|GP158_MOUSE	Probable G-protein coupled receptor 158 OS=Mus musculus GN=Gpr158 PE=1 SV=2	MOUSE	14			0.521527	2.97174e-05	1.21047	0.430845	0.631294	0.690163	0.00240628	1.22765	0.562182	0.847279	0.777264	0.0371245	1.2636	0.615117	0.982152	0.932101	0.467932	1.22856	0.758694	1.14514	0.83978	0.0769597	1.21816	0.689387	1.02298	0.872826	0.217071	1.25863	0.693471	1.09857	1.03165	0.720348	1.20529	0.855935	1.24345
205	23.74	32.25	16.12	8.976	7.754	sp|P15508|SPTB1_MOUSE	Spectrin beta chain, erythrocytic OS=Mus musculus GN=Sptb PE=1 SV=4	MOUSE	15			0.750568	0.0199123	1.26129	0.595081	0.946681	0.680038	0.00874359	1.30275	0.522003	0.885918	0.81213	0.0106155	1.16076	0.699651	0.942691	0.854079	0.0266657	1.14495	0.745953	0.977879	0.997571	0.979199	1.22215	0.816244	1.21918	0.954313	0.615673	1.22276	0.780461	1.16689	0.99815	0.975407	1.13945	0.875994	1.13734
206	23.63	24.52	34.27	25.52	18.69	sp|D3Z7P3|GLSK_MOUSE	Glutaminase kidney isoform, mitochondrial OS=Mus musculus GN=Gls PE=1 SV=1	MOUSE	15			0.7829	0.00149903	1.13928	0.68719	0.891941	0.962114	0.435136	1.10986	0.866883	1.06781	1.15745	0.0724796	1.17564	0.984529	1.36074	1.15981	0.00467625	1.09772	1.05656	1.27315	1.41342	0.000576628	1.17671	1.20117	1.66319	1.44232	0.000443268	1.18142	1.22084	1.70398	1.03547	0.511782	1.11979	0.924698	1.1595
207	23.59	28.01	11.84	5.533	4.217	sp|A2CG49|KALRN_MOUSE	Kalirin OS=Mus musculus GN=Kalrn PE=1 SV=1	MOUSE	12			0.946764	0.779441	1.55972	0.607008	1.47669	1.09251	0.581134	1.42598	0.766145	1.55789	1.05479	0.603282	1.25532	0.840257	1.32409	1.13254	0.239674	1.2535	0.903501	1.41965	1.18948	0.110124	1.24947	0.951992	1.48623	1.11055	0.264471	1.22324	0.907876	1.35848	1.04968	0.53081	1.18998	0.882098	1.2491
208	23.52	31.23	26.46	20.16	17.45	sp|Q9Z2W9|GRIA3_MOUSE	Glutamate receptor 3 OS=Mus musculus GN=Gria3 PE=1 SV=2	MOUSE	18			0.462046	1.43629e-06	1.22171	0.378195	0.564487	0.603764	3.74841e-05	1.19544	0.505056	0.721763	0.831892	0.0233583	1.167	0.712848	0.970815	0.857435	0.00405045	1.09922	0.780038	0.942511	0.968652	0.728002	1.21523	0.797093	1.17713	0.825126	0.00542781	1.1328	0.728396	0.934702	1.09726	0.133775	1.13356	0.96798	1.24381
209	23.45	24.07	18.54	14.18	12.76	sp|P84309|ADCY5_MOUSE	Adenylate cyclase type 5 OS=Mus musculus GN=Adcy5 PE=1 SV=2	MOUSE	12			0.99474	0.97953	1.61998	0.614045	1.61146	1.12662	0.572087	1.60931	0.700065	1.81308	1.44531	0.0517497	1.45046	0.996454	2.09636	1.56484	0.0241651	1.44721	1.08128	2.26466	1.38853	0.0613803	1.41636	0.980355	1.96666	1.60033	0.0141272	1.41482	1.13111	2.26418	1.26666	0.106857	1.35294	0.936227	1.71371
210	23.37	24.65	43.09	35.5	34.15	sp|Q9Z2Q6|SEPT5_MOUSE	Septin-5 OS=Mus musculus GN=Sept5 PE=1 SV=2	MOUSE	17			0.555003	0.000110875	1.26273	0.439527	0.700817	0.615045	4.46118e-05	1.18569	0.518725	0.729249	0.754886	0.000589286	1.14179	0.661144	0.86192	0.853892	0.0309761	1.15148	0.741557	0.983243	0.83414	0.0097689	1.13751	0.733304	0.948842	0.930996	0.209407	1.12406	0.828244	1.04649	1.05476	0.358442	1.12858	0.934594	1.19038
211	23.17	25.15	27.6	14.04	13.56	sp|Q9Z0H8|CLIP2_MOUSE	CAP-Gly domain-containing linker protein 2 OS=Mus musculus GN=Clip2 PE=1 SV=2	MOUSE	12			1.68842	0.000509181	1.22667	1.37642	2.07113	1.34217	0.00732814	1.20495	1.11389	1.61725	0.971417	0.809621	1.31537	0.73851	1.27778	1.04355	0.514773	1.1583	0.900933	1.20874	0.86467	0.171649	1.25338	0.689872	1.08376	0.946067	0.465501	1.18518	0.798248	1.12126	0.948003	0.340641	1.13148	0.837847	1.07264
212	23.13	23.91	44.71	30.54	18.96	sp|P46660|AINX_MOUSE	Alpha-internexin OS=Mus musculus GN=Ina PE=1 SV=3	MOUSE	10			0.491435	0.00154329	1.3982	0.351476	0.687127	0.511708	0.002725	1.43598	0.356346	0.734805	0.61638	0.000326645	1.20473	0.511633	0.74257	0.713791	0.000121449	1.11882	0.637984	0.798606	0.649168	0.0262204	1.43893	0.451147	0.934105	1.03317	0.560913	1.13206	0.912647	1.1696	1.17573	0.0655422	1.19133	0.986911	1.40068
213	23.08	28.13	17.74	12.36	10.5	sp|Q6R0H7|GNAS1_MOUSE	Guanine nucleotide-binding protein G(s) subunit alpha isoforms XLas OS=Mus musculus GN=Gnas PE=2 SV=1	MOUSE	15			0.945256	0.525314	1.22673	0.770551	1.15957	0.884961	0.161162	1.2058	0.733919	1.06709	0.87132	0.246411	1.30013	0.670182	1.13283	0.856107	0.101847	1.21772	0.703041	1.0425	0.799568	0.0714793	1.2868	0.621361	1.02889	0.833674	0.0916924	1.24849	0.667748	1.04083	0.932262	0.434599	1.22757	0.75944	1.14441
213	0	27.97	39.85	35.53	30.2	sp|P63094|GNAS2_MOUSE	Guanine nucleotide-binding protein G(s) subunit alpha isoforms short OS=Mus musculus GN=Gnas PE=1 SV=1	MOUSE	15
214	23.06	23.19	50.88	49.12	46.46	sp|P50518|VATE1_MOUSE	V-type proton ATPase subunit E 1 OS=Mus musculus GN=Atp6v1e1 PE=1 SV=2	MOUSE	19			0.491504	9.96019e-07	1.18566	0.41454	0.582757	0.659609	9.83065e-05	1.17225	0.562688	0.773225	0.892121	0.114906	1.15758	0.77068	1.0327	0.937985	0.199897	1.10831	0.846321	1.03958	0.952475	0.313493	1.10611	0.861104	1.05354	1.03845	0.544855	1.14102	0.910103	1.18489	0.971701	0.670332	1.15414	0.841926	1.12148
215	23.04	23.62	29.01	20.14	15.87	sp|P26040|EZRI_MOUSE	Ezrin OS=Mus musculus GN=Ezr PE=1 SV=3	MOUSE	11			0.642895	0.0106073	1.33096	0.483032	0.855667	0.692752	0.0289587	1.36962	0.5058	0.948805	0.900485	0.280758	1.24163	0.725245	1.11807	0.898264	0.164645	1.18047	0.760937	1.06037	0.973827	0.740839	1.20603	0.807468	1.17446	0.906178	0.315455	1.25498	0.722067	1.13723	0.909657	0.154451	1.15286	0.789046	1.0487
216	22.93	23.37	40.67	37.05	31.2	sp|P21279|GNAQ_MOUSE	Guanine nucleotide-binding protein G(q) subunit alpha OS=Mus musculus GN=Gnaq PE=1 SV=4	MOUSE	15			1.04335	0.638118	1.26092	0.82745	1.31558	0.929498	0.346392	1.20967	0.768392	1.12438	0.762108	0.0173691	1.21263	0.628474	0.924157	0.892403	0.20665	1.23356	0.723436	1.10083	0.784072	0.0236873	1.20918	0.648435	0.948081	0.779194	0.0227164	1.21201	0.642896	0.944389	0.885635	0.158782	1.21524	0.728772	1.07626
217	22.91	23.13	32.71	23.52	20.87	sp|Q8BMF4|ODP2_MOUSE	Dihydrolipoyllysine-residue acetyltransferase component of pyruvate dehydrogenase complex, mitochondrial OS=Mus musculus GN=Dlat PE=1 SV=2	MOUSE	11			0.734216	0.0398731	1.33847	0.54855	0.982725	0.835903	0.101778	1.24815	0.669715	1.04333	0.908322	0.404108	1.27881	0.710288	1.16157	0.843724	0.00467655	1.1102	0.759977	0.9367	1.0576	0.323826	1.12775	0.937791	1.19271	1.10502	0.0747832	1.11838	0.988055	1.23584	1.04664	0.376406	1.11596	0.937884	1.168
218	22.85	23.31	23.1	16.04	11.18	sp|Q91V92|ACLY_MOUSE	ATP-citrate synthase OS=Mus musculus GN=Acly PE=1 SV=1	MOUSE	10			1.09051	0.312499	1.19322	0.91392	1.30121	0.951741	0.55064	1.18844	0.800833	1.13109	0.867647	0.0103699	1.10882	0.782496	0.962064	0.912523	0.131512	1.13008	0.807486	1.03122	0.899164	0.0651112	1.12054	0.802441	1.00755	1.02861	0.691312	1.16189	0.885286	1.19513	0.886688	0.010728	1.09166	0.812236	0.967965
219	22.79	32.96	39.51	33.92	33.92	sp|P97427|DPYL1_MOUSE	Dihydropyrimidinase-related protein 1 OS=Mus musculus GN=Crmp1 PE=1 SV=1	MOUSE	24			2.37453	0.195947	4.10995	0.577752	9.75918	1.94967	0.40024	5.83094	0.334366	11.3684	1.71221	0.454317	4.8407	0.353712	8.2883	1.70054	0.461968	4.87789	0.348622	8.29505	1.3598	0.683286	5.33678	0.254798	7.25697	1.27544	0.755621	5.70708	0.223484	7.27905	1.16664	0.839257	5.4528	0.213953	6.36146
220	22.75	23.38	19.64	14.43	12.43	sp|Q61548|AP180_MOUSE	Clathrin coat assembly protein AP180 OS=Mus musculus GN=Snap91 PE=1 SV=1	MOUSE	17			0.725056	0.0341799	1.33852	0.541685	0.970501	0.880978	0.345248	1.33347	0.660667	1.17476	0.975945	0.849859	1.32672	0.735605	1.29481	0.996137	0.97318	1.28819	0.773285	1.28321	0.992482	0.942738	1.26001	0.787677	1.25054	0.986332	0.880367	1.22268	0.806698	1.20597	0.991925	0.942758	1.28706	0.770693	1.27666
221	22.63	24.97	34.74	26.1	22.07	sp|P63328|PP2BA_MOUSE	Serine/threonine-protein phosphatase 2B catalytic subunit alpha isoform OS=Mus musculus GN=Ppp3ca PE=1 SV=1	MOUSE	15			0.434258	0.000349098	1.28291	0.338495	0.557112	0.559503	0.00355515	1.33481	0.419165	0.746828	0.729626	0.0073259	1.20455	0.605727	0.878867	0.846573	0.111216	1.24814	0.678267	1.05664	0.850446	0.0877418	1.21732	0.69862	1.03527	0.989291	0.925535	1.32535	0.746441	1.31115	1.04004	0.61239	1.20552	0.862731	1.25378
222	22.61	25.99	27.43	19.45	16.83	sp|Q8JZQ2|AFG32_MOUSE	AFG3-like protein 2 OS=Mus musculus GN=Afg3l2 PE=1 SV=1	MOUSE	13			0.970444	0.711525	1.187	0.817558	1.15192	0.944245	0.59479	1.25515	0.752296	1.18517	1.01934	0.757515	1.14126	0.893171	1.16333	0.965016	0.473144	1.11128	0.868382	1.0724	1.10578	0.0592586	1.1108	0.995483	1.22831	1.00856	0.836902	1.09163	0.923905	1.10097	0.955642	0.300991	1.09638	0.871636	1.04775
223	22.6	23.19	37.53	29.69	29.69	sp|Q9ESW4|AGK_MOUSE	Acylglycerol kinase, mitochondrial OS=Mus musculus GN=Agk PE=1 SV=1	MOUSE	12			1.21892	0.132058	1.31045	0.930152	1.59733	1.16011	0.193554	1.27008	0.913411	1.47343	1.25215	0.0878115	1.30429	0.960022	1.63316	1.12503	0.119094	1.16732	0.963767	1.31327	1.20766	0.143686	1.30535	0.925163	1.57642	1.05117	0.595319	1.22757	0.856306	1.29039	0.964267	0.658933	1.19764	0.805141	1.15484
224	22.55	23.18	24.12	18.87	16.04	sp|Q9JIS5|SV2A_MOUSE	Synaptic vesicle glycoprotein 2A OS=Mus musculus GN=Sv2a PE=1 SV=1	MOUSE	18			0.466435	2.49099e-06	1.19541	0.390189	0.557581	0.614711	1.36899e-05	1.14783	0.535541	0.705586	0.776132	0.00211161	1.14728	0.676498	0.890441	0.874511	0.0171816	1.11042	0.787547	0.971077	0.846149	0.00533583	1.11079	0.761752	0.939896	0.891823	0.0400354	1.1142	0.800413	0.993672	0.937706	0.319463	1.14658	0.817829	1.07516
225	22.54	23.16	42.77	34.34	32.53	sp|P06151|LDHA_MOUSE	L-lactate dehydrogenase A chain OS=Mus musculus GN=Ldha PE=1 SV=3	MOUSE	11			0.82074	0.00175259	1.10975	0.739575	0.910812	0.876392	0.0595234	1.14837	0.763165	1.00642	1.05949	0.276623	1.11838	0.947339	1.18491	1.06862	0.151166	1.09981	0.971641	1.17528	0.976287	0.671082	1.13001	0.863964	1.10321	1.09376	0.0623765	1.09989	0.994424	1.20301	1.01824	0.679779	1.09937	0.926203	1.11942
226	22.53	27.08	70	66.36	64.09	sp|P63011|RAB3A_MOUSE	Ras-related protein Rab-3A OS=Mus musculus GN=Rab3a PE=1 SV=1	MOUSE	26			0.431245	0.0017876	1.47188	0.292989	0.634742	0.558438	0.00101932	1.27141	0.439227	0.710004	0.775433	0.00884289	1.17735	0.658628	0.912952	0.86302	0.182283	1.27719	0.675719	1.10224	0.960388	0.577583	1.18297	0.811847	1.13611	1.00639	0.928982	1.18273	0.850908	1.19029	0.952251	0.489154	1.17649	0.809401	1.12031
227	22.45	23.89	22.64	13.51	9.133	sp|O08788|DCTN1_MOUSE	Dynactin subunit 1 OS=Mus musculus GN=Dctn1 PE=1 SV=3	MOUSE	10			1.21508	0.0836652	1.25184	0.970638	1.52109	1.12708	0.174342	1.19785	0.940921	1.35008	1.04185	0.564897	1.16292	0.895892	1.21159	0.970038	0.479852	1.09453	0.886257	1.06174	1.0571	0.384369	1.14251	0.92524	1.20774	1.19069	0.0373668	1.17658	1.01199	1.40094	1.0481	0.368943	1.1152	0.939837	1.16884
228	22.3	22.67	35.19	24.23	23.27	sp|Q9D0K2|SCOT1_MOUSE	Succinyl-CoA:3-ketoacid coenzyme A transferase 1, mitochondrial OS=Mus musculus GN=Oxct1 PE=1 SV=1	MOUSE	13			2.16075	5.08102e-06	1.21549	1.77768	2.62636	2.81528	7.3437e-07	1.23627	2.27724	3.48044	2.51718	2.12022e-05	1.31667	1.91177	3.31431	2.10808	6.82892e-06	1.21563	1.73414	2.56264	1.90993	4.36091e-05	1.23356	1.5483	2.35602	1.46321	0.000642962	1.18984	1.22976	1.74099	1.00722	0.921817	1.17274	0.858865	1.18121
229	22.22	29.94	56.94	52.43	46.88	sp|O35526|STX1A_MOUSE	Syntaxin-1A OS=Mus musculus GN=Stx1a PE=1 SV=3	MOUSE	24			0.477309	0.00176014	1.4646	0.325898	0.699066	0.575105	0.00615019	1.42165	0.404533	0.817599	0.674385	0.0400793	1.44939	0.465288	0.97745	0.772555	0.7518	5.9892	0.128991	4.62699	0.840064	0.239137	1.36713	0.614475	1.14847	0.935674	0.623875	1.34478	0.695781	1.25828	1.07828	0.241701	1.14572	0.941136	1.23541
230	22.22	22.78	57.24	42.76	33.22	sp|P14094|AT1B1_MOUSE	Sodium/potassium-transporting ATPase subunit beta-1 OS=Mus musculus GN=Atp1b1 PE=1 SV=1	MOUSE	33			0.463827	8.3467e-05	1.30935	0.354243	0.607312	0.647287	0.00250955	1.27398	0.508083	0.82463	0.822632	0.065553	1.23417	0.666547	1.01527	0.871295	0.854141	5.08935	0.1712	4.43432	0.893723	0.377311	1.31123	0.681591	1.17188	0.863428	0.252992	1.30959	0.659313	1.13073	1.00704	0.895886	1.12351	0.896331	1.13142
231	22.06	22.13	68.9	63.41	56.1	sp|P17742|PPIA_MOUSE	Peptidyl-prolyl cis-trans isomerase A OS=Mus musculus GN=Ppia PE=1 SV=2	MOUSE	16			1.06384	0.570358	1.26829	0.838801	1.34925	1.06503	0.578139	1.2802	0.831922	1.36345	1.1618	0.189864	1.27026	0.914611	1.47579	1.0488	0.44707	1.14518	0.915835	1.20107	0.967053	0.729391	1.23656	0.782049	1.19582	1.10604	0.311051	1.23664	0.89439	1.36777	0.944715	0.291424	1.12163	0.842266	1.05963
232	22.03	22.25	54.59	52.29	50	sp|P46638|RB11B_MOUSE	Ras-related protein Rab-11B OS=Mus musculus GN=Rab11b PE=1 SV=3	MOUSE	13			1.20891	0.00929817	1.14064	1.05985	1.37894	1.01514	0.757208	1.11113	0.913615	1.12795	0.925419	0.13439	1.11184	0.832332	1.02892	0.961319	0.426164	1.11177	0.864673	1.06877	0.931339	0.260456	1.14209	0.815471	1.06367	0.958717	0.447191	1.12606	0.851393	1.07957	0.994677	0.91434	1.11381	0.893041	1.10788
232	0	20.19	53.24	49.07	46.76	sp|P62492|RB11A_MOUSE	Ras-related protein Rab-11A OS=Mus musculus GN=Rab11a PE=1 SV=3	MOUSE	12
233	22.01	22.38	48.01	39.2	34.09	sp|Q62420|SH3G2_MOUSE	Endophilin-A1 OS=Mus musculus GN=Sh3gl2 PE=1 SV=2	MOUSE	11			0.475364	0.00381095	1.48916	0.319217	0.707891	0.587941	0.010881	1.42961	0.411259	0.840526	0.680183	0.01917	1.33789	0.508401	0.910009	0.800059	0.0230049	1.19717	0.66829	0.957809	0.80267	0.0794553	1.29047	0.621997	1.03582	1.0006	0.995265	1.27048	0.78758	1.27125	0.985196	0.889286	1.28569	0.76628	1.26666
234	21.89	22.04	24.49	18.5	14.01	sp|P51660|DHB4_MOUSE	Peroxisomal multifunctional enzyme type 2 OS=Mus musculus GN=Hsd17b4 PE=1 SV=3	MOUSE	10			1.77492	1.48769e-06	1.13532	1.56337	2.0151	1.39069	0.000691819	1.16432	1.19443	1.61921	1.28423	0.0045437	1.16551	1.10186	1.49679	1.14598	0.185199	1.23783	0.9258	1.41853	1.16262	0.0590067	1.17069	0.993102	1.36107	1.06282	0.559436	1.25208	0.84884	1.33073	1.08013	0.224288	1.14177	0.946017	1.23326
235	21.88	22.65	31.06	27.09	23.57	sp|Q9R111|GUAD_MOUSE	Guanine deaminase OS=Mus musculus GN=Gda PE=1 SV=1	MOUSE	13			0.616521	0.000146584	1.21314	0.508201	0.747928	0.766755	0.00484297	1.18288	0.648211	0.906979	0.914333	0.165306	1.1412	0.801199	1.04344	1.01176	0.814511	1.11207	0.909801	1.12514	0.937932	0.534863	1.24424	0.753818	1.16701	0.983568	0.837873	1.18845	0.827607	1.16892	1.08241	0.526376	1.30272	0.830884	1.41009
236	21.85	22.17	31.17	21.69	17.32	sp|Q8K2B3|SDHA_MOUSE	Succinate dehydrogenase [ubiquinone] flavoprotein subunit, mitochondrial OS=Mus musculus GN=Sdha PE=1 SV=1	MOUSE	11			1.08828	0.176574	1.13699	0.957164	1.23737	1.09033	0.240767	1.16496	0.935938	1.27019	1.2785	0.00119363	1.13534	1.1261	1.45153	1.11981	0.0771285	1.13602	0.985726	1.27213	1.23386	0.00991436	1.16147	1.06233	1.43308	1.04812	0.44011	1.13684	0.92196	1.19154	0.998847	0.985017	1.14003	0.876156	1.13872
237	21.85	22.17	22.06	16.01	13.64	sp|Q8CI94|PYGB_MOUSE	Glycogen phosphorylase, brain form OS=Mus musculus GN=Pygb PE=1 SV=3	MOUSE	12			0.627355	0.000526549	1.21279	0.517285	0.760847	0.69131	0.00480022	1.24666	0.554529	0.861831	0.770446	0.0121856	1.20189	0.641031	0.925989	0.780117	0.0918064	1.35087	0.577493	1.05383	0.850445	0.0433819	1.16865	0.727717	0.993871	1.09603	0.451737	1.30645	0.838942	1.43191	0.988211	0.860382	1.16248	0.850091	1.14877
238	21.84	39.8	19.79	11.63	10.76	sp|G5E8K5|ANK3_MOUSE	Ankyrin-3 OS=Mus musculus GN=Ank3 PE=1 SV=1	MOUSE	20			0.82239	0.0499736	1.21597	0.676324	1	0.798415	0.0189267	1.19367	0.668873	0.953045	0.829604	0.0505145	1.20604	0.687877	1.00053	0.82804	0.0449908	1.2012	0.689346	0.994638	0.814416	0.105443	1.29614	0.628339	1.0556	0.790811	0.0235552	1.21407	0.651374	0.960098	0.924065	0.476299	1.27597	0.724206	1.17908
239	21.83	22.82	47.65	44.3	33.56	sp|Q91VR2|ATPG_MOUSE	ATP synthase subunit gamma, mitochondrial OS=Mus musculus GN=Atp5c1 PE=1 SV=1	MOUSE	16			0.91822	0.353465	1.21389	0.756426	1.11462	0.876757	0.224545	1.25226	0.700141	1.09792	1.10325	0.318241	1.23172	0.895699	1.35889	0.998488	0.977425	1.12196	0.889953	1.12026	1.16393	0.0980661	1.20303	0.9675	1.40025	0.981061	0.701486	1.11289	0.881546	1.09181	0.966577	0.479544	1.10764	0.872645	1.07062
240	21.77	23.01	25.55	20.75	17.94	sp|Q3UHJ0|AAK1_MOUSE	AP2-associated protein kinase 1 OS=Mus musculus GN=Aak1 PE=1 SV=2	MOUSE	11			0.67833	0.0080472	1.30299	0.520596	0.883855	0.866045	0.825285	4.05577	0.213534	3.51248	0.973628	0.727739	1.18093	0.824461	1.14978	1.00155	0.983556	1.17572	0.851862	1.17755	1.06969	0.509983	1.24328	0.860375	1.32993	1.16181	0.125893	1.22153	0.951111	1.41919	1.12771	0.0496318	1.12743	1.00024	1.27142
241	21.72	21.9	38.57	34.86	30.57	sp|Q9Z1S5|SEPT3_MOUSE	Neuronal-specific septin-3 OS=Mus musculus GN=Sept3 PE=1 SV=2	MOUSE	15			0.663546	0.00255215	1.25174	0.530098	0.83059	0.712551	0.0255533	1.33234	0.53481	0.949362	0.767127	0.0198478	1.23638	0.620463	0.948459	0.819507	0.0111127	1.1519	0.711442	0.943988	0.799046	0.0446511	1.24317	0.642746	0.993353	0.913673	0.366051	1.23931	0.737242	1.13233	0.984368	0.888853	1.28132	0.768244	1.26129
242	21.65	27.66	44.5	34.69	29.67	sp|P30275|KCRU_MOUSE	Creatine kinase U-type, mitochondrial OS=Mus musculus GN=Ckmt1 PE=1 SV=1	MOUSE	19			0.456667	5.91858e-05	1.3018	0.350798	0.594487	0.703076	0.00123778	1.19296	0.589355	0.838741	0.964961	0.626748	1.17164	0.823601	1.13058	1.00953	0.8632	1.12694	0.895813	1.13768	1.20882	0.014005	1.15279	1.04861	1.39352	1.07308	0.185295	1.11679	0.960856	1.1984	0.993087	0.89251	1.11796	0.888299	1.11024
243	21.61	21.75	34.62	25	21.63	sp|P14211|CALR_MOUSE	Calreticulin OS=Mus musculus GN=Calr PE=1 SV=1	MOUSE	10			1.89955	4.35202e-08	1.11294	1.70678	2.11409	1.47121	1.55632e-06	1.09592	1.34244	1.61234	1.29258	0.000120247	1.10239	1.17252	1.42492	1.13601	0.0186666	1.10718	1.02604	1.25776	1.05821	0.31381	1.12522	0.940448	1.19072	1.02507	0.647693	1.12303	0.912774	1.15119	1.06232	0.435776	1.17882	0.901174	1.25228
244	21.56	22.35	16.64	12.28	9.209	sp|Q80TR1|LPHN1_MOUSE	Latrophilin-1 OS=Mus musculus GN=Lphn1 PE=1 SV=2	MOUSE	10			1.19891	0.0991959	1.25012	0.959037	1.49877	1.27817	0.0104469	1.1855	1.07817	1.51527	1.23099	0.0285271	1.1978	1.02771	1.47448	1.1488	0.0662677	1.16242	0.98828	1.33539	1.05821	0.636747	1.29936	0.814404	1.375	0.993096	0.915885	1.15519	0.859681	1.14722	1.0585	0.384984	1.15333	0.917775	1.22079
245	21.55	25.61	46.29	43.46	39.58	sp|Q60931|VDAC3_MOUSE	Voltage-dependent anion-selective channel protein 3 OS=Mus musculus GN=Vdac3 PE=1 SV=1	MOUSE	20			1.16329	0.296552	1.36173	0.854274	1.58409	1.10111	0.450113	1.31778	0.835575	1.45102	1.19179	0.245706	1.3766	0.865751	1.64063	1.04985	0.583911	1.21376	0.864955	1.27427	1.34134	0.0255549	1.28228	1.04605	1.71998	1.11892	0.291168	1.2544	0.891995	1.40357	1.10055	0.181524	1.16145	0.947569	1.27823
246	21.44	21.65	25.63	21.93	19.11	sp|Q8K0U4|HS12A_MOUSE	Heat shock 70 kDa protein 12A OS=Mus musculus GN=Hspa12a PE=1 SV=1	MOUSE	11			0.734372	0.00116471	1.16564	0.630015	0.856016	0.769351	0.0263506	1.2516	0.614693	0.962921	0.897865	0.218912	1.2008	0.747724	1.07815	0.956491	0.43138	1.12735	0.848443	1.0783	0.945122	0.441035	1.16815	0.809078	1.10404	0.987179	0.789467	1.10939	0.88984	1.09517	0.972983	0.78849	1.2452	0.781388	1.21156
247	21.43	21.88	29.12	18.36	16.64	sp|Q91WC3|ACSL6_MOUSE	Long-chain-fatty-acid--CoA ligase 6 OS=Mus musculus GN=Acsl6 PE=2 SV=1	MOUSE	11			0.73824	0.0115532	1.24266	0.59408	0.917381	0.791566	0.0260116	1.21983	0.648916	0.965573	0.837183	0.0164003	1.14635	0.730306	0.959701	0.874526	0.168017	1.22418	0.714378	1.07058	0.810495	0.0385889	1.21697	0.665995	0.986349	0.808018	0.0679089	1.26173	0.640407	1.0195	0.929932	0.293386	1.15866	0.802596	1.07747
248	21.41	27.45	23.6	19.52	18.11	sp|Q9WUA3|K6PP_MOUSE	6-phosphofructokinase type C OS=Mus musculus GN=Pfkp PE=1 SV=1	MOUSE	14			0.548414	0.00345796	1.40245	0.391039	0.769123	0.873282	0.32644	1.3484	0.647645	1.17753	0.928366	0.382825	1.20398	0.771082	1.11773	0.907179	0.223208	1.18545	0.765262	1.07542	1	1	1.27479	0.784444	1.27479	1.0716	0.596269	1.3428	0.798035	1.43894	1.00911	0.922472	1.23138	0.819494	1.24259
249	21.25	21.45	24.49	20.19	17.94	sp|Q9QXY6|EHD3_MOUSE	EH domain-containing protein 3 OS=Mus musculus GN=Ehd3 PE=1 SV=2	MOUSE	10			0.531464	0.0024704	1.38356	0.384128	0.735312	0.72058	0.0199076	1.29464	0.556588	0.932889	0.743062	0.0199543	1.26383	0.587943	0.939107	0.842973	0.106052	1.24338	0.677968	1.04814	0.850631	0.254428	1.36096	0.625022	1.15768	0.95225	0.56848	1.21337	0.784796	1.15543	0.976085	0.791378	1.23158	0.792549	1.20212
250	21.23	21.73	14.22	7.803	6.127	sp|Q811P8|RHG32_MOUSE	Rho GTPase-activating protein 32 OS=Mus musculus GN=Arhgap32 PE=1 SV=2	MOUSE	10			0.915089	0.407021	1.25425	0.729592	1.14775	1.00119	0.998737	4.65396	0.215127	4.65953	1.15677	0.220202	1.28159	0.902606	1.48251	1.03405	0.960907	4.34755	0.237846	4.49557	1.21925	0.101203	1.27721	0.954622	1.55724	0.966456	0.782173	1.30348	0.741443	1.25976	1.09599	0.404313	1.2643	0.866872	1.38565
251	21.18	23.16	52.57	50	43.75	sp|P67778|PHB_MOUSE	Prohibitin OS=Mus musculus GN=Phb PE=1 SV=1	MOUSE	14			1.2618	0.00535366	1.15759	1.09002	1.46064	1.20859	0.0186952	1.16252	1.03963	1.40501	1.24518	0.00700848	1.15554	1.07758	1.43885	1.14	0.0581464	1.14624	0.994554	1.30672	1.30303	0.000792982	1.13251	1.15057	1.47569	1.16168	0.0197461	1.12805	1.02981	1.31043	1.04388	0.417687	1.11983	0.932173	1.16897
252	21.17	22.5	24.83	15.74	15.19	sp|Q8R0Y6|AL1L1_MOUSE	Cytosolic 10-formyltetrahydrofolate dehydrogenase OS=Mus musculus GN=Aldh1l1 PE=1 SV=1	MOUSE	11			0.816208	0.105413	1.29251	0.631491	1.05496	0.698742	0.00782545	1.26456	0.552559	0.883599	0.748892	0.00313056	1.16787	0.641247	0.874607	0.797223	0.0959915	1.31925	0.6043	1.05174	0.868952	0.137193	1.21666	0.714212	1.05722	0.862038	0.21178	1.29111	0.66767	1.11299	0.823649	0.0459592	1.20873	0.681415	0.995572
253	21.11	21.24	46.42	38.32	38.32	sp|Q91V61|SFXN3_MOUSE	Sideroflexin-3 OS=Mus musculus GN=Sfxn3 PE=1 SV=1	MOUSE	12			0.886082	0.152481	1.19505	0.741458	1.05892	0.952654	0.583322	1.22081	0.780349	1.16301	1.13181	0.103421	1.16935	0.967893	1.32348	1.09268	0.254981	1.1842	0.922716	1.29395	1.32033	0.00840258	1.19849	1.10166	1.5824	1.14817	0.0691565	1.16459	0.985905	1.33715	1.07727	0.284574	1.16406	0.925442	1.254
254	21.1	21.17	36.87	34.64	30.73	sp|P63085|MK01_MOUSE	Mitogen-activated protein kinase 1 OS=Mus musculus GN=Mapk1 PE=1 SV=3	MOUSE	11			0.772696	0.0586648	1.31223	0.58884	1.01396	0.842984	0.0487312	1.18464	0.711596	0.998631	0.961896	0.581406	1.18477	0.811881	1.13963	1.04257	0.548354	1.18128	0.882573	1.23157	1.02009	0.841801	1.27537	0.799834	1.30099	0.997369	0.981089	1.31243	0.759938	1.30898	0.90579	0.398141	1.31716	0.687683	1.19307
255	21.08	21.37	45.02	31.09	26.62	sp|Q99KJ8|DCTN2_MOUSE	Dynactin subunit 2 OS=Mus musculus GN=Dctn2 PE=1 SV=3	MOUSE	11			0.86761	0.0907701	1.18485	0.732253	1.02799	0.812882	0.0185224	1.17747	0.690363	0.957144	0.85434	0.0592946	1.17944	0.724361	1.00764	0.930006	0.320675	1.16904	0.795531	1.08721	0.826267	0.00257697	1.11031	0.744179	0.917411	0.94583	0.258512	1.1101	0.852026	1.04996	0.89538	0.0458933	1.11405	0.803719	0.997495
256	21.05	21.61	27.47	21.36	21.36	sp|Q9Z140|CPNE6_MOUSE	Copine-6 OS=Mus musculus GN=Cpne6 PE=2 SV=1	MOUSE	14			0.93683	0.82263	1.97751	0.473742	1.85259	1.08293	0.740354	1.75359	0.617554	1.89902	1.00624	0.979195	1.75091	0.574697	1.76183	0.979505	0.93436	1.80414	0.542921	1.76716	0.921888	0.697027	1.62758	0.566418	1.50044	0.956809	0.836213	1.64936	0.580108	1.57813	1.01723	0.937313	1.66471	0.611054	1.69338
257	20.96	21.7	66.51	58.49	56.13	sp|P53994|RAB2A_MOUSE	Ras-related protein Rab-2A OS=Mus musculus GN=Rab2a PE=1 SV=1	MOUSE	13			1.11008	0.180839	1.17686	0.943255	1.30642	0.960547	0.961461	6.24983	0.153692	6.00326	0.931142	0.221854	1.13084	0.823407	1.05297	0.924483	0.157718	1.12217	0.823836	1.03743	0.927289	0.292641	1.16506	0.795913	1.08035	0.945424	0.313228	1.12619	0.839491	1.06472	0.961383	0.455744	1.12108	0.857549	1.07779
258	20.94	20.99	31.51	31.51	31.51	sp|P97792|CXAR_MOUSE	Coxsackievirus and adenovirus receptor homolog OS=Mus musculus GN=Cxadr PE=1 SV=1	MOUSE	13			4.4373	0.0128219	2.89351	1.53354	12.8394	3.0492	0.0525547	3.09954	0.983757	9.45112	2.0951	0.130344	2.77544	0.754872	5.81483	1.6277	0.243588	2.4717	0.658533	4.02319	1.67058	0.185851	2.28732	0.730366	3.82115	1.24036	0.446477	1.8807	0.659522	2.33275	1.2877	0.430798	2.08076	0.618863	2.6794
259	20.84	21.7	25.58	21.36	17.41	sp|Q9QYC0|ADDA_MOUSE	Alpha-adducin OS=Mus musculus GN=Add1 PE=1 SV=2	MOUSE	11			0.821389	0.009232	1.13968	0.720719	0.936122	0.731795	0.000525677	1.13026	0.647459	0.827115	0.690002	0.00316894	1.2209	0.565158	0.842423	0.794281	0.0227801	1.20614	0.658534	0.95801	0.732186	0.00221443	1.16992	0.625845	0.856596	0.841933	0.123784	1.26195	0.667167	1.06248	0.803127	0.00951658	1.15792	0.693596	0.929955
260	20.78	21.18	46.1	41.13	32.62	sp|Q9CQA3|SDHB_MOUSE	Succinate dehydrogenase [ubiquinone] iron-sulfur subunit, mitochondrial OS=Mus musculus GN=Sdhb PE=1 SV=1	MOUSE	12			1.06457	0.383285	1.16699	0.912235	1.24235	1.13161	0.0517991	1.13295	0.998816	1.28206	1.17096	0.0237793	1.14049	1.02671	1.33547	1.07402	0.167573	1.1136	0.964452	1.19602	1.19109	0.00931656	1.12758	1.05632	1.34305	0.962911	0.44987	1.1143	0.864142	1.07297	0.933339	0.18531	1.11494	0.837121	1.04062
261	20.63	21.32	19.41	12.01	9.982	sp|Q9JME5|AP3B2_MOUSE	AP-3 complex subunit beta-2 OS=Mus musculus GN=Ap3b2 PE=1 SV=2	MOUSE	10			0.973953	0.780132	1.23065	0.791412	1.1986	1.02445	0.79984	1.22964	0.833135	1.25971	0.989414	0.904115	1.21157	0.816638	1.19874	1.07169	0.400994	1.19228	0.898856	1.27776	1.0947	0.164353	1.14379	0.957087	1.25211	1.12057	0.127669	1.16496	0.961897	1.30542	1.02594	0.671568	1.13958	0.900286	1.16914
262	20.52	21.25	38.59	27.57	21.1	sp|Q64133|AOFA_MOUSE	Amine oxidase [flavin-containing] A OS=Mus musculus GN=Maoa PE=1 SV=3	MOUSE	10			1.30725	0.00066778	1.13418	1.15259	1.48266	1.25806	0.00286787	1.14162	1.102	1.43623	1.21609	0.00254952	1.11727	1.08844	1.3587	1.15928	0.0925762	1.19316	0.971604	1.3832	1.21082	0.087792	1.25199	0.967115	1.51593	1.13007	0.0864731	1.15369	0.979523	1.30375	1.04162	0.606017	1.18417	0.879619	1.23346
263	20.48	20.68	70.98	57.51	53.89	sp|P84075|HPCA_MOUSE	Neuron-specific calcium-binding protein hippocalcin OS=Mus musculus GN=Hpca PE=1 SV=2	MOUSE	12			0.673011	0.049096	1.48015	0.45469	0.996161	0.725973	0.073343	1.48479	0.48894	1.07792	0.773185	0.316485	2.30676	0.335182	1.78355	0.897445	0.369814	1.50026	0.598194	1.3464	0.946158	0.596959	1.46578	0.645498	1.38686	0.98803	0.995653	4558.26	0.000216756	4503.7	0.869308	0.263075	1.47832	0.588038	1.28511
264	20.46	20.78	38.67	32.67	32.67	sp|Q9CVB6|ARPC2_MOUSE	Actin-related protein 2/3 complex subunit 2 OS=Mus musculus GN=Arpc2 PE=1 SV=3	MOUSE	13			1.24849	0.00463019	1.14603	1.0894	1.43081	1.17069	0.0338334	1.1536	1.01481	1.35052	1.114	0.127276	1.15561	0.963992	1.28735	1.10811	0.0678343	1.11821	0.99097	1.23909	1.05122	0.496277	1.17072	0.897924	1.23068	1.03468	0.547265	1.12968	0.915908	1.16885	1.07013	0.214937	1.12081	0.954783	1.19941
265	20.38	21	18.1	12.01	9.174	sp|O54774|AP3D1_MOUSE	AP-3 complex subunit delta-1 OS=Mus musculus GN=Ap3d1 PE=1 SV=1	MOUSE	9			0.892132	0.197033	1.20202	0.742197	1.07236	0.910731	0.306524	1.21329	0.75063	1.10498	0.967629	0.663328	1.17757	0.821714	1.13945	0.979492	0.742338	1.14635	0.854447	1.12284	1.0305	0.676049	1.16826	0.882077	1.20389	1.0163	0.807021	1.15443	0.880348	1.17325	0.928278	0.332652	1.17689	0.788754	1.09248
266	20.36	20.99	35.81	31.3	26.79	sp|Q9DC69|NDUA9_MOUSE	NADH dehydrogenase [ubiquinone] 1 alpha subcomplex subunit 9, mitochondrial OS=Mus musculus GN=Ndufa9 PE=1 SV=2	MOUSE	13			0.833853	0.015812	1.14976	0.725239	0.958733	0.897147	0.105825	1.14572	0.783044	1.02788	1.05255	0.379811	1.13224	0.929619	1.19175	0.972367	0.679352	1.15796	0.839721	1.12597	1.16336	0.0455269	1.15901	1.00375	1.34835	0.99124	0.917326	1.20218	0.824538	1.19165	1.03856	0.726252	1.26376	0.821801	1.3125
267	20.17	21.03	39.24	36.63	33.43	sp|Q99PJ0|NTRI_MOUSE	Neurotrimin OS=Mus musculus GN=Ntm PE=2 SV=2	MOUSE	20			0.785379	0.0020637	1.13942	0.68928	0.894874	0.930744	0.335005	1.17102	0.794814	1.08992	1.00341	0.95351	1.13519	0.88391	1.13906	1.09351	0.096742	1.1148	0.980906	1.21904	0.960388	0.43897	1.1182	0.858871	1.07391	0.92223	0.127991	1.11482	0.827246	1.02812	1.10508	0.0752545	1.11869	0.987838	1.23624
268	20.16	25.59	24.49	17.81	14.68	sp|O70318|E41L2_MOUSE	Band 4.1-like protein 2 OS=Mus musculus GN=Epb41l2 PE=1 SV=2	MOUSE	12			0.477593	5.67952e-07	1.18303	0.403703	0.565008	0.542285	1.16114e-08	1.10282	0.491725	0.598043	0.677029	1.66796e-05	1.12592	0.601315	0.762277	0.6952	9.8428e-05	1.14898	0.605061	0.798768	0.751527	0.000195148	1.12516	0.667931	0.845586	0.879399	0.0120846	1.09949	0.799826	0.966887	0.94816	0.23953	1.09826	0.863333	1.04132
269	20.15	20.88	35.83	25.06	22.72	sp|Q5DTY9|KCD16_MOUSE	BTB/POZ domain-containing protein KCTD16 OS=Mus musculus GN=Kctd16 PE=1 SV=2	MOUSE	13			0.59935	0.000173802	1.21746	0.492296	0.729683	0.750069	0.00131805	1.15243	0.650857	0.864405	0.910159	0.171557	1.15304	0.789357	1.04945	0.962461	0.496939	1.12855	0.852833	1.08618	1.01833	0.776454	1.14878	0.886444	1.16983	0.936393	0.260136	1.1305	0.828297	1.05859	1.08424	0.119014	1.11148	0.975493	1.20512
270	20.11	25.35	50.42	43.1	38.31	sp|O70443|GNAZ_MOUSE	Guanine nucleotide-binding protein G(z) subunit alpha OS=Mus musculus GN=Gnaz PE=2 SV=4	MOUSE	15			0.606588	0.000885566	1.25144	0.484712	0.759107	0.661723	0.00644623	1.29758	0.509967	0.858638	0.75269	0.00678519	1.1984	0.628077	0.902027	0.820604	0.038522	1.20244	0.682449	0.986728	0.790801	0.00727963	1.16364	0.679593	0.920206	0.791321	0.0101902	1.17523	0.673333	0.929984	0.989451	0.881736	1.1726	0.843807	1.16023
271	20.11	24.22	24.49	20.41	20.41	sp|O08539|BIN1_MOUSE	Myc box-dependent-interacting protein 1 OS=Mus musculus GN=Bin1 PE=1 SV=1	MOUSE	14			0.597066	0.00114753	1.28289	0.465407	0.76597	0.689449	0.00296278	1.23196	0.559637	0.849372	0.80007	0.00356742	1.13776	0.7032	0.910284	0.800532	0.00115996	1.11365	0.718837	0.89151	0.808481	0.00624136	1.14518	0.705984	0.925857	0.950756	0.364111	1.12693	0.843667	1.07144	0.976054	0.716957	1.15781	0.843018	1.13009
272	20.09	21.4	31.83	24.36	19.06	sp|P09103|PDIA1_MOUSE	Protein disulfide-isomerase OS=Mus musculus GN=P4hb PE=1 SV=2	MOUSE	10			2.06126	0.152203	2.8147	0.732322	5.80184	1.48447	0.461409	3.12471	0.475076	4.63853	1.2266	0.718751	3.3755	0.363382	4.14039	1.1662	0.728061	2.60611	0.447485	3.03924	1.01431	0.981054	3.62502	0.279809	3.67691	1.01237	0.984073	3.7618	0.269119	3.80834	0.947176	0.941944	5.04904	0.187595	4.78233
273	20	20.43	23.97	17.82	12.2	sp|O70589|CSKP_MOUSE	Peripheral plasma membrane protein CASK OS=Mus musculus GN=Cask PE=1 SV=2	MOUSE	11			1.11096	0.858707	3.56381	0.311734	3.95925	1.1114	0.867953	3.97287	0.279747	4.41544	1.10578	0.869945	3.74546	0.295232	4.14166	1.1057	0.865738	3.58885	0.308094	3.9682	1.1133	0.859483	3.68219	0.302348	4.09939	1.13269	0.837992	3.70567	0.305665	4.19737	1.05228	0.936642	4.02685	0.261317	4.23738
274	20	20.14	57.03	53.13	53.13	sp|P19536|COX5B_MOUSE	Cytochrome c oxidase subunit 5B, mitochondrial OS=Mus musculus GN=Cox5b PE=1 SV=1	MOUSE	19			0.978106	0.914289	1.70962	0.572118	1.67219	1.06104	0.772347	1.70111	0.62373	1.80494	1.18062	0.392518	1.6183	0.729548	1.9106	0.900524	0.342696	1.31055	0.687137	1.18018	1.32913	0.235478	1.76151	0.754537	2.34128	1.05669	0.746919	1.55681	0.678749	1.64506	0.973412	0.73391	1.22779	0.792817	1.19514
275	19.93	23.02	21.68	16.91	13.59	sp|Q9ES97|RTN3_MOUSE	Reticulon-3 OS=Mus musculus GN=Rtn3 PE=1 SV=2	MOUSE	12			0.707008	0.0317354	1.36182	0.519163	0.962819	0.904992	0.315062	1.23403	0.733365	1.11678	0.96748	0.763516	1.269	0.762396	1.22773	0.968153	0.69612	1.19646	0.809184	1.15835	0.918553	0.451892	1.27354	0.721258	1.16982	0.987741	0.880183	1.19449	0.826911	1.17985	0.97907	0.786916	1.18497	0.82624	1.16017
276	19.85	20	76.06	65.26	57.28	sp|Q9DB20|ATPO_MOUSE	ATP synthase subunit O, mitochondrial OS=Mus musculus GN=Atp5o PE=1 SV=1	MOUSE	20			0.983244	0.823757	1.179	0.833964	1.15924	1.0805	0.390355	1.21181	0.89164	1.30936	1.16825	0.136394	1.23853	0.943254	1.44691	1.01549	0.779696	1.12655	0.901412	1.144	1.31345	0.0162754	1.23448	1.06398	1.62143	1.08149	0.405847	1.22278	0.884452	1.32242	1.02613	0.762003	1.20282	0.853106	1.23426
277	19.81	21.37	26.38	22.65	13.86	sp|P68404|KPCB_MOUSE	Protein kinase C beta type OS=Mus musculus GN=Prkcb PE=1 SV=4	MOUSE	10			0.816954	0.0207234	1.17616	0.694595	0.960869	0.833394	0.121337	1.27445	0.653925	1.06212	0.90104	0.111383	1.14374	0.787798	1.03056	0.939292	0.383827	1.16971	0.803014	1.0987	0.973935	0.60208	1.11875	0.87056	1.08959	1.021	0.815513	1.21981	0.837009	1.24542	1.01728	0.768535	1.13857	0.893473	1.15825
278	19.77	29.33	28.89	21.17	18.19	sp|P23818|GRIA1_MOUSE	Glutamate receptor 1 OS=Mus musculus GN=Gria1 PE=1 SV=1	MOUSE	16			1.02773	0.616631	1.12396	0.914385	1.15512	1.09086	0.212313	1.15552	0.944038	1.26051	1.13269	0.0871373	1.15722	0.978796	1.31077	1.10854	0.166047	1.1661	0.950635	1.29266	1.13954	0.0733549	1.15634	0.985476	1.3177	1.04297	0.421135	1.11822	0.932707	1.16626	1.18041	0.0325797	1.16109	1.01664	1.37056
279	19.76	20.53	21.74	16	14.24	sp|P15116|CADH2_MOUSE	Cadherin-2 OS=Mus musculus GN=Cdh2 PE=1 SV=2	MOUSE	11			0.949794	0.671553	1.32697	0.71576	1.26035	0.897865	0.474882	1.41329	0.6353	1.26895	0.986039	0.929693	1.47649	0.667826	1.45588	0.999431	0.99507	1.24165	0.804922	1.24094	0.95613	0.742036	1.37494	0.695396	1.31462	0.890962	0.501602	1.50693	0.591242	1.34262	0.99981	0.998169	1.21581	0.822341	1.21558
280	19.67	20.2	30.47	23.36	21.17	sp|P42932|TCPQ_MOUSE	T-complex protein 1 subunit theta OS=Mus musculus GN=Cct8 PE=1 SV=3	MOUSE	11			1.66859	0.0020189	1.31742	1.26656	2.19823	1.2892	0.0289917	1.24878	1.03236	1.60993	1.0836	0.380729	1.2154	0.891557	1.31701	0.986698	0.838845	1.15365	0.855284	1.1383	0.96819	0.715566	1.21181	0.79896	1.17327	1.04143	0.641117	1.20973	0.860881	1.25984	1.0709	0.921009	4.48528	0.23876	4.8033
281	19.65	20.69	23.33	20.07	16.98	sp|Q61490|CD166_MOUSE	CD166 antigen OS=Mus musculus GN=Alcam PE=1 SV=3	MOUSE	11			0.943699	0.468086	1.1956	0.789309	1.12829	0.925524	0.287814	1.17249	0.789366	1.08517	0.939519	0.399512	1.17879	0.797021	1.10749	0.943024	0.406814	1.17025	0.805828	1.10358	0.96907	0.66894	1.18121	0.820408	1.14467	0.942897	0.306079	1.13423	0.831309	1.06946	0.965273	0.520124	1.13141	0.853158	1.09212
282	19.62	21.16	43.24	39.41	33.24	sp|P62874|GBB1_MOUSE	Guanine nucleotide-binding protein G(I)/G(S)/G(T) subunit beta-1 OS=Mus musculus GN=Gnb1 PE=1 SV=3	MOUSE	19			0.7457	0.00960436	1.20348	0.61962	0.897434	0.722623	0.0504896	1.38533	0.521625	1.00107	0.771447	0.0926033	1.37913	0.559372	1.06393	0.847395	0.118263	1.25353	0.676005	1.06224	0.789828	0.0650295	1.29358	0.610576	1.0217	0.816457	0.115016	1.31465	0.621044	1.07336	0.964076	0.706917	1.26644	0.761248	1.22095
283	19.57	20.15	26.69	16.94	13.82	sp|Q9Z2I0|LETM1_MOUSE	LETM1 and EF-hand domain-containing protein 1, mitochondrial OS=Mus musculus GN=Letm1 PE=2 SV=1	MOUSE	11			0.946758	0.597121	1.25767	0.75279	1.1907	0.963382	0.673256	1.22208	0.788313	1.17733	1.06491	0.521895	1.24178	0.857566	1.32239	0.957436	0.6147	1.21571	0.787556	1.16396	1.15773	0.137108	1.22681	0.943685	1.42031	1.06571	0.324513	1.15005	0.926666	1.22561	1.01212	0.835012	1.13776	0.88957	1.15154
284	19.52	19.88	41.5	38.16	36.49	sp|Q9D051|ODPB_MOUSE	Pyruvate dehydrogenase E1 component subunit beta, mitochondrial OS=Mus musculus GN=Pdhb PE=1 SV=1	MOUSE	18			0.671462	0.000327789	1.16578	0.575977	0.782776	0.859857	0.206719	1.29258	0.665226	1.11143	0.882544	0.355409	1.34146	0.657895	1.1839	0.907767	0.26871	1.20653	0.752375	1.09525	1.0539	0.633423	1.27659	0.825557	1.34539	1.0948	0.626	1.51007	0.725	1.65323	0.988121	0.888657	1.21005	0.816596	1.19568
285	19.44	20.22	20.19	11.37	11.37	sp|Q9ES28|ARHG7_MOUSE	Rho guanine nucleotide exchange factor 7 OS=Mus musculus GN=Arhgef7 PE=1 SV=2	MOUSE	10			1.24109	0.00832453	1.15627	1.07336	1.43502	1.14118	0.118729	1.18915	0.95966	1.35704	1.15251	0.0662612	1.16612	0.988334	1.34397	1.01751	0.805198	1.16723	0.871738	1.18767	1.13265	0.08143	1.15446	0.981108	1.30759	1.00379	0.952671	1.15029	0.87264	1.15464	0.955303	0.509893	1.16269	0.82163	1.11072
286	19.38	20.58	25.47	19.69	16.47	sp|Q76MZ3|2AAA_MOUSE	Serine/threonine-protein phosphatase 2A 65 kDa regulatory subunit A alpha isoform OS=Mus musculus GN=Ppp2r1a PE=1 SV=3	MOUSE	11			1.08705	0.276326	1.17396	0.925969	1.27615	1.02966	0.741591	1.21176	0.849725	1.2477	1.05494	0.585001	1.23277	0.855752	1.3005	0.999945	0.999107	1.1263	0.88781	1.12624	0.981711	0.746063	1.13013	0.86867	1.10946	1.04306	0.696373	1.26343	0.825576	1.31783	0.993243	0.890692	1.11311	0.892312	1.10559
287	19.25	19.82	29.87	21.58	20.62	sp|Q8R0S4|CACB4_MOUSE	Voltage-dependent L-type calcium channel subunit beta-4 OS=Mus musculus GN=Cacnb4 PE=1 SV=2	MOUSE	10			0.544446	0.0123219	1.47628	0.368795	0.803756	0.689691	0.232587	2.08293	0.331115	1.43658	0.920832	0.592462	1.48311	0.620881	1.36569	0.874367	0.521181	1.70001	0.51433	1.48643	0.991937	0.9602	1.52694	0.649625	1.51463	0.915889	0.589224	1.51599	0.604152	1.38848	1.00366	0.982906	1.5596	0.643535	1.5653
288	19.04	21.47	15.46	11.64	9.061	sp|Q3UVX5|GRM5_MOUSE	Metabotropic glutamate receptor 5 OS=Mus musculus GN=Grm5 PE=1 SV=2	MOUSE	11			1.08048	0.464281	1.26147	0.856525	1.363	0.984495	0.855579	1.21131	0.812753	1.19253	0.934587	0.448768	1.21638	0.768337	1.13681	0.934811	0.533264	1.26969	0.736254	1.18691	0.896139	0.378427	1.31156	0.683261	1.17534	0.898949	0.298637	1.24734	0.720694	1.12129	0.906628	0.327402	1.24198	0.729988	1.12601
289	18.94	20.19	21.17	13.88	12.2	sp|Q69ZK9|NLGN2_MOUSE	Neuroligin-2 OS=Mus musculus GN=Nlgn2 PE=1 SV=2	MOUSE	11			0.790757	0.110663	1.36588	0.578937	1.08008	0.815281	0.0974157	1.29426	0.62992	1.05519	0.874967	0.182305	1.24837	0.700885	1.09229	0.863722	0.203102	1.29344	0.667772	1.11717	0.903952	0.432963	1.35609	0.666588	1.22584	0.793952	0.0148462	1.17681	0.674666	0.934329	1.00031	0.997099	1.23413	0.810538	1.23452
290	18.89	19.34	28.12	21.04	13.97	sp|P39688|FYN_MOUSE	Tyrosine-protein kinase Fyn OS=Mus musculus GN=Fyn PE=1 SV=4	MOUSE	9			1.56364	0.00222413	1.23928	1.26173	1.93779	1.47602	0.000745053	1.16324	1.26889	1.71696	1.24944	0.00738896	1.14723	1.08909	1.4334	1.21372	0.118347	1.29716	0.935673	1.57439	1.13235	0.0702272	1.14835	0.986062	1.30033	1.04393	0.491737	1.15456	0.904181	1.20529	1.00814	0.913887	1.19242	0.845463	1.20213
291	18.77	19.12	31.16	17.95	16.77	sp|P97807|FUMH_MOUSE	Fumarate hydratase, mitochondrial OS=Mus musculus GN=Fh PE=1 SV=3	MOUSE	10			0.893656	0.0485068	1.11797	0.799357	0.999079	1.00889	0.940476	1.29776	0.777405	1.3093	1.09337	0.160548	1.14114	0.958133	1.24769	1.046	0.538077	1.17228	0.892283	1.22621	1.24723	0.0137538	1.17792	1.05884	1.46913	1.17902	0.0631702	1.19222	0.988924	1.40565	1.07026	0.411105	1.19508	0.895562	1.27905
292	18.75	19.54	16.53	11.89	9.696	sp|Q3UHD9|AGAP2_MOUSE	Arf-GAP with GTPase, ANK repeat and PH domain-containing protein 2 OS=Mus musculus GN=Agap2 PE=2 SV=1	MOUSE	10			1.4467	0.535361	3.60284	0.401544	5.21222	1.35506	0.492826	2.58827	0.523539	3.50727	1.44081	0.515629	3.3091	0.435408	4.76779	1.32123	0.628059	3.42234	0.38606	4.5217	1.23861	0.741119	4.06963	0.304355	5.04068	1.52207	0.35911	2.64767	0.574871	4.02993	1.14922	0.855621	5.25772	0.218578	6.0423
293	18.75	18.92	36.84	33.13	26.63	sp|Q9D6M3|GHC1_MOUSE	Mitochondrial glutamate carrier 1 OS=Mus musculus GN=Slc25a22 PE=1 SV=1	MOUSE	13			1.00247	0.972852	1.20841	0.829579	1.2114	1.16716	0.142984	1.26599	0.921937	1.47762	1.4194	0.00692498	1.20948	1.17356	1.71674	1.28099	0.0222864	1.2089	1.05963	1.54859	1.54793	0.00438751	1.23248	1.25595	1.90778	1.18008	0.0775467	1.21489	0.971346	1.43366	0.992179	0.953542	1.42134	0.698058	1.41023
294	18.69	18.75	53.77	49.75	46.23	sp|P35700|PRDX1_MOUSE	Peroxiredoxin-1 OS=Mus musculus GN=Prdx1 PE=1 SV=1	MOUSE	12			0.817026	0.00327182	1.11927	0.729966	0.91447	0.825372	0.00425442	1.11866	0.737823	0.92331	0.922421	0.137099	1.11931	0.8241	1.03247	0.961711	0.50169	1.13652	0.84619	1.093	0.895769	0.0651253	1.12615	0.795427	1.00877	0.931903	0.188378	1.11974	0.83225	1.04349	1.0009	0.985851	1.11931	0.894205	1.12031
295	18.6	19.47	36.55	34.8	27.78	sp|Q925N0|SFXN5_MOUSE	Sideroflexin-5 OS=Mus musculus GN=Sfxn5 PE=1 SV=2	MOUSE	11			0.693577	0.0135371	1.3104	0.529285	0.908865	0.849485	0.0872783	1.21208	0.700847	1.02965	0.991521	0.931904	1.24507	0.796355	1.23452	1.10734	0.323036	1.24681	0.888138	1.38065	0.875257	0.0583245	1.14916	0.761651	1.00581	0.707789	0.0133934	1.2902	0.548588	0.913191	0.959962	0.578835	1.17411	0.81761	1.1271
296	18.6	18.92	36.68	30.37	24.3	sp|O08917|FLOT1_MOUSE	Flotillin-1 OS=Mus musculus GN=Flot1 PE=1 SV=1	MOUSE	10			0.732667	1.38009e-05	1.0971	0.667824	0.803807	0.819807	0.000598477	1.09641	0.74772	0.898844	0.815945	0.00239181	1.12098	0.727886	0.914658	0.870929	0.0185649	1.11652	0.78004	0.972409	0.846698	0.0060481	1.11414	0.759955	0.943342	0.877378	0.0461879	1.13676	0.771825	0.997365	1.06351	0.232415	1.11319	0.955371	1.18388
297	18.49	19.35	22.97	17.33	14.17	sp|Q8BJI1|S6A17_MOUSE	Sodium-dependent neutral amino acid transporter SLC6A17 OS=Mus musculus GN=Slc6a17 PE=1 SV=1	MOUSE	10			0.601028	0.0373346	1.59629	0.376517	0.959413	0.738487	0.00285643	1.16533	0.633716	0.86058	1.02864	0.856426	1.44181	0.713437	1.48311	1.05358	0.673584	1.3345	0.789491	1.40599	0.979652	0.893454	1.43339	0.68345	1.40423	1.06303	0.640257	1.35534	0.784326	1.44077	1.05339	0.634901	1.2899	0.816646	1.35876
298	18.43	21.8	19.68	9.986	6.609	sp|Q6PB66|LPPRC_MOUSE	Leucine-rich PPR motif-containing protein, mitochondrial OS=Mus musculus GN=Lrpprc PE=1 SV=2	MOUSE	8			1.69598	7.30532e-05	1.20846	1.40342	2.04953	1.66407	9.13067e-05	1.206	1.37983	2.00687	1.36798	0.00216985	1.18935	1.15019	1.62701	1.13358	0.0235826	1.11039	1.02088	1.25872	1.22659	0.0148855	1.16872	1.04951	1.43354	1.15801	0.823681	4.11636	0.281319	4.76678	1.0145	0.742393	1.09855	0.923487	1.11448
299	18.42	19.47	30.46	26.61	16.33	sp|P80318|TCPG_MOUSE	T-complex protein 1 subunit gamma OS=Mus musculus GN=Cct3 PE=1 SV=1	MOUSE	9			1.89095	0.000108154	1.24711	1.51627	2.35821	1.40957	0.00113302	1.17998	1.19457	1.66327	1.10487	0.193002	1.1739	0.941198	1.29701	0.98001	0.741549	1.14371	0.856868	1.12085	1.06569	0.532101	1.24793	0.853962	1.3299	1.07415	0.191981	1.12155	0.957741	1.20472	1.0472	0.478679	1.15158	0.909354	1.20593
300	18.4	18.76	14.61	9.611	7.307	sp|Q8BIZ1|ANS1B_MOUSE	Ankyrin repeat and sterile alpha motif domain-containing protein 1B OS=Mus musculus GN=Anks1b PE=1 SV=3	MOUSE	11			0.486368	8.29226e-05	1.23362	0.394261	0.599994	0.712916	0.00694256	1.23619	0.576706	0.881296	1.03398	0.74083	1.26621	0.816599	1.30923	1.13876	0.228102	1.26196	0.902376	1.43707	1.34557	0.0160108	1.24908	1.07725	1.68072	1.17493	0.0863992	1.21072	0.970437	1.42251	1.30654	0.00483614	1.16874	1.11791	1.527
301	18.35	19.13	16.39	8.197	7.618	sp|Q2PFD7|PSD3_MOUSE	PH and SEC7 domain-containing protein 3 OS=Mus musculus GN=Psd3 PE=1 SV=2	MOUSE	10			0.809125	0.0946902	1.29247	0.626029	1.04577	0.934816	0.637248	1.36184	0.686438	1.27307	0.906596	0.468022	1.33591	0.678636	1.21113	0.913394	0.23517	1.17476	0.777518	1.07302	0.905533	0.415949	1.30114	0.695953	1.17823	0.911245	0.442227	1.29538	0.703458	1.18041	0.979705	0.668961	1.11065	0.882099	1.08811
302	18.32	18.33	56.8	56.8	47.93	sp|P19783|COX41_MOUSE	Cytochrome c oxidase subunit 4 isoform 1, mitochondrial OS=Mus musculus GN=Cox4i1 PE=1 SV=2	MOUSE	17			0.815226	0.00950227	1.14635	0.711151	0.934532	0.837334	0.0363085	1.1765	0.711717	0.985122	1.00029	0.996448	1.15968	0.862554	1.16002	0.950829	0.404855	1.14401	0.83114	1.08775	1.14273	0.246114	1.28312	0.890587	1.46625	0.927942	0.582926	1.35974	0.682441	1.26176	0.920496	0.279464	1.18594	0.776176	1.09165
303	18.28	18.89	18.56	12.68	11.46	sp|Q03137|EPHA4_MOUSE	Ephrin type-A receptor 4 OS=Mus musculus GN=Epha4 PE=1 SV=2	MOUSE	9			1.07478	0.569824	1.33119	0.807381	1.43073	1.10361	0.456399	1.34417	0.821031	1.48344	0.961973	0.698117	1.25462	0.766746	1.20691	1.03277	0.646034	1.17231	0.880976	1.21073	0.879968	0.440649	1.44771	0.607835	1.27394	0.811218	0.0340457	1.20723	0.671966	0.979329	1.00375	0.963842	1.20749	0.831269	1.21202
304	18.27	19.4	27.79	15.86	12.84	sp|Q8BMS1|ECHA_MOUSE	Trifunctional enzyme subunit alpha, mitochondrial OS=Mus musculus GN=Hadha PE=1 SV=1	MOUSE	9			0.915754	0.291896	1.19122	0.768755	1.09086	0.864389	0.0380474	1.14581	0.754388	0.990429	0.892524	0.0241639	1.10054	0.810984	0.982261	0.972272	0.569787	1.11142	0.874802	1.0806	0.844168	0.00747043	1.12079	0.753187	0.946138	0.783636	0.000186967	1.10254	0.710756	0.863988	0.93496	0.15348	1.10136	0.848913	1.02973
305	18.23	18.96	20.72	9.404	7.034	sp|Q9JM52|MINK1_MOUSE	Misshapen-like kinase 1 OS=Mus musculus GN=Mink1 PE=1 SV=3	MOUSE	9			0.774887	0.0391105	1.27062	0.60985	0.984587	0.913136	0.368722	1.23786	0.737674	1.13033	1.06349	0.543436	1.24119	0.856831	1.31999	1.15989	0.0395781	1.15011	1.0085	1.334	1.17271	0.812078	4.22014	0.277883	4.94899	1.18744	0.0590954	1.19679	0.992188	1.42111	1.06657	0.326074	1.14796	0.929092	1.22438
306	18.18	26.44	54.66	53.04	48.99	sp|P61982|1433G_MOUSE	14-3-3 protein gamma OS=Mus musculus GN=Ywhag PE=1 SV=2	MOUSE	26			1.10074	0.187144	1.16797	0.942437	1.28563	1.03431	0.659287	1.18927	0.869701	1.23007	1.01566	0.823139	1.17164	0.866872	1.18999	1.06739	0.313665	1.15268	0.926008	1.23036	0.945997	0.390945	1.15442	0.819458	1.09208	1.01962	0.725187	1.13378	0.89931	1.15602	0.997796	0.96693	1.12911	0.883704	1.12662
307	18.15	19.9	25.42	13.08	8.891	sp|P28738|KIF5C_MOUSE	Kinesin heavy chain isoform 5C OS=Mus musculus GN=Kif5c PE=1 SV=3	MOUSE	10			1.60213	0.589971	8.21656	0.194987	13.164	1.3003	0.765517	8.5302	0.152435	11.0919	1.22245	0.824591	9.12534	0.133962	11.1553	1.02787	0.976385	9.69421	0.106029	9.96435	1.23961	0.825314	10.7459	0.115357	13.3207	1.07406	0.939058	9.82986	0.109265	10.5579	1.09056	0.958502	58.8663	0.0185261	64.1973
308	18.12	18.24	56.5	47.98	43.5	sp|Q9R0P9|UCHL1_MOUSE	Ubiquitin carboxyl-terminal hydrolase isozyme L1 OS=Mus musculus GN=Uchl1 PE=1 SV=1	MOUSE	10			1.07944	0.175957	1.12336	0.960904	1.21259	0.999103	0.989208	1.15349	0.866156	1.15246	1.02029	0.737978	1.13748	0.896967	1.16056	1.00047	0.996372	1.24927	0.800845	1.24986	0.882218	0.054109	1.1365	0.77626	1.00264	1.08197	0.15725	1.12102	0.965163	1.21291	0.880743	0.0690031	1.14879	0.766669	1.01179
309	18.08	18.19	44.29	37.62	37.62	sp|P99029|PRDX5_MOUSE	Peroxiredoxin-5, mitochondrial OS=Mus musculus GN=Prdx5 PE=1 SV=2	MOUSE	10			0.530402	0.00177847	1.37517	0.385699	0.729392	0.672652	0.0877664	1.60048	0.420282	1.07656	0.837241	0.0165342	1.14522	0.731072	0.958827	0.88609	0.0761384	1.14679	0.772667	1.01616	0.985629	0.81231	1.14569	0.860289	1.12923	0.993665	0.930856	1.17782	0.843649	1.17036	0.869954	0.273477	1.31953	0.659289	1.14793
310	18.07	18.41	22.22	14.4	12.89	sp|Q9Z0E0|NCDN_MOUSE	Neurochondrin OS=Mus musculus GN=Ncdn PE=1 SV=1	MOUSE	10			0.813616	0.0051651	1.13771	0.715132	0.925664	0.901286	0.216938	1.1937	0.755035	1.07587	0.962526	0.673201	1.21638	0.791303	1.1708	1.01138	0.893434	1.20406	0.839973	1.21776	0.848796	0.0853164	1.21083	0.701	1.02775	0.944703	0.263468	1.1129	0.848868	1.05136	0.934668	0.324471	1.15634	0.808298	1.08079
311	18.04	18.13	30.42	30.42	27.76	sp|Q9DCT2|NDUS3_MOUSE	NADH dehydrogenase [ubiquinone] iron-sulfur protein 3, mitochondrial OS=Mus musculus GN=Ndufs3 PE=1 SV=2	MOUSE	10			0.758518	0.0028734	1.1668	0.650083	0.88504	0.873668	0.117108	1.19276	0.732478	1.04207	0.958968	0.796129	1.42775	0.671661	1.36917	0.847728	0.00932641	1.12014	0.756802	0.949579	1.0904	0.118156	1.11999	0.973576	1.22124	0.87582	0.0236204	1.11659	0.784368	0.977934	0.927773	0.160272	1.11718	0.830462	1.03649
312	18.01	18.17	27.46	19.91	19.91	sp|Q9D8N0|EF1G_MOUSE	Elongation factor 1-gamma OS=Mus musculus GN=Eef1g PE=1 SV=3	MOUSE	10			1.95913	0.000935304	1.37028	1.42973	2.68456	1.35873	0.0145411	1.25836	1.07976	1.70978	1.18681	0.0698201	1.20724	0.983075	1.43276	1.15199	0.0909183	1.18422	0.972785	1.36422	1.19366	0.122498	1.26483	0.943734	1.50977	1.04454	0.544501	1.16944	0.8932	1.22152	1.1305	0.302667	1.28891	0.877105	1.45711
313	18.01	18.01	44.98	43.04	43.04	sp|P26645|MARCS_MOUSE	Myristoylated alanine-rich C-kinase substrate OS=Mus musculus GN=Marcks PE=1 SV=2	MOUSE	9			2.62144	0.000590641	1.43094	1.83198	3.75112	1.75515	0.00277659	1.32617	1.32347	2.32764	1.59791	0.0103679	1.36603	1.16974	2.1828	1.49279	0.000893377	1.17472	1.27076	1.75362	1.09995	0.289145	1.22203	0.900101	1.34417	1.14699	0.146721	1.22803	0.934007	1.40855	0.981504	0.83746	1.23768	0.793019	1.21479
314	18	18.53	21.94	19.36	18.61	sp|O70161|PI51C_MOUSE	Phosphatidylinositol 4-phosphate 5-kinase type-1 gamma OS=Mus musculus GN=Pip5k1c PE=1 SV=2	MOUSE	9			0.467251	1.86703e-05	1.2155	0.38441	0.567943	0.584449	0.00397459	1.35195	0.4323	0.790148	0.641076	0.000327859	1.18676	0.540189	0.760804	0.824032	0.0119482	1.14556	0.719325	0.94398	0.771238	0.0437267	1.28421	0.600555	0.990431	0.874281	0.872524	6.4887	0.134739	5.67294	0.812096	0.037137	1.21132	0.670421	0.98371
315	18	18.07	47.65	34.23	34.23	sp|P62204|CALM_MOUSE	Calmodulin OS=Mus musculus GN=Calm1 PE=1 SV=2	MOUSE	15			0.572798	0.00267005	1.31972	0.434031	0.755931	0.659143	0.00106308	1.18908	0.554331	0.783773	0.800925	0.0469392	1.2434	0.644142	0.995869	0.838318	0.0845718	1.23253	0.68016	1.03325	0.84687	0.17855	1.30606	0.648413	1.10607	1.07792	0.520747	1.309	0.823468	1.411	0.921617	0.185779	1.14304	0.806288	1.05344
316	17.97	21.15	15.85	9.453	8.619	sp|O88343|S4A4_MOUSE	Electrogenic sodium bicarbonate cotransporter 1 OS=Mus musculus GN=Slc4a4 PE=1 SV=2	MOUSE	10			0.544966	0.00966246	1.52157	0.358161	0.829203	0.58423	0.0121095	1.47453	0.396215	0.861462	0.779432	0.0571206	1.29498	0.601888	1.00935	0.834358	0.0602856	1.21016	0.689462	1.00971	0.794801	0.036625	1.23596	0.643061	0.982345	0.897089	0.200059	1.1944	0.751079	1.07148	0.898099	0.13155	1.15785	0.775661	1.03986
317	17.96	20.23	16.53	12.09	11.33	sp|Q8BJ42|DLGP2_MOUSE	Disks large-associated protein 2 OS=Mus musculus GN=Dlgap2 PE=1 SV=2	MOUSE	10			0.579667	0.00664504	1.38902	0.41732	0.80517	0.789407	0.79013	7.25309	0.108837	5.72564	1.04399	0.665764	1.24783	0.836646	1.30272	1.01769	0.858289	1.24513	0.817333	1.26715	1.25603	0.0422549	1.2433	1.01024	1.56162	0.952765	0.645817	1.26918	0.750693	1.20923	1.13921	0.174617	1.22354	0.931079	1.39387
318	17.92	18.93	37.27	26.29	22.15	sp|Q8BVE3|VATH_MOUSE	V-type proton ATPase subunit H OS=Mus musculus GN=Atp6v1h PE=1 SV=1	MOUSE	11			0.577389	0.00227363	1.32027	0.437325	0.762312	0.688853	0.00979256	1.28503	0.536061	0.885194	0.880859	0.144774	1.20059	0.733691	1.05755	1.0365	0.595169	1.16458	0.890025	1.20709	0.933681	0.501672	1.25751	0.742487	1.17411	0.980974	0.850144	1.26078	0.778068	1.23679	0.986604	0.82949	1.15336	0.855421	1.1379
319	17.88	18.58	18.17	12.5	7.89	sp|P28660|NCKP1_MOUSE	Nck-associated protein 1 OS=Mus musculus GN=Nckap1 PE=1 SV=2	MOUSE	9			0.999521	0.996566	1.26814	0.788181	1.26753	0.954502	0.6838	1.27523	0.748494	1.21721	1.01014	0.912201	1.21551	0.831038	1.22783	0.993316	0.907847	1.13157	0.87782	1.12401	0.991147	0.935858	1.26589	0.782967	1.25468	0.957574	0.58878	1.18538	0.807823	1.13509	0.990305	0.872394	1.13812	0.870122	1.12709
320	17.85	18.09	44.49	39.37	39.37	sp|Q9DBJ1|PGAM1_MOUSE	Phosphoglycerate mutase 1 OS=Mus musculus GN=Pgam1 PE=1 SV=3	MOUSE	12			0.561979	0.0230387	1.58058	0.355552	0.888253	0.665239	0.0770795	1.60311	0.414966	1.06645	0.937775	0.626528	1.37554	0.681751	1.28995	0.901767	0.434521	1.36757	0.659393	1.23323	0.928454	0.496251	1.29725	0.71571	1.20443	1.10209	0.922123	11.375	0.0968875	12.5363	0.955206	0.576963	1.21848	0.783934	1.1639
321	17.69	43.37	66.11	59.73	53.69	sp|P51881|ADT2_MOUSE	ADP/ATP translocase 2 OS=Mus musculus GN=Slc25a5 PE=1 SV=3	MOUSE	46			0.810697	0.063108	1.25155	0.647754	1.01463	0.834959	0.049692	1.19729	0.697372	0.999691	0.986522	0.873269	1.20924	0.815819	1.19294	0.891975	0.0728412	1.1362	0.785054	1.01346	1.13983	0.17649	1.22579	0.929879	1.39719	1.00932	0.914936	1.21416	0.831293	1.22547	0.92023	0.321564	1.19894	0.767538	1.1033
322	17.69	17.71	42.12	33.12	31.19	sp|P08226|APOE_MOUSE	Apolipoprotein E OS=Mus musculus GN=Apoe PE=1 SV=2	MOUSE	9			1.36888	0.0110306	1.2495	1.09554	1.71042	1.17552	0.0982534	1.21938	0.964028	1.43341	1.09562	0.253639	1.18456	0.92491	1.29783	1.00512	0.946238	1.18137	0.850814	1.18742	0.982652	0.8296	1.19562	0.821877	1.17488	1.06141	0.383737	1.15862	0.916098	1.22977	1.02189	0.746647	1.16102	0.880168	1.18643
323	17.56	20.75	37.72	34.73	27.54	sp|P16125|LDHB_MOUSE	L-lactate dehydrogenase B chain OS=Mus musculus GN=Ldhb PE=1 SV=2	MOUSE	11			0.409567	0.000759329	1.47835	0.277043	0.605483	0.476032	9.78054e-05	1.2708	0.374593	0.60494	0.646807	0.000207134	1.16973	0.552956	0.756587	0.777143	0.00153326	1.13156	0.68679	0.879384	0.788596	0.00209813	1.13051	0.697556	0.891517	0.966453	0.548627	1.13389	0.852334	1.09585	0.933836	0.240637	1.13263	0.824482	1.05769
324	17.52	18.41	19.46	14.22	11.54	sp|P56399|UBP5_MOUSE	Ubiquitin carboxyl-terminal hydrolase 5 OS=Mus musculus GN=Usp5 PE=1 SV=1	MOUSE	9			0.807057	0.0386421	1.2219	0.660494	0.986142	0.814503	0.0199499	1.17734	0.691815	0.958947	0.832518	0.0432645	1.19291	0.69789	0.993117	0.921453	0.351223	1.20709	0.763368	1.11228	0.887907	0.142171	1.18197	0.751209	1.04948	0.913604	0.160753	1.14308	0.799249	1.04432	0.902867	0.570635	1.48099	0.609638	1.33714
325	17.52	17.98	20.73	17.07	11.96	sp|P31650|S6A11_MOUSE	Sodium- and chloride-dependent GABA transporter 3 OS=Mus musculus GN=Slc6a11 PE=1 SV=2	MOUSE	8			0.658361	0.00672566	1.29724	0.507511	0.85405	0.644446	0.00135783	1.22466	0.526224	0.789227	0.685061	0.00304163	1.22372	0.559817	0.838326	0.708089	0.00146155	1.17504	0.602608	0.832032	0.686711	0.0013831	1.18997	0.577083	0.817164	0.791518	0.0133094	1.18304	0.669055	0.936397	0.767639	0.00231179	1.14359	0.671252	0.877866
326	17.44	17.55	43.07	35.4	30.66	sp|Q9CR68|UCRI_MOUSE	Cytochrome b-c1 complex subunit Rieske, mitochondrial OS=Mus musculus GN=Uqcrfs1 PE=1 SV=1	MOUSE	10			0.731362	0.00682847	1.22478	0.597139	0.895755	0.806532	0.1044	1.30905	0.616118	1.05579	0.919172	0.424624	1.25603	0.731806	1.15451	0.844769	0.0906572	1.22311	0.690673	1.03325	1.05367	0.524646	1.19562	0.881275	1.25978	0.912939	0.353274	1.23431	0.739637	1.12685	0.957836	0.638652	1.22207	0.783781	1.17054
327	17.42	18.79	20.04	12.46	9.492	sp|P60469|LIPA3_MOUSE	Liprin-alpha-3 OS=Mus musculus GN=Ppfia3 PE=1 SV=1	MOUSE	8			1.07506	0.382289	1.20158	0.894706	1.29178	1.06273	0.38402	1.16762	0.910168	1.24088	1.10982	0.251187	1.21776	0.911362	1.35149	1.00011	0.998684	1.16717	0.856874	1.1673	1.10013	0.103771	1.12832	0.975017	1.24131	1.1284	0.076648	1.14762	0.983258	1.29497	1.01507	0.83362	1.1762	0.863013	1.19393
328	17.41	17.94	19.66	12.2	10.42	sp|Q3UTJ2|SRBS2_MOUSE	Sorbin and SH3 domain-containing protein 2 OS=Mus musculus GN=Sorbs2 PE=1 SV=2	MOUSE	12			0.6387	5.43496e-05	1.16104	0.55011	0.741557	0.819047	0.0751214	1.251	0.654717	1.02462	0.905805	0.340962	1.24664	0.726599	1.12921	0.899234	0.217004	1.19673	0.75141	1.07614	0.924754	0.477815	1.26989	0.728215	1.17434	0.820406	0.759588	4.06439	0.201852	3.33445	1.03311	0.765484	1.26716	0.8153	1.30912
329	17.34	18.38	22.82	18	18	sp|P80315|TCPD_MOUSE	T-complex protein 1 subunit delta OS=Mus musculus GN=Cct4 PE=1 SV=3	MOUSE	10			1.45861	0.0410397	1.43025	1.01983	2.08618	1.12391	0.384845	1.34049	0.83843	1.5066	0.908871	0.426487	1.30085	0.698676	1.1823	0.817551	0.0316638	1.1957	0.683745	0.977542	0.83412	0.0284686	1.16875	0.713685	0.974879	0.992633	0.892436	1.12993	0.878493	1.1216	0.964678	0.726121	1.25677	0.767584	1.21238
330	17.34	17.65	21.96	12.39	12.39	sp|Q11011|PSA_MOUSE	Puromycin-sensitive aminopeptidase OS=Mus musculus GN=Npepps PE=1 SV=2	MOUSE	11			0.935753	0.531179	1.26926	0.737244	1.18771	0.939622	0.490437	1.22435	0.767443	1.15043	0.920192	0.27589	1.18111	0.779093	1.08685	0.935629	0.638089	1.37732	0.679311	1.28866	0.957516	0.4988	1.15483	0.829138	1.10577	0.98265	0.874263	1.28683	0.763619	1.26451	0.983917	0.785908	1.14551	0.858933	1.12709
331	17.32	18.13	37.95	32.67	27.72	sp|Q791V5|MTCH2_MOUSE	Mitochondrial carrier homolog 2 OS=Mus musculus GN=Mtch2 PE=1 SV=1	MOUSE	10			1.05363	0.619165	1.27638	0.825484	1.34483	1.16324	0.486873	1.64804	0.705834	1.91707	1.18185	0.209577	1.33771	0.883486	1.58097	1.12268	0.460432	1.43207	0.783954	1.60775	1.2911	0.164331	1.484	0.87001	1.91599	1.1283	0.372341	1.35859	0.830489	1.5329	0.989484	0.957051	1.58526	0.624176	1.56859
332	17.26	19.52	62.83	50.26	43.98	sp|P62761|VISL1_MOUSE	Visinin-like protein 1 OS=Mus musculus GN=Vsnl1 PE=1 SV=2	MOUSE	15			0.635703	0.0107645	1.32185	0.480921	0.840302	0.733097	0.011085	1.21272	0.604505	0.889043	0.726887	0.0104971	1.21537	0.598081	0.883433	0.850738	0.130316	1.26648	0.671731	1.07745	0.739963	0.0116823	1.2092	0.611944	0.894763	0.744611	0.0134733	1.21406	0.613325	0.904001	0.81584	0.0423234	1.21177	0.673264	0.988609
333	17.21	17.91	46.47	33.01	29.49	sp|Q9CWZ7|SNAG_MOUSE	Gamma-soluble NSF attachment protein OS=Mus musculus GN=Napg PE=1 SV=1	MOUSE	10			0.680645	0.0109063	1.31299	0.518391	0.893684	0.789007	0.0579639	1.27998	0.616419	1.00992	0.836511	0.0501984	1.19565	0.699626	1.00018	0.925317	0.365925	1.20251	0.769489	1.1127	0.985466	0.845258	1.17923	0.835684	1.16209	0.96739	0.693858	1.206	0.802149	1.16667	1.02795	0.612637	1.12626	0.912714	1.15773
334	17.2	17.34	44.51	32.68	30.7	sp|P70441|NHRF1_MOUSE	Na(+)/H(+) exchange regulatory cofactor NHE-RF1 OS=Mus musculus GN=Slc9a3r1 PE=1 SV=3	MOUSE	10			0.528373	0.000560953	1.31955	0.40042	0.697214	0.55016	0.00101348	1.3151	0.41834	0.723517	0.770686	0.0055964	1.17354	0.656718	0.904433	0.78917	0.000974245	1.11805	0.705844	0.882333	0.999981	1	1.18767	0.841967	1.18765	1.04337	0.416721	1.11942	0.932062	1.16796	0.976822	0.773487	1.19582	0.816864	1.1681
335	17.11	17.13	44.2	40.18	40.18	sp|O08709|PRDX6_MOUSE	Peroxiredoxin-6 OS=Mus musculus GN=Prdx6 PE=1 SV=3	MOUSE	9			0.472271	0.00070204	1.36183	0.34679	0.643154	0.517609	0.0017384	1.3735	0.376854	0.710938	0.764511	0.00410399	1.1638	0.656909	0.889737	0.873824	0.101755	1.18462	0.737638	1.03515	0.965419	0.656309	1.19618	0.807082	1.15482	1.16537	0.0866606	1.19927	0.971733	1.3976	1.00138	0.982438	1.1535	0.868119	1.15509
336	16.97	17.09	48.14	40.34	35.93	sp|Q9DB05|SNAA_MOUSE	Alpha-soluble NSF attachment protein OS=Mus musculus GN=Napa PE=1 SV=1	MOUSE	9			0.784916	0.0446887	1.26472	0.620624	0.992699	0.825877	0.105812	1.27384	0.648338	1.05203	0.962631	0.751821	1.30775	0.736098	1.25888	1.05042	0.687939	1.313	0.800016	1.37921	0.907247	0.342027	1.24885	0.726464	1.13302	1.1159	0.422619	1.34883	0.827311	1.50515	0.934594	0.534151	1.27141	0.735086	1.18825
337	16.95	17.2	27.99	14.78	14.78	sp|P29341|PABP1_MOUSE	Polyadenylate-binding protein 1 OS=Mus musculus GN=Pabpc1 PE=1 SV=2	MOUSE	9			1.75473	0.00046237	1.24091	1.41407	2.17746	1.38281	0.0161849	1.27565	1.084	1.76398	1.22213	0.0547454	1.22874	0.994617	1.50168	1.19463	0.130863	1.2787	0.934253	1.52757	1.19052	0.055096	1.19652	0.994983	1.42449	1.13414	0.166855	1.21288	0.935085	1.37557	1.14224	0.127316	1.19943	0.952321	1.37004
338	16.92	18.02	18.59	15.37	14.64	sp|Q8BG39|SV2B_MOUSE	Synaptic vesicle glycoprotein 2B OS=Mus musculus GN=Sv2b PE=1 SV=1	MOUSE	16			0.411161	0.00130714	1.50264	0.273625	0.617829	0.587471	0.00366927	1.34197	0.437767	0.788369	0.849036	0.179337	1.29617	0.655033	1.1005	0.921479	0.439802	1.26637	0.727655	1.16693	1.00664	0.949967	1.27232	0.791187	1.28078	1.06108	0.65133	1.34593	0.788358	1.42814	1.10221	0.405193	1.29676	0.84997	1.42931
339	16.9	17.29	18.79	10.99	10.27	sp|A2AJA9|CI172_MOUSE	Uncharacterized protein C9orf172 homolog OS=Mus musculus GN=Gm996 PE=1 SV=1	MOUSE	8			0.569483	0.00217703	1.35044	0.421702	0.769052	0.738581	0.0183275	1.26924	0.581909	0.937435	0.971444	0.795188	1.27772	0.760296	1.24123	0.936344	0.432178	1.19834	0.781365	1.12206	1.02022	0.817322	1.20968	0.843381	1.23413	0.918906	0.293904	1.18724	0.773984	1.09096	1.08434	0.211677	1.14595	0.946244	1.2426
340	16.84	16.95	29.66	23.22	20.69	sp|Q8BLQ9|CADM2_MOUSE	Cell adhesion molecule 2 OS=Mus musculus GN=Cadm2 PE=1 SV=2	MOUSE	10			0.580928	0.000292977	1.19419	0.48646	0.69374	0.686128	0.0140502	1.31533	0.521641	0.902482	0.787615	0.0323535	1.23624	0.637104	0.973683	0.83265	0.0162234	1.14756	0.725582	0.955518	0.885812	0.230865	1.24426	0.711917	1.10218	0.865941	0.0425704	1.1475	0.754633	0.993667	1.07676	0.240728	1.14619	0.939419	1.23417
341	16.83	17.34	59.73	53.02	46.31	sp|P54227|STMN1_MOUSE	Stathmin OS=Mus musculus GN=Stmn1 PE=1 SV=2	MOUSE	11			2.37652	0.00683735	1.59744	1.48771	3.79634	1.50185	0.17203	1.97321	0.761118	2.96346	1.18528	0.288455	1.47083	0.80586	1.74334	1.00763	0.919942	1.21808	0.827228	1.22738	0.943972	0.963107	25.8496	0.0365179	24.4013	0.923021	0.682277	1.6565	0.557212	1.52898	0.851096	0.432852	1.67162	0.509144	1.42271
342	16.8	22.98	10.79	3.161	1.329	sp|E9Q401|RYR2_MOUSE	Ryanodine receptor 2 OS=Mus musculus GN=Ryr2 PE=1 SV=1	MOUSE	6			0.757541	0.00699626	1.2063	0.627987	0.913821	0.925642	0.346669	1.18468	0.781342	1.09659	0.883851	0.103021	1.16363	0.759563	1.02848	0.966591	0.696443	1.1997	0.805695	1.15962	0.940511	0.488204	1.20191	0.782513	1.13041	0.965166	0.669456	1.19055	0.810692	1.14907	1.0705	0.376379	1.17429	0.911619	1.25708
343	16.52	40.57	37.85	29.14	24.72	sp|P11499|HS90B_MOUSE	Heat shock protein HSP 90-beta OS=Mus musculus GN=Hsp90ab1 PE=1 SV=3	MOUSE	23			1.31719	0.000996347	1.14311	1.15229	1.50569	1.12174	0.236476	1.22536	0.91544	1.37454	0.994352	0.93244	1.15622	0.860006	1.14969	0.938709	0.379097	1.16548	0.805431	1.09404	0.970896	0.565606	1.11712	0.869104	1.08461	0.984263	0.770023	1.12646	0.873764	1.10874	0.867458	0.107994	1.19658	0.724945	1.03799
344	16.49	17.32	10.32	6.636	5.913	sp|Q80ZF8|BAI3_MOUSE	Brain-specific angiogenesis inhibitor 3 OS=Mus musculus GN=Bai3 PE=1 SV=2	MOUSE	8			1.0101	0.993657	19.4254	0.0519987	19.6215	1.06821	0.709546	1.53743	0.694799	1.64229	1.10882	0.48261	1.40191	0.790939	1.55447	1.0343	0.774518	1.31705	0.785317	1.36224	1.20666	0.259234	1.44621	0.834358	1.74509	0.991945	0.942087	1.29859	0.763862	1.28813	1.06114	0.690969	1.4162	0.749287	1.50279
345	16.45	17.38	41.88	28.49	27.07	sp|P68181|KAPCB_MOUSE	cAMP-dependent protein kinase catalytic subunit beta OS=Mus musculus GN=Prkacb PE=1 SV=2	MOUSE	11			1.49063	0.0960739	1.66739	0.89399	2.48547	1.08319	0.572026	1.4346	0.755042	1.55394	1.12458	0.496044	1.54611	0.727363	1.73872	1.1056	0.482985	1.43447	0.770736	1.58595	1.02308	0.784164	1.24148	0.824085	1.27014	1.03883	0.754948	1.37213	0.757097	1.42541	0.983393	0.830318	1.22539	0.802511	1.20505
346	16.42	16.69	44.14	36.55	36.55	sp|Q8BH95|ECHM_MOUSE	Enoyl-CoA hydratase, mitochondrial OS=Mus musculus GN=Echs1 PE=1 SV=1	MOUSE	10			0.989741	0.959465	1.60997	0.614757	1.59345	1.117	0.669994	1.8305	0.610216	2.04467	1.0843	0.756448	1.84043	0.589157	1.99558	1.03991	0.828121	1.52542	0.681722	1.5863	1.15429	0.514206	1.65971	0.695481	1.91579	0.872403	0.413331	1.48217	0.588597	1.29305	1.05271	0.869908	2.08633	0.504574	2.1963
347	16.42	16.64	20.35	13.07	12.31	sp|Q9EQH3|VPS35_MOUSE	Vacuolar protein sorting-associated protein 35 OS=Mus musculus GN=Vps35 PE=1 SV=1	MOUSE	8			1.17269	0.0620182	1.18464	0.989906	1.38922	1.19767	0.0371961	1.18137	1.0138	1.4149	1.18431	0.102039	1.23524	0.958767	1.46291	1.18344	0.0331761	1.16321	1.0174	1.37659	1.10262	0.191057	1.17084	0.941735	1.291	1.08519	0.370053	1.21958	0.889807	1.32347	1.10464	0.0754417	1.11895	0.987214	1.23604
348	16.35	17.25	23.39	17.5	12.52	sp|P56564|EAA1_MOUSE	Excitatory amino acid transporter 1 OS=Mus musculus GN=Slc1a3 PE=1 SV=2	MOUSE	13			0.658249	0.059272	1.55607	0.423019	1.02428	0.649459	0.102306	1.74303	0.372604	1.13202	0.821553	0.249481	1.47397	0.557374	1.21095	1.00372	0.968216	1.25569	0.799333	1.26036	0.848538	0.274517	1.41086	0.601432	1.19717	0.983105	0.889541	1.34963	0.728426	1.32683	1.0254	0.786323	1.25294	0.818401	1.28477
349	16.35	16.49	21.71	18.77	18.07	sp|Q9WTR5|CAD13_MOUSE	Cadherin-13 OS=Mus musculus GN=Cdh13 PE=1 SV=2	MOUSE	10			1.56645	0.0411411	1.52958	1.0241	2.39601	1.60293	0.0211225	1.458	1.09941	2.33708	1.5482	0.00645001	1.30975	1.18206	2.02776	1.42978	0.0124092	1.2815	1.11571	1.83226	1.24754	0.0334424	1.21916	1.02328	1.52095	1.11273	0.170983	1.18011	0.942904	1.31314	1.03027	0.686024	1.18756	0.867551	1.2235
350	16.34	17.24	19.6	13.77	13.15	sp|Q8VD37|SGIP1_MOUSE	SH3-containing GRB2-like protein 3-interacting protein 1 OS=Mus musculus GN=Sgip1 PE=1 SV=1	MOUSE	9			0.745499	0.249185	1.738	0.42894	1.29568	0.825242	0.19263	1.37043	0.602178	1.13094	0.85782	0.170575	1.26809	0.676468	1.08779	0.849939	0.0222101	1.14054	0.745207	0.969391	0.950072	0.506397	1.18886	0.799148	1.1295	0.934219	0.466314	1.23233	0.758089	1.15127	0.965457	0.55537	1.14369	0.84416	1.10418
351	16.29	16.72	51.17	30.86	28.52	sp|Q9CQQ7|AT5F1_MOUSE	ATP synthase F(0) complex subunit B1, mitochondrial OS=Mus musculus GN=Atp5f1 PE=1 SV=1	MOUSE	10			0.920939	0.177555	1.13877	0.808716	1.04873	0.995895	0.942029	1.13777	0.875304	1.1331	1.08897	0.167754	1.13997	0.955264	1.2414	0.988941	0.878924	1.18113	0.837284	1.16807	1.23828	0.00586145	1.13819	1.08794	1.40941	1.07159	0.348185	1.17663	0.910733	1.26087	0.978956	0.709149	1.1382	0.860088	1.11425
352	16.24	16.28	27.51	22.01	19.92	sp|P24270|CATA_MOUSE	Catalase OS=Mus musculus GN=Cat PE=1 SV=4	MOUSE	8			2.53293	2.25916e-05	1.30142	1.94629	3.2964	1.62296	0.00219637	1.29532	1.25294	2.10226	1.14928	0.8651	6.05206	0.189899	6.9555	1.05711	0.593307	1.25474	0.842496	1.32641	0.94498	0.942435	5.60699	0.168536	5.29849	0.966597	0.678514	1.19654	0.807828	1.15657	0.866768	0.0887922	1.18476	0.731597	1.02691
353	16.18	16.32	35.29	29.2	22.69	sp|Q00493|CBPE_MOUSE	Carboxypeptidase E OS=Mus musculus GN=Cpe PE=1 SV=2	MOUSE	10			1.26146	0.0475098	1.25763	1.00305	1.58644	1.23846	0.758425	4.4499	0.278312	5.51102	1.18696	0.0478462	1.1846	1.00199	1.40607	1.12522	0.242373	1.2339	0.911928	1.38841	1.07732	0.318767	1.16996	0.920818	1.26041	1.05719	0.930064	3.90856	0.27048	4.13209	0.896074	0.205164	1.19643	0.748957	1.07209
354	16.16	17.79	34.04	26.86	23.94	sp|P61164|ACTZ_MOUSE	Alpha-centractin OS=Mus musculus GN=Actr1a PE=2 SV=1	MOUSE	9			1.20454	0.195277	1.51848	0.793251	1.82907	1.15599	0.243855	1.46479	0.789184	1.69329	0.874157	0.280744	1.4848	0.588737	1.29795	0.905633	0.460933	1.60196	0.565329	1.45079	0.772932	0.0958354	1.44811	0.53375	1.11929	0.960855	0.984994	3281.73	0.000292789	3153.27	0.855734	0.219731	1.46225	0.585216	1.2513
355	16.11	16.2	44.58	36.55	31.73	sp|Q9WV55|VAPA_MOUSE	Vesicle-associated membrane protein-associated protein A OS=Mus musculus GN=Vapa PE=1 SV=2	MOUSE	10			1.16133	0.354095	1.43978	0.8066	1.67206	1.05239	0.693442	1.3526	0.778054	1.42347	1.05006	0.682802	1.32116	0.794799	1.38729	1.00609	0.930069	1.17618	0.855386	1.18334	1.02919	0.801072	1.30642	0.787791	1.34455	0.980021	0.839841	1.26365	0.775548	1.2384	1.01352	0.817127	1.14567	0.884653	1.16115
356	16.09	16.79	45.86	35.35	27.07	sp|Q9CR62|M2OM_MOUSE	Mitochondrial 2-oxoglutarate/malate carrier protein OS=Mus musculus GN=Slc25a11 PE=1 SV=3	MOUSE	11			0.780989	0.0534336	1.28639	0.607116	1.00466	0.867889	0.307922	1.34996	0.642901	1.17161	0.992836	0.909296	1.15143	0.862264	1.14318	0.884405	0.236954	1.24805	0.708628	1.10378	1.19896	0.0632444	1.21426	0.987399	1.45584	1.071	0.360045	1.17693	0.909989	1.26049	1.01137	0.907023	1.24136	0.814727	1.25547
357	16.04	23.89	44.47	37.56	29.95	sp|P17183|ENOG_MOUSE	Gamma-enolase OS=Mus musculus GN=Eno2 PE=1 SV=2	MOUSE	12			0.328065	0.00617442	1.93672	0.169392	0.63537	0.397244	0.00146838	1.53997	0.257956	0.611742	0.529382	0.00544978	1.46184	0.362134	0.773872	0.754885	0.0369789	1.29525	0.582808	0.977767	0.701159	0.00860805	1.26174	0.555708	0.884681	0.913813	0.28454	1.20195	0.760273	1.09836	0.90522	0.24521	1.20402	0.751829	1.08991
358	16.04	16.19	14.15	8.936	8.404	sp|Q80T41|GABR2_MOUSE	Gamma-aminobutyric acid type B receptor subunit 2 OS=Mus musculus GN=Gabbr2 PE=1 SV=2	MOUSE	9			0.851619	0.129198	1.2472	0.682824	1.06214	0.993697	0.942509	1.22849	0.808874	1.22075	1.01289	0.879778	1.21298	0.835045	1.22861	1.02912	0.723677	1.20253	0.855796	1.23755	1.02043	0.797034	1.19601	0.85319	1.22045	0.914115	0.392076	1.2622	0.724222	1.1538	1.12407	0.376858	1.34068	0.838435	1.50701
359	16.03	17.02	21.91	15.67	11.79	sp|Q99PU5|ACBG1_MOUSE	Long-chain-fatty-acid--CoA ligase ACSBG1 OS=Mus musculus GN=Acsbg1 PE=1 SV=1	MOUSE	8			0.740525	0.722077	6.55303	0.113005	4.85269	0.884139	0.831546	3.64014	0.242886	3.21839	1.00908	0.990041	4.92089	0.20506	4.96556	0.980026	0.977689	4.89098	0.200374	4.79329	0.99769	0.997458	5.03382	0.198197	5.02219	1.17737	0.820117	4.84254	0.24313	5.70144	1.04329	0.952273	4.74851	0.21971	4.95409
360	16.03	16.49	17.83	9.932	8.659	sp|Q05920|PYC_MOUSE	Pyruvate carboxylase, mitochondrial OS=Mus musculus GN=Pc PE=1 SV=1	MOUSE	8			0.68341	0.652154	6.52061	0.104808	4.45625	0.77813	0.759363	6.20226	0.125459	4.82616	0.863786	0.859088	6.30733	0.13695	5.44818	0.820742	0.812827	6.43279	0.127587	5.27966	1.06693	0.935222	5.93691	0.17971	6.33424	1.1907	0.823017	5.70551	0.208693	6.79355	0.964055	0.953816	4.23075	0.227869	4.07868
361	16.02	16.91	23.76	16.83	15.02	sp|Q8C8N2|SCAI_MOUSE	Protein SCAI OS=Mus musculus GN=Scai PE=1 SV=2	MOUSE	10			0.650914	0.0327373	1.46834	0.4433	0.955762	0.725907	0.00338938	1.19064	0.609675	0.864297	0.911884	0.389197	1.26318	0.721893	1.15188	0.96288	0.465789	1.12065	0.859219	1.07905	1.02195	0.832346	1.25728	0.812831	1.28488	0.953141	0.491712	1.16602	0.817431	1.11138	1.10265	0.0817008	1.11986	0.984635	1.23481
362	16.02	16.6	10.62	5.511	5.511	sp|Q6P5U7|K1239_MOUSE	Leucine-rich repeat and WD repeat-containing protein KIAA1239 OS=Mus musculus GN=Kiaa1239 PE=1 SV=2	MOUSE	8			1.14563	0.106489	1.18963	0.96302	1.36288	1.0709	0.439551	1.21861	0.878793	1.30501	1.15899	0.0882763	1.1928	0.971655	1.38244	1.05592	0.366797	1.14269	0.924063	1.2066	1.25567	0.0193932	1.19234	1.05312	1.49719	1.22477	0.0118813	1.1494	1.06557	1.40774	1.00977	0.865784	1.14431	0.882426	1.15548
363	16.01	18.7	46.95	41.12	29.44	sp|P61161|ARP2_MOUSE	Actin-related protein 2 OS=Mus musculus GN=Actr2 PE=1 SV=1	MOUSE	12			1.22914	0.00729719	1.14257	1.07577	1.40437	1.07244	0.431329	1.21485	0.882776	1.30285	1.06792	0.297783	1.14818	0.930101	1.22616	1.04754	0.445884	1.14293	0.916541	1.19726	1.02091	0.725733	1.14033	0.895274	1.16417	0.918661	0.181313	1.14296	0.803759	1.04999	0.988264	0.847966	1.15067	0.858859	1.13717
364	16.01	18.4	27.8	21.15	20.28	sp|O35098|DPYL4_MOUSE	Dihydropyrimidinase-related protein 4 OS=Mus musculus GN=Dpysl4 PE=1 SV=1	MOUSE	9			1.79244	0.00331728	1.35482	1.32301	2.42843	1.76707	0.00442937	1.36967	1.29014	2.4203	1.8162	0.00691715	1.4373	1.26362	2.61043	1.74662	0.00165311	1.3052	1.3382	2.2797	1.61837	0.00328199	1.29778	1.24703	2.1003	1.42809	0.00888073	1.26475	1.12915	1.80618	1.16642	0.195762	1.28991	0.904265	1.50458
365	16	18.74	33.33	29.39	27.88	sp|P62137|PP1A_MOUSE	Serine/threonine-protein phosphatase PP1-alpha catalytic subunit OS=Mus musculus GN=Ppp1ca PE=1 SV=1	MOUSE	11			1.33219	0.0274714	1.25419	1.06219	1.67082	1.4632	0.0127383	1.25377	1.16704	1.83453	1.47078	0.0123466	1.2544	1.17249	1.84495	1.44571	0.013909	1.25369	1.15317	1.81247	1.47801	0.0118836	1.25409	1.17856	1.85356	1.26827	0.0444247	1.25419	1.01123	1.59064	1.26102	0.0472349	1.2543	1.00536	1.5817
366	15.99	17.19	48.62	40.37	33.03	sp|P10649|GSTM1_MOUSE	Glutathione S-transferase Mu 1 OS=Mus musculus GN=Gstm1 PE=1 SV=2	MOUSE	11			0.395178	0.000478097	1.39362	0.283563	0.550727	0.391223	6.52129e-06	1.17054	0.334224	0.457942	0.538308	0.000710711	1.26921	0.424128	0.683227	0.703326	0.00607428	1.21965	0.576662	0.85781	0.829122	0.0685099	1.22981	0.674188	1.01966	1.01416	0.871429	1.22595	0.827243	1.24331	0.910156	0.157952	1.15355	0.789001	1.04991
367	15.96	18.26	17.68	11.68	6.661	sp|Q148V7|K1468_MOUSE	LisH domain and HEAT repeat-containing protein KIAA1468 OS=Mus musculus GN=Kiaa1468 PE=1 SV=1	MOUSE	7			0.812101	0.0543453	1.23729	0.656357	1.0048	0.987819	0.903209	1.24472	0.793607	1.22956	1.03067	0.746421	1.22442	0.841762	1.26198	1.16769	0.864896	7.23168	0.161468	8.44433	1.07616	0.289507	1.15744	0.929777	1.24559	1.20315	0.0470331	1.1996	1.00296	1.4433	1.09325	0.271754	1.18621	0.92163	1.29683
368	15.95	64.82	72.81	70.79	67.64	sp|Q7TMM9|TBB2A_MOUSE	Tubulin beta-2A chain OS=Mus musculus GN=Tubb2a PE=1 SV=1	MOUSE	106			1.13541					1.00523					1.00822					0.995232					0.983607					1.0779					0.949552
369	15.94	23.84	22.71	17.55	13.42	sp|Q14BI2|GRM2_MOUSE	Metabotropic glutamate receptor 2 OS=Mus musculus GN=Grm2 PE=1 SV=2	MOUSE	13			0.540657	6.24249e-05	1.23154	0.439007	0.665843	0.658995	0.000535181	1.2041	0.547293	0.793495	0.804106	0.0249956	1.20253	0.668679	0.966962	0.891813	0.127026	1.16565	0.765078	1.03954	0.846653	0.155155	1.27278	0.6652	1.0776	0.839935	0.0612857	1.20249	0.698497	1.01001	1.02327	0.7426	1.16391	0.879165	1.191
370	15.88	18.97	22.4	15.3	13.34	sp|Q6R891|NEB2_MOUSE	Neurabin-2 OS=Mus musculus GN=Ppp1r9b PE=1 SV=1	MOUSE	9			1.08018	0.517131	1.30014	0.830819	1.40438	1.18424	0.125989	1.25645	0.942532	1.48794	1.10134	0.32772	1.23806	0.889566	1.36353	1.02529	0.706887	1.15925	0.884443	1.18857	0.960975	0.678567	1.23799	0.776236	1.18968	0.97383	0.731849	1.18805	0.819687	1.15696	0.974907	0.69696	1.1562	0.843199	1.12719
371	15.85	16.12	36.15	24.75	15.91	sp|O08749|DLDH_MOUSE	Dihydrolipoyl dehydrogenase, mitochondrial OS=Mus musculus GN=Dld PE=1 SV=2	MOUSE	9			0.725406	0.00394575	1.18904	0.610079	0.862533	0.932898	0.3859	1.19937	0.777825	1.11889	0.951944	0.503637	1.18464	0.803571	1.12771	0.969834	0.591125	1.14126	0.84979	1.10684	1.25737	0.00863285	1.15745	1.08632	1.45534	1.35511	0.0106213	1.22551	1.10576	1.6607	1.03307	0.70478	1.22177	0.845555	1.26217
372	15.74	16.44	30.45	26.26	21.51	sp|O88741|GDAP1_MOUSE	Ganglioside-induced differentiation-associated protein 1 OS=Mus musculus GN=Gdap1 PE=1 SV=1	MOUSE	7			1.29989	0.125659	1.4287	0.909837	1.85716	1.27766	0.199669	1.50565	0.84858	1.92371	1.35641	0.0597587	1.37897	0.983642	1.87045	1.13844	0.390405	1.3979	0.814393	1.59143	1.31853	0.0527156	1.32445	0.995535	1.74633	1.1286	0.302801	1.29339	0.872594	1.45972	1.04891	0.669521	1.28861	0.813984	1.35163
373	15.72	16.37	43.86	26.32	22.11	sp|P21107|TPM3_MOUSE	Tropomyosin alpha-3 chain OS=Mus musculus GN=Tpm3 PE=1 SV=3	MOUSE	8			1.18474	0.462136	2.24445	0.527853	2.65909	1.05859	0.679201	1.66781	0.634718	1.76553	1.07494	0.642308	1.77549	0.605437	1.90855	1.0297	0.77184	1.4623	0.704162	1.50574	0.897526	0.648734	2.4032	0.373471	2.15694	1.14866	0.270603	1.48512	0.773442	1.70589	0.964497	0.727964	1.47561	0.653626	1.42322
374	15.65	16.47	84.31	80.39	67.65	sp|Q64433|CH10_MOUSE	10 kDa heat shock protein, mitochondrial OS=Mus musculus GN=Hspe1 PE=1 SV=2	MOUSE	10			1.19955	0.148597	1.29759	0.924445	1.55653	1.40667	0.00369166	1.21966	1.15333	1.71566	1.31811	0.00501089	1.18458	1.11272	1.56141	1.23383	0.00327901	1.12735	1.09445	1.39096	1.4371	0.000449661	1.16499	1.23357	1.67422	1.39714	0.000143994	1.12797	1.23864	1.57593	0.949794	0.347851	1.12485	0.844377	1.06837
375	15.65	15.81	26.81	17.58	16.04	sp|P62812|GBRA1_MOUSE	Gamma-aminobutyric acid receptor subunit alpha-1 OS=Mus musculus GN=Gabra1 PE=1 SV=1	MOUSE	9			0.665582	0.0610083	1.5444	0.430965	1.02792	0.788309	0.289322	1.67556	0.470476	1.32086	0.78918	0.23543	1.57064	0.502459	1.23952	0.847505	0.24586	1.38224	0.613138	1.17146	0.819648	0.845007	11.9845	0.0683921	9.82311	0.807078	0.272695	1.56402	0.516029	1.26228	1.0213	0.849391	1.31132	0.778834	1.33926
376	15.62	18.25	19.45	12.8	9.159	sp|Q6NXK7|DPP10_MOUSE	Inactive dipeptidyl peptidase 10 OS=Mus musculus GN=Dpp10 PE=2 SV=1	MOUSE	9			0.489302	6.72608e-06	1.17325	0.417048	0.574075	0.575031	4.29666e-05	1.1725	0.490431	0.674224	0.693514	0.000200709	1.14005	0.608316	0.790644	0.774101	0.00121568	1.12846	0.685978	0.873544	0.713983	0.000134782	1.12062	0.637133	0.800102	0.816859	0.0143314	1.16153	0.70326	0.948809	0.986358	0.790511	1.12223	0.878929	1.10692
377	15.6	27.54	59.76	56.5	52.44	sp|P68510|1433F_MOUSE	14-3-3 protein eta OS=Mus musculus GN=Ywhah PE=1 SV=2	MOUSE	23			1.0027	0.968156	1.17204	0.855516	1.17521	1.03937	0.511675	1.14511	0.90766	1.1902	1.0518	0.399058	1.14587	0.917909	1.20522	1.0138	0.813628	1.14585	0.884759	1.16166	0.918693	0.404023	1.26013	0.729049	1.15767	0.980662	0.737791	1.14596	0.855752	1.1238	0.969462	0.619413	1.16267	0.833822	1.12717
378	15.59	15.61	32.17	25.16	25.16	sp|Q62277|SYPH_MOUSE	Synaptophysin OS=Mus musculus GN=Syp PE=1 SV=2	MOUSE	18			0.417552	1.20928e-05	1.1769	0.354791	0.491415	0.582039	0.021705	1.53756	0.378547	0.894921	0.893246	0.20952	1.21722	0.733842	1.08728	0.950595	0.494502	1.18589	0.801586	1.12731	1.02537	0.817342	1.2892	0.79535	1.32191	1.00712	0.940913	1.25191	0.804468	1.26082	0.974496	0.816131	1.29719	0.751234	1.26411
379	15.54	15.71	38.89	30.67	24	sp|Q9JJK2|LANC2_MOUSE	LanC-like protein 2 OS=Mus musculus GN=Lancl2 PE=1 SV=1	MOUSE	8			0.870389	0.0936706	1.18449	0.734822	1.03097	0.940592	0.427866	1.18783	0.79186	1.11726	0.89935	0.266352	1.23088	0.730659	1.10699	1.01991	0.802257	1.19627	0.852569	1.22009	1.01071	0.870494	1.16062	0.870836	1.17305	1.02171	0.762006	1.175	0.869535	1.20051	1.09072	0.224096	1.16648	0.935047	1.2723
380	15.53	17.73	40.13	30.72	26.02	sp|P48036|ANXA5_MOUSE	Annexin A5 OS=Mus musculus GN=Anxa5 PE=1 SV=1	MOUSE	9			0.461745	0.000901996	1.41584	0.326129	0.653755	0.450566	0.000385612	1.36973	0.328944	0.617155	0.568009	0.00254624	1.33927	0.424119	0.760717	0.635168	0.000894944	1.22627	0.517968	0.778888	0.638548	0.00221102	1.26332	0.505451	0.806692	0.823062	0.116962	1.29118	0.637451	1.06272	0.794208	0.0206113	1.20285	0.660273	0.95531
381	15.52	17.24	10.46	3.644	3.304	sp|Q9EPN1|NBEA_MOUSE	Neurobeachin OS=Mus musculus GN=Nbea PE=2 SV=1	MOUSE	8			1.37168	0.00307806	1.1842	1.15832	1.62434	1.3492	0.0151214	1.248	1.08109	1.6838	1.27893	0.0574677	1.29272	0.989331	1.65329	1.17946	0.130296	1.25581	0.939203	1.48119	1.08226	0.528861	1.32607	0.816146	1.43515	1.09743	0.219587	1.17714	0.932283	1.29183	1.12386	0.311523	1.28814	0.872468	1.4477
382	15.5	15.71	27.25	19.44	19.44	sp|P63141|KCNA2_MOUSE	Potassium voltage-gated channel subfamily A member 2 OS=Mus musculus GN=Kcna2 PE=1 SV=1	MOUSE	8			0.362115	0.0271309	2.2886	0.158226	0.828738	0.40271	0.00556858	1.59158	0.253026	0.640944	0.55349	0.0103979	1.43432	0.385891	0.79388	0.694854	0.0447615	1.41939	0.489544	0.986271	0.656663	0.0619753	1.57505	0.416916	1.03428	0.726825	0.0556613	1.39295	0.521786	1.01243	0.916717	0.272794	1.20926	0.758083	1.10855
383	15.48	17.69	17.97	9.756	7.886	sp|Q6ZQ38|CAND1_MOUSE	Cullin-associated NEDD8-dissociated protein 1 OS=Mus musculus GN=Cand1 PE=2 SV=2	MOUSE	8			0.685981	0.0186938	1.33999	0.511931	0.919206	0.708056	0.037569	1.37572	0.514682	0.974084	0.793307	0.124848	1.36911	0.579433	1.08612	0.870249	0.245058	1.30207	0.668361	1.13312	0.872114	0.364248	1.40656	0.620035	1.22668	0.929697	0.620306	1.40727	0.660637	1.30834	0.938257	0.575076	1.29225	0.726065	1.21246
384	15.45	15.95	13.96	9.656	7.17	sp|Q8CGY8|OGT1_MOUSE	UDP-N-acetylglucosamine--peptide N-acetylglucosaminyltransferase 110 kDa subunit OS=Mus musculus GN=Ogt PE=1 SV=2	MOUSE	8			0.820298	0.137767	1.31919	0.62182	1.08213	0.803599	0.019411	1.18683	0.677099	0.953732	0.881675	0.160313	1.20641	0.730826	1.06366	0.877938	0.0850069	1.16506	0.753554	1.02285	1.02243	0.856846	1.31595	0.776951	1.34547	0.995668	0.953122	1.17946	0.844173	1.17435	1.0153	0.852672	1.20028	0.845885	1.21865
385	15.39	15.47	29.27	24.39	24.39	sp|P35803|GPM6B_MOUSE	Neuronal membrane glycoprotein M6-b OS=Mus musculus GN=Gpm6b PE=1 SV=2	MOUSE	14			0.833435	0.0427434	1.19001	0.700359	0.991796	0.919725	0.271737	1.18437	0.776551	1.0893	1.09624	0.384223	1.27071	0.862697	1.39299	1.11404	0.347322	1.29593	0.85965	1.44372	0.958924	0.777664	1.4155	0.677448	1.35735	0.89155	0.262106	1.2548	0.710512	1.11872	1.06238	0.607861	1.31471	0.808076	1.39672
386	15.38	15.47	45.45	39.39	39.39	sp|Q61171|PRDX2_MOUSE	Peroxiredoxin-2 OS=Mus musculus GN=Prdx2 PE=1 SV=3	MOUSE	12			1.15955	0.0950001	1.20074	0.965703	1.39232	1.11342	0.133664	1.16373	0.956763	1.29572	1.10216	0.230246	1.19516	0.92219	1.31726	1.13863	0.0990187	1.17941	0.965426	1.34291	1.11228	0.135883	1.16326	0.956172	1.29387	1.10233	0.281447	1.22321	0.90118	1.34839	1.04942	0.525552	1.19148	0.88077	1.25037
387	15.37	26.48	52.96	47.32	35.77	sp|P08752|GNAI2_MOUSE	Guanine nucleotide-binding protein G(i) subunit alpha-2 OS=Mus musculus GN=Gnai2 PE=1 SV=5	MOUSE	17			0.971312	0.66772	1.17848	0.824206	1.14467	0.713972	0.00231176	1.16398	0.613387	0.831052	0.710587	0.00219893	1.16446	0.610226	0.827454	0.828265	0.515612	1.9994	0.414257	1.65603	0.738729	0.0100474	1.21327	0.608876	0.896277	0.766966	0.0479989	1.29942	0.590237	0.996613	0.873193	0.388396	1.44658	0.603624	1.26315
388	15.35	15.63	21.92	13.8	12.66	sp|Q921G7|ETFD_MOUSE	Electron transfer flavoprotein-ubiquinone oxidoreductase, mitochondrial OS=Mus musculus GN=Etfdh PE=1 SV=1	MOUSE	8			0.939949	0.354493	1.1592	0.810861	1.08959	0.836251	0.101361	1.25147	0.668216	1.04654	0.918163	0.218047	1.16092	0.790891	1.06592	0.949928	0.362278	1.13277	0.838586	1.07605	0.939607	0.386727	1.17306	0.800985	1.10222	0.959119	0.479349	1.14505	0.837619	1.09824	0.941449	0.317652	1.14182	0.824514	1.07497
389	15.34	15.37	30.7	27.61	24.23	sp|Q99LC3|NDUAA_MOUSE	NADH dehydrogenase [ubiquinone] 1 alpha subcomplex subunit 10, mitochondrial OS=Mus musculus GN=Ndufa10 PE=1 SV=1	MOUSE	10			0.85376	0.215015	1.31558	0.648963	1.12319	0.946405	0.674501	1.34629	0.702974	1.27413	1.06855	0.669159	1.42149	0.751715	1.51893	0.996621	0.979249	1.34582	0.740528	1.34128	1.14966	0.400733	1.45852	0.788236	1.6768	1.04601	0.70058	1.30404	0.802128	1.36403	0.959892	0.715027	1.28993	0.744144	1.23819
390	15.33	15.36	34.48	34.2	30.17	sp|Q80Z24|NEGR1_MOUSE	Neuronal growth regulator 1 OS=Mus musculus GN=Negr1 PE=1 SV=1	MOUSE	10			1.04332	0.660894	1.2637	0.825611	1.31844	1.08857	0.283597	1.19925	0.907706	1.30547	1.12548	0.182464	1.21703	0.924774	1.36974	1.25966	0.0407836	1.24183	1.01435	1.56429	1.05734	0.514606	1.22693	0.861781	1.29728	0.990834	0.927182	1.27939	0.774459	1.26766	1.1521	0.0898829	1.18939	0.968651	1.3703
391	15.32	15.86	32.57	20.56	15.79	sp|P07724|ALBU_MOUSE	Serum albumin OS=Mus musculus GN=Alb PE=1 SV=3	MOUSE	9			1.3489	0.0049146	1.20401	1.12035	1.62409	0.973981	0.814453	1.27604	0.763286	1.24284	0.950794	0.524884	1.18606	0.801641	1.1277	1.00238	0.973337	1.16922	0.857307	1.172	0.787335	0.0282478	1.23021	0.640002	0.968584	0.849175	0.0747388	1.20097	0.707074	1.01983	0.846766	0.0558715	1.18705	0.713333	1.00516
392	15.21	17.63	23.48	16.61	8.706	sp|Q6NS60|FBX41_MOUSE	F-box only protein 41 OS=Mus musculus GN=Fbxo41 PE=1 SV=3	MOUSE	7			0.926798	0.911666	4.36643	0.212256	4.04679	0.938714	0.292507	1.13521	0.826911	1.06563	0.990869	0.861779	1.11994	0.884754	1.10971	1.00682	0.906104	1.13193	0.88947	1.13965	1.00479	0.961111	1.2345	0.813921	1.24041	1.02689	0.760579	1.20775	0.850248	1.24023	1.08426	0.18465	1.13407	0.956085	1.22962
393	15.2	15.81	24.09	11.41	9.275	sp|P30999|CTND1_MOUSE	Catenin delta-1 OS=Mus musculus GN=Ctnnd1 PE=1 SV=2	MOUSE	7			1.4215	0.0110755	1.26825	1.12083	1.80281	1.18443	0.0885127	1.22618	0.965947	1.45233	1.21671	0.0151439	1.15333	1.05495	1.40327	1.10689	0.293424	1.24091	0.891995	1.37355	1.11142	0.265626	1.23442	0.900359	1.37196	0.907113	0.198997	1.17971	0.768932	1.07013	1.05399	0.431866	1.16503	0.904691	1.22792
394	15.14	15.17	21.12	17.57	15.14	sp|P80314|TCPB_MOUSE	T-complex protein 1 subunit beta OS=Mus musculus GN=Cct2 PE=1 SV=4	MOUSE	7			1.47293	0.0118517	1.29405	1.13823	1.90604	1.15643	0.0653152	1.1721	0.986627	1.35545	0.992497	0.907934	1.17259	0.846414	1.16379	0.922072	0.301363	1.19847	0.769372	1.10508	0.951957	0.613403	1.26505	0.752503	1.20428	0.938252	0.386466	1.19984	0.781979	1.12575	0.958438	0.655331	1.25879	0.761397	1.20647
395	15.13	18.17	19.97	8.512	6.762	sp|Q8BSS9|LIPA2_MOUSE	Liprin-alpha-2 OS=Mus musculus GN=Ppfia2 PE=1 SV=2	MOUSE	8			1.54837	0.000256177	1.1496	1.34687	1.78	1.40908	0.00159966	1.16673	1.20771	1.64402	1.19598	0.0194248	1.14836	1.04147	1.37341	1.00306	0.968143	1.19642	0.838378	1.20008	1.08909	0.296045	1.2002	0.907428	1.30713	1.04672	0.54541	1.19054	0.879197	1.24617	1.02495	0.790502	1.24245	0.824943	1.27345
396	15.12	15.59	16.27	9.422	7.467	sp|P27546|MAP4_MOUSE	Microtubule-associated protein 4 OS=Mus musculus GN=Map4 PE=1 SV=3	MOUSE	7			2.99215	0.000841576	1.62873	1.83711	4.87341	1.93579	0.00388422	1.44661	1.33816	2.80035	1.47932	0.00533987	1.26933	1.16544	1.87775	1.30672	0.0378061	1.28176	1.01947	1.67489	1.16366	0.0698478	1.18188	0.984581	1.3753	1.08857	0.431211	1.2663	0.859645	1.37846	0.978075	0.671339	1.1231	0.870871	1.09848
397	15.11	15.55	13.79	6.367	4.731	sp|Q4KUS2|UN13A_MOUSE	Protein unc-13 homolog A OS=Mus musculus GN=Unc13a PE=1 SV=3	MOUSE	7			0.982886	0.881872	1.28697	0.763721	1.26495	1.0926	0.560224	1.38742	0.787499	1.5159	1.06753	0.63073	1.34592	0.793157	1.43681	1.13849	0.297325	1.30062	0.875348	1.48075	1.24349	0.0646397	1.2635	0.984161	1.57115	1.16113	0.292272	1.34904	0.860704	1.56641	1.0946	0.496796	1.33053	0.822678	1.4564
398	15.09	18.27	8.571	2.143	1.544	sp|A2AN08|UBR4_MOUSE	E3 ubiquitin-protein ligase UBR4 OS=Mus musculus GN=Ubr4 PE=1 SV=1	MOUSE	8			1.23761	0.111323	1.31615	0.940325	1.62889	1.21449	0.113797	1.28717	0.943537	1.56325	1.01453	0.88193	1.2423	0.816654	1.26036	1.07601	0.352556	1.18668	0.906736	1.27688	1.05702	0.95314	8.2421	0.128247	8.7121	0.945987	0.720414	1.42243	0.665051	1.3456	1.01393	0.807179	1.13484	0.893459	1.15066
399	15.05	15.15	24.39	18	15.71	sp|Q8R366|IGSF8_MOUSE	Immunoglobulin superfamily member 8 OS=Mus musculus GN=Igsf8 PE=1 SV=2	MOUSE	10			0.435375	8.20799e-06	1.21033	0.359715	0.526948	0.473557	0.00032424	1.3108	0.361274	0.620737	0.454626	0.000118263	1.29888	0.350014	0.590504	0.587473	0.000758205	1.26225	0.465418	0.741537	0.632928	0.00367395	1.29733	0.487872	0.821114	0.760051	0.0125748	1.21847	0.623776	0.926099	0.972473	0.783847	1.25469	0.775072	1.22015
400	15.01	15.21	51.1	38.33	29.07	sp|Q9CRB9|CHCH3_MOUSE	Coiled-coil-helix-coiled-coil-helix domain-containing protein 3, mitochondrial OS=Mus musculus GN=Chchd3 PE=1 SV=1	MOUSE	7			0.859112	0.251437	1.3402	0.641033	1.15138	0.857265	0.305326	1.39979	0.612425	1.19999	0.97058	0.786591	1.29445	0.749801	1.25637	0.880509	0.263506	1.28716	0.68407	1.13336	1.04378	0.711955	1.31103	0.796159	1.36843	0.875481	0.189123	1.24574	0.702781	1.09062	0.96899	0.691225	1.20307	0.805433	1.16576
401	14.95	21.03	12.94	6.338	4.974	sp|Q61290|CAC1E_MOUSE	Voltage-dependent R-type calcium channel subunit alpha-1E OS=Mus musculus GN=Cacna1e PE=1 SV=1	MOUSE	10			0.936333	0.475385	1.21852	0.768421	1.14094	0.96182	0.684336	1.23326	0.779901	1.18617	1.02803	0.775115	1.23345	0.833458	1.26802	1.07813	0.450894	1.23816	0.870752	1.33489	1.11183	0.256576	1.21686	0.913682	1.35294	1.07815	0.414415	1.22011	0.883654	1.31546	1.14256	0.114049	1.18707	0.962501	1.3563
402	14.94	15.67	40.13	32.36	30.74	sp|P62715|PP2AB_MOUSE	Serine/threonine-protein phosphatase 2A catalytic subunit beta isoform OS=Mus musculus GN=Ppp2cb PE=1 SV=1	MOUSE	9			1.10708	0.360735	1.29701	0.853563	1.43589	1.06149	0.386604	1.17563	0.902906	1.24792	0.997876	0.982972	1.27602	0.782025	1.2733	1.03992	0.56719	1.17869	0.882266	1.22575	0.986351	0.846002	1.18857	0.829861	1.17235	1.04409	0.538687	1.18315	0.882469	1.23531	0.988607	0.857281	1.16836	0.846152	1.15505
402	0	15.59	38.83	32.36	30.74	sp|P63330|PP2AA_MOUSE	Serine/threonine-protein phosphatase 2A catalytic subunit alpha isoform OS=Mus musculus GN=Ppp2ca PE=1 SV=1	MOUSE	9
403	14.91	15.37	17.25	11.22	10.62	sp|P18052|PTPRA_MOUSE	Receptor-type tyrosine-protein phosphatase alpha OS=Mus musculus GN=Ptpra PE=1 SV=3	MOUSE	8			0.918969	0.408175	1.27218	0.722356	1.1691	0.792104	0.124491	1.38394	0.572356	1.09622	0.914716	0.281224	1.209	0.756591	1.10589	0.86642	0.885073	11.2919	0.0767292	9.78354	0.886684	0.319125	1.3226	0.67041	1.17273	0.870485	0.174125	1.25255	0.694969	1.09033	0.954485	0.533182	1.19607	0.798018	1.14163
404	14.89	15.86	23.62	18.4	15.8	sp|Q9D1T0|LIGO1_MOUSE	Leucine-rich repeat and immunoglobulin-like domain-containing nogo receptor-interacting protein 1 OS=Mus musculus GN=Lingo1 PE=1 SV=1	MOUSE	7			0.803509	0.0307254	1.2098	0.664168	0.972085	0.8442	0.137891	1.27404	0.662619	1.07554	0.977053	0.702075	1.15205	0.848098	1.12561	0.970364	0.623203	1.15281	0.841741	1.11864	1.14444	0.0593154	1.15281	0.992741	1.31932	1.0109	0.858642	1.15337	0.876473	1.16594	1.05337	0.583139	1.24539	0.845819	1.31186
405	14.88	14.93	29.4	20.14	17.13	sp|Q62443|NPTX1_MOUSE	Neuronal pentraxin-1 OS=Mus musculus GN=Nptx1 PE=2 SV=1	MOUSE	7			0.518371	0.00382046	1.39411	0.371828	0.722668	0.653304	7.51465e-05	1.12988	0.578206	0.738156	0.92829	0.196633	1.13125	0.820587	1.05013	1.0654	0.579474	1.30305	0.817623	1.38827	1.17669	0.0168135	1.13121	1.04021	1.33108	1.09777	0.313785	1.22543	0.895826	1.34524	1.24338	0.0237386	1.19607	1.03956	1.48717
406	14.77	15.51	27.21	20.35	19.25	sp|P54071|IDHP_MOUSE	Isocitrate dehydrogenase [NADP], mitochondrial OS=Mus musculus GN=Idh2 PE=1 SV=3	MOUSE	8			0.922415	0.409382	1.2595	0.732369	1.16178	0.810242	0.196868	1.4384	0.563296	1.16545	0.828323	0.220379	1.41323	0.586122	1.17061	0.764841	0.178833	1.55426	0.492092	1.18876	0.767976	0.0348418	1.26641	0.60642	0.972572	0.843101	0.0896677	1.23229	0.684175	1.03894	0.836191	0.162055	1.33653	0.625644	1.11759
407	14.77	14.99	25.52	22.76	22.76	sp|P14231|AT1B2_MOUSE	Sodium/potassium-transporting ATPase subunit beta-2 OS=Mus musculus GN=Atp1b2 PE=1 SV=2	MOUSE	13			0.409198	2.86624e-05	1.17235	0.34904	0.479725	0.525883	0.000202525	1.18671	0.443143	0.624071	0.681672	0.00341577	1.20782	0.564384	0.823335	0.725343	0.00384837	1.17663	0.61646	0.853458	0.751419	0.0256182	1.26349	0.594716	0.949412	0.87217	0.135025	1.21828	0.715901	1.06255	0.851573	0.0532878	1.17825	0.722741	1.00337
408	14.71	14.88	37.85	27.08	22.92	sp|Q8BX10|PGAM5_MOUSE	Serine/threonine-protein phosphatase PGAM5, mitochondrial OS=Mus musculus GN=Pgam5 PE=2 SV=1	MOUSE	7			1.4251	0.140963	1.6675	0.854628	2.37635	1.42293	0.10456	1.57089	0.905809	2.23528	1.41969	0.0519092	1.42538	0.996003	2.0236	1.15955	0.216744	1.30012	0.891884	1.50756	1.16506	0.346417	1.44188	0.80801	1.67987	0.950833	0.616408	1.26317	0.752733	1.20107	0.888983	0.222694	1.23581	0.719353	1.09861
409	14.68	14.79	51.02	42.35	36.73	sp|P62746|RHOB_MOUSE	Rho-related GTP-binding protein RhoB OS=Mus musculus GN=Rhob PE=1 SV=1	MOUSE	9			1.02146	0.731126	1.1621	0.878981	1.18704	1.01044	0.865991	1.16219	0.869424	1.17432	1.01393	0.822602	1.16244	0.872238	1.17864	1.0771	0.260473	1.16245	0.926576	1.25207	0.989717	0.866663	1.16227	0.85154	1.15032	0.909734	0.166964	1.1624	0.782633	1.05748	0.976538	0.705062	1.16446	0.838618	1.13714
410	14.67	15.12	21.61	13.75	10	sp|Q3TXX4|VGLU1_MOUSE	Vesicular glutamate transporter 1 OS=Mus musculus GN=Slc17a7 PE=1 SV=2	MOUSE	11			0.382428	0.00574367	1.75285	0.218175	0.670338	0.510681	0.00925951	1.54631	0.330257	0.789672	0.831328	0.229504	1.40208	0.592927	1.16558	0.904337	0.593389	1.574	0.574547	1.42342	0.963306	0.831287	1.50846	0.638602	1.45311	1.01303	0.940378	1.50118	0.674824	1.52074	1.07809	0.575119	1.3641	0.790329	1.47061
411	14.62	15.14	31.43	16.54	12.5	sp|P80313|TCPH_MOUSE	T-complex protein 1 subunit eta OS=Mus musculus GN=Cct7 PE=1 SV=1	MOUSE	7			2.07563	0.00079842	1.3597	1.52653	2.82224	1.4965	0.0171525	1.35914	1.10106	2.03395	1.08217	0.447253	1.26108	0.858128	1.3647	0.979788	0.794929	1.19583	0.819336	1.17166	0.939141	0.463185	1.21091	0.775564	1.13722	0.989453	0.866903	1.15515	0.856555	1.14297	0.92534	0.237765	1.15583	0.800585	1.06954
412	14.61	14.65	50.75	39.7	39.7	sp|Q9R1Q8|TAGL3_MOUSE	Transgelin-3 OS=Mus musculus GN=Tagln3 PE=1 SV=1	MOUSE	8			0.551382	0.00190743	1.33873	0.41187	0.738151	0.639521	0.00187467	1.24405	0.514063	0.795597	0.753597	0.00373249	1.16993	0.64414	0.881654	0.770517	0.00298125	1.1487	0.670772	0.885093	0.822902	0.0572826	1.22491	0.671804	1.00798	0.903867	0.682648	1.75179	0.515967	1.58339	0.880601	0.150098	1.2045	0.731091	1.06069
413	14.59	14.76	23.67	18.12	16.63	sp|O54829|RGS7_MOUSE	Regulator of G-protein signaling 7 OS=Mus musculus GN=Rgs7 PE=1 SV=2	MOUSE	7			0.553343	0.0983716	2.2123	0.250121	1.22416	0.728251	0.102009	1.54155	0.472415	1.12264	0.852718	0.164737	1.3193	0.646343	1.12499	0.96061	0.63667	1.27652	0.752521	1.22624	0.932575	0.618294	1.4934	0.624464	1.39271	1.01745	0.879348	1.3957	0.728991	1.42005	1.14856	0.208464	1.31773	0.871622	1.51349
414	14.56	14.56	46.98	46.98	46.98	sp|Q9JKC6|CEND_MOUSE	Cell cycle exit and neuronal differentiation protein 1 OS=Mus musculus GN=Cend1 PE=1 SV=1	MOUSE	8			0.563444	8.17755e-05	1.16086	0.485367	0.654081	0.810262	0.308988	1.57403	0.514768	1.27538	1.04246	0.793801	1.43645	0.725721	1.49745	1.02636	0.683982	1.15602	0.887841	1.18649	1.22076	0.270126	1.48287	0.823237	1.81023	1.07564	0.668841	1.47162	0.730921	1.58294	0.917762	0.182764	1.14712	0.800055	1.05279
415	14.53	14.59	34.06	34.06	31.88	sp|Q6IRU5|CLCB_MOUSE	Clathrin light chain B OS=Mus musculus GN=Cltb PE=1 SV=1	MOUSE	10			0.607067	0.000380727	1.16397	0.521549	0.706607	0.739305	0.0234006	1.2725	0.580988	0.940762	0.914144	0.301731	1.222	0.748071	1.11708	1.07123	0.293016	1.16254	0.921459	1.24536	0.938511	0.352594	1.17264	0.800339	1.10054	1.02714	0.668068	1.16332	0.882943	1.1949	1.04052	0.529623	1.16335	0.894418	1.2105
416	14.47	15.51	23.6	15.28	10.59	sp|B5TVM2|ILDR2_MOUSE	Immunoglobulin-like domain-containing receptor 2 OS=Mus musculus GN=Ildr2 PE=2 SV=2	MOUSE	7			0.791368	0.0749884	1.3018	0.607905	1.0302	0.924267	0.412719	1.2305	0.751131	1.13731	1.09743	0.109049	1.12627	0.974397	1.236	0.981859	0.77991	1.15467	0.850337	1.13372	1.10098	0.0978173	1.12568	0.978061	1.23935	0.925763	0.154722	1.11887	0.82741	1.03581	1.07692	0.17089	1.11923	0.962196	1.20532
417	14.46	15.31	16.24	11.52	9.697	sp|Q6VNS1|NTRK3_MOUSE	NT-3 growth factor receptor OS=Mus musculus GN=Ntrk3 PE=1 SV=1	MOUSE	7			1.00092	0.998028	2.62691	0.381026	2.62933	1.11618	0.44477	1.43373	0.77851	1.6003	1.14489	0.244526	1.31727	0.869143	1.50813	1.10296	0.41992	1.3538	0.814712	1.49319	1.20001	0.20478	1.39722	0.858855	1.67667	0.968402	0.977138	18.6028	0.0520567	18.015	0.991998	0.951656	1.41298	0.702061	1.40167
418	14.45	14.6	28.65	22.16	18.11	sp|Q9R0Q6|ARC1A_MOUSE	Actin-related protein 2/3 complex subunit 1A OS=Mus musculus GN=Arpc1a PE=1 SV=1	MOUSE	7			1.33191	0.00107383	1.1353	1.17318	1.51212	1.32097	0.00469009	1.17511	1.12413	1.55228	1.25439	0.0289629	1.21617	1.03143	1.52554	1.17997	0.0398879	1.16811	1.01015	1.37833	1.24683	0.0116608	1.16658	1.06879	1.45454	1.19911	0.0672498	1.21955	0.983239	1.46238	1.21257	0.0354684	1.1917	1.01752	1.44503
419	14.44	14.78	75.16	64.6	61.49	sp|Q9DCX2|ATP5H_MOUSE	ATP synthase subunit d, mitochondrial OS=Mus musculus GN=Atp5h PE=1 SV=3	MOUSE	12			0.900243	0.29142	1.24338	0.724027	1.11935	0.924201	0.54344	1.33904	0.6902	1.23754	1.06235	0.684202	1.40112	0.758215	1.48849	0.949642	0.707631	1.3672	0.694591	1.29835	1.26	0.155012	1.41587	0.889914	1.784	1.00071	0.995929	1.37628	0.727116	1.37726	0.946741	0.678742	1.34935	0.701627	1.27749
420	14.43	14.61	25.98	24.56	24.56	sp|Q6PER3|MARE3_MOUSE	Microtubule-associated protein RP/EB family member 3 OS=Mus musculus GN=Mapre3 PE=1 SV=1	MOUSE	8			0.623968	0.019879	1.43301	0.435424	0.894152	0.692961	0.0142859	1.29203	0.536336	0.895325	0.830824	0.0300887	1.17212	0.70882	0.973829	0.874372	0.0752131	1.16659	0.749509	1.02003	0.866441	0.0961131	1.19738	0.723615	1.03746	0.985157	0.84221	1.20127	0.820093	1.18344	1.01385	0.870325	1.22862	0.825195	1.24564
421	14.38	14.7	24.29	14.69	12.43	sp|P80317|TCPZ_MOUSE	T-complex protein 1 subunit zeta OS=Mus musculus GN=Cct6a PE=1 SV=3	MOUSE	7			1.65533	8.47904e-05	1.18435	1.39767	1.96049	1.29471	0.00100639	1.13011	1.14564	1.46317	1.0898	0.267389	1.17885	0.924467	1.28471	0.945104	0.480609	1.18955	0.794503	1.12425	0.987435	0.860473	1.17132	0.84301	1.1566	1.00269	0.965795	1.14791	0.87349	1.151	1.01832	0.739882	1.12739	0.903256	1.14804
422	14.37	14.51	21.52	17.51	17.51	sp|Q9WUM4|COR1C_MOUSE	Coronin-1C OS=Mus musculus GN=Coro1c PE=1 SV=2	MOUSE	9			1.11997	0.565669	1.57812	0.709686	1.76744	1.03394	0.825814	1.42653	0.724793	1.47494	0.996574	0.983662	1.4821	0.672405	1.47703	1.06756	0.655104	1.425	0.749164	1.52127	1.08508	0.620125	1.46591	0.740205	1.59063	1.03262	0.849638	1.48717	0.694354	1.53568	1.08079	0.6122	1.42713	0.757316	1.54242
423	14.32	14.69	28.13	19.9	12.66	sp|Q91YQ5|RPN1_MOUSE	Dolichyl-diphosphooligosaccharide--protein glycosyltransferase subunit 1 OS=Mus musculus GN=Rpn1 PE=1 SV=1	MOUSE	6			1.23285	0.257723	1.49457	0.824889	1.84257	1.02791	0.821996	1.32143	0.777876	1.35831	0.914583	0.172451	1.1491	0.795915	1.05094	0.892658	0.121967	1.16493	0.766273	1.03989	0.885404	0.115543	1.17382	0.754294	1.0393	0.863599	0.154684	1.24285	0.694853	1.07332	0.888986	0.122074	1.17147	0.758863	1.04142
424	14.29	14.89	38.85	26.77	22.83	sp|Q9DBC7|KAP0_MOUSE	cAMP-dependent protein kinase type I-alpha regulatory subunit OS=Mus musculus GN=Prkar1a PE=1 SV=3	MOUSE	7			0.644175	0.0123589	1.32579	0.485879	0.854043	0.590438	0.00129728	1.19944	0.49226	0.708196	0.591026	0.00507655	1.2994	0.454845	0.76798	0.770267	0.0448771	1.28573	0.599087	0.990359	0.738834	0.0116897	1.21041	0.6104	0.894291	0.831545	0.0786074	1.2436	0.668661	1.03411	0.951345	0.484189	1.19697	0.794796	1.13873
425	14.27	14.33	50.77	48.21	48.21	sp|O55022|PGRC1_MOUSE	Membrane-associated progesterone receptor component 1 OS=Mus musculus GN=Pgrmc1 PE=1 SV=4	MOUSE	10			1.398	0.0389805	1.36349	1.02531	1.90616	1.15129	0.52835	1.70725	0.674354	1.96555	1.04468	0.71611	1.33902	0.780181	1.39885	1.10724	0.212572	1.20126	0.921732	1.33009	0.988244	0.990788	12.25	0.0806727	12.106	1.04184	0.968929	13.1219	0.0793974	13.671	0.966528	0.677959	1.21982	0.792355	1.17899
426	14.24	14.34	25.56	19.88	18.26	sp|Q61553|FSCN1_MOUSE	Fascin OS=Mus musculus GN=Fscn1 PE=1 SV=4	MOUSE	7			1.32193	0.0120004	1.21181	1.09088	1.60193	1.26914	0.0558998	1.27966	0.991772	1.62407	1.24061	0.0394259	1.22279	1.01457	1.517	1.3131	0.00358436	1.1549	1.13698	1.51651	1.13675	0.118505	1.188	0.956867	1.35046	1.14626	0.128465	1.20868	0.948358	1.38546	1.05115	0.420939	1.15182	0.912604	1.21073
427	14.15	19.18	13.82	4.838	2.837	sp|P11881|ITPR1_MOUSE	Inositol 1,4,5-trisphosphate receptor type 1 OS=Mus musculus GN=Itpr1 PE=1 SV=2	MOUSE	9			0.632566	0.0734813	1.67017	0.378743	1.05649	0.702858	0.0338391	1.37447	0.511365	0.966059	0.782538	0.0527811	1.28269	0.610077	1.00375	0.886257	0.153441	1.19311	0.742813	1.0574	0.778392	0.0660906	1.31206	0.593261	1.02129	0.929563	0.683224	1.4887	0.624414	1.38384	0.921514	0.377298	1.22764	0.750638	1.13129
428	14.15	14.35	27.27	22.98	20.96	sp|Q99N28|CADM3_MOUSE	Cell adhesion molecule 3 OS=Mus musculus GN=Cadm3 PE=1 SV=1	MOUSE	9			0.563933	0.0169263	1.49683	0.376752	0.844112	0.563138	0.00142682	1.22535	0.459575	0.690039	0.675441	0.0792531	1.59236	0.424177	1.07554	0.788371	0.191229	1.52214	0.517936	1.20001	0.756588	0.0706923	1.37228	0.551338	1.03825	0.804316	0.117804	1.35551	0.59337	1.09026	1.04207	0.674007	1.28725	0.809532	1.3414
429	14.06	14.16	50	50	46.1	sp|P08228|SODC_MOUSE	Superoxide dismutase [Cu-Zn] OS=Mus musculus GN=Sod1 PE=1 SV=2	MOUSE	8			0.526266	2.65426e-05	1.16985	0.449856	0.615654	0.522529	3.9321e-06	1.12649	0.463856	0.588623	0.651565	6.19024e-05	1.12663	0.578331	0.734072	0.769929	0.00125697	1.12635	0.683564	0.867206	0.714896	0.000292752	1.12694	0.634369	0.805646	0.976903	0.658497	1.12724	0.866632	1.10121	0.810506	0.00429953	1.12722	0.719032	0.913618
430	14.04	14.28	21.68	14.16	11.5	sp|P37040|NCPR_MOUSE	NADPH--cytochrome P450 reductase OS=Mus musculus GN=Por PE=1 SV=2	MOUSE	7			1.12009	0.177284	1.19577	0.936703	1.33937	0.979769	0.827932	1.2335	0.794298	1.20855	0.958516	0.60523	1.19915	0.799331	1.1494	0.92161	0.199078	1.14392	0.805661	1.05425	0.944323	0.404005	1.16177	0.812829	1.09709	0.973431	0.74214	1.20446	0.808191	1.17245	0.944931	0.469024	1.18751	0.795728	1.12211
431	14.02	18.33	34.22	28.38	27.06	sp|P27601|GNA13_MOUSE	Guanine nucleotide-binding protein subunit alpha-13 OS=Mus musculus GN=Gna13 PE=1 SV=1	MOUSE	11			0.674839	0.00864738	1.28556	0.524939	0.867544	0.616532	0.00684116	1.34085	0.459808	0.826676	0.70457	0.00888752	1.25237	0.562591	0.882379	0.731917	0.00430372	1.18697	0.616628	0.868762	0.685677	0.00299865	1.21209	0.565701	0.831099	0.842	0.117181	1.25874	0.668925	1.05986	0.831507	0.0864365	1.24661	0.667017	1.03656
432	14	15.02	18.52	13.2	12.4	sp|Q8CAA7|PGM2L_MOUSE	Glucose 1,6-bisphosphate synthase OS=Mus musculus GN=Pgm2l1 PE=1 SV=1	MOUSE	8			0.981043	0.849198	1.25787	0.779924	1.23402	1.05726	0.657404	1.32899	0.79554	1.40509	0.982522	0.806162	1.17777	0.834221	1.15719	1.02623	0.802207	1.26537	0.811017	1.29856	1.04017	0.716774	1.2796	0.812889	1.331	1.01742	0.874288	1.29173	0.787642	1.31423	1.01465	0.80405	1.14278	0.887879	1.15952
433	14	14.65	18.35	11.66	9.262	sp|Q80UG5|SEPT9_MOUSE	Septin-9 OS=Mus musculus GN=Sept9 PE=1 SV=1	MOUSE	7			0.835683	0.167434	1.3228	0.631752	1.10544	0.760731	0.0171993	1.22768	0.619647	0.933938	0.802616	0.0515567	1.24849	0.642871	1.00206	0.871107	0.0563603	1.15389	0.754932	1.00516	0.834317	0.117061	1.27415	0.654805	1.06304	0.900086	0.114187	1.14961	0.782948	1.03475	0.920923	0.267293	1.17924	0.780947	1.08599
434	14	14.02	41.53	41.53	38.71	sp|Q9D6J6|NDUV2_MOUSE	NADH dehydrogenase [ubiquinone] flavoprotein 2, mitochondrial OS=Mus musculus GN=Ndufv2 PE=1 SV=2	MOUSE	11			0.827876	0.169779	1.34487	0.615583	1.11338	0.865329	0.249438	1.31995	0.655576	1.14219	0.996748	0.98188	1.40023	0.711846	1.39568	0.878432	0.394294	1.413	0.621678	1.24122	1.23434	0.0733747	1.26839	0.973153	1.56562	0.914354	0.358688	1.24665	0.733447	1.13988	0.967592	0.60862	1.161	0.833413	1.12337
435	13.97	14.07	21.05	18.52	16.18	sp|P97797|SHPS1_MOUSE	Tyrosine-protein phosphatase non-receptor type substrate 1 OS=Mus musculus GN=Sirpa PE=1 SV=1	MOUSE	11			0.479653	0.0152915	1.72427	0.278177	0.827053	0.576211	0.00798843	1.42686	0.403832	0.822172	0.734491	0.0848858	1.43883	0.510477	1.05681	0.83902	0.0822406	1.22723	0.68367	1.02967	0.820985	0.271974	1.47882	0.555163	1.21409	0.868882	0.0436832	1.14489	0.758923	0.994774	1.03971	0.521378	1.14619	0.9071	1.1917
436	13.93	14.34	21.21	15.15	11.36	sp|Q91WQ3|SYYC_MOUSE	Tyrosine--tRNA ligase, cytoplasmic OS=Mus musculus GN=Yars PE=2 SV=3	MOUSE	6			1.5838	0.00382188	1.29207	1.22578	2.04639	1.33428	0.00289176	1.16473	1.14556	1.55407	1.03762	0.489886	1.12735	0.920405	1.16977	1.00944	0.887847	1.164	0.867211	1.17499	0.936214	0.410726	1.19507	0.783397	1.11884	0.923875	0.22321	1.15041	0.803086	1.06283	1.01856	0.729076	1.12824	0.902793	1.14918
437	13.92	16.67	12.89	4.281	3.346	sp|A2AGT5|CKAP5_MOUSE	Cytoskeleton-associated protein 5 OS=Mus musculus GN=Ckap5 PE=2 SV=1	MOUSE	7			0.999856	0.999297	1.51762	0.658832	1.5174	0.917607	0.477382	1.3112	0.699823	1.20316	0.928528	0.522701	1.29783	0.715445	1.20507	0.949576	0.433153	1.15855	0.819626	1.10013	0.884518	0.185457	1.21853	0.725889	1.07781	0.93539	0.490589	1.24254	0.752804	1.16226	0.961782	0.613755	1.19066	0.807772	1.14516
438	13.9	13.93	52.74	45.21	42.47	sp|P12787|COX5A_MOUSE	Cytochrome c oxidase subunit 5A, mitochondrial OS=Mus musculus GN=Cox5a PE=1 SV=2	MOUSE	9			0.915551	0.5505	1.40697	0.650728	1.28815	1.00045	0.997493	1.40196	0.713611	1.40259	1.16463	0.373851	1.47435	0.789922	1.71707	1.07913	0.273314	1.16714	0.924595	1.25949	1.31296	0.132148	1.46592	0.895655	1.9247	1.12486	0.403964	1.37815	0.816206	1.55023	1.07588	0.388971	1.21259	0.887259	1.30461
439	13.88	14.16	18.41	16.32	8.877	sp|Q7TME0|LPPR4_MOUSE	Lipid phosphate phosphatase-related protein type 4 OS=Mus musculus GN=Lppr4 PE=2 SV=2	MOUSE	8			1.31046	0.0141125	1.22078	1.07346	1.59979	1.46176	0.00425777	1.24837	1.17094	1.82482	1.2455	0.066118	1.26875	0.981676	1.58022	1.17057	0.0691932	1.18902	0.984476	1.39183	1.1038	0.244354	1.19869	0.920834	1.32311	0.877296	0.164569	1.21813	0.720197	1.06866	1.02039	0.828227	1.23068	0.829125	1.25576
440	13.85	14.47	20.92	15.38	15.38	sp|P70663|SPRL1_MOUSE	SPARC-like protein 1 OS=Mus musculus GN=Sparcl1 PE=2 SV=3	MOUSE	7			1.34304	0.728103	7.86065	0.170856	10.5572	1.17786	0.853305	8.68694	0.13559	10.232	0.99576	0.996363	9.75508	0.102076	9.71372	0.981422	0.98397	9.80924	0.100051	9.62701	0.798278	0.817158	10.7727	0.0741016	8.59965	0.937353	0.945964	10.3255	0.0907805	9.67863	1.04077	0.979629	46.0037	0.0226236	47.8794
441	13.84	16.43	17.27	4.976	3.512	sp|Q9JMH9|MY18A_MOUSE	Unconventional myosin-XVIIIa OS=Mus musculus GN=Myo18a PE=1 SV=2	MOUSE	8			0.967154	0.503159	1.11441	0.867863	1.0778	1.04231	0.47686	1.1346	0.918659	1.1826	1.06323	0.364919	1.15857	0.917705	1.23182	1.06084	0.314443	1.1336	0.935815	1.20257	0.984031	0.746536	1.11544	0.882191	1.09763	1.02136	0.780116	1.18385	0.862745	1.20913	0.955096	0.384	1.12191	0.851309	1.07154
442	13.82	13.96	13.43	8.209	8.209	sp|Q80TZ3|AUXI_MOUSE	Putative tyrosine-protein phosphatase auxilin OS=Mus musculus GN=Dnajc6 PE=2 SV=2	MOUSE	8			0.782473	0.0184853	1.19411	0.655276	0.934362	0.930805	0.51139	1.3185	0.705959	1.22726	1.01391	0.878469	1.26529	0.801322	1.28289	1.11753	0.157161	1.19418	0.935811	1.33454	1.05148	0.679463	1.36794	0.768661	1.43837	1.07143	0.951507	19.2911	0.0555402	20.669	1.04621	0.520275	1.195	0.87549	1.25023
443	13.81	14.59	16.25	9.876	6.998	sp|Q8BRT1|CLAP2_MOUSE	CLIP-associating protein 2 OS=Mus musculus GN=Clasp2 PE=1 SV=1	MOUSE	7			1.46278	0.0355957	1.41554	1.03337	2.07064	1.47229	0.0140812	1.33012	1.10688	1.95832	1.16461	0.378964	1.46782	0.793428	1.70943	1.08144	0.56077	1.34651	0.803146	1.45617	1.08064	0.578685	1.36207	0.793379	1.47191	1.01502	0.937892	1.54748	0.655921	1.57072	1.04956	0.653041	1.26985	0.82652	1.33278
444	13.75	17.28	13.97	5.758	3.997	sp|O55017|CAC1B_MOUSE	Voltage-dependent N-type calcium channel subunit alpha-1B OS=Mus musculus GN=Cacna1b PE=1 SV=1	MOUSE	7			0.78296	0.0118791	1.177	0.66522	0.92154	0.72994	0.0225761	1.28755	0.566921	0.939834	0.93453	0.498313	1.25856	0.742542	1.17616	0.762414	0.100518	1.41454	0.538984	1.07847	1.0008	0.990342	1.1756	0.85131	1.17654	0.975428	0.781272	1.23321	0.790964	1.20291	1.00794	0.99282	7.87671	0.127964	7.93924
445	13.73	14.06	33.87	19.68	19.68	sp|Q99J85|NPTXR_MOUSE	Neuronal pentraxin receptor OS=Mus musculus GN=Nptxr PE=1 SV=1	MOUSE	10			0.598203	0.00592581	1.334	0.448427	0.798006	0.863858	0.134459	1.23476	0.699614	1.06666	1.20843	0.2511	1.45519	0.830422	1.75849	1.23278	0.180493	1.41319	0.872345	1.74215	1.1831	0.162356	1.30202	0.908667	1.54041	1.07264	0.50553	1.28591	0.834142	1.37932	1.10208	0.407369	1.31836	0.835946	1.45294
446	13.72	13.84	58.85	54.17	47.92	sp|P63001|RAC1_MOUSE	Ras-related C3 botulinum toxin substrate 1 OS=Mus musculus GN=Rac1 PE=1 SV=1	MOUSE	16			0.713143	0.0768094	1.53457	0.464719	1.09436	0.792283	0.12956	1.49281	0.530732	1.18273	0.735672	0.106789	1.60028	0.459715	1.17728	0.821179	0.154563	1.46036	0.562313	1.19922	0.769906	0.222274	1.90231	0.404723	1.4646	0.855399	0.423235	1.96029	0.436363	1.67684	0.948662	0.581221	1.41584	0.670034	1.34316
447	13.69	13.77	27.07	18.23	18.23	sp|P51863|VA0D1_MOUSE	V-type proton ATPase subunit d 1 OS=Mus musculus GN=Atp6v0d1 PE=1 SV=2	MOUSE	10			0.489641	0.000471302	1.28995	0.379581	0.631613	0.640246	0.00145616	1.21758	0.525835	0.77955	0.801918	0.0117601	1.16327	0.689364	0.932849	0.883474	0.0730872	1.14996	0.768266	1.01596	0.926705	0.23004	1.14963	0.806091	1.06537	0.948156	0.371112	1.14429	0.8286	1.08496	1.00528	0.929473	1.14971	0.874372	1.15578
448	13.66	15.1	32.62	16.84	15.57	sp|Q9D394|RUFY3_MOUSE	Protein RUFY3 OS=Mus musculus GN=Rufy3 PE=1 SV=1	MOUSE	7			1.53866	0.00287563	1.26478	1.21654	1.94607	1.2657	0.0677808	1.29357	0.978455	1.63728	1.18077	0.0580942	1.18934	0.992796	1.40434	1.03666	0.676138	1.21113	0.855949	1.25553	0.943842	0.307247	1.13	0.835259	1.06654	0.969675	0.75468	1.24555	0.778511	1.20778	0.939386	0.397015	1.17485	0.799577	1.10364
449	13.62	14.4	12.15	4.956	4.661	sp|P33173|KIF1A_MOUSE	Kinesin-like protein KIF1A OS=Mus musculus GN=Kif1a PE=1 SV=2	MOUSE	7			1.023	0.767751	1.19733	0.854405	1.22487	0.992266	0.924527	1.21207	0.818656	1.20269	0.941058	0.483751	1.22045	0.771075	1.14851	0.940885	0.322673	1.14842	0.819289	1.08053	0.915891	0.174571	1.14985	0.796529	1.05314	0.995404	0.937255	1.14723	0.867657	1.14196	0.946853	0.605152	1.27765	0.741088	1.20975
450	13.53	13.78	18.11	8.369	7.733	sp|Q8BHN3|GANAB_MOUSE	Neutral alpha-glucosidase AB OS=Mus musculus GN=Ganab PE=1 SV=1	MOUSE	7			1.40779	0.0116272	1.26964	1.10881	1.78738	1.32507	0.0174263	1.2359	1.07215	1.63766	1.22857	0.021649	1.17995	1.0412	1.44966	1.18298	0.182629	1.3138	0.900426	1.5542	1.18055	0.0236792	1.14607	1.03009	1.35299	1.04758	0.584373	1.21136	0.864798	1.26899	1.13491	0.0964986	1.1688	0.971002	1.32648
451	13.44	14.24	56.19	56.19	51.43	sp|P62897|CYC_MOUSE	Cytochrome c, somatic OS=Mus musculus GN=Cycs PE=1 SV=2	MOUSE	18			0.742452	0.0057726	1.19699	0.620265	0.88871	0.90497	0.233019	1.1983	0.755211	1.08443	1.13113	0.1712	1.21064	0.934326	1.3694	1.01866	0.820786	1.20432	0.845836	1.2268	1.29264	0.00646785	1.17181	1.10311	1.51473	1.10974	0.191234	1.18556	0.936042	1.31567	1.10339	0.178079	1.16818	0.944541	1.28896
452	13.41	13.47	14.69	10.73	9.901	sp|O88342|WDR1_MOUSE	WD repeat-containing protein 1 OS=Mus musculus GN=Wdr1 PE=1 SV=3	MOUSE	7			0.890428	0.42906	1.41471	0.629408	1.2597	1.03546	0.706514	1.25187	0.827128	1.29626	1.10756	0.357001	1.29557	0.854877	1.43492	1.07639	0.478594	1.28051	0.840593	1.37832	1.05422	0.562076	1.24453	0.847083	1.31201	1.00155	0.989256	1.32559	0.755553	1.32765	0.993037	0.936688	1.24	0.800836	1.23137
453	13.39	13.61	48.61	44.91	39.35	sp|P35278|RAB5C_MOUSE	Ras-related protein Rab-5C OS=Mus musculus GN=Rab5c PE=1 SV=2	MOUSE	8			1.29274	0.846679	48.3837	0.0267185	62.5476	1.12934	0.930075	58.0095	0.0194682	65.5124	0.959119	0.977123	71.2886	0.013454	68.3742	0.979053	0.98834	69.8612	0.0140143	68.3979	1.00614	0.996623	69.3587	0.0145063	69.7845	0.953453	0.974467	78.6918	0.0121163	75.029	1.05604	0.968837	59.8069	0.0176575	63.1585
454	13.3	13.55	20.07	12.07	9.694	sp|P14733|LMNB1_MOUSE	Lamin-B1 OS=Mus musculus GN=Lmnb1 PE=1 SV=3	MOUSE	7			3.0614	6.75536e-05	1.26788	2.41457	3.88149	1.26026	0.107022	1.35408	0.930709	1.70649	1.26012	0.0623419	1.2823	0.982704	1.61585	0.900426	0.294582	1.2733	0.707159	1.14651	1.17835	0.219975	1.3513	0.872017	1.59231	1.09672	0.22584	1.19623	0.916815	1.31192	0.814506	0.822348	9.29438	0.0876343	7.57033
455	13.3	13.34	54.26	41.47	37.21	sp|Q9QXV0|PCSK1_MOUSE	ProSAAS OS=Mus musculus GN=Pcsk1n PE=1 SV=2	MOUSE	8			0.59587	0.00848535	1.40219	0.424956	0.835525	0.628151	0.0368353	1.53319	0.409701	0.963077	0.781805	0.109621	1.37405	0.568979	1.07424	0.987518	0.918456	1.323	0.746421	1.30649	0.943244	0.621461	1.31624	0.71662	1.24154	1.1647	0.418557	1.52127	0.765607	1.77182	0.934492	0.494697	1.24915	0.748104	1.16732
456	13.26	21.69	38.65	32.13	29.21	sp|Q61598|GDIB_MOUSE	Rab GDP dissociation inhibitor beta OS=Mus musculus GN=Gdi2 PE=1 SV=1	MOUSE	12			1.13844	0.0922704	1.1718	0.971531	1.33403	1.09478	0.2826	1.20655	0.907367	1.32091	1.11951	0.146419	1.18014	0.948618	1.32118	1.07288	0.295555	1.16212	0.923206	1.24682	0.951466	0.54341	1.2081	0.787573	1.14947	1.0924	0.160692	1.14471	0.954303	1.25047	0.930055	0.349488	1.19112	0.780822	1.10781
457	13.26	13.29	66.67	55.86	51.35	sp|Q9D855|QCR7_MOUSE	Cytochrome b-c1 complex subunit 7 OS=Mus musculus GN=Uqcrb PE=1 SV=3	MOUSE	7			0.804767	0.0223211	1.18992	0.676322	0.957605	0.81364	0.0347706	1.20409	0.675728	0.979699	0.926005	0.222187	1.14814	0.806527	1.06318	0.931625	0.327783	1.17669	0.791732	1.09624	1.07636	0.250974	1.15228	0.934118	1.24027	0.993289	0.910178	1.15032	0.863493	1.1426	0.974781	0.666235	1.14783	0.849241	1.11888
458	13.21	13.49	22.67	15.21	13.2	sp|Q921I1|TRFE_MOUSE	Serotransferrin OS=Mus musculus GN=Tf PE=1 SV=1	MOUSE	7			1.99276	0.0139173	1.6347	1.21904	3.25757	1.41205	0.111881	1.57364	0.89731	2.22206	1.1609	0.426994	1.53508	0.756246	1.78208	1.11325	0.453001	1.38714	0.802555	1.54424	0.854583	0.151934	1.26408	0.676053	1.08026	1.13476	0.912648	14.9395	0.0759571	16.9527	0.802592	0.0781265	1.29157	0.621409	1.0366
459	13.2	13.46	44.5	42.66	32.57	sp|Q7TQD2|TPPP_MOUSE	Tubulin polymerization-promoting protein OS=Mus musculus GN=Tppp PE=1 SV=1	MOUSE	9			0.225345	2.9802e-05	1.30642	0.17249	0.294397	0.331158	5.40293e-05	1.25097	0.264721	0.414267	0.503611	0.000237396	1.20791	0.416926	0.608319	0.660514	0.00256844	1.21099	0.545434	0.799875	0.76258	0.0148316	1.21071	0.629864	0.92326	0.996053	0.953899	1.18216	0.842574	1.17749	1.02791	0.68395	1.17815	0.872477	1.21103
460	13.14	13.34	16.74	11.33	9.148	sp|P98203|ARVC_MOUSE	Armadillo repeat protein deleted in velo-cardio-facial syndrome homolog OS=Mus musculus GN=Arvcf PE=1 SV=2	MOUSE	6			1.3644	0.000458755	1.13415	1.20301	1.54744	1.14981	0.0941608	1.18477	0.970495	1.36227	1.00815	0.884648	1.13604	0.887425	1.14529	1.01075	0.849615	1.13722	0.888793	1.14945	0.963115	0.607329	1.17968	0.816417	1.13617	1.00859	0.991901	6.59323	0.152974	6.6499	1.0354	0.516219	1.12536	0.920053	1.1652
461	13.09	13.73	12.64	6.89	4.994	sp|Q3UHD1|BAI1_MOUSE	Brain-specific angiogenesis inhibitor 1 OS=Mus musculus GN=Bai1 PE=1 SV=1	MOUSE	6			0.723599	0.130247	1.56266	0.463055	1.13074	0.823035	0.225016	1.41361	0.582222	1.16345	0.964567	0.618178	1.17779	0.818962	1.13606	0.984243	0.882574	1.27788	0.770216	1.25774	1.05923	0.624424	1.31385	0.8062	1.39167	0.806109	0.0116886	1.16255	0.693398	0.937142	1.04204	0.583586	1.18475	0.87955	1.23456
462	13.09	13.15	35.69	29.85	21.85	sp|Q9D0M3|CY1_MOUSE	Cytochrome c1, heme protein, mitochondrial OS=Mus musculus GN=Cyc1 PE=1 SV=1	MOUSE	9			0.639899	0.188848	2.18907	0.292315	1.40078	0.767181	0.637367	4.2404	0.180922	3.25315	0.883963	0.82202	4.16098	0.212441	3.67815	0.711448	0.369983	2.55107	0.278882	1.81495	0.93788	0.886397	3.22115	0.291163	3.02105	0.857505	0.689682	2.70093	0.317486	2.31606	0.824552	0.504939	2.07913	0.396584	1.71435
463	13.08	13.93	43.81	37.63	31.96	sp|Q6ZWN5|RS9_MOUSE	40S ribosomal protein S9 OS=Mus musculus GN=Rps9 PE=1 SV=3	MOUSE	8			2.02355	0.000838267	1.34858	1.50051	2.72891	1.5453	0.000390822	1.17642	1.31356	1.81793	1.28533	0.00522294	1.16021	1.10785	1.49126	1.14168	0.0434713	1.13586	1.00512	1.29679	1.04376	0.589639	1.19631	0.872484	1.24866	1.02345	0.684893	1.1383	0.899102	1.16499	1.10635	0.131106	1.152	0.96037	1.27451
464	13.04	16.74	16.97	13.21	10.91	sp|Q8BYM5|NLGN3_MOUSE	Neuroligin-3 OS=Mus musculus GN=Nlgn3 PE=1 SV=2	MOUSE	10			1.09806	0.30371	1.23353	0.890175	1.35448	1.18494	0.053691	1.18966	0.996028	1.40967	1.21844	0.0435844	1.2083	1.00839	1.47223	1.21935	0.0827232	1.26563	0.963433	1.54325	1.13274	0.906488	13.3796	0.0846613	15.1556	0.911423	0.769775	2.16339	0.421293	1.97177	1.08079	0.303326	1.19026	0.908033	1.28642
465	13.04	15.43	19.76	15.94	15.94	sp|Q9DC53|CPNE8_MOUSE	Copine-8 OS=Mus musculus GN=Cpne8 PE=2 SV=3	MOUSE	10			2.51773	0.586372	484.938	0.00519187	1220.94	1.91131	0.718354	824.611	0.00231784	1576.09	1.52072	0.262314	10.2558	0.148279	15.5961	1.20221	0.319764	3.61563	0.332503	4.34675	1.36818	0.872653	1684.01	0.000812455	2304.02	1.31205	0.893097	2177.23	0.000602624	2856.64	1.336	0.880845	1547.5	0.000863329	2067.45
466	12.98	15.66	42.33	40.47	40.47	sp|Q91V41|RAB14_MOUSE	Ras-related protein Rab-14 OS=Mus musculus GN=Rab14 PE=1 SV=3	MOUSE	12			0.905329	0.167116	1.17149	0.7728	1.06059	0.903845	0.297159	1.25034	0.722881	1.13011	0.929647	0.424422	1.24079	0.74924	1.15349	0.993958	0.99479	9.68442	0.102635	9.6259	1.00001	1	1.31682	0.759415	1.31684	0.958776	0.573804	1.19718	0.80086	1.14783	1.09091	0.24039	1.18291	0.922232	1.29045
467	12.98	13.73	23.71	15.26	14.23	sp|O88998|NOE1_MOUSE	Noelin OS=Mus musculus GN=Olfm1 PE=1 SV=1	MOUSE	8			0.660055	0.0294908	1.42465	0.463311	0.940347	0.760882	0.10271	1.42239	0.534933	1.08227	0.909571	0.403761	1.30643	0.696225	1.18829	0.962525	0.752154	1.34217	0.717141	1.29187	1.07717	0.537837	1.33527	0.806706	1.43831	0.959707	0.709114	1.30692	0.734327	1.25426	1.01753	0.869085	1.2937	0.786524	1.31638
468	12.96	13.02	26.23	18.98	16.2	sp|Q8BGH2|SAM50_MOUSE	Sorting and assembly machinery component 50 homolog OS=Mus musculus GN=Samm50 PE=1 SV=1	MOUSE	7			1.09333	0.175846	1.14861	0.951868	1.2558	1.08577	0.289884	1.18226	0.918382	1.28367	1.20919	0.0142069	1.15067	1.05085	1.39138	1.13414	0.0703898	1.14925	0.986852	1.3034	1.30194	0.00719647	1.1853	1.0984	1.54318	1.18591	0.0441354	1.17915	1.00573	1.39836	1.18797	0.0103741	1.12666	1.05442	1.33843
469	12.91	13.72	20.28	11.89	7.76	sp|Q9Z268|RASL1_MOUSE	RasGAP-activating-like protein 1 OS=Mus musculus GN=Rasal1 PE=2 SV=2	MOUSE	6			0.848618	0.356098	1.49455	0.567807	1.2683	0.985396	0.880779	1.25866	0.782894	1.24028	0.995938	0.975729	1.35701	0.73392	1.3515	1.07442	0.552618	1.31287	0.818377	1.41058	1.07309	0.540808	1.29633	0.827794	1.39108	1.03217	0.974141	9.29329	0.111066	9.59228	1.06852	0.434153	1.20796	0.884565	1.29072
470	12.83	13.05	20.21	13.68	12	sp|Q99JY0|ECHB_MOUSE	Trifunctional enzyme subunit beta, mitochondrial OS=Mus musculus GN=Hadhb PE=1 SV=1	MOUSE	7			0.862044	0.22527	1.30837	0.658868	1.12787	0.880201	0.290575	1.30926	0.672288	1.15241	0.971429	0.747236	1.23389	0.787289	1.19864	0.971599	0.763808	1.25131	0.776466	1.21577	0.977266	0.853511	1.33901	0.729841	1.30857	0.919385	0.4644	1.3012	0.706568	1.1963	1.01416	0.913508	1.35501	0.748454	1.3742
471	12.83	12.9	18.64	13.26	13.26	sp|Q8C3Q5|SHSA7_MOUSE	Protein shisa-7 OS=Mus musculus GN=Shisa7 PE=1 SV=3	MOUSE	7			0.623033	0.00266333	1.24634	0.49989	0.776511	0.775598	0.0714169	1.3316	0.582454	1.03279	0.98465	0.844238	1.2274	0.802223	1.20856	0.998182	0.978216	1.17702	0.848057	1.17488	1.09139	0.22124	1.17462	0.929146	1.28196	0.979012	0.838933	1.2901	0.758865	1.26302	1.14491	0.172243	1.24426	0.920158	1.42457
472	12.82	12.9	40.96	35.06	29.15	sp|Q7TQI3|OTUB1_MOUSE	Ubiquitin thioesterase OTUB1 OS=Mus musculus GN=Otub1 PE=1 SV=2	MOUSE	6			0.781021	0.788166	8.11412	0.0962545	6.33729	0.850739	0.878388	11.9113	0.0714231	10.1334	0.985831	0.984497	5.60564	0.175864	5.52621	1.11314	0.902025	7.28695	0.152759	8.11143	0.895893	0.905206	8.21323	0.109079	7.35818	1.01883	0.983869	8.20909	0.124109	8.36362	1.00241	0.997832	7.48372	0.133946	7.50177
473	12.81	13.04	14.84	10.71	8.759	sp|A2A699|F1712_MOUSE	Protein FAM171A2 OS=Mus musculus GN=Fam171a2 PE=1 SV=1	MOUSE	6			1.13814	0.240892	1.28415	0.8863	1.46155	0.990346	0.918217	1.25984	0.786087	1.24768	0.959145	0.655002	1.25347	0.765193	1.20226	0.98043	0.870883	1.34588	0.728465	1.31954	0.87805	0.316065	1.35017	0.650326	1.18552	1.01522	0.817863	1.17356	0.865082	1.19142	1.01947	0.790629	1.1936	0.854112	1.21683
474	12.74	13.43	19.46	10.04	9.302	sp|Q6ZQ18|EFR3B_MOUSE	Protein EFR3 homolog B OS=Mus musculus GN=Efr3b PE=2 SV=2	MOUSE	6			0.721698	0.0756818	1.45524	0.495931	1.05024	0.673709	0.00194036	1.18665	0.56774	0.799457	0.707209	0.00269874	1.17553	0.60161	0.831344	0.701476	0.00218994	1.17101	0.599034	0.821436	0.822364	0.0254336	1.17318	0.700967	0.964784	0.877677	0.121109	1.197	0.733231	1.05058	0.93198	0.305289	1.17191	0.795268	1.09219
475	12.74	12.97	30.75	21.75	17.75	sp|Q80TL4|K1045_MOUSE	Protein KIAA1045 OS=Mus musculus GN=Kiaa1045 PE=2 SV=2	MOUSE	6			0.501789	0.00141848	1.35378	0.370659	0.679309	0.582132	0.00115804	1.25674	0.463208	0.731589	0.675329	0.000408222	1.14603	0.589279	0.773945	0.798514	0.00692685	1.14663	0.696404	0.915596	0.755514	0.00244951	1.14703	0.65867	0.866596	0.816184	0.0126598	1.15208	0.708442	0.940312	0.939212	0.309231	1.14817	0.818007	1.07838
476	12.72	19.11	28.91	19.89	13.81	sp|P08551|NFL_MOUSE	Neurofilament light polypeptide OS=Mus musculus GN=Nefl PE=1 SV=5	MOUSE	8			0.370356	0.2509	6.53271	0.0566926	2.41943	0.444145	0.00144861	1.46032	0.304142	0.648596	0.582561	0.00667301	1.39914	0.416372	0.815083	0.602079	0.00480749	1.34383	0.448033	0.809091	0.616273	0.00655694	1.34962	0.456626	0.831736	0.861984	0.183138	1.26842	0.679571	1.09336	1.09339	0.170702	1.14835	0.952144	1.2556
477	12.68	14.63	27.74	18.58	17.3	sp|P70404|IDHG1_MOUSE	Isocitrate dehydrogenase [NAD] subunit gamma 1, mitochondrial OS=Mus musculus GN=Idh3g PE=1 SV=1	MOUSE	8			0.792458	0.203528	1.50531	0.526442	1.19289	0.945519	0.953207	10.3308	0.0915247	9.76792	1.04022	0.554364	1.17359	0.886357	1.22078	1.12334	0.118875	1.1724	0.958154	1.31699	1.32344	0.00895965	1.18988	1.11225	1.57473	1.31945	0.00696545	1.17547	1.12249	1.55097	1.02853	0.668298	1.17237	0.87731	1.20582
478	12.66	13.82	14.81	7.319	4.681	sp|Q61543|GSLG1_MOUSE	Golgi apparatus protein 1 OS=Mus musculus GN=Glg1 PE=1 SV=1	MOUSE	6			1.72876	0.000317208	1.2334	1.40161	2.13226	1.3569	0.0134425	1.24968	1.0858	1.69568	1.07741	0.451564	1.24267	0.867009	1.33886	1.14183	0.135008	1.202	0.949945	1.37248	0.913142	0.540225	1.38753	0.658106	1.26701	0.923432	0.349537	1.20308	0.767559	1.11096	1.05623	0.671164	1.33149	0.793269	1.40635
479	12.65	13.08	23.68	12.11	11.23	sp|P97390|VPS45_MOUSE	Vacuolar protein sorting-associated protein 45 OS=Mus musculus GN=Vps45 PE=1 SV=1	MOUSE	6			1.28536	0.0122536	1.19391	1.0766	1.53461	0.970124	0.726337	1.22425	0.79242	1.18768	1.03128	0.786455	1.30471	0.790423	1.34552	1.02977	0.682418	1.17654	0.87525	1.21156	0.971375	0.794901	1.29886	0.747866	1.26168	1.07468	0.952937	16.1979	0.0663472	17.4076	0.938627	0.617547	1.34241	0.699208	1.26003
480	12.63	12.65	57.32	54.88	54.88	sp|Q9CQ69|QCR8_MOUSE	Cytochrome b-c1 complex subunit 8 OS=Mus musculus GN=Uqcrq PE=1 SV=3	MOUSE	9			0.666411	0.0573686	1.52883	0.435895	1.01883	0.694736	0.722303	12.0625	0.0575947	8.38025	0.804887	0.229175	1.50306	0.535497	1.2098	0.777628	0.147754	1.45923	0.532904	1.13474	0.905677	0.533588	1.46401	0.618629	1.32592	0.81784	0.216768	1.44178	0.567241	1.17915	0.918617	0.366763	1.24609	0.737199	1.14468
481	12.58	12.94	13.88	6.939	4.898	sp|Q7TPD3|ROBO2_MOUSE	Roundabout homolog 2 OS=Mus musculus GN=Robo2 PE=2 SV=2	MOUSE	6			1.17002	0.251702	1.34614	0.869165	1.57501	1.06849	0.386868	1.18506	0.901629	1.26623	1.01586	0.822483	1.1733	0.865816	1.19192	0.966625	0.781265	1.32074	0.731881	1.27666	0.937137	0.283113	1.1412	0.821184	1.06946	0.916029	0.400142	1.26749	0.722708	1.16106	0.891096	0.104803	1.15925	0.768685	1.033
482	12.55	14.49	14.26	6.429	5.029	sp|Q6P9K9|NRX3A_MOUSE	Neurexin-3 OS=Mus musculus GN=Nrxn3 PE=1 SV=2	MOUSE	6			0.687279	0.117484	1.66589	0.412558	1.14493	0.820986	0.209764	1.4431	0.568906	1.18476	0.898323	0.50708	1.47112	0.610639	1.32154	0.930072	0.409886	1.24467	0.747245	1.15763	0.986997	0.930906	1.44648	0.682347	1.42767	1.12135	0.326914	1.31138	0.855097	1.47052	1.07334	0.605542	1.39156	0.771319	1.49362
483	12.53	12.67	68.42	61.84	61.84	sp|Q9CPQ1|COX6C_MOUSE	Cytochrome c oxidase subunit 6C OS=Mus musculus GN=Cox6c PE=1 SV=3	MOUSE	8			0.893721	0.406219	1.36053	0.656891	1.21593	0.947202	0.72899	1.44133	0.657172	1.36523	1.13313	0.424888	1.42947	0.79269	1.61977	0.968272	0.720136	1.23375	0.784823	1.1946	1.26212	0.154365	1.41852	0.889742	1.79035	1.0339	0.796225	1.35276	0.764285	1.39862	0.963775	0.649127	1.20759	0.798097	1.16385
484	12.49	23.11	22.82	17.18	15.77	sp|P12382|K6PL_MOUSE	6-phosphofructokinase, liver type OS=Mus musculus GN=Pfkl PE=1 SV=4	MOUSE	11			0.715917	0.0406218	1.36776	0.523421	0.979205	0.752735	0.135403	1.50763	0.499283	1.13485	0.767121	0.144602	1.48363	0.517057	1.13812	0.911095	0.922337	10.3321	0.088181	9.41352	1.03054	0.912604	1.95455	0.527254	2.01425	1.16728	0.306112	1.41762	0.82341	1.65475	1.04824	0.712653	1.36433	0.768322	1.43014
485	12.43	12.9	19.89	14.91	13	sp|Q8BWF0|SSDH_MOUSE	Succinate-semialdehyde dehydrogenase, mitochondrial OS=Mus musculus GN=Aldh5a1 PE=1 SV=1	MOUSE	6			0.769926	0.82233	20.6511	0.0372826	15.8998	0.986283	0.854717	1.21698	0.810434	1.20029	0.947307	0.543203	1.25411	0.75536	1.18803	1.02463	0.846518	1.38699	0.738744	1.42115	1.10032	0.435895	1.35913	0.809573	1.49548	1.03409	0.844111	1.55841	0.663556	1.61154	0.914422	0.483627	1.37994	0.662653	1.26185
486	12.4	12.56	19.44	14.22	13.73	sp|Q9Z0X1|AIFM1_MOUSE	Apoptosis-inducing factor 1, mitochondrial OS=Mus musculus GN=Aifm1 PE=1 SV=1	MOUSE	7			1.08613	0.690828	1.65502	0.656263	1.79755	1.03667	0.82318	1.48171	0.699643	1.53604	1.05145	0.763331	1.50024	0.700857	1.57743	0.981458	0.897053	1.42411	0.689171	1.39771	1.04216	0.770017	1.41057	0.738827	1.47004	0.951927	0.742795	1.44072	0.660729	1.37146	0.958631	0.786072	1.46125	0.656033	1.4008
487	12.37	12.66	15.12	8.433	6.599	sp|Q9Z1L5|CA2D3_MOUSE	Voltage-dependent calcium channel subunit alpha-2/delta-3 OS=Mus musculus GN=Cacna2d3 PE=1 SV=1	MOUSE	6			0.814753	0.218446	1.47687	0.551677	1.20328	0.934081	0.673684	1.51801	0.615333	1.41794	1.08807	0.510556	1.38373	0.78633	1.5056	1.13954	0.370132	1.43253	0.795474	1.63242	0.975946	0.850339	1.39917	0.697517	1.36552	0.997861	0.982863	1.29713	0.769284	1.29436	1.03567	0.800504	1.43376	0.722344	1.4849
488	12.36	13.49	22.8	15.33	12.15	sp|Q01065|PDE1B_MOUSE	Calcium/calmodulin-dependent 3',5'-cyclic nucleotide phosphodiesterase 1B OS=Mus musculus GN=Pde1b PE=1 SV=2	MOUSE	7			0.734204	0.0603031	1.389	0.528584	1.01981	0.715102	0.043953	1.38096	0.51783	0.987527	0.80062	0.0208256	1.19114	0.672144	0.953653	1.06531	0.453593	1.21318	0.878118	1.29241	1.00452	0.953092	1.20635	0.832695	1.21181	1.18105	0.0271033	1.15039	1.02666	1.35866	0.899395	0.244332	1.22267	0.7356	1.09966
489	12.31	12.78	12.49	5.327	4.756	sp|Q80U28|MADD_MOUSE	MAP kinase-activating death domain protein OS=Mus musculus GN=Madd PE=1 SV=2	MOUSE	6			0.855441	0.255116	1.34706	0.635042	1.15233	0.937406	0.61765	1.3401	0.699503	1.25622	1.04167	0.730901	1.30253	0.799731	1.3568	1.11724	0.202027	1.20471	0.927389	1.34595	1.03422	0.776826	1.31011	0.789416	1.35494	1.07721	0.53882	1.30623	0.824674	1.40708	0.976507	0.982507	11.2844	0.086536	11.0193
490	12.31	12.45	15.77	10	9.014	sp|Q8CHT1|NGEF_MOUSE	Ephexin-1 OS=Mus musculus GN=Ngef PE=1 SV=1	MOUSE	7			0.967549	0.703634	1.21754	0.794675	1.17803	1.00136	0.988692	1.24405	0.804918	1.24574	0.96257	0.747589	1.30929	0.735186	1.26028	1.18114	0.0627834	1.195	0.988403	1.41147	0.980101	0.817818	1.21987	0.80345	1.19559	1.02987	0.780539	1.27171	0.80983	1.30969	1.09258	0.377626	1.24897	0.874782	1.36459
491	12.2	14.37	45.67	37.5	31.25	sp|P61294|RAB6B_MOUSE	Ras-related protein Rab-6B OS=Mus musculus GN=Rab6b PE=1 SV=1	MOUSE	10			1.16896	0.360491	3.52887	0.331256	4.12512	1.41196	0.178363	3.52989	0.400002	4.98408	1.19384	0.325493	3.53599	0.337624	4.22139	1.05066	0.71023	3.60734	0.291257	3.79009	1.01974	0.913367	6.13518	0.166212	6.2563	1.02586	0.887345	6.13578	0.167194	6.29446	1.04368	0.740682	3.52208	0.296325	3.67593
492	12.19	12.43	16.84	16.02	11.76	sp|P32037|GTR3_MOUSE	Solute carrier family 2, facilitated glucose transporter member 3 OS=Mus musculus GN=Slc2a3 PE=1 SV=1	MOUSE	7			0.477556	0.0190725	1.74624	0.273478	0.833925	0.633973	0.0070014	1.30488	0.485847	0.827261	0.831914	0.110267	1.27642	0.651758	1.06187	0.957095	0.669355	1.28241	0.746323	1.22739	0.911545	0.322359	1.24224	0.73379	1.13236	1.00555	0.966609	1.38156	0.727833	1.38923	1.03337	0.647877	1.18987	0.868472	1.22958
493	12.16	14.24	50	40.22	28.26	sp|Q99JI6|RAP1B_MOUSE	Ras-related protein Rap-1b OS=Mus musculus GN=Rap1b PE=2 SV=2	MOUSE	9			1.11642	0.341859	1.32802	0.840663	1.48263	1.05208	0.599301	1.28061	0.821546	1.3473	1.15473	0.148602	1.25055	0.923378	1.44404	1.10283	0.472273	1.4088	0.782816	1.55367	1.14704	0.126388	1.21863	0.941257	1.39782	1.19662	0.0809031	1.23929	0.965568	1.48296	1.05483	0.492061	1.21672	0.86694	1.28344
494	12.16	12.78	53.38	44.36	44.36	sp|Q91ZZ3|SYUB_MOUSE	Beta-synuclein OS=Mus musculus GN=Sncb PE=1 SV=1	MOUSE	8			0.360987	0.288296	544.255	0.000663267	196.469	0.541755	0.394532	258.985	0.00209183	140.307	0.755358	0.535469	53.8373	0.0140304	40.6664	0.856697	0.40613	4.29284	0.199564	3.67767	0.835801	0.64663	39.4564	0.0211829	32.9777	1.18183	0.577382	15.0805	0.0783676	17.8225	1.10726	0.633574	7.3531	0.150584	8.14178
495	12.14	12.86	39.19	27.84	21.89	sp|Q9CZ44|NSF1C_MOUSE	NSFL1 cofactor p47 OS=Mus musculus GN=Nsfl1c PE=1 SV=1	MOUSE	6			0.92145	0.568553	1.41174	0.652703	1.30085	0.871291	0.523562	1.64528	0.529571	1.43351	0.865635	0.385749	1.45867	0.593443	1.26267	0.869026	0.241138	1.30231	0.667298	1.13174	0.876047	0.35538	1.38186	0.633961	1.21058	0.945777	0.713939	1.42602	0.663229	1.34869	0.928772	0.625519	1.42143	0.653407	1.32018
496	12.14	12.41	43.82	32.58	28.65	sp|Q9JM76|ARPC3_MOUSE	Actin-related protein 2/3 complex subunit 3 OS=Mus musculus GN=Arpc3 PE=1 SV=3	MOUSE	6			1.32056	0.261522	1.73158	0.762631	2.28666	1.12936	0.750265	2.44288	0.462306	2.75888	1.12616	0.721709	2.17864	0.51691	2.45351	1.11208	0.711517	1.95477	0.56891	2.17387	1.00242	0.992918	1.94636	0.515021	1.95107	0.963286	0.872554	1.72765	0.557569	1.66423	0.962689	0.897862	2.00354	0.480495	1.92878
497	12.12	12.31	40.57	37.71	37.71	sp|Q9CXZ1|NDUS4_MOUSE	NADH dehydrogenase [ubiquinone] iron-sulfur protein 4, mitochondrial OS=Mus musculus GN=Ndufs4 PE=1 SV=3	MOUSE	7			0.830476	0.0533962	1.20897	0.686925	1.00402	0.946573	0.39306	1.16311	0.813827	1.10097	1.02046	0.839967	1.27738	0.798866	1.30352	0.987656	0.894362	1.25685	0.785821	1.24133	1.19921	0.0404902	1.18539	1.01166	1.42153	1.0001	0.998757	1.16146	0.861068	1.16157	1.02342	0.746814	1.19058	0.859599	1.21846
498	12.11	13.89	37.86	35.92	31.07	sp|P63321|RALA_MOUSE	Ras-related protein Ral-A OS=Mus musculus GN=Rala PE=1 SV=1	MOUSE	7			1.57871	0.0108872	1.32599	1.19058	2.09336	1.27864	0.0266342	1.22038	1.04774	1.56044	1.17603	0.0771557	1.20954	0.972295	1.42244	1.125	0.143758	1.19743	0.939513	1.34711	1.03055	0.713693	1.23619	0.83365	1.27396	0.982878	0.802953	1.19701	0.821112	1.17651	1.09214	0.244057	1.19636	0.912886	1.3066
499	12.11	13.35	10	5.567	4.485	sp|Q68FD9|K1549_MOUSE	UPF0606 protein KIAA1549 OS=Mus musculus GN=Kiaa1549 PE=1 SV=3	MOUSE	7			0.952318	0.700968	1.33475	0.713481	1.27111	0.882094	0.316414	1.31655	0.670004	1.16132	0.960956	0.73621	1.30822	0.734554	1.25714	1.03402	0.862004	1.55068	0.666814	1.60343	1.0205	0.869714	1.33653	0.763544	1.36393	0.968213	0.834431	1.4221	0.680833	1.3769	1.11732	0.243776	1.22895	0.909174	1.37313
500	12.09	12.11	54.12	45.88	42.35	sp|Q63810|CANB1_MOUSE	Calcineurin subunit B type 1 OS=Mus musculus GN=Ppp3r1 PE=1 SV=3	MOUSE	6			0.575549	0.0103936	1.40049	0.410963	0.806048	0.708198	0.0473308	1.40272	0.504876	0.993402	0.795148	0.144649	1.42146	0.559389	1.13027	0.967687	0.797369	1.39417	0.694096	1.34912	0.893666	0.362556	1.3552	0.659436	1.21109	0.95067	0.539931	1.23344	0.770747	1.1726	1.01973	0.817422	1.24612	0.818326	1.27071
501	12.08	14.48	8.636	3.243	2.423	sp|P70398|USP9X_MOUSE	Probable ubiquitin carboxyl-terminal hydrolase FAF-X OS=Mus musculus GN=Usp9x PE=1 SV=2	MOUSE	7			1.18861	0.194024	1.34481	0.883851	1.59846	1.14601	0.380624	1.43989	0.795903	1.65014	1.22506	0.11115	1.31843	0.929177	1.61516	1.01518	0.877946	1.29112	0.786275	1.31072	1.15164	0.337147	1.40783	0.818021	1.62131	1.268	0.0888147	1.34248	0.944524	1.70227	0.950552	0.972383	35.9968	0.0264066	34.2168
502	12.07	12.61	16.68	8.092	6.993	sp|P80560|PTPR2_MOUSE	Receptor-type tyrosine-protein phosphatase N2 OS=Mus musculus GN=Ptprn2 PE=1 SV=2	MOUSE	6			1.15257	0.250711	1.31434	0.876922	1.51486	1.23407	0.139038	1.35231	0.912566	1.66885	1.25903	0.0926981	1.32594	0.949537	1.6694	1.40459	0.0153204	1.28118	1.09633	1.79954	1.28194	0.106484	1.37746	0.930656	1.76583	1.41913	0.0508097	1.42156	0.998289	2.01739	1.07663	0.575122	1.35653	0.793669	1.46048
503	12.05	14.34	19.57	9.082	6.929	sp|Q9JKY5|HIP1R_MOUSE	Huntingtin-interacting protein 1-related protein OS=Mus musculus GN=Hip1r PE=1 SV=2	MOUSE	7			1.32849	0.0308818	1.27299	1.0436	1.69116	1.49047	0.00373347	1.20044	1.2416	1.78921	1.39805	0.0110632	1.23125	1.13547	1.72136	1.32094	0.0341524	1.27691	1.03448	1.68671	1.23889	0.0334542	1.20545	1.02774	1.49342	1.09404	0.249804	1.20381	0.908814	1.31701	1.00418	0.953639	1.20586	0.832753	1.2109
504	12.04	12.46	23.51	13.1	11.95	sp|P47738|ALDH2_MOUSE	Aldehyde dehydrogenase, mitochondrial OS=Mus musculus GN=Aldh2 PE=1 SV=1	MOUSE	6			1.34094	0.0138016	1.2252	1.09447	1.64292	1.26277	0.0290771	1.21891	1.03598	1.53921	1.08306	0.269972	1.17991	0.917924	1.27791	1.01074	0.870676	1.17393	0.860995	1.18654	1.07176	0.942062	10.2976	0.104079	11.0365	1.203	0.138603	1.3098	0.918458	1.57569	0.945902	0.966596	25.7586	0.0367218	24.3651
505	12.03	15.13	21.85	13.84	11.53	sp|P16054|KPCE_MOUSE	Protein kinase C epsilon type OS=Mus musculus GN=Prkce PE=1 SV=1	MOUSE	8			0.961981	0.827092	1.58647	0.606365	1.52615	1.06985	0.720151	1.62808	0.657123	1.74179	0.902365	0.65299	1.80028	0.501237	1.62451	1.04768	0.739689	1.43761	0.728763	1.50615	0.937316	0.750176	1.69351	0.553476	1.58735	1.0439	0.784538	1.50362	0.694254	1.56962	0.975528	0.749307	1.22249	0.797981	1.19258
506	12.02	12.22	33.21	22.74	22.74	sp|P60202|MYPR_MOUSE	Myelin proteolipid protein OS=Mus musculus GN=Plp1 PE=1 SV=2	MOUSE	7			0.194047	0.134889	11.4105	0.017006	2.21417	0.309045	0.0061647	1.85378	0.16671	0.572902	0.396487	0.012838	1.82192	0.21762	0.722369	0.510068	0.0482883	1.94435	0.262333	0.991751	0.569141	0.0406941	1.6902	0.33673	0.961963	0.822693	0.446892	1.90221	0.432493	1.56494	0.781163	0.338986	1.88128	0.41523	1.46958
507	12	70.89	68.3	60.94	60.94	sp|P68368|TBA4A_MOUSE	Tubulin alpha-4A chain OS=Mus musculus GN=Tuba4a PE=1 SV=1	MOUSE	84			0.26127	0.00418521	1.88488	0.138614	0.492463	0.300464	0.00643114	1.89564	0.158503	0.56957	0.359221	0.00121544	1.41535	0.253803	0.508424	0.487304	0.00873398	1.51728	0.32117	0.739376	0.516832	0.00816537	1.45576	0.355026	0.752382	0.783313	0.0861783	1.3489	0.580706	1.05661	0.88288	0.144189	1.21024	0.729506	1.0685
508	12	29.31	34.03	26.65	23.44	sp|Q923T9|KCC2G_MOUSE	Calcium/calmodulin-dependent protein kinase type II subunit gamma OS=Mus musculus GN=Camk2g PE=1 SV=1	MOUSE	20			0.705613	0.0255045	1.32975	0.530635	0.938291	0.724175	0.0152	1.2575	0.575883	0.910651	0.704759	0.00295486	1.18146	0.596514	0.832647	0.820035	0.0521238	1.22277	0.670637	1.00271	0.842756	0.0427286	1.17685	0.716113	0.991795	1.22728	0.0440233	1.21744	1.00808	1.49414	0.876814	0.170444	1.23517	0.709872	1.08302
509	12	12.47	49.43	46.59	40.91	sp|Q9DCS9|NDUBA_MOUSE	NADH dehydrogenase [ubiquinone] 1 beta subcomplex subunit 10 OS=Mus musculus GN=Ndufb10 PE=1 SV=3	MOUSE	9			0.938129	0.600099	1.34125	0.699446	1.25826	0.965525	0.973796	13.635	0.0708121	13.165	1.08239	0.520878	1.34309	0.805893	1.45375	0.957494	0.756509	1.40624	0.680889	1.34647	1.13994	0.317563	1.35446	0.841618	1.544	0.942308	0.653753	1.3779	0.683874	1.2984	0.926177	0.552487	1.36316	0.679434	1.26253
510	12	12.42	49.34	46.71	43.42	sp|P15532|NDKA_MOUSE	Nucleoside diphosphate kinase A OS=Mus musculus GN=Nme1 PE=1 SV=1	MOUSE	9			0.727016	0.200648	3.74616	0.19407	2.72351	0.77398	0.245478	3.74873	0.206465	2.90144	0.852928	0.366352	3.71065	0.22986	3.16492	0.967521	0.840689	5.16193	0.187434	4.99428	0.812297	0.294247	3.72829	0.217874	3.02848	0.953682	0.72893	3.77585	0.252574	3.60096	0.862275	0.389877	3.75356	0.229722	3.2366
511	12	12.42	62.2	62.2	56.1	sp|Q62425|NDUA4_MOUSE	NADH dehydrogenase [ubiquinone] 1 alpha subcomplex subunit 4 OS=Mus musculus GN=Ndufa4 PE=1 SV=2	MOUSE	10			0.872508	0.0762205	1.17032	0.745527	1.02112	0.958925	0.604788	1.21579	0.788727	1.16585	1.16355	0.0970977	1.21055	0.961173	1.40853	1.03544	0.72585	1.27295	0.813416	1.31806	1.31217	0.0153327	1.21328	1.0815	1.59203	1.09593	0.193943	1.17002	0.936675	1.28226	1.05481	0.483925	1.19908	0.879682	1.2648
512	12	12.29	29.12	23.16	23.16	sp|Q9CWS0|DDAH1_MOUSE	N(G),N(G)-dimethylarginine dimethylaminohydrolase 1 OS=Mus musculus GN=Ddah1 PE=1 SV=3	MOUSE	7			0.802354	0.276472	1.5686	0.511509	1.25857	0.747225	0.065166	1.37228	0.544515	1.0254	0.774767	0.0195484	1.21844	0.635868	0.944007	0.795966	0.010394	1.16411	0.683758	0.926588	0.800475	0.0621162	1.26873	0.630925	1.01559	0.82878	0.0350063	1.18464	0.699603	0.981808	0.849346	0.0532832	1.18113	0.719094	1.00319
513	11.98	12.98	11.19	6.831	3.513	sp|Q80TS3|LPHN3_MOUSE	Latrophilin-3 OS=Mus musculus GN=Lphn3 PE=2 SV=3	MOUSE	5			1.03441	0.845014	1.52577	0.677959	1.57827	1.11958	0.386482	1.34449	0.832715	1.50527	1.06557	0.421142	1.19724	0.89002	1.27575	0.986453	0.873149	1.22179	0.807383	1.20524	1.15588	0.200606	1.27966	0.903273	1.47914	0.950313	0.600277	1.26415	0.75174	1.20134	1.13898	0.228499	1.26807	0.898205	1.44431
514	11.94	12.82	23.78	21.62	20	sp|Q8VE33|GD1L1_MOUSE	Ganglioside-induced differentiation-associated protein 1-like 1 OS=Mus musculus GN=Gdap1l1 PE=2 SV=1	MOUSE	8			1.14388	0.314527	1.36238	0.839618	1.5584	1.29757	0.0285684	1.24596	1.04143	1.61672	1.17656	0.0393188	1.16283	1.0118	1.36814	1.18132	0.0362855	1.16288	1.01586	1.37374	1.2999	0.0145313	1.20205	1.08139	1.56255	1.15717	0.305214	1.38911	0.833028	1.60743	0.988201	0.882747	1.21732	0.811786	1.20295
515	11.92	13.32	20.65	9.168	5.796	sp|Q8CGK3|LONM_MOUSE	Lon protease homolog, mitochondrial OS=Mus musculus GN=Lonp1 PE=1 SV=2	MOUSE	6			1.24482	0.219317	1.4934	0.833549	1.85901	1.25895	0.049266	1.25763	1.00105	1.58329	1.30031	0.139942	1.46975	0.884714	1.91113	1.17332	0.100687	1.22689	0.956338	1.43954	1.27635	0.0216149	1.20978	1.05502	1.5441	1.29786	0.0173433	1.21129	1.07146	1.57208	1.04183	0.869837	1.84206	0.565578	1.91912
516	11.91	15.28	15.23	9.016	6.352	sp|P35436|NMDE1_MOUSE	Glutamate receptor ionotropic, NMDA 2A OS=Mus musculus GN=Grin2a PE=1 SV=2	MOUSE	7			0.676274	0.236453	2.18218	0.309908	1.47575	0.860129	0.914294	30.6553	0.0280581	26.3675	0.998553	0.990948	1.39531	0.715647	1.39329	1.02667	0.837167	1.367	0.751042	1.40346	1.14133	0.103989	1.18682	0.961677	1.35455	0.898857	0.438071	1.38472	0.649125	1.24467	1.17784	0.0539756	1.18271	0.995881	1.39305
517	11.79	23.56	24.01	16.23	13.93	sp|P57780|ACTN4_MOUSE	Alpha-actinin-4 OS=Mus musculus GN=Actn4 PE=1 SV=1	MOUSE	13			0.724623	0.719612	8.84435	0.0819305	6.40882	0.920431	0.359994	1.23567	0.744885	1.13735	0.857566	0.049437	1.16547	0.73581	0.999469	0.950921	0.438774	1.16634	0.815305	1.1091	0.865361	0.0951392	1.19841	0.722092	1.03706	0.933482	0.300277	1.16558	0.800874	1.08805	0.984155	0.799652	1.16581	0.844178	1.14734
518	11.77	12.16	22.65	12.89	10.68	sp|Q60864|STIP1_MOUSE	Stress-induced-phosphoprotein 1 OS=Mus musculus GN=Stip1 PE=1 SV=1	MOUSE	6			0.871515	0.295279	1.34117	0.649819	1.16885	0.873053	0.3157	1.3546	0.644508	1.18264	0.865809	0.297285	1.37509	0.629639	1.19056	1.01294	0.902854	1.28041	0.791109	1.29698	0.90778	0.493849	1.40103	0.647938	1.27183	0.994618	0.975221	1.52967	0.650217	1.52144	0.962878	0.643651	1.20942	0.796146	1.16453
519	11.7	11.83	36.25	22.92	22.92	sp|Q9D8Y0|EFHD2_MOUSE	EF-hand domain-containing protein D2 OS=Mus musculus GN=Efhd2 PE=1 SV=1	MOUSE	6			0.395681	0.299832	7.85877	0.050349	3.10957	0.448635	5.66726e-05	1.17822	0.380775	0.52859	0.605956	0.00495804	1.30902	0.462907	0.79321	0.645077	0.000813084	1.16985	0.551418	0.754644	0.795164	0.0272742	1.21038	0.656952	0.962455	0.918772	0.31672	1.21637	0.755342	1.11756	0.980797	0.763775	1.17007	0.838237	1.1476
520	11.67	11.77	32.23	20.93	18.27	sp|Q9DCN2|NB5R3_MOUSE	NADH-cytochrome b5 reductase 3 OS=Mus musculus GN=Cyb5r3 PE=1 SV=3	MOUSE	6			1.41649	0.0631919	1.46051	0.969857	2.0688	1.20989	0.154721	1.35249	0.894562	1.63636	1.13184	0.288613	1.32475	0.854384	1.49941	0.972366	0.809205	1.35206	0.719172	1.3147	1.02951	0.685671	1.20365	0.855321	1.23916	0.93064	0.481789	1.29381	0.7193	1.20408	0.909937	0.253422	1.21721	0.747558	1.10759
521	11.63	11.73	12	8.154	6.569	sp|Q61361|PGCB_MOUSE	Brevican core protein OS=Mus musculus GN=Bcan PE=1 SV=2	MOUSE	8			0.518425	0.00111287	1.34001	0.386882	0.694693	0.52797	0.00150789	1.32832	0.397473	0.701313	0.600789	0.00157814	1.27297	0.47196	0.764784	0.667005	0.00213827	1.22455	0.544693	0.816784	0.669153	0.00665631	1.2835	0.521349	0.858858	0.700547	0.0144677	1.29178	0.542311	0.904951	1.03487	0.550872	1.13815	0.909258	1.17784
522	11.62	11.77	48.72	41.67	33.97	sp|P62983|RS27A_MOUSE	Ubiquitin-40S ribosomal protein S27a OS=Mus musculus GN=Rps27a PE=1 SV=2	MOUSE	10			0.920637	0.408501	1.26585	0.727289	1.16539	0.936551	0.529657	1.28364	0.729605	1.20219	0.954334	0.666199	1.30006	0.73407	1.24069	0.9628	0.569179	1.17358	0.820393	1.12993	0.964434	0.72837	1.28844	0.748528	1.24261	0.973092	0.787135	1.27908	0.760775	1.24466	0.954436	0.485599	1.17271	0.813874	1.11927
522	0	11.65	82.97	73.16	64.99	sp|P0CG50|UBC_MOUSE	Polyubiquitin-C OS=Mus musculus GN=Ubc PE=1 SV=2	MOUSE	10
522	0	11.63	54.69	46.09	41.41	sp|P62984|RL40_MOUSE	Ubiquitin-60S ribosomal protein L40 OS=Mus musculus GN=Uba52 PE=1 SV=2	MOUSE	10
522	0	11.63	85.25	77.38	69.51	sp|P0CG49|UBB_MOUSE	Polyubiquitin-B OS=Mus musculus GN=Ubb PE=2 SV=1	MOUSE	10
523	11.59	12.18	31.85	30.14	25	sp|P60487|PLPP_MOUSE	Pyridoxal phosphate phosphatase OS=Mus musculus GN=Pdxp PE=1 SV=1	MOUSE	6			0.729627	0.013067	1.24006	0.588382	0.904779	0.820455	0.124997	1.31834	0.622338	1.08164	0.861331	0.367019	1.47274	0.584848	1.26852	0.983287	0.921425	1.51862	0.647489	1.49323	0.943605	0.617514	1.32384	0.712779	1.24918	0.997803	0.978458	1.22055	0.817503	1.21787	1.02553	0.777946	1.24333	0.824831	1.27507
524	11.57	16.28	26.58	19.53	17.72	sp|Q9JLB0|MPP6_MOUSE	MAGUK p55 subfamily member 6 OS=Mus musculus GN=Mpp6 PE=1 SV=1	MOUSE	9			1.05754	0.706494	1.46797	0.720411	1.55243	1.0161	0.91302	1.46414	0.693994	1.48771	0.895707	0.281173	1.27843	0.700628	1.1451	0.93316	0.359741	1.20419	0.774927	1.1237	0.938235	0.400581	1.20725	0.777168	1.13268	0.963795	0.813635	1.50173	0.641788	1.44736	1.00094	0.989792	1.21138	0.82628	1.21252
525	11.56	50	26.83	22.38	19.94	sp|O35643|AP1B1_MOUSE	AP-1 complex subunit beta-1 OS=Mus musculus GN=Ap1b1 PE=2 SV=2	MOUSE	30			0.852316	0.155224	1.27839	0.666711	1.08959	0.945975	0.53923	1.24208	0.761605	1.17498	0.989169	0.870394	1.17709	0.840348	1.16435	1.04002	0.614997	1.20714	0.861559	1.25544	1.10802	0.279265	1.24283	0.891531	1.37708	1.10121	0.308757	1.24465	0.884756	1.37062	1.13967	0.126166	1.20118	0.948791	1.36895
526	11.56	11.96	65.74	56.48	47.22	sp|P97450|ATP5J_MOUSE	ATP synthase-coupling factor 6, mitochondrial OS=Mus musculus GN=Atp5j PE=1 SV=1	MOUSE	8			0.896334	0.107226	1.15198	0.778082	1.03256	0.902797	0.250713	1.21755	0.741487	1.0992	1.06209	0.551048	1.26293	0.840968	1.34135	0.982035	0.886994	1.34879	0.728086	1.32456	1.15645	0.125628	1.22139	0.946836	1.41247	0.935544	0.538615	1.28414	0.728536	1.20137	0.999639	0.998349	1.5051	0.664166	1.50456
527	11.54	11.92	18.35	12.3	11.29	sp|Q8CBE3|WDR37_MOUSE	WD repeat-containing protein 37 OS=Mus musculus GN=Wdr37 PE=2 SV=1	MOUSE	6			0.822929	0.1207	1.30192	0.632086	1.07139	0.759524	0.0393736	1.29241	0.587681	0.981615	0.839818	0.13636	1.28205	0.655058	1.07669	0.934925	0.473774	1.24047	0.753688	1.15974	0.985718	0.867602	1.22424	0.80517	1.20675	1.00764	0.943026	1.28394	0.784801	1.29375	1.02678	0.658945	1.14951	0.893233	1.18029
528	11.53	16.38	15.68	11.16	9.501	sp|Q9WUB3|PYGM_MOUSE	Glycogen phosphorylase, muscle form OS=Mus musculus GN=Pygm PE=1 SV=3	MOUSE	9			0.409445	0.0242244	2.07517	0.197307	0.849667	0.461868	0.0725556	2.39984	0.192457	1.10841	0.61046	0.0441136	1.60894	0.379418	0.982193	0.736176	0.151947	1.57897	0.466237	1.1624	0.778258	0.218375	1.56247	0.498095	1.21601	0.807712	0.215134	1.45804	0.55397	1.17768	0.829671	0.251669	1.43369	0.578696	1.18949
529	11.52	13.14	32.21	25.17	25.17	sp|P28663|SNAB_MOUSE	Beta-soluble NSF attachment protein OS=Mus musculus GN=Napb PE=1 SV=2	MOUSE	10			0.54674	0.00227718	1.31154	0.416868	0.717074	0.659737	0.0253132	1.40385	0.469949	0.92617	0.683077	0.00256593	1.19231	0.572902	0.81444	0.880973	0.0972485	1.17346	0.750748	1.03379	0.848899	0.0445731	1.17115	0.724839	0.994192	0.912395	0.328443	1.24327	0.733867	1.13435	0.937096	0.343661	1.17323	0.798733	1.09943
530	11.52	12.68	25.44	18.42	18.42	sp|Q8R5M8|CADM1_MOUSE	Cell adhesion molecule 1 OS=Mus musculus GN=Cadm1 PE=1 SV=2	MOUSE	7			0.598065	0.092905	1.95761	0.305508	1.17078	0.647822	0.0877391	1.73788	0.372766	1.12584	0.793327	0.295107	1.79002	0.443194	1.42007	0.839287	0.356741	1.67044	0.502434	1.40198	0.896602	0.552931	1.68422	0.532355	1.51007	0.910175	0.94921	75.9364	0.011986	69.1154	1.10205	0.4426	1.41975	0.776233	1.56464
531	11.51	11.67	27.4	20.43	14.42	sp|Q80XI4|PI42B_MOUSE	Phosphatidylinositol 5-phosphate 4-kinase type-2 beta OS=Mus musculus GN=Pip4k2b PE=1 SV=1	MOUSE	7			0.77512	0.0113223	1.18247	0.65551	0.916555	0.828006	0.0470646	1.20342	0.688047	0.996435	0.806507	0.0373363	1.21704	0.662681	0.981547	0.821081	0.150602	1.34823	0.609006	1.10701	0.876402	0.881813	8.74368	0.100233	7.66297	0.931301	0.462535	1.25873	0.739876	1.17225	0.849647	0.0521664	1.17963	0.720264	1.00227
532	11.47	12.11	36.54	20.33	17.58	sp|Q3UXZ6|FA81A_MOUSE	Protein FAM81A OS=Mus musculus GN=Fam81a PE=2 SV=2	MOUSE	7			0.404436	0.421521	14.2874	0.0283071	5.77835	0.494687	0.508657	12.7273	0.0388681	6.29605	0.691408	0.71005	11.1342	0.0620977	7.69828	0.767448	0.789062	11.145	0.0688601	8.55323	0.943551	0.950199	9.73261	0.0969474	9.18321	0.765648	0.78981	11.4882	0.0666466	8.7959	1.0904	0.9222	8.73069	0.124893	9.51997
533	11.45	13.62	16.79	8.302	6.584	sp|F8VPU2|FARP1_MOUSE	FERM, RhoGEF and pleckstrin domain-containing protein 1 OS=Mus musculus GN=Farp1 PE=1 SV=1	MOUSE	7			1.98426	0.00675309	1.51344	1.31109	3.00307	1.45579	0.0199537	1.33943	1.08687	1.94993	1.25477	0.0549434	1.26311	0.993404	1.58491	1.07989	0.343675	1.20081	0.899308	1.29674	1.09677	0.149428	1.14653	0.956598	1.25748	0.86405	0.157777	1.25395	0.689064	1.08347	0.944207	0.341328	1.14564	0.824177	1.08172
534	11.41	11.6	25.22	18.77	17.3	sp|Q06138|CAB39_MOUSE	Calcium-binding protein 39 OS=Mus musculus GN=Cab39 PE=1 SV=2	MOUSE	6			1.10198	0.454947	1.36119	0.809566	1.5	1.18134	0.103056	1.24004	0.952661	1.46492	1.10369	0.171148	1.17213	0.941606	1.29367	1.13073	0.201025	1.23938	0.912337	1.4014	1.18944	0.080697	1.22657	0.969733	1.45893	1.09276	0.27856	1.20647	0.905755	1.31839	1.04359	0.963874	10.0144	0.104209	10.4509
535	11.4	11.83	15.81	6.39	5.591	sp|Q80VC9|CAMP3_MOUSE	Calmodulin-regulated spectrin-associated protein 3 OS=Mus musculus GN=Camsap3 PE=1 SV=1	MOUSE	6			1.53957	0.102377	1.80382	0.853502	2.7771	1.37744	0.258771	2.08169	0.661693	2.8674	1.2779	0.269475	1.78147	0.717329	2.27653	1.07441	0.455064	1.30588	0.822747	1.40304	1.12337	0.67418	2.22019	0.505979	2.49408	1.19363	0.921627	194.277	0.00614396	231.894	1.12049	0.538947	1.68791	0.663832	1.89129
536	11.39	12.54	18.31	12.58	9.554	sp|O88485|DC1I1_MOUSE	Cytoplasmic dynein 1 intermediate chain 1 OS=Mus musculus GN=Dync1i1 PE=1 SV=2	MOUSE	5			1.12747	0.171119	1.20452	0.936036	1.35806	1.12472	0.0570664	1.12997	0.995354	1.2709	0.98614	0.835437	1.16542	0.846164	1.14927	0.974363	0.678912	1.15288	0.845152	1.12333	0.890103	0.4222	1.38128	0.644406	1.22948	0.989496	0.900527	1.21251	0.81607	1.19978	0.957965	0.434607	1.13038	0.847472	1.08286
537	11.38	11.43	40.4	40.4	31.79	sp|Q60605|MYL6_MOUSE	Myosin light polypeptide 6 OS=Mus musculus GN=Myl6 PE=1 SV=3	MOUSE	5			1.19341	0.164741	1.32243	0.902441	1.57821	1.11596	0.198758	1.20985	0.922395	1.35014	0.967765	0.696375	1.22596	0.789394	1.18644	0.974566	0.706929	1.18098	0.825219	1.15094	0.976678	0.979931	9.92319	0.0984238	9.69176	0.924435	0.39509	1.24263	0.743935	1.14873	0.973221	0.674519	1.16954	0.832137	1.13822
538	11.33	13.51	27.23	25.53	22.98	sp|O08585|CLCA_MOUSE	Clathrin light chain A OS=Mus musculus GN=Clta PE=1 SV=2	MOUSE	7			0.418612	0.448514	15.2389	0.02747	6.37917	0.511934	0.520414	12.0826	0.0423696	6.18547	0.658602	0.678585	11.5029	0.0572551	7.57586	0.760238	0.775707	10.4162	0.0729864	7.91876	0.710297	0.7324	11.3803	0.0624146	8.08338	0.84069	0.858666	10.804	0.077813	9.0828	0.96787	0.971442	9.31471	0.103908	9.01543
539	11.32	11.69	41.98	35.19	35.19	sp|O70492|SNX3_MOUSE	Sorting nexin-3 OS=Mus musculus GN=Snx3 PE=1 SV=3	MOUSE	6			2.2815	0.0018253	1.36554	1.67077	3.11548	1.77475	0.00592577	1.34746	1.3171	2.39141	1.47926	0.0045042	1.20764	1.22491	1.78641	1.40114	0.00639284	1.19614	1.17139	1.67597	1.32068	0.012624	1.19659	1.1037	1.58032	1.01347	0.846855	1.19758	0.846266	1.21371	1.09684	0.227176	1.19723	0.916145	1.31316
540	11.3	11.67	16.44	11.53	10.68	sp|Q80XG9|LRRT4_MOUSE	Leucine-rich repeat transmembrane neuronal protein 4 OS=Mus musculus GN=Lrrtm4 PE=1 SV=2	MOUSE	6			0.802381	0.167145	1.41966	0.565194	1.13911	0.967192	0.847587	1.52768	0.633113	1.47756	0.94397	0.557322	1.26606	0.745596	1.19512	1.07737	0.286145	1.17412	0.917601	1.26497	1.06933	0.410114	1.21146	0.882682	1.29546	1.01168	0.928638	1.37322	0.73672	1.38927	1.19767	0.0745483	1.22922	0.974334	1.4722
541	11.2	11.38	20.76	15.24	15.24	sp|O35633|VIAAT_MOUSE	Vesicular inhibitory amino acid transporter OS=Mus musculus GN=Slc32a1 PE=1 SV=3	MOUSE	7			0.524696	0.0064261	1.44606	0.362845	0.758741	0.653911	0.0154924	1.35406	0.482927	0.885432	0.801241	0.112894	1.3454	0.595542	1.07799	0.877927	0.142184	1.212	0.724361	1.06405	0.900934	0.372365	1.31503	0.685105	1.18475	1.03091	0.740935	1.25099	0.824078	1.28966	0.938014	0.575314	1.31612	0.712714	1.23453
542	11.19	11.78	25.63	15.23	12.9	sp|Q8BH66|ATLA1_MOUSE	Atlastin-1 OS=Mus musculus GN=Atl1 PE=1 SV=1	MOUSE	7			1.03224	0.655626	1.20095	0.859516	1.23967	0.993117	0.921094	1.19939	0.828016	1.19114	0.992194	0.910636	1.19965	0.827068	1.19029	1.01026	0.928094	1.34325	0.752104	1.35703	0.904538	0.201602	1.20017	0.753677	1.0856	1.11348	0.177599	1.20036	0.927625	1.33658	1.0431	0.622707	1.24617	0.83705	1.29988
543	11.18	11.27	16.06	12.25	10.93	sp|O08919|NUMBL_MOUSE	Numb-like protein OS=Mus musculus GN=Numbl PE=1 SV=3	MOUSE	6			1.01009	0.904371	1.24344	0.812335	1.25599	1.07088	0.659228	1.49153	0.717974	1.59726	1.07875	0.49571	1.32458	0.814408	1.4289	1.15808	0.140515	1.2487	0.92743	1.44608	1.07185	0.951561	19.6795	0.0544651	21.0934	1.1481	0.202279	1.28613	0.892682	1.47661	1.13153	0.200763	1.25134	0.90426	1.41593
544	11.11	11.38	50.83	45.86	43.09	sp|P84078|ARF1_MOUSE	ADP-ribosylation factor 1 OS=Mus musculus GN=Arf1 PE=1 SV=2	MOUSE	8			0.859278	0.371576	1.7704	0.485359	1.52126	0.985058	0.889662	1.51078	0.652018	1.48821	1.15722	0.324994	1.62519	0.71205	1.8807	1.25182	0.172553	1.59006	0.787277	1.99047	1.08806	0.69941	2.25869	0.481721	2.45759	1.24475	0.207395	1.66937	0.745637	2.07795	1.05606	0.717323	1.75628	0.601308	1.85474
544	0	11.38	48.62	45.86	43.09	sp|P61205|ARF3_MOUSE	ADP-ribosylation factor 3 OS=Mus musculus GN=Arf3 PE=2 SV=2	MOUSE	8
544	0	8.92	40.33	37.57	37.57	sp|Q8BSL7|ARF2_MOUSE	ADP-ribosylation factor 2 OS=Mus musculus GN=Arf2 PE=1 SV=2	MOUSE	7
545	11.11	11.22	39.71	27.8	24.91	sp|P47757|CAPZB_MOUSE	F-actin-capping protein subunit beta OS=Mus musculus GN=Capzb PE=1 SV=3	MOUSE	7			0.775126	0.0613257	1.31316	0.590274	1.01787	0.854503	0.0830784	1.2057	0.708717	1.03028	0.873823	0.106452	1.19288	0.732529	1.04237	0.954612	0.495457	1.17648	0.811415	1.12308	0.862078	0.881418	11.3697	0.0758227	9.80154	0.949457	0.536103	1.22242	0.776701	1.16064	0.882383	0.127879	1.19298	0.739648	1.05266
546	11.09	11.09	35.55	31.28	26.07	sp|P47963|RL13_MOUSE	60S ribosomal protein L13 OS=Mus musculus GN=Rpl13 PE=2 SV=3	MOUSE	6			1.59836	6.95176e-05	1.14214	1.39945	1.82555	1.35477	0.00219561	1.15644	1.1715	1.56671	1.11106	0.22623	1.21063	0.917759	1.34508	1.12818	0.0826918	1.15137	0.979858	1.29894	1.03047	0.701269	1.20019	0.858587	1.23676	1.10777	0.105874	1.13932	0.972304	1.2621	1.10192	0.213226	1.18598	0.929124	1.30685
547	11.05	21.38	35.9	28.67	27.51	sp|Q8CHH9|SEPT8_MOUSE	Septin-8 OS=Mus musculus GN=Sept8 PE=1 SV=4	MOUSE	14			0.277849	0.00106077	1.70213	0.163236	0.472934	0.41087	0.000664776	1.40231	0.292996	0.576165	0.623972	0.0001748	1.15071	0.54225	0.718011	0.715454	0.00112962	1.15113	0.621521	0.823584	0.807504	0.0156731	1.16536	0.692922	0.941032	0.916629	0.461562	1.31112	0.699118	1.20181	0.94081	0.332154	1.15206	0.816632	1.08387
548	11.05	11.5	21.41	16.86	16.86	sp|P29758|OAT_MOUSE	Ornithine aminotransferase, mitochondrial OS=Mus musculus GN=Oat PE=1 SV=1	MOUSE	6			1.83707	0.605546	17.105	0.107399	31.4232	1.7195	0.647237	17.5478	0.0979896	30.1735	1.169	0.891329	19.6568	0.0594703	22.9787	1.08727	0.941603	19.6725	0.0552684	21.3893	1.22202	0.877828	24.2092	0.0504774	29.5839	1.21755	0.880407	24.4512	0.0497951	29.7704	0.995093	0.996983	24.0519	0.0413728	23.9339
549	11.05	11.05	50	47.86	47.86	sp|Q9JJV2|PROF2_MOUSE	Profilin-2 OS=Mus musculus GN=Pfn2 PE=1 SV=3	MOUSE	7			0.944677	0.479203	1.25192	0.754583	1.18266	0.921796	0.331503	1.25134	0.736648	1.15348	1.05897	0.477091	1.25233	0.845601	1.32618	1.08819	0.317055	1.25176	0.86933	1.36215	1.02373	0.829989	1.37544	0.744291	1.40807	1.03632	0.658725	1.26162	0.821416	1.30744	0.988449	0.879388	1.25104	0.790104	1.23658
550	11.04	11.2	28.19	17.82	17.82	sp|Q8BR92|PALM2_MOUSE	Paralemmin-2 OS=Mus musculus GN=Palm2 PE=1 SV=1	MOUSE	6			1.26716	0.163997	1.47142	0.861184	1.86453	1.11378	0.526992	1.54073	0.72289	1.71603	1.04441	0.691263	1.32627	0.787477	1.38516	1.15685	0.228432	1.32935	0.87024	1.53785	1.10253	0.548095	1.51218	0.729103	1.66723	1.04944	0.698234	1.37908	0.760968	1.44727	1.18688	0.162702	1.32096	0.8985	1.56782
551	10.98	12.31	17.39	3.851	3.092	sp|Q9Z0R4|ITSN1_MOUSE	Intersectin-1 OS=Mus musculus GN=Itsn1 PE=1 SV=2	MOUSE	5			0.961199	0.630593	1.2107	0.793919	1.16373	0.898669	0.105946	1.14739	0.78323	1.03112	0.814392	0.0204312	1.17436	0.693478	0.956389	0.91689	0.25607	1.1843	0.774205	1.08587	0.800494	0.0377248	1.22754	0.652111	0.982641	0.831695	0.0719451	1.22967	0.676354	1.02271	0.875873	0.0585228	1.14924	0.762131	1.00659
552	10.96	11.81	28.25	21.5	14	sp|Q8R3V5|SHLB2_MOUSE	Endophilin-B2 OS=Mus musculus GN=Sh3glb2 PE=2 SV=2	MOUSE	5			0.670466	0.118325	1.72577	0.388502	1.15707	0.75398	0.0885239	1.4105	0.534547	1.06349	0.925179	0.570158	1.38988	0.665654	1.28589	0.970951	0.736608	1.23751	0.7846	1.20156	0.927913	0.433815	1.25374	0.740113	1.16337	0.987686	0.860816	1.18839	0.831114	1.17375	1.00768	0.944252	1.30697	0.771009	1.31701
553	10.95	10.96	62.93	58.62	58.62	sp|P52503|NDUS6_MOUSE	NADH dehydrogenase [ubiquinone] iron-sulfur protein 6, mitochondrial OS=Mus musculus GN=Ndufs6 PE=1 SV=2	MOUSE	8			0.962983	0.822562	1.54865	0.621822	1.49132	0.940997	0.728528	1.57367	0.597964	1.48082	1.02878	0.789381	1.3176	0.780797	1.35552	0.924197	0.44465	1.29477	0.713794	1.19662	1.14607	0.269609	1.34391	0.852784	1.54021	0.949844	0.792851	1.66341	0.57102	1.57998	0.950207	0.651539	1.33771	0.710325	1.2711
554	10.89	11.04	23	15	11.17	sp|Q68EF6|BEGIN_MOUSE	Brain-enriched guanylate kinase-associated protein OS=Mus musculus GN=Begain PE=1 SV=2	MOUSE	6			0.783204	0.00389456	1.14047	0.686741	0.893218	0.832705	0.0142071	1.14012	0.73037	0.94938	1.01083	0.847581	1.14035	0.88642	1.1527	0.940985	0.300875	1.14054	0.825035	1.07323	1.08752	0.168819	1.14027	0.953745	1.24007	0.976744	0.731583	1.17374	0.832166	1.14644	1.10436	0.113202	1.14001	0.96873	1.25899
555	10.87	19.12	34.65	27.56	25.72	sp|Q8CGK7|GNAL_MOUSE	Guanine nucleotide-binding protein G(olf) subunit alpha OS=Mus musculus GN=Gnal PE=1 SV=1	MOUSE	11			1.21709	0.866613	21.0359	0.0578577	25.6027	1.47506	0.735731	19.7174	0.07481	29.0843	1.81404	0.587887	16.6063	0.109238	30.1244	1.71655	0.62368	16.8769	0.10171	28.9701	1.69743	0.644952	19.1536	0.0886217	32.5119	1.86988	0.580872	18.1008	0.103304	33.8463	1.34065	0.803107	21.2199	0.063179	28.4486
556	10.83	19.87	21.46	14.5	8.844	sp|P08553|NFM_MOUSE	Neurofilament medium polypeptide OS=Mus musculus GN=Nefm PE=1 SV=4	MOUSE	8			0.499983	0.495334	10.3533	0.0482923	5.17646	0.675265	0.0484746	1.47555	0.457635	0.996391	0.723603	0.056273	1.39852	0.517405	1.01198	0.75238	0.00367358	1.16322	0.646808	0.875184	0.742782	0.0309777	1.29621	0.573043	0.962801	0.942399	0.590694	1.29126	0.729828	1.21689	1.17166	0.0873028	1.21161	0.967021	1.41959
557	10.76	10.93	14.53	7.966	7.104	sp|P04919|B3AT_MOUSE	Band 3 anion transport protein OS=Mus musculus GN=Slc4a1 PE=1 SV=1	MOUSE	6			1.18377	0.49254	1.79699	0.658753	2.12723	0.803424	0.393066	1.82637	0.439903	1.46735	1.08654	0.727606	1.78449	0.608881	1.93893	1.14392	0.572324	1.77278	0.645271	2.02792	1.37383	0.175033	1.67689	0.819275	2.30376	1.18759	0.47065	1.76237	0.673862	2.09298	1.01122	0.991506	13.0095	0.0777298	13.1555
558	10.75	11.42	18.02	6.909	5.882	sp|Q91Z67|SRGP2_MOUSE	SLIT-ROBO Rho GTPase-activating protein 2 OS=Mus musculus GN=Srgap2 PE=1 SV=2	MOUSE	5			1.92163	0.0329095	1.77637	1.08178	3.41353	1.63192	0.0612395	1.68802	0.966766	2.75472	1.32755	0.129984	1.49532	0.887802	1.9851	1.32006	0.0415763	1.29963	1.01572	1.71559	1.23768	0.224897	1.48598	0.832908	1.83916	1.18362	0.305662	1.46221	0.809475	1.7307	1.14222	0.19578	1.25743	0.908381	1.43626
559	10.74	12.98	13.52	9.231	7.582	sp|Q8VHH5|AGAP3_MOUSE	Arf-GAP with GTPase, ANK repeat and PH domain-containing protein 3 OS=Mus musculus GN=Agap3 PE=1 SV=1	MOUSE	7			1.30716	0.119279	1.43466	0.911129	1.87533	1.18868	0.0928253	1.2359	0.961791	1.46908	1.09153	0.45792	1.31024	0.833077	1.43016	1.04482	0.47241	1.15022	0.908362	1.20177	1.07984	0.488743	1.29037	0.836845	1.3934	1.04749	0.68464	1.30501	0.802665	1.36699	1.02248	0.71482	1.15255	0.887148	1.17845
560	10.71	12.87	13.05	4.415	3.011	sp|Q8CJ19|MICA3_MOUSE	Protein-methionine sulfoxide oxidase MICAL3 OS=Mus musculus GN=Mical3 PE=2 SV=2	MOUSE	5			1.17714	0.130537	1.26113	0.933398	1.48453	1.07992	0.446304	1.25975	0.857254	1.36043	1.06847	0.302669	1.1546	0.925401	1.23365	1.00134	0.982307	1.15245	0.86888	1.154	1.00179	0.976914	1.15644	0.866272	1.15852	1.00694	0.91049	1.15528	0.8716	1.1633	1.12796	0.0857948	1.15427	0.977207	1.30198
561	10.7	13.61	20.48	6.727	5.14	sp|P83510|TNIK_MOUSE	Traf2 and NCK-interacting protein kinase OS=Mus musculus GN=Tnik PE=1 SV=2	MOUSE	7			1.51113	0.00136376	1.20995	1.24891	1.8284	1.3989	0.00521047	1.21973	1.1469	1.70629	1.26722	0.0651992	1.29225	0.98063	1.63757	1.17382	0.0378273	1.15992	1.01199	1.36154	1.1988	0.12975	1.28378	0.933808	1.539	1.07218	0.576794	1.33524	0.802988	1.43162	1.00562	0.956586	1.26462	0.795192	1.27172
562	10.66	10.84	39.19	28.21	20.88	sp|Q91VN4|CHCH6_MOUSE	Coiled-coil-helix-coiled-coil-helix domain-containing protein 6, mitochondrial OS=Mus musculus GN=Chchd6 PE=2 SV=2	MOUSE	6			0.763926	0.115458	1.43078	0.533924	1.09301	0.826031	0.162888	1.34191	0.615561	1.10846	0.793495	0.111191	1.35421	0.585945	1.07456	0.774801	0.0704164	1.32872	0.58312	1.02949	0.940229	0.716293	1.48554	0.632919	1.39675	0.872349	0.221441	1.27756	0.682825	1.11448	0.856985	0.148961	1.25629	0.682157	1.07662
563	10.59	10.73	16.21	12.11	10.16	sp|P63137|GBRB2_MOUSE	Gamma-aminobutyric acid receptor subunit beta-2 OS=Mus musculus GN=Gabrb2 PE=1 SV=2	MOUSE	5			0.532448	0.0991189	3.51491	0.151483	1.87151	0.634538	0.228264	8.72223	0.0727495	5.53458	0.746914	0.207932	3.51129	0.212718	2.62263	0.845833	0.339654	3.51341	0.240744	2.97176	0.826741	0.305236	3.51459	0.235231	2.90566	0.805115	0.272426	3.51226	0.22923	2.82778	1.01478	0.935933	6.33138	0.160277	6.42492
564	10.57	11.21	16.26	7.363	6.154	sp|Q78PY7|SND1_MOUSE	Staphylococcal nuclease domain-containing protein 1 OS=Mus musculus GN=Snd1 PE=1 SV=1	MOUSE	5			1.48708	0.147792	1.91754	0.775514	2.85155	1.19174	0.45829	1.92997	0.617492	2.30003	1.0464	0.830702	1.85755	0.563324	1.94375	1.09254	0.633362	1.70274	0.641638	1.86032	1.00451	0.976185	1.55587	0.645627	1.56289	0.989881	0.898443	1.26271	0.783934	1.24993	0.862863	0.643748	2.49948	0.345217	2.1567
565	10.57	10.96	40.74	31.75	31.75	sp|Q9CQH3|NDUB5_MOUSE	NADH dehydrogenase [ubiquinone] 1 beta subcomplex subunit 5, mitochondrial OS=Mus musculus GN=Ndufb5 PE=1 SV=1	MOUSE	7			0.944762	0.391381	1.16856	0.808483	1.10401	0.934711	0.460025	1.24233	0.752384	1.16122	1.06122	0.597653	1.31166	0.80907	1.39196	0.961699	0.61598	1.20671	0.796959	1.16049	1.18022	0.176676	1.3112	0.900107	1.5475	1.0499	0.584634	1.23911	0.8473	1.30093	1.04694	0.470452	1.16315	0.900093	1.21776
566	10.54	10.97	15.15	7.854	6.084	sp|Q9R1V6|ADA22_MOUSE	Disintegrin and metalloproteinase domain-containing protein 22 OS=Mus musculus GN=Adam22 PE=1 SV=2	MOUSE	6			0.53876	0.00143136	1.28461	0.419397	0.692094	0.584935	0.00277157	1.28641	0.454704	0.752465	0.608229	0.00445701	1.29776	0.468675	0.789336	0.71531	0.030304	1.33335	0.536476	0.953758	0.754237	0.0419425	1.30595	0.577541	0.984993	0.875647	0.40091	1.45071	0.603598	1.27031	0.964668	0.763083	1.3371	0.721465	1.28985
567	10.51	10.71	14.36	9.231	8.333	sp|O55106|STRN_MOUSE	Striatin OS=Mus musculus GN=Strn PE=1 SV=2	MOUSE	5			1.19379	0.839476	8.4533	0.141222	10.0915	1.13304	0.888361	8.79689	0.1288	9.96723	1.14338	0.879349	8.64314	0.132288	9.88242	1.13083	0.889276	8.65571	0.130645	9.78812	1.06393	0.94552	9.1884	0.11579	9.77581	1.06005	0.950332	9.87453	0.107352	10.4675	0.893703	0.91405	12.7518	0.0700846	11.3963
568	10.48	11.37	20.19	13.27	10.96	sp|Q8BW75|AOFB_MOUSE	Amine oxidase [flavin-containing] B OS=Mus musculus GN=Maob PE=1 SV=4	MOUSE	6			0.300424	0.0073248	1.94149	0.154738	0.583271	0.346274	0.00347842	1.60996	0.215082	0.557486	0.484325	0.0103654	1.55533	0.311397	0.753284	0.544151	0.00169171	1.25266	0.434398	0.681634	0.628706	0.0189317	1.40227	0.448347	0.881618	0.681684	0.0079801	1.24184	0.548929	0.846546	0.774336	0.0190781	1.20533	0.642425	0.933332
569	10.47	10.69	15.08	8.444	6.031	sp|Q9R1V7|ADA23_MOUSE	Disintegrin and metalloproteinase domain-containing protein 23 OS=Mus musculus GN=Adam23 PE=1 SV=1	MOUSE	6			0.525215	0.00485527	1.4112	0.372176	0.741183	0.607916	0.00538137	1.31363	0.462774	0.79858	0.697206	0.67757	8.18495	0.0851815	5.70659	0.762203	0.136692	1.48305	0.513941	1.13039	0.763357	0.00916455	1.18349	0.645008	0.903422	0.881095	0.12034	1.19006	0.740382	1.04855	1.02314	0.837717	1.31338	0.77901	1.34377
570	10.46	10.6	9.985	6.452	3.917	sp|Q61137|ASTN1_MOUSE	Astrotactin-1 OS=Mus musculus GN=Astn1 PE=2 SV=4	MOUSE	4			0.894932	0.394945	1.34516	0.665298	1.20383	1.01045	0.937164	1.38044	0.731976	1.39486	1.05531	0.620142	1.28686	0.820066	1.35804	1.11615	0.182881	1.19554	0.933598	1.3344	0.917151	0.456708	1.30483	0.702888	1.19673	1.04196	0.573716	1.18426	0.879842	1.23396	1.04049	0.651837	1.23716	0.841029	1.28725
571	10.4	10.54	16.72	10.84	9.789	sp|Q9QUR8|SEM7A_MOUSE	Semaphorin-7A OS=Mus musculus GN=Sema7a PE=1 SV=1	MOUSE	6			1.11577	0.392861	1.3381	0.833853	1.49301	1.08911	0.437634	1.28565	0.847126	1.40021	0.908012	0.355603	1.27613	0.711536	1.15874	0.911872	0.163032	1.1526	0.791146	1.05102	0.909638	0.176338	1.16732	0.779251	1.06184	0.841446	0.0342912	1.16616	0.721552	0.981261	0.973652	0.661055	1.15227	0.844983	1.12191
572	10.39	10.75	16.5	9.873	8.463	sp|P0C192|LRC4B_MOUSE	Leucine-rich repeat-containing protein 4B OS=Mus musculus GN=Lrrc4b PE=1 SV=1	MOUSE	5			0.902763	0.926418	17.9684	0.0502417	16.2212	0.940543	0.955747	17.8463	0.0527026	16.7852	0.989329	0.992292	18.1402	0.0545379	17.9466	0.951481	0.964852	19.0069	0.0500597	18.0847	1.10767	0.926646	18.1113	0.0611591	20.0613	0.935287	0.954314	21.0408	0.0444511	19.6792	1.12877	0.909738	16.208	0.0696427	18.295
573	10.35	10.7	15.19	11.85	10.18	sp|P31648|SC6A1_MOUSE	Sodium- and chloride-dependent GABA transporter 1 OS=Mus musculus GN=Slc6a1 PE=1 SV=2	MOUSE	7			0.420399	0.0012494	1.25867	0.334003	0.529143	0.563905	0.00402786	1.25472	0.449426	0.707544	0.671229	0.0154489	1.28922	0.520648	0.865361	0.754156	0.0292389	1.25631	0.600293	0.947455	0.700563	0.0155311	1.2551	0.558172	0.87928	0.80445	0.056228	1.25655	0.640205	1.01083	0.93725	0.453426	1.27127	0.737257	1.1915
574	10.34	14.59	42.55	27.33	25.78	sp|Q99JR1|SFXN1_MOUSE	Sideroflexin-1 OS=Mus musculus GN=Sfxn1 PE=1 SV=3	MOUSE	11			1.02993	0.830419	1.38069	0.745952	1.42201	1.06268	0.619655	1.32896	0.799636	1.41226	1.07442	0.639102	1.44771	0.742148	1.55544	1.01398	0.868286	1.21689	0.833258	1.2339	1.11348	0.338295	1.28767	0.864723	1.43379	1.04886	0.533734	1.19348	0.87883	1.2518	0.94096	0.466465	1.21113	0.776927	1.13962
575	10.34	10.71	17.5	10.47	7.891	sp|O35250|EXOC7_MOUSE	Exocyst complex component 7 OS=Mus musculus GN=Exoc7 PE=1 SV=2	MOUSE	5			1.64099	0.72633	38.913	0.0421707	63.8558	1.34314	0.148275	1.58091	0.849604	2.12338	1.19393	0.279669	1.48267	0.805251	1.7702	1.04079	0.802777	1.51576	0.686645	1.5776	1.11178	0.407099	1.37414	0.809071	1.52774	1.1188	0.238409	1.25241	0.893319	1.40119	1.13017	0.304635	1.33473	0.846736	1.50847
576	10.33	10.45	20.1	18.9	17.22	sp|Q640R3|HECAM_MOUSE	Hepatocyte cell adhesion molecule OS=Mus musculus GN=Hepacam PE=1 SV=2	MOUSE	7			0.582112	0.0127148	1.44301	0.4034	0.839996	0.601509	0.0119548	1.4037	0.428517	0.844339	0.772793	0.784218	9.90802	0.0779967	7.65685	0.86064	0.0536612	1.16599	0.73812	1.0035	0.83841	0.0309011	1.1644	0.720038	0.976243	0.910651	0.214484	1.18448	0.768819	1.07865	0.916179	0.511945	1.37573	0.665959	1.26041
577	10.32	10.75	37.65	33.2	23.48	sp|P57746|VATD_MOUSE	V-type proton ATPase subunit D OS=Mus musculus GN=Atp6v1d PE=1 SV=1	MOUSE	6			0.616082	0.0071777	1.32916	0.463514	0.81887	0.724621	0.0101635	1.22903	0.58959	0.890578	0.87665	0.10653	1.18791	0.737974	1.04139	0.964969	0.571481	1.16357	0.829316	1.12281	0.963667	0.558856	1.1642	0.827753	1.1219	0.991733	0.893539	1.1637	0.852221	1.15408	0.973335	0.665207	1.16328	0.836714	1.13226
578	10.3	51.73	62	59.11	54.44	sp|Q9ERD7|TBB3_MOUSE	Tubulin beta-3 chain OS=Mus musculus GN=Tubb3 PE=1 SV=1	MOUSE	89			3.05731	0.00353263	1.6552	1.8471	5.06046	2.05934	0.0146354	1.62736	1.26545	3.3513	1.57853	0.0288199	1.46132	1.08021	2.30674	1.32042	0.090581	1.41555	0.9328	1.86912	1.13417	0.914165	21.0212	0.0539537	23.8417	1.25307	0.228956	1.55487	0.805897	1.94836	1.12119	0.360934	1.36083	0.8239	1.52575
579	10.28	10.38	32.98	24.08	19.11	sp|P23242|CXA1_MOUSE	Gap junction alpha-1 protein OS=Mus musculus GN=Gja1 PE=1 SV=2	MOUSE	8			0.499687	0.00139861	1.32248	0.377841	0.660825	0.452293	0.00100319	1.29177	0.350133	0.584261	0.53828	0.000228508	1.18436	0.45449	0.637517	0.637558	0.0028842	1.21183	0.526114	0.772609	0.659587	0.647866	9.0597	0.0728045	5.97566	0.855809	0.307586	1.42263	0.601569	1.2175	0.861352	0.22271	1.31745	0.653803	1.13479
580	10.21	10.29	27.3	23.08	14.39	sp|Q9R0N7|SYT7_MOUSE	Synaptotagmin-7 OS=Mus musculus GN=Syt7 PE=1 SV=1	MOUSE	7			0.814987	0.151943	1.35115	0.60318	1.10117	0.841771	0.200963	1.33456	0.630749	1.12339	0.970201	0.780165	1.27973	0.758127	1.2416	1.03682	0.710372	1.24738	0.831196	1.2933	1.11421	0.410025	1.34837	0.82634	1.50237	1.05893	0.471129	1.19458	0.886449	1.26497	1.19757	0.0669108	1.21747	0.983662	1.45801
581	10.18	10.22	42.18	42.18	42.18	sp|P02088|HBB1_MOUSE	Hemoglobin subunit beta-1 OS=Mus musculus GN=Hbb-b1 PE=1 SV=2	MOUSE	11			1.03634	0.763156	1.35952	0.76228	1.40892	0.616604	0.00382829	1.24964	0.493426	0.770533	0.828788	0.14947	1.34	0.618501	1.11057	1.02521	0.831771	1.35642	0.75582	1.39061	0.835379	0.0855611	1.24582	0.670546	1.04073	0.763258	0.0523928	1.31603	0.579971	1.00447	0.731241	0.800235	24.8671	0.029406	18.1838
582	10.14	26.36	16.43	9.667	6.606	sp|Q02357|ANK1_MOUSE	Ankyrin-1 OS=Mus musculus GN=Ank1 PE=1 SV=2	MOUSE	11			0.652679	0.0125423	1.34546	0.485096	0.878157	0.582925	0.00425168	1.344	0.433723	0.783453	0.788641	0.053082	1.27354	0.619253	1.00436	0.847097	0.127805	1.25513	0.674906	1.06322	0.945118	0.495997	1.20432	0.784774	1.13822	0.914441	0.440048	1.30311	0.701738	1.19162	0.901963	0.229389	1.20769	0.746848	1.08929
583	10.14	10.84	66.37	53.98	49.56	sp|Q9Z1P6|NDUA7_MOUSE	NADH dehydrogenase [ubiquinone] 1 alpha subcomplex subunit 7 OS=Mus musculus GN=Ndufa7 PE=1 SV=3	MOUSE	9			0.906677	0.402135	1.30469	0.694935	1.18294	0.92733	0.414776	1.23463	0.751097	1.14491	1.08333	0.521222	1.3332	0.812583	1.4443	1.00745	0.912389	1.17146	0.859993	1.18019	1.20427	0.174001	1.34307	0.896658	1.61741	1.00468	0.957662	1.22947	0.817171	1.23522	1.04031	0.552433	1.16616	0.892086	1.21317
584	10.12	12.5	10.11	4.084	2.484	sp|Q71LX4|TLN2_MOUSE	Talin-2 OS=Mus musculus GN=Tln2 PE=1 SV=3	MOUSE	6			0.741385	0.0297899	1.276	0.581021	0.946011	0.912653	0.286916	1.25248	0.728679	1.14308	1.00095	0.993949	1.3862	0.722081	1.38752	0.926779	0.947602	20.4567	0.0453043	18.9589	1.04708	0.763855	1.48751	0.703913	1.55755	0.894311	0.312879	1.30837	0.683531	1.17009	0.912862	0.648836	1.67357	0.545458	1.52774
585	10.12	12.4	22.11	17.48	15.94	sp|P18572|BASI_MOUSE	Basigin OS=Mus musculus GN=Bsg PE=1 SV=2	MOUSE	9			1.01621	0.903492	1.41296	0.719208	1.43586	0.973559	0.779682	1.28225	0.759262	1.24834	0.982305	0.841683	1.26187	0.778449	1.23954	1.03578	0.620229	1.19962	0.863426	1.24255	0.941556	0.410824	1.19988	0.784709	1.12975	0.926773	0.443942	1.28248	0.722643	1.18856	1.09142	0.2561	1.20132	0.908518	1.31115
586	10.1	35.41	24.34	16.44	14.68	sp|Q7TMB8|CYFP1_MOUSE	Cytoplasmic FMR1-interacting protein 1 OS=Mus musculus GN=Cyfip1 PE=1 SV=1	MOUSE	17			0.866227	0.404858	1.53497	0.56433	1.32963	0.765067	0.18607	1.594	0.479966	1.21952	0.864735	0.470477	1.65978	0.520994	1.43527	0.926517	0.662206	1.56812	0.590847	1.45289	0.993633	0.938834	1.24249	0.79971	1.23458	1.07796	0.36568	1.22684	0.878646	1.32249	1.03559	0.761214	1.34771	0.768409	1.39568
587	10.1	21.21	51.84	49.39	38.37	sp|P68254|1433T_MOUSE	14-3-3 protein theta OS=Mus musculus GN=Ywhaq PE=1 SV=1	MOUSE	20			1.35101	0.00544468	1.17981	1.1451	1.59393	1.17727	0.147131	1.2773	0.921686	1.50374	1.09457	0.40049	1.2878	0.849956	1.40959	1.02125	0.826435	1.26358	0.808219	1.29042	1.06991	0.509094	1.27696	0.837858	1.36622	1.0914	0.276976	1.20245	0.907646	1.31235	0.886505	0.120756	1.18037	0.751042	1.0464
588	10.1	10.46	24.11	17.86	15.63	sp|Q9DC70|NDUS7_MOUSE	NADH dehydrogenase [ubiquinone] iron-sulfur protein 7, mitochondrial OS=Mus musculus GN=Ndufs7 PE=1 SV=1	MOUSE	6			0.849405	0.176602	1.30582	0.650478	1.10917	0.895493	0.354694	1.32093	0.677926	1.18288	0.950003	0.76944	1.53126	0.620405	1.45471	0.918868	0.52242	1.37228	0.669592	1.26095	1.14009	0.340324	1.37706	0.827917	1.56997	0.970024	0.817163	1.37866	0.703597	1.33734	0.986287	0.909157	1.34426	0.733701	1.32583
589	10.1	10.21	31.53	25.23	22.97	sp|P09671|SODM_MOUSE	Superoxide dismutase [Mn], mitochondrial OS=Mus musculus GN=Sod2 PE=1 SV=3	MOUSE	6			0.460001	0.00132214	1.36205	0.337727	0.626545	0.615667	0.0111428	1.37416	0.448031	0.846027	0.775068	0.064968	1.32036	0.587014	1.02337	0.822356	0.0781341	1.25553	0.654985	1.0325	0.988889	0.914985	1.29162	0.765619	1.27727	1.11123	0.259426	1.23766	0.897847	1.37532	1.06516	0.523048	1.26679	0.840836	1.34934
590	10.09	17.8	22.47	16.85	14.61	sp|Q9WVK4|EHD1_MOUSE	EH domain-containing protein 1 OS=Mus musculus GN=Ehd1 PE=1 SV=1	MOUSE	9			1.87404	0.41919	6.26676	0.299045	11.7442	1.48731	0.628684	7.26315	0.204774	10.8025	1.26264	0.783532	7.91077	0.159611	9.98848	1.0923	0.92079	8.7666	0.124599	9.5758	1.1577	0.866216	8.35799	0.138514	9.67607	1.10829	0.90889	8.99236	0.123248	9.96613	1.02867	0.974143	8.442	0.121851	8.684
591	10.08	10.82	52.12	38.79	38.79	sp|Q9R0P5|DEST_MOUSE	Destrin OS=Mus musculus GN=Dstn PE=1 SV=3	MOUSE	7			1.3878	0.771278	18.6247	0.0745139	25.8474	1.26175	0.83908	19.669	0.0641492	24.8173	1.34435	0.893412	315.998	0.00425432	424.813	1.33047	0.805187	20.2499	0.0657023	26.9419	1.28907	0.828161	20.9581	0.0615067	27.0164	1.29953	0.826568	22.4187	0.0579661	29.1337	1.09982	0.936942	23.0325	0.0477509	25.3317
592	10.08	10.16	11.79	8.627	7.29	sp|Q68FM6|PPR29_MOUSE	Protein phosphatase 1 regulatory subunit 29 OS=Mus musculus GN=Elfn2 PE=2 SV=1	MOUSE	5			0.871353	0.881926	9.63566	0.09043	8.39606	0.859242	0.0489244	1.16262	0.739056	0.998974	0.969217	0.647406	1.17981	0.821505	1.14349	1.00915	0.882883	1.16306	0.867666	1.1737	1.07515	0.30017	1.17498	0.915037	1.26328	0.932384	0.321671	1.17788	0.791577	1.09824	1.00929	0.891757	1.1806	0.854893	1.19156
593	10.06	10.29	25.5	20.4	18.7	sp|Q9D880|TIM50_MOUSE	Mitochondrial import inner membrane translocase subunit TIM50 OS=Mus musculus GN=Timm50 PE=1 SV=1	MOUSE	5			1.2585	0.820607	13.9619	0.0901384	17.571	1.23435	0.838527	14.7069	0.0839298	18.1535	1.19607	0.865579	15.7131	0.0761197	18.794	1.11127	0.921995	16.6032	0.0669311	18.4507	1.09355	0.934793	17.3041	0.0631963	18.9229	1.04323	0.969755	18.3936	0.0567169	19.1886	1.03937	0.97114	16.1933	0.0641849	16.8308
594	10.05	13.98	14.01	10.18	9.173	sp|B1AZP2|DLGP4_MOUSE	Disks large-associated protein 4 OS=Mus musculus GN=Dlgap4 PE=1 SV=1	MOUSE	7			0.903314	0.278718	1.22729	0.736021	1.10863	1.02948	0.785073	1.27439	0.807824	1.31196	1.20061	0.0960628	1.2523	0.958722	1.50353	1.04615	0.714744	1.32351	0.790434	1.38459	1.17442	0.195564	1.31016	0.896395	1.53868	1.07759	0.560754	1.33569	0.806772	1.43933	1.12474	0.226453	1.23324	0.912016	1.38707
595	10.05	11.33	14.57	6.929	4.646	sp|Q6PAJ1|BCR_MOUSE	Breakpoint cluster region protein OS=Mus musculus GN=Bcr PE=1 SV=3	MOUSE	5			1.28393	0.0183588	1.19766	1.07203	1.53771	1.05161	0.665149	1.34915	0.779464	1.41877	1.07279	0.33287	1.19391	0.898554	1.28082	1.01212	0.888157	1.25017	0.809586	1.26533	1.10696	0.930054	20.4732	0.0540684	22.663	1.18293	0.884974	20.6114	0.0573923	24.3819	0.872739	0.100254	1.19415	0.730844	1.04218
596	10.05	10.18	32.32	24.75	24.75	sp|P60904|DNJC5_MOUSE	DnaJ homolog subfamily C member 5 OS=Mus musculus GN=Dnajc5 PE=1 SV=1	MOUSE	8			0.565635	0.00419696	1.30905	0.432096	0.740444	0.608961	0.645697	16.025	0.0380007	9.75861	0.708928	0.0566065	1.43261	0.49485	1.01562	0.889356	0.154221	1.20387	0.738751	1.07066	0.808095	0.098105	1.31687	0.613648	1.06416	0.924225	0.411244	1.26956	0.727991	1.17336	1.04092	0.690229	1.29658	0.802822	1.34964
597	10.03	10.97	16.79	11.8	10.89	sp|Q9R0H0|ACOX1_MOUSE	Peroxisomal acyl-coenzyme A oxidase 1 OS=Mus musculus GN=Acox1 PE=1 SV=5	MOUSE	5			2.56784	0.000488221	1.28719	1.99492	3.3053	1.74944	0.00736247	1.36208	1.28439	2.38288	1.11811	0.436213	1.43134	0.781164	1.6004	1.05859	0.474322	1.22185	0.866382	1.29344	1.11679	0.439863	1.4303	0.780808	1.59734	0.825459	0.87431	23.5391	0.0350675	19.4306	0.981622	0.915531	1.57771	0.622183	1.54871
598	10.03	10.06	29.66	15.97	15.97	sp|Q61792|LASP1_MOUSE	LIM and SH3 domain protein 1 OS=Mus musculus GN=Lasp1 PE=1 SV=1	MOUSE	6			0.866461	0.280651	1.37611	0.629643	1.19235	0.862002	0.0850838	1.19848	0.719246	1.03309	1.09205	0.354995	1.26353	0.864286	1.37984	1.05651	0.450355	1.20035	0.880172	1.26818	0.952739	0.570651	1.24339	0.766242	1.18463	1.02547	0.719066	1.19824	0.855819	1.22876	1.00154	0.983817	1.21897	0.82163	1.22084
599	10.02	10.94	25.28	15.07	11.02	sp|Q03517|SCG2_MOUSE	Secretogranin-2 OS=Mus musculus GN=Scg2 PE=1 SV=1	MOUSE	6			1.10787	0.362061	1.3004	0.851941	1.44068	1.1112	0.231388	1.22025	0.910632	1.35595	1.20377	0.850637	11.0754	0.108688	13.3322	1.18858	0.0351059	1.16755	1.01801	1.38772	1.07269	0.297994	1.16809	0.918328	1.25301	1.21519	0.117653	1.31269	0.925718	1.59517	0.960082	0.603445	1.22242	0.785393	1.17362
600	10.02	10.04	31.91	23.35	17.51	sp|P20108|PRDX3_MOUSE	Thioredoxin-dependent peroxide reductase, mitochondrial OS=Mus musculus GN=Prdx3 PE=1 SV=1	MOUSE	6			1.02387	0.877112	1.56235	0.655338	1.59964	1.11538	0.587282	1.7742	0.628666	1.97891	1.16202	0.501393	1.8718	0.620806	2.17507	1.13574	0.550338	1.82895	0.620981	2.07722	1.26435	0.356606	1.98713	0.636269	2.51244	1.2959	0.263473	1.8237	0.710589	2.36333	0.867144	0.293297	1.42882	0.606896	1.23899
601	10.01	17.1	36.91	31.67	29.18	sp|P12367|KAP2_MOUSE	cAMP-dependent protein kinase type II-alpha regulatory subunit OS=Mus musculus GN=Prkar2a PE=1 SV=2	MOUSE	11			0.867697	0.405773	1.5286	0.567641	1.32636	0.848323	0.204816	1.35229	0.627326	1.14717	0.86249	0.108482	1.22064	0.706592	1.05279	0.899375	0.212099	1.21952	0.737482	1.09681	0.838868	0.0667023	1.21535	0.690229	1.01952	0.920744	0.632979	1.5591	0.59056	1.43554	1.04544	0.563762	1.21685	0.859135	1.27215
602	10.01	10.06	20.81	18.5	18.5	sp|Q9WUM5|SUCA_MOUSE	Succinyl-CoA ligase [ADP/GDP-forming] subunit alpha, mitochondrial OS=Mus musculus GN=Suclg1 PE=1 SV=4	MOUSE	10			0.510054	0.00502553	1.39703	0.365099	0.712561	0.62291	0.0295541	1.48669	0.418991	0.926075	0.772178	0.0589413	1.31544	0.587009	1.01576	0.869843	0.251313	1.33494	0.651598	1.16119	1.06272	0.475177	1.23928	0.857536	1.31701	1.11022	0.372094	1.33515	0.831534	1.48232	1.0044	0.955177	1.22613	0.819166	1.23152
603	10.01	10.01	36.18	27.63	27.63	sp|P61089|UBE2N_MOUSE	Ubiquitin-conjugating enzyme E2 N OS=Mus musculus GN=Ube2n PE=1 SV=1	MOUSE	5			0.851204	0.186481	1.35043	0.630321	1.14949	0.792693	0.0482061	1.25715	0.630548	0.996535	0.837213	0.161389	1.35739	0.61678	1.13643	0.926932	0.364564	1.25416	0.739086	1.16252	0.861924	0.15239	1.28117	0.672765	1.10427	0.976683	0.793149	1.29959	0.751533	1.26928	0.841139	0.104301	1.26946	0.662593	1.0678
604	10	26.5	49.15	41.81	30.23	sp|B2RSH2|GNAI1_MOUSE	Guanine nucleotide-binding protein G(i) subunit alpha-1 OS=Mus musculus GN=Gnai1 PE=2 SV=1	MOUSE	15			0.659318	0.0205042	1.36477	0.4831	0.899815	0.65498	0.0355254	1.45716	0.44949	0.954412	0.727984	0.0708951	1.43418	0.507598	1.04406	0.818839	0.0967541	1.29268	0.633442	1.0585	0.80521	0.222783	1.51756	0.530595	1.22195	0.82484	0.217719	1.44166	0.572146	1.18914	1.00083	0.99559	1.477	0.677606	1.47822
605	10	12.18	42.72	32.39	32.39	sp|Q91ZR1|RAB4B_MOUSE	Ras-related protein Rab-4B OS=Mus musculus GN=Rab4b PE=2 SV=2	MOUSE	9			0.987293	0.94788	2.10755	0.468456	2.08077	0.925622	0.616107	1.76059	0.525745	1.62964	1.17838	0.297401	1.65834	0.710577	1.95416	1.11921	0.324977	1.45431	0.769579	1.62767	0.989564	0.996179	4236.17	0.000233599	4191.96	1.12309	0.414108	1.62991	0.689046	1.83053	1.05947	0.70741	1.77621	0.596479	1.88185
606	10	12.08	40.84	36.65	36.65	sp|P60766|CDC42_MOUSE	Cell division control protein 42 homolog OS=Mus musculus GN=Cdc42 PE=1 SV=2	MOUSE	8			1.1884	0.852677	9.67607	0.122819	11.4991	0.98989	0.977006	2.50894	0.394544	2.48358	0.999152	0.999282	11.0804	0.0901726	11.071	1.02413	0.980254	10.5609	0.0969743	10.8158	0.838427	0.861823	11.8566	0.0707142	9.94086	0.935821	0.867345	2.81299	0.332679	2.63245	0.950244	0.95853	11.0321	0.0861348	10.4831
607	10	10.21	26.28	18.27	18.27	sp|Q99JY8|LPP3_MOUSE	Lipid phosphate phosphohydrolase 3 OS=Mus musculus GN=Ppap2b PE=1 SV=1	MOUSE	5			0.663186	0.114801	1.80957	0.366487	1.20008	0.649489	0.113154	1.85684	0.349781	1.206	0.723214	0.118307	1.60782	0.449809	1.1628	0.822618	0.144327	1.37218	0.599495	1.12878	0.842937	0.320552	1.58078	0.533242	1.3325	0.864599	0.412728	1.62896	0.530768	1.4084	0.960954	0.759851	1.46022	0.658087	1.40321
608	10	10	19.85	17.01	17.01	sp|Q8R464|CADM4_MOUSE	Cell adhesion molecule 4 OS=Mus musculus GN=Cadm4 PE=1 SV=1	MOUSE	7			0.934213	0.600658	1.39491	0.669731	1.30314	0.834552	0.556318	2.18819	0.381388	1.82616	0.911959	0.472812	1.38144	0.660151	1.25982	0.921004	0.544444	1.41245	0.652059	1.30088	0.894406	0.425355	1.4182	0.630661	1.26845	0.897407	0.448561	1.43054	0.627322	1.28377	0.93638	0.700541	1.55495	0.602192	1.45603
609	9.99	11.49	11.15	3.135	2.569	sp|A2AQ25|SKT_MOUSE	Sickle tail protein OS=Mus musculus GN=Skt PE=1 SV=1	MOUSE	5			0.565755	0.000159431	1.18147	0.478859	0.668421	0.717714	0.000844435	1.14099	0.629027	0.818905	0.774243	0.00752693	1.1717	0.660784	0.907184	0.830085	0.0240739	1.16417	0.713029	0.966359	0.931511	0.236788	1.14123	0.816236	1.06307	1.05504	0.361403	1.14195	0.923897	1.20481	1.08092	0.200424	1.14156	0.946882	1.23393
610	9.97	10.1	13.72	9.227	7.357	sp|Q6NS52|DGKB_MOUSE	Diacylglycerol kinase beta OS=Mus musculus GN=Dgkb PE=2 SV=2	MOUSE	6			0.590948	0.0408097	1.63828	0.360712	0.968139	0.809437	0.325368	1.6464	0.491639	1.33266	0.962923	0.782137	1.39495	0.690292	1.34323	1.04729	0.661427	1.291	0.811223	1.35205	1.00376	0.983432	1.55526	0.645392	1.56111	1.01394	0.889437	1.29626	0.782205	1.31433	0.94339	0.597005	1.30417	0.723363	1.23034
611	9.96	12.19	27.23	23.21	23.21	sp|P48774|GSTM5_MOUSE	Glutathione S-transferase Mu 5 OS=Mus musculus GN=Gstm5 PE=1 SV=1	MOUSE	7			0.666441	0.0251986	1.38139	0.482442	0.920615	0.717714	0.0205191	1.28105	0.560255	0.919428	0.95333	0.513028	1.20328	0.792277	1.14712	0.991046	0.910507	1.23199	0.804424	1.22096	1.09332	0.328898	1.24976	0.874826	1.36638	1.26281	0.0359111	1.23165	1.0253	1.55534	1.02067	0.769263	1.19826	0.851791	1.22302
612	9.96	10.14	21.36	15.58	15.58	sp|Q99LR1|ABD12_MOUSE	Monoacylglycerol lipase ABHD12 OS=Mus musculus GN=Abhd12 PE=1 SV=2	MOUSE	6			0.911671	0.179521	1.16464	0.782792	1.06177	0.949633	0.419854	1.16327	0.816347	1.10468	0.841474	0.0447409	1.18135	0.712298	0.994076	0.85529	0.0463589	1.16489	0.734223	0.99632	0.861394	0.213793	1.3092	0.657954	1.12774	0.759577	0.00564008	1.16465	0.652193	0.884641	0.950688	0.714236	1.3985	0.679793	1.32953
613	9.93	10.56	15.2	10.56	8.16	sp|Q8JZN5|ACAD9_MOUSE	Acyl-CoA dehydrogenase family member 9, mitochondrial OS=Mus musculus GN=Acad9 PE=1 SV=2	MOUSE	5			1.4183	0.088293	1.52993	0.927038	2.1699	1.57867	0.0319439	1.48905	1.06019	2.35072	1.42522	0.0375961	1.38309	1.03047	1.97121	1.25475	0.0193086	1.18737	1.05675	1.48986	1.40059	0.0291644	1.33121	1.05211	1.86448	1.22864	0.0910276	1.28844	0.953589	1.58303	1.12624	0.235791	1.2547	0.897613	1.41309
614	9.93	9.97	25.23	17.89	17.89	sp|P97952|SCN1B_MOUSE	Sodium channel subunit beta-1 OS=Mus musculus GN=Scn1b PE=2 SV=1	MOUSE	5			0.700446	0.132277	1.6886	0.414809	1.18277	0.704401	0.169584	1.78841	0.393871	1.25976	0.733684	0.00851635	1.1952	0.613858	0.876899	0.933023	0.590397	1.3901	0.67119	1.297	0.952297	0.965703	19.4117	0.049058	18.4857	0.961101	0.574937	1.19796	0.802283	1.15136	1.13609	0.172154	1.23776	0.917855	1.40621
615	9.92	9.94	51.43	47.86	47.86	sp|P62962|PROF1_MOUSE	Profilin-1 OS=Mus musculus GN=Pfn1 PE=1 SV=2	MOUSE	9			0.880503	0.456537	1.60793	0.547599	1.41579	0.885247	0.334397	1.40215	0.631351	1.24124	0.917131	0.352137	1.28468	0.713898	1.17822	0.919275	0.95872	117.463	0.00782607	107.981	0.965441	0.737838	1.3563	0.71182	1.30943	1.03617	0.685597	1.28827	0.804309	1.33487	1.06156	0.506759	1.28765	0.824412	1.36691
616	9.9	10.19	24.43	15.27	13.74	sp|P31938|MP2K1_MOUSE	Dual specificity mitogen-activated protein kinase kinase 1 OS=Mus musculus GN=Map2k1 PE=1 SV=2	MOUSE	5			0.504167	0.0173934	1.62616	0.310036	0.819856	0.61415	0.0155289	1.39724	0.439544	0.858118	0.76515	0.0795153	1.37407	0.556851	1.05137	0.923261	0.496909	1.34576	0.686052	1.24249	0.822386	0.100459	1.29061	0.637204	1.06138	0.990058	0.900521	1.23166	0.803843	1.21941	0.832027	0.101955	1.27303	0.653578	1.0592
617	9.9	9.93	31.29	22.66	12.59	sp|P35802|GPM6A_MOUSE	Neuronal membrane glycoprotein M6-a OS=Mus musculus GN=Gpm6a PE=1 SV=1	MOUSE	10			0.567676	0.0256076	1.59941	0.354928	0.907948	0.720156	0.297594	2.0227	0.356038	1.45666	0.877362	0.638658	1.91109	0.45909	1.67672	1.05676	0.827083	1.80763	0.58461	1.91022	0.961466	0.883109	1.87165	0.513699	1.79953	0.986346	0.958738	1.86587	0.528626	1.84039	1.15173	0.572403	1.78451	0.645405	2.05528
618	9.85	13.62	45.9	43.17	35.52	sp|P61226|RAP2B_MOUSE	Ras-related protein Rap-2b OS=Mus musculus GN=Rap2b PE=1 SV=1	MOUSE	7			0.544619	0.00787866	1.4081	0.386776	0.766877	0.589411	0.0239356	1.51304	0.389554	0.891802	0.74853	0.0335917	1.28787	0.581218	0.964007	0.802276	0.0330116	1.21085	0.662572	0.971436	0.826052	0.0502727	1.21098	0.682133	1.00034	0.88741	0.24386	1.27487	0.696081	1.13133	1.00772	0.94106	1.31188	0.768153	1.32201
619	9.85	10.07	20.39	11.65	10.19	sp|P16460|ASSY_MOUSE	Argininosuccinate synthase OS=Mus musculus GN=Ass1 PE=1 SV=1	MOUSE	5			0.697706	0.0398622	1.39847	0.498907	0.975721	0.793744	0.0738873	1.30142	0.609905	1.033	0.747472	0.00409347	1.16133	0.643635	0.868062	0.797372	0.0142937	1.1714	0.680703	0.934039	0.904371	0.352078	1.28654	0.702949	1.16351	0.897419	0.120558	1.16053	0.773282	1.04148	1.04607	0.470331	1.1599	0.90186	1.21334
620	9.85	9.95	38	34	29	sp|P28667|MRP_MOUSE	MARCKS-related protein OS=Mus musculus GN=Marcksl1 PE=1 SV=2	MOUSE	6			6.61704	0.0154147	3.64623	1.81476	24.1273	4.97804	0.0170237	3.10231	1.60463	15.4434	3.41506	0.0330266	2.90605	1.17516	9.92433	2.70356	0.0367325	2.44682	1.10493	6.61514	1.86898	0.104474	2.29209	0.815401	4.28387	1.52109	0.16064	1.9682	0.772831	2.9938	1.13377	0.307886	1.34788	0.841147	1.52818
621	9.84	9.91	81.4	60.47	41.86	sp|P56391|CX6B1_MOUSE	Cytochrome c oxidase subunit 6B1 OS=Mus musculus GN=Cox6b1 PE=1 SV=2	MOUSE	10			0.859559	0.176172	1.28031	0.671367	1.1005	0.884702	0.204244	1.24085	0.712979	1.09778	1.04087	0.650659	1.23862	0.840349	1.28924	0.961495	0.606063	1.20153	0.800228	1.15526	1.15962	0.120522	1.22591	0.945927	1.42159	0.974785	0.68979	1.16786	0.834674	1.13842	0.9404	0.362104	1.17068	0.803291	1.10091
622	9.83	10.06	29.09	18.55	16.73	sp|Q9CR95|NECP1_MOUSE	Adaptin ear-binding coat-associated protein 1 OS=Mus musculus GN=Necap1 PE=1 SV=2	MOUSE	5			0.685175	0.00124718	1.16012	0.590607	0.794886	0.87834	0.0961607	1.17707	0.746209	1.03387	1.0038	0.96068	1.20725	0.831477	1.21184	1.03382	0.650556	1.19441	0.865552	1.23481	0.971555	0.639557	1.16062	0.837098	1.12761	1.07535	0.377845	1.21301	0.886514	1.30442	1.03623	0.566798	1.16105	0.892494	1.20312
623	9.81	12.81	22.92	14.05	11.83	sp|P80316|TCPE_MOUSE	T-complex protein 1 subunit epsilon OS=Mus musculus GN=Cct5 PE=1 SV=1	MOUSE	8			1.73763	0.0138929	1.44302	1.20416	2.50743	1.35696	0.107987	1.5077	0.900018	2.0459	1.10351	0.289188	1.25103	0.882082	1.38053	1.03009	0.801478	1.35844	0.758288	1.39932	1.07492	0.600366	1.42341	0.755173	1.53005	1.11256	0.501974	1.49437	0.744497	1.66257	0.946834	0.964157	23.8534	0.0396939	22.5852
624	9.81	10.4	31.11	22.22	17.78	sp|P14148|RL7_MOUSE	60S ribosomal protein L7 OS=Mus musculus GN=Rpl7 PE=1 SV=2	MOUSE	5			2.09378	0.434464	10.6321	0.196929	22.2614	1.4545	0.71094	13.6404	0.106631	19.84	1.32965	0.782134	14.5013	0.0916918	19.2816	1.25914	0.824137	14.8275	0.0849193	18.6699	1.15731	0.891419	16.2654	0.0711512	18.8241	1.12163	0.916254	17.222	0.0651279	19.3167	1.14504	0.947903	223.057	0.00513343	255.41
625	9.76	10.3	10.84	6.617	5.128	sp|Q08460|KCMA1_MOUSE	Calcium-activated potassium channel subunit alpha-1 OS=Mus musculus GN=Kcnma1 PE=1 SV=2	MOUSE	5			0.639875	0.159746	2.05199	0.311832	1.31301	0.863156	0.251793	1.35695	0.6361	1.17126	1.05798	0.424136	1.1924	0.887274	1.26154	1.13684	0.112676	1.19208	0.953662	1.35521	1.24117	0.0271412	1.19258	1.04074	1.4802	1.15258	0.0883089	1.19212	0.966833	1.37402	1.14152	0.10446	1.19189	0.957739	1.36056
626	9.73	10.07	14.08	8.227	6.216	sp|P32020|NLTP_MOUSE	Non-specific lipid-transfer protein OS=Mus musculus GN=Scp2 PE=1 SV=3	MOUSE	6			1.87248	0.0316915	1.72581	1.08498	3.23155	1.4381	0.0827063	1.53963	0.934059	2.21414	1.32007	0.174705	1.57075	0.84041	2.0735	1.10872	0.235812	1.21773	0.91048	1.35012	1.1684	0.159872	1.27446	0.916783	1.48908	1.19329	0.195176	1.35517	0.880549	1.61712	0.99276	0.922357	1.19996	0.827326	1.19128
627	9.72	11.46	22.04	14.69	9.85	sp|O88448|KLC2_MOUSE	Kinesin light chain 2 OS=Mus musculus GN=Klc2 PE=1 SV=1	MOUSE	5			1.05971	0.601384	1.30678	0.810929	1.38481	0.941968	0.581563	1.29827	0.725558	1.22293	0.961615	0.678762	1.25741	0.764756	1.20915	0.978806	0.819535	1.25742	0.778425	1.23077	0.901112	0.349838	1.29651	0.695028	1.1683	0.961029	0.660592	1.24503	0.771895	1.19651	0.930224	0.276099	1.16434	0.798931	1.08309
628	9.7	9.85	34.57	25.93	25.93	sp|P01831|THY1_MOUSE	Thy-1 membrane glycoprotein OS=Mus musculus GN=Thy1 PE=1 SV=1	MOUSE	17			0.377291	0.016567	1.89123	0.199495	0.713546	0.588257	0.140138	2.33196	0.252259	1.37179	0.835994	0.495089	2.08755	0.400466	1.74518	0.972409	0.89954	1.91313	0.508283	1.86034	0.878131	0.606825	2.05813	0.426665	1.80731	0.933722	0.774624	2.00703	0.465226	1.87401	1.09742	0.617459	1.70368	0.644148	1.86966
629	9.7	9.78	18.18	12.82	12.82	sp|Q8R127|SCPDL_MOUSE	Saccharopine dehydrogenase-like oxidoreductase OS=Mus musculus GN=Sccpdh PE=2 SV=1	MOUSE	5			1.20059	0.0530208	1.20483	0.996482	1.44651	1.14008	0.192279	1.25073	0.911533	1.42593	1.08923	0.20256	1.16172	0.937603	1.26538	1.08291	0.372347	1.23254	0.878597	1.33473	1.18689	0.126842	1.27223	0.93292	1.50999	1.22285	0.0924622	1.28286	0.953229	1.56875	0.988823	0.894101	1.22921	0.804439	1.21547
630	9.68	10.7	22.91	9.547	7.041	sp|P48722|HS74L_MOUSE	Heat shock 70 kDa protein 4L OS=Mus musculus GN=Hspa4l PE=1 SV=2	MOUSE	5			0.585427	0.553644	8.75377	0.0668772	5.12469	0.623776	0.0143526	1.39109	0.448407	0.867729	0.715341	0.00306785	1.17472	0.608946	0.840325	0.71041	0.00535262	1.20582	0.589149	0.856629	0.791466	0.0237566	1.20608	0.65623	0.95457	0.913255	0.206503	1.17444	0.777611	1.07256	0.822273	0.0264609	1.17541	0.699566	0.966504
631	9.68	9.68	28.84	28.84	28.84	sp|Q56A07|SCN2B_MOUSE	Sodium channel subunit beta-2 OS=Mus musculus GN=Scn2b PE=1 SV=1	MOUSE	5			0.392998	0.0345792	2.23881	0.175538	0.879848	0.572413	0.0214242	1.49347	0.383278	0.85488	0.69027	0.0177046	1.28186	0.538493	0.884827	0.898109	0.268421	1.28706	0.697797	1.15592	0.827929	0.0923277	1.27895	0.647351	1.05888	0.835204	0.105502	1.28366	0.650643	1.07212	1.0587	0.604598	1.36993	0.772814	1.45034
632	9.62	9.63	55.93	44.07	44.07	sp|Q9WTT4|VATG2_MOUSE	V-type proton ATPase subunit G 2 OS=Mus musculus GN=Atp6v1g2 PE=2 SV=1	MOUSE	13			0.413756	0.55555	45.292	0.00913529	18.7398	0.634334	0.711782	24.1555	0.0262605	15.3226	0.727801	0.797146	24.7973	0.0293501	18.0475	0.928911	0.951071	22.9895	0.0404059	21.3552	0.85379	0.903017	29.4153	0.0290254	25.1145	0.937195	0.959755	28.6023	0.0327664	26.806	0.943358	0.960521	21.6122	0.0436494	20.388
633	9.56	14.62	22.56	17.11	12.97	sp|O35874|SATT_MOUSE	Neutral amino acid transporter A OS=Mus musculus GN=Slc1a4 PE=1 SV=1	MOUSE	8			1.18633	0.252185	1.42584	0.832023	1.69152	0.96317	0.867991	1.80038	0.53498	1.73408	0.814829	0.357486	1.72828	0.471467	1.40826	0.746903	0.243603	1.80922	0.412832	1.35131	0.81011	0.429656	1.9465	0.416188	1.57688	0.907893	0.60675	1.61757	0.561269	1.46858	0.977672	0.891161	1.53735	0.635946	1.50302
634	9.56	9.99	15.25	12.08	11.09	sp|Q9DCP2|S38A3_MOUSE	Sodium-coupled neutral amino acid transporter 3 OS=Mus musculus GN=Slc38a3 PE=2 SV=1	MOUSE	6			0.8076	0.0417191	1.22223	0.660761	0.987071	0.757749	0.0136085	1.20082	0.631028	0.909919	0.687295	0.00462689	1.19966	0.572909	0.824519	0.785466	0.0343186	1.23665	0.635155	0.971349	0.703115	0.0057298	1.1989	0.586465	0.842966	0.791587	0.0224192	1.19648	0.661599	0.947114	0.946966	0.452936	1.19978	0.789283	1.13615
635	9.55	9.93	12.49	8.221	6.243	sp|Q8K212|PACS1_MOUSE	Phosphofurin acidic cluster sorting protein 1 OS=Mus musculus GN=Pacs1 PE=2 SV=2	MOUSE	5			0.916165	0.217296	1.17296	0.781073	1.07462	0.917153	0.222684	1.1732	0.781754	1.076	0.978553	0.799003	1.23068	0.795134	1.20428	0.922483	0.27605	1.18496	0.778492	1.09311	0.990386	0.912584	1.24004	0.798673	1.22812	1.12426	0.296816	1.29516	0.86805	1.4561	1.09468	0.200363	1.17086	0.934937	1.28172
636	9.55	9.68	20.65	13.82	13.82	sp|Q9QZF2|GPC1_MOUSE	Glypican-1 OS=Mus musculus GN=Gpc1 PE=1 SV=1	MOUSE	5			1.26204	0.0589597	1.27997	0.985997	1.61537	1.08912	0.527633	1.40916	0.77288	1.53474	1.02302	0.761671	1.21474	0.842167	1.2427	0.961169	0.571512	1.19556	0.803946	1.14914	0.953025	0.733037	1.4407	0.661501	1.37302	0.851491	0.231747	1.37279	0.620264	1.16892	0.831104	0.0801227	1.24642	0.666794	1.0359
637	9.47	11.22	16.57	6.124	3.674	sp|P70336|ROCK2_MOUSE	Rho-associated protein kinase 2 OS=Mus musculus GN=Rock2 PE=1 SV=1	MOUSE	5			0.684746	0.000190998	1.13413	0.603763	0.776592	0.765515	0.0201911	1.23524	0.61973	0.945595	0.844366	0.0216482	1.14567	0.73701	0.967361	0.863156	0.0264843	1.1323	0.762303	0.977351	0.934194	0.264225	1.14184	0.818145	1.0667	1.02799	0.614197	1.13178	0.908298	1.16346	0.860871	0.0436813	1.15514	0.745252	0.994429
638	9.47	10.82	11.52	6.731	4.263	sp|Q9ESN9|JIP3_MOUSE	C-Jun-amino-terminal kinase-interacting protein 3 OS=Mus musculus GN=Mapk8ip3 PE=1 SV=1	MOUSE	5			0.822696	0.281186	1.49684	0.549621	1.23145	1.01765	0.935256	1.69339	0.600955	1.72328	0.995447	0.962476	1.25572	0.792731	1.25	1.06129	0.572139	1.27593	0.831775	1.35412	0.965351	0.760883	1.31115	0.736262	1.26572	1.00683	0.963422	1.41698	0.710547	1.42666	0.973741	0.782557	1.25305	0.777094	1.22015
639	9.46	9.8	26.04	18.05	13.02	sp|Q8BK64|AHSA1_MOUSE	Activator of 90 kDa heat shock protein ATPase homolog 1 OS=Mus musculus GN=Ahsa1 PE=2 SV=2	MOUSE	5			1.36149	0.0742489	1.42864	0.952995	1.94508	1.16485	0.208076	1.32639	0.878214	1.54504	1.05811	0.451379	1.20696	0.876678	1.27709	1.02731	0.697587	1.19607	0.858904	1.22873	1.11749	0.192849	1.21794	0.917524	1.36104	1.21283	0.0495339	1.21202	1.00066	1.46998	0.963474	0.60353	1.2014	0.801958	1.15752
640	9.44	9.5	38.34	29.02	29.02	sp|P97315|CSRP1_MOUSE	Cysteine and glycine-rich protein 1 OS=Mus musculus GN=Csrp1 PE=1 SV=3	MOUSE	5			0.58717	0.670688	25.1978	0.0233025	14.7954	0.543476	0.645172	30.1108	0.0180492	16.3645	0.834057	0.88049	23.2041	0.0359444	19.3535	0.759738	0.832566	29.4028	0.025839	22.3384	1.02362	0.9843	22.1054	0.0463064	22.6276	0.967336	0.978367	24.426	0.0396028	23.6281	1.02334	0.983537	18.5035	0.0553054	18.9354
641	9.43	11.79	11.72	6.638	5.645	sp|O89026|ROBO1_MOUSE	Roundabout homolog 1 OS=Mus musculus GN=Robo1 PE=1 SV=1	MOUSE	6			1.28907	0.0967782	1.38567	0.930288	1.78623	1.20676	0.190062	1.39231	0.866738	1.68018	1.0833	0.64854	1.57068	0.689701	1.70152	0.984122	0.893125	1.36406	0.721466	1.3424	1.15084	0.522506	1.74572	0.659237	2.00904	1.09222	0.358771	1.26668	0.862271	1.3835	1.11692	0.583229	1.67361	0.667373	1.86929
642	9.41	29.36	21.22	9.847	7.653	sp|Q8VDD5|MYH9_MOUSE	Myosin-9 OS=Mus musculus GN=Myh9 PE=1 SV=4	MOUSE	14			1.035	0.799499	1.42174	0.727985	1.4715	1.08267	0.374543	1.24712	0.868139	1.35022	1.02593	0.730757	1.21228	0.846276	1.24371	1.00559	0.941671	1.21983	0.824369	1.22665	0.993857	0.995808	21.3494	0.046552	21.2182	1.06468	0.532474	1.29042	0.825064	1.37389	1.00949	0.928535	1.31614	0.767011	1.32863
643	9.41	9.93	22.25	17.05	12.68	sp|Q8CBW3|ABI1_MOUSE	Abl interactor 1 OS=Mus musculus GN=Abi1 PE=1 SV=3	MOUSE	5			0.957268	0.980223	174.905	0.00547308	167.431	1.03324	0.785151	1.41784	0.728742	1.46496	0.899068	0.317889	1.32746	0.677283	1.19348	1.04142	0.679225	1.3272	0.784676	1.38217	0.96864	0.74923	1.33561	0.725244	1.29372	1.07413	0.475915	1.32314	0.811806	1.42122	0.999428	0.997418	1.67982	0.594963	1.67886
644	9.4	9.73	25.24	13.38	12.05	sp|Q8R1Q8|DC1L1_MOUSE	Cytoplasmic dynein 1 light intermediate chain 1 OS=Mus musculus GN=Dync1li1 PE=1 SV=1	MOUSE	5			1.20551	0.170802	1.35065	0.892537	1.62822	1.1371	0.253498	1.29184	0.880215	1.46896	1.06513	0.950566	12.052	0.0883779	12.8369	1.0193	0.86304	1.3109	0.777558	1.33621	0.975705	0.800066	1.26713	0.770013	1.23634	1.07595	0.322618	1.18714	0.906332	1.2773	1.07843	0.36614	1.21583	0.886992	1.31119
645	9.37	11.01	23.71	17.17	12.53	sp|P62482|KCAB2_MOUSE	Voltage-gated potassium channel subunit beta-2 OS=Mus musculus GN=Kcnab2 PE=2 SV=1	MOUSE	5			0.620259	0.0380783	1.55093	0.399928	0.961975	0.77309	0.102712	1.3935	0.554784	1.0773	0.904278	0.375859	1.30505	0.692904	1.18013	0.873634	0.0924238	1.18203	0.739097	1.03266	1.00537	0.952357	1.2452	0.807397	1.25189	1.11953	0.275704	1.26782	0.883038	1.41937	1.17632	0.0440831	1.16892	1.00633	1.37502
646	9.36	12.09	7.939	2.995	2.382	sp|Q3UHK6|TEN4_MOUSE	Teneurin-4 OS=Mus musculus GN=Tenm4 PE=1 SV=2	MOUSE	6			0.694896	0.0513625	1.44679	0.480301	1.00537	0.785176	0.0619346	1.30257	0.602789	1.02275	0.824425	0.083108	1.27105	0.648619	1.04788	0.903604	0.458387	1.61396	0.559869	1.45838	0.860574	0.921347	85.9894	0.0100079	74.0002	0.825366	0.131013	1.34435	0.61395	1.10958	0.829995	0.0943598	1.27793	0.649486	1.06067
647	9.35	9.54	13.01	5.202	5.202	sp|O35607|BMPR2_MOUSE	Bone morphogenetic protein receptor type-2 OS=Mus musculus GN=Bmpr2 PE=1 SV=1	MOUSE	5			1.04972	0.632574	1.27792	0.821433	1.34146	1.03652	0.603056	1.18089	0.877741	1.22402	0.906684	0.316214	1.25386	0.723116	1.13685	0.99709	0.963644	1.16928	0.852736	1.16588	0.955254	0.739717	1.39805	0.683278	1.33549	0.975384	0.820604	1.3308	0.73293	1.29804	1.02816	0.747034	1.24987	0.82261	1.28507
648	9.34	10.03	55.47	48.44	35.94	sp|Q3UIU2|NDUB6_MOUSE	NADH dehydrogenase [ubiquinone] 1 beta subcomplex subunit 6 OS=Mus musculus GN=Ndufb6 PE=1 SV=3	MOUSE	6			0.808893	0.81582	9.21664	0.0877644	7.45527	0.951458	0.954873	8.59153	0.110744	8.17448	1.10741	0.907084	8.47208	0.130712	9.38204	1.05818	0.948968	8.68166	0.121887	9.18679	1.07503	0.937818	9.66159	0.111269	10.3866	1.08315	0.929651	9.13723	0.118542	9.89698	1.0228	0.979407	8.46822	0.120781	8.66127
649	9.34	9.34	44.17	39.17	39.17	sp|Q9CQ54|NDUC2_MOUSE	NADH dehydrogenase [ubiquinone] 1 subunit C2 OS=Mus musculus GN=Ndufc2 PE=1 SV=1	MOUSE	5			0.984668	0.895801	1.41242	0.697151	1.39076	0.984669	0.857009	1.2848	0.7664	1.2651	1.1262	0.201498	1.26104	0.893068	1.42018	1.02453	0.758439	1.25729	0.814874	1.28813	1.18564	0.174891	1.35818	0.872961	1.61031	0.991575	0.92692	1.31025	0.756785	1.29921	1.05383	0.522661	1.26007	0.836323	1.3279
650	9.33	9.77	22.5	13.18	9.318	sp|Q63912|OMGP_MOUSE	Oligodendrocyte-myelin glycoprotein OS=Mus musculus GN=Omg PE=1 SV=1	MOUSE	4			0.652923	0.00231046	1.22894	0.531289	0.802403	0.783328	0.00809633	1.16614	0.671727	0.91347	0.860034	0.0428752	1.15499	0.744623	0.993334	0.934383	0.28199	1.15088	0.811887	1.07536	0.966975	0.625749	1.17343	0.824055	1.13468	0.961345	0.652095	1.22557	0.784405	1.1782	1.18711	0.0687021	1.20867	0.982166	1.43483
651	9.33	9.36	28.85	24.36	24.36	sp|Q9CR21|ACPM_MOUSE	Acyl carrier protein, mitochondrial OS=Mus musculus GN=Ndufab1 PE=1 SV=1	MOUSE	6			0.841634	0.635355	29.8703	0.0281763	25.1398	0.971747	0.903549	10.8608	0.089473	10.5539	1.20173	0.520241	12.0409	0.0998043	14.4699	0.918747	0.554177	3.58802	0.25606	3.29648	1.37875	0.353385	12.5625	0.109751	17.3206	1.18801	0.584164	17.469	0.0680068	20.7532	1.03625	0.782331	3.56503	0.29067	3.69425
652	9.31	10.96	16.13	9.375	7.056	sp|Q9D415|DLGP1_MOUSE	Disks large-associated protein 1 OS=Mus musculus GN=Dlgap1 PE=1 SV=3	MOUSE	6			0.616055	0.0159284	1.41651	0.43491	0.87265	0.801604	0.0266122	1.20073	0.667595	0.962514	0.87263	0.137126	1.21898	0.71587	1.06372	0.92942	0.469009	1.28954	0.720739	1.19852	1.09271	0.408177	1.28733	0.848815	1.40668	1.00545	0.941374	1.19815	0.839169	1.20468	1.08003	0.526663	1.33785	0.807289	1.44492
653	9.31	9.41	26.81	17.35	17.35	sp|P47802|MTX1_MOUSE	Metaxin-1 OS=Mus musculus GN=Mtx1 PE=1 SV=1	MOUSE	5			0.977816	0.883455	1.48995	0.656272	1.4569	0.922591	0.572317	1.43932	0.640992	1.3279	0.987072	0.872494	1.23514	0.79916	1.21917	0.884361	0.262715	1.29945	0.680567	1.14918	1.07739	0.584395	1.41662	0.760536	1.52624	0.996401	0.977901	1.4044	0.709484	1.39935	0.918828	0.519248	1.39509	0.658613	1.28185
654	9.29	9.56	15.21	7.461	5.136	sp|Q80YA9|CNKR2_MOUSE	Connector enhancer of kinase suppressor of ras 2 OS=Mus musculus GN=Cnksr2 PE=1 SV=1	MOUSE	4			1.09273	0.588302	1.48352	0.736576	1.62108	1.1749	0.229793	1.35403	0.867708	1.59086	1.04761	0.745356	1.41674	0.739452	1.48419	1.06084	0.436739	1.20917	0.877325	1.28273	0.982197	0.846895	1.255	0.782627	1.23266	1.30542	0.161787	1.5184	0.859737	1.98215	0.965507	0.736356	1.28851	0.74932	1.24407
655	9.28	9.33	26.36	23.5	21.2	sp|O35609|SCAM3_MOUSE	Secretory carrier-associated membrane protein 3 OS=Mus musculus GN=Scamp3 PE=1 SV=3	MOUSE	5			0.934878	0.399641	1.21957	0.766566	1.14015	1.1211	0.169574	1.20881	0.927443	1.35519	1.09785	0.406405	1.32256	0.830096	1.45198	1.05073	0.50894	1.2088	0.86923	1.27012	1.06349	0.453041	1.2285	0.865679	1.3065	1.05665	0.579158	1.28885	0.819838	1.36186	1.06446	0.580973	1.33525	0.797198	1.42132
656	9.27	9.68	36.03	25.51	19.03	sp|Q9CRD0|OCAD1_MOUSE	OCIA domain-containing protein 1 OS=Mus musculus GN=Ociad1 PE=1 SV=1	MOUSE	5			1.09446	0.558218	1.42819	0.766329	1.5631	1.0264	0.844921	1.36646	0.751137	1.40254	1.02058	0.820805	1.23451	0.82671	1.25992	1.01252	0.882397	1.21814	0.831204	1.2334	1.03528	0.644423	1.19088	0.869341	1.2329	0.889799	0.271286	1.27485	0.697962	1.13436	0.985934	0.897882	1.29555	0.761018	1.27732
657	9.25	9.79	15.64	8.939	8.24	sp|Q7TPB0|LPPR3_MOUSE	Lipid phosphate phosphatase-related protein type 3 OS=Mus musculus GN=Lppr3 PE=2 SV=1	MOUSE	5			2.16341	0.0559649	2.22685	0.971515	4.81759	1.84632	0.117406	2.30315	0.801653	4.25235	1.51073	0.172471	1.94783	0.775599	2.94264	1.32024	0.199981	1.62243	0.81374	2.142	1.2403	0.222642	1.48845	0.833286	1.84613	0.992592	0.995794	31.5771	0.031434	31.3431	0.968589	0.97591	13.2708	0.0729866	12.8539
658	9.25	9.37	41.75	31.44	31.44	sp|Q9R0Y5|KAD1_MOUSE	Adenylate kinase isoenzyme 1 OS=Mus musculus GN=Ak1 PE=1 SV=1	MOUSE	5			0.699355	0.0172847	1.26801	0.551539	0.886785	0.77791	0.0941636	1.39127	0.559137	1.08228	0.900142	0.413325	1.42381	0.632207	1.28163	1.04369	0.652331	1.4203	0.734836	1.48235	0.88917	0.25811	1.30797	0.679808	1.16301	1.08283	0.456941	1.34619	0.804364	1.45769	1.01198	0.897386	1.42089	0.712217	1.43791
659	9.24	19.34	38.24	34.12	29.71	sp|P62880|GBB2_MOUSE	Guanine nucleotide-binding protein G(I)/G(S)/G(T) subunit beta-2 OS=Mus musculus GN=Gnb2 PE=1 SV=3	MOUSE	15			0.943222	0.81651	2.59304	0.363751	2.44582	0.977039	0.90132	2.03955	0.479046	1.99272	0.951543	0.80032	2.09933	0.45326	1.9976	1.03236	0.9076	2.84172	0.363289	2.93369	1.03336	0.875293	2.21327	0.466893	2.28712	1.13012	0.667072	2.86949	0.393839	3.24285	1.09313	0.968738	5781.69	0.000189068	6320.15
660	9.21	9.76	14.29	8.163	7.483	sp|Q69Z98|BRSK2_MOUSE	Serine/threonine-protein kinase BRSK2 OS=Mus musculus GN=Brsk2 PE=1 SV=2	MOUSE	5			0.901929	0.24382	1.2549	0.718724	1.13183	0.912328	0.951722	84.8916	0.010747	77.449	0.912859	0.335206	1.28831	0.708571	1.17605	0.951325	0.660428	1.38665	0.686058	1.31916	0.901365	0.483291	1.51312	0.595698	1.36388	0.97861	0.854348	1.41085	0.693632	1.38067	0.82584	0.0768578	1.25809	0.656426	1.03898
661	9.18	11.56	22.71	19.32	15.94	sp|O88844|IDHC_MOUSE	Isocitrate dehydrogenase [NADP] cytoplasmic OS=Mus musculus GN=Idh1 PE=1 SV=2	MOUSE	6			2.0907	0.0188952	1.76149	1.18689	3.68274	1.5807	0.0518431	1.58871	0.994958	2.51127	1.19028	0.304981	1.46242	0.813911	1.74068	0.937328	0.674308	1.43148	0.654797	1.34176	1.05965	0.693008	1.40796	0.752612	1.49195	1.10559	0.440398	1.34632	0.821197	1.48848	0.996953	0.990995	1.88606	0.52859	1.88031
662	9.18	10.52	17.77	8.325	5.787	sp|Q60875|ARHG2_MOUSE	Rho guanine nucleotide exchange factor 2 OS=Mus musculus GN=Arhgef2 PE=1 SV=4	MOUSE	5			1.10812	0.153772	1.17012	0.947016	1.29663	1.34423	0.00987752	1.20688	1.1138	1.62232	1.21283	0.117781	1.30066	0.932474	1.57749	1.22138	0.120841	1.317	0.927397	1.60857	1.1032	0.940567	25.0693	0.044006	27.6564	1.13314	0.892322	9.55093	0.118642	10.8225	0.921665	0.414523	1.26593	0.728056	1.16676
663	9.18	9.38	29.6	24.8	22.4	sp|P04370|MBP_MOUSE	Myelin basic protein OS=Mus musculus GN=Mbp PE=1 SV=2	MOUSE	11			0.161815	0.0154562	3.19256	0.050685	0.516605	0.339607	0.0165401	2.02506	0.167702	0.687725	0.722692	0.208082	1.90832	0.378705	1.37913	0.770407	0.227363	1.73044	0.445209	1.33314	0.825089	0.262206	1.55926	0.529155	1.28653	1.21548	0.351705	1.75859	0.691167	2.13753	0.966128	0.776846	1.42433	0.678302	1.37609
664	9.15	10.31	24.57	16.86	10.29	sp|Q3UMR5|MCU_MOUSE	Calcium uniporter protein, mitochondrial OS=Mus musculus GN=Mcu PE=1 SV=2	MOUSE	4			1.28049	0.0137838	1.18662	1.07911	1.51945	1.24478	0.0520387	1.24836	0.997132	1.55394	1.22106	0.0326133	1.19151	1.0248	1.4549	1.14464	0.0777366	1.16987	0.978435	1.33908	1.24867	0.0244029	1.19635	1.04374	1.49385	1.06589	0.338255	1.16764	0.912856	1.24458	1.02156	0.737644	1.16748	0.875014	1.19265
665	9.15	9.59	28.21	22.51	12.54	sp|Q3ULJ0|GPD1L_MOUSE	Glycerol-3-phosphate dehydrogenase 1-like protein OS=Mus musculus GN=Gpd1l PE=1 SV=2	MOUSE	4			1.01511	0.878247	1.2904	0.786659	1.30989	1.02568	0.897443	1.66987	0.614227	1.71276	1.02511	0.842083	1.38256	0.741457	1.41728	1.03866	0.732594	1.33289	0.779253	1.38442	1.09662	0.614013	1.59809	0.686204	1.75249	1.11566	0.933042	29.8877	0.0373284	33.3445	1.07001	0.637975	1.44708	0.739428	1.54839
666	9.14	9.36	19.22	14.56	9.709	sp|Q9JKF6|PVRL1_MOUSE	Poliovirus receptor-related protein 1 OS=Mus musculus GN=Pvrl1 PE=1 SV=3	MOUSE	4			1.16551	0.176092	1.27688	0.912776	1.48821	1.04951	0.688983	1.325	0.792085	1.3906	1.05899	0.516861	1.22592	0.863828	1.29824	1.04666	0.698227	1.31561	0.795572	1.377	0.985653	0.915153	1.39323	0.707458	1.37324	0.971457	0.821131	1.34986	0.719674	1.31133	0.945174	0.600326	1.28347	0.736422	1.2131
667	9.13	27.2	38.68	31.26	25.65	sp|Q6PHZ2|KCC2D_MOUSE	Calcium/calmodulin-dependent protein kinase type II subunit delta OS=Mus musculus GN=Camk2d PE=1 SV=1	MOUSE	17			0.810117	0.0592723	1.25349	0.646286	1.01548	0.867649	0.137253	1.25124	0.693431	1.08564	0.958415	0.661513	1.32212	0.724907	1.26714	0.953446	0.61173	1.30815	0.728849	1.24725	1.00962	0.900908	1.25244	0.806121	1.26449	1.40005	0.0269417	1.30181	1.07546	1.82259	0.913715	0.29127	1.25199	0.729812	1.14396
668	9.11	27.8	39.86	32.03	29.26	sp|Q9R1T4|SEPT6_MOUSE	Septin-6 OS=Mus musculus GN=Sept6 PE=1 SV=4	MOUSE	15			0.668781	0.00517361	1.22312	0.546784	0.817998	0.810139	0.0804876	1.28549	0.630217	1.04143	0.802091	0.0921374	1.32001	0.607639	1.05877	0.916922	0.720197	1.87056	0.490186	1.71516	0.946041	0.665251	1.39126	0.679989	1.31619	0.993678	0.962592	1.42307	0.698261	1.41408	1.15999	0.0986478	1.21187	0.957192	1.40575
669	9.09	14.9	40.3	37.81	32.34	sp|Q6PHN9|RAB35_MOUSE	Ras-related protein Rab-35 OS=Mus musculus GN=Rab35 PE=1 SV=1	MOUSE	13			0.929313	0.376742	1.22735	0.757167	1.1406	0.802434	0.0796086	1.29876	0.617845	1.04217	0.788532	0.64972	4.49816	0.175301	3.54695	0.904266	0.354793	1.30628	0.692244	1.18123	0.849552	0.356134	1.61089	0.527382	1.36853	0.965659	0.977615	25.7728	0.0374682	24.8877	1.03355	0.715736	1.26397	0.817697	1.30637
670	9.08	9.12	34.25	25.34	21.23	sp|P14131|RS16_MOUSE	40S ribosomal protein S16 OS=Mus musculus GN=Rps16 PE=2 SV=4	MOUSE	5			2.01716	0.0640092	2.23218	0.903674	4.50268	1.51496	0.094482	1.80803	0.837907	2.7391	1.40519	0.116043	1.72889	0.81277	2.42942	1.10606	0.50005	1.70118	0.650173	1.88161	1.10371	0.409303	1.50702	0.732379	1.66331	1.04811	0.676224	1.51853	0.690208	1.59158	1.08332	0.447992	1.44457	0.749921	1.56493
671	9.07	22.33	32.76	25.52	22.67	sp|P48453|PP2BB_MOUSE	Serine/threonine-protein phosphatase 2B catalytic subunit beta isoform OS=Mus musculus GN=Ppp3cb PE=1 SV=2	MOUSE	12			1.41014	0.149614	1.76391	0.799436	2.48736	1.34192	0.109639	1.51495	0.885786	2.03295	1.18871	0.449498	1.8853	0.630514	2.24107	1.06082	0.637054	1.43203	0.740775	1.51913	0.968494	0.860879	1.70565	0.567813	1.65192	1.0657	0.705121	1.62629	0.655297	1.73315	0.972791	0.795058	1.36254	0.713955	1.32547
672	9.06	9.35	20.94	13.03	11.75	sp|Q7TNR6|IGS21_MOUSE	Immunoglobulin superfamily member 21 OS=Mus musculus GN=Igsf21 PE=2 SV=1	MOUSE	5			1.04396	0.862409	1.90868	0.546954	1.99259	1.16515	0.518419	1.82193	0.639511	2.12281	1.34739	0.183618	1.67447	0.804667	2.25616	1.36439	0.180808	1.70374	0.800821	2.32457	1.15442	0.315106	1.41534	0.815653	1.6339	1.06076	0.965921	36.678	0.028921	38.9067	1.03052	0.869919	1.61319	0.63881	1.66243
673	9.04	9.07	27.74	22.63	17.52	sp|Q9ER00|STX12_MOUSE	Syntaxin-12 OS=Mus musculus GN=Stx12 PE=1 SV=1	MOUSE	4			1.65064	0.000119184	1.14947	1.436	1.89735	1.2467	0.0245602	1.19831	1.04038	1.49394	1.03454	0.574099	1.15007	0.899539	1.18979	0.999002	0.986545	1.14909	0.869386	1.14794	0.998676	0.989632	1.2703	0.786173	1.26862	1.08506	0.217318	1.15596	0.938659	1.25429	1.12707	0.0818281	1.15049	0.979642	1.29668
674	9.02	10.01	14.26	3.917	3.548	sp|P51830|ADCY9_MOUSE	Adenylate cyclase type 9 OS=Mus musculus GN=Adcy9 PE=1 SV=1	MOUSE	6			0.58807	0.649627	20.2102	0.0290976	11.885	0.687998	0.0280072	1.3606	0.505658	0.936089	0.748366	0.0219105	1.24719	0.600042	0.933353	0.866952	0.370338	1.48151	0.585183	1.28439	0.959588	0.774663	1.45336	0.660256	1.39462	0.955534	0.740969	1.42808	0.669104	1.36458	1.00382	0.969466	1.29704	0.773932	1.302
675	9.02	9.16	23.93	17.7	17.7	sp|Q9DB73|NB5R1_MOUSE	NADH-cytochrome b5 reductase 1 OS=Mus musculus GN=Cyb5r1 PE=2 SV=1	MOUSE	5			0.594404	0.769615	100.207	0.00593178	59.5633	0.650091	0.808323	100.822	0.0064479	65.5435	0.660431	0.814528	99.195	0.00665791	65.5115	0.741417	0.865485	99.4519	0.00745503	73.7354	0.836651	0.919002	96.8469	0.0086389	81.0271	0.802785	0.902556	107.438	0.00747211	86.2492	0.883069	0.940476	77.0001	0.0114684	67.9963
676	9	9.73	22.54	12.72	10.79	sp|Q9CZS1|AL1B1_MOUSE	Aldehyde dehydrogenase X, mitochondrial OS=Mus musculus GN=Aldh1b1 PE=1 SV=1	MOUSE	5			2.07964	0.00449251	1.42272	1.46174	2.95874	2.16532	0.00318342	1.40309	1.54326	3.03813	1.84653	0.00357257	1.31969	1.39921	2.43685	1.81826	0.00336877	1.30492	1.39339	2.37269	1.77823	0.00251095	1.26708	1.40341	2.25317	1.37377	0.0564019	1.39296	0.986223	1.91362	1.14323	0.134991	1.21996	0.937102	1.3947
677	9	9.18	20.4	12.8	11.6	sp|P61922|GABT_MOUSE	4-aminobutyrate aminotransferase, mitochondrial OS=Mus musculus GN=Abat PE=1 SV=1	MOUSE	5			0.683653	0.158939	1.91294	0.357383	1.30779	0.903855	0.69832	2.12485	0.425374	1.92055	1.00714	0.964579	1.59959	0.629627	1.61101	1.08655	0.65014	1.69224	0.642078	1.8387	1.11892	0.465388	1.53515	0.728868	1.71772	1.23987	0.270712	1.66185	0.746079	2.06048	1.02867	0.98706	165.35	0.00622117	170.09
678	8.98	9.21	9.867	5.67	4.713	sp|Q8BYI9|TENR_MOUSE	Tenascin-R OS=Mus musculus GN=Tnr PE=1 SV=2	MOUSE	5			0.597015	0.00169783	1.24226	0.480586	0.741651	0.565122	0.000644721	1.21442	0.465345	0.686293	0.595105	0.00388223	1.30139	0.457283	0.774464	0.67066	0.00107589	1.16409	0.576126	0.780706	0.775355	0.052128	1.29423	0.599086	1.00349	0.804853	0.013986	1.16278	0.692179	0.935868	1.03142	0.686495	1.20423	0.856496	1.24206
679	8.93	8.96	16.24	10.57	9.278	sp|P97441|ZNT3_MOUSE	Zinc transporter 3 OS=Mus musculus GN=Slc30a3 PE=1 SV=1	MOUSE	5			0.525609	0.0114346	1.44428	0.363926	0.759125	0.604968	0.0459536	1.62507	0.372272	0.983115	0.75248	0.124837	1.53412	0.490496	1.1544	0.822674	0.176219	1.42253	0.578319	1.17028	0.879732	0.461277	1.6223	0.542275	1.42719	0.84327	0.480434	1.96413	0.429336	1.65629	0.902664	0.256296	1.26229	0.715099	1.13943
680	8.91	9.42	14.84	12.37	9.187	sp|Q71M36|CSPG5_MOUSE	Chondroitin sulfate proteoglycan 5 OS=Mus musculus GN=Cspg5 PE=1 SV=2	MOUSE	5			1.20738	0.863967	17.5384	0.0688422	21.1754	1.19307	0.872914	17.7196	0.0673305	21.1408	1.13019	0.913337	18.7669	0.0602227	21.2102	1.22452	0.85261	17.0821	0.0716847	20.9173	1.11098	0.927378	20.3154	0.0546867	22.5701	0.974004	0.982408	22.5774	0.0431407	21.9905	1.12464	0.915317	17.8201	0.0631112	20.0412
681	8.9	9.06	36.05	27.04	17.17	sp|Q8JZS0|LIN7A_MOUSE	Protein lin-7 homolog A OS=Mus musculus GN=Lin7a PE=1 SV=2	MOUSE	5			0.647664	0.0315285	1.46348	0.44255	0.947846	0.756793	0.024689	1.25728	0.601929	0.9515	0.86622	0.052863	1.15727	0.748502	1.00245	0.924728	0.231137	1.15458	0.800925	1.06767	0.920749	0.213791	1.1564	0.796219	1.06476	0.829657	0.0225739	1.16175	0.714145	0.963855	1.00527	0.950185	1.22862	0.818211	1.2351
682	8.89	9.4	11.31	6.813	3.893	sp|P22892|AP1G1_MOUSE	AP-1 complex subunit gamma-1 OS=Mus musculus GN=Ap1g1 PE=1 SV=3	MOUSE	4			1.18701	0.865227	11.7892	0.100686	13.9938	1.17713	0.177533	1.30643	0.901029	1.53785	1.04481	0.771735	1.44478	0.723162	1.50952	1.12215	0.113321	1.16712	0.96147	1.30968	0.956923	0.573978	1.20723	0.792659	1.15523	1.05312	0.622489	1.28894	0.817043	1.35741	0.950918	0.595313	1.25642	0.756849	1.19475
683	8.88	9.87	23.29	13.86	9.057	sp|O88447|KLC1_MOUSE	Kinesin light chain 1 OS=Mus musculus GN=Klc1 PE=1 SV=3	MOUSE	5			1.09794	0.285449	1.23436	0.889484	1.35525	0.987518	0.895265	1.28232	0.770101	1.26632	0.864786	0.387046	1.51561	0.570584	1.31068	0.913257	0.486343	1.38931	0.657348	1.26879	0.923454	0.408663	1.27092	0.726601	1.17364	0.89257	0.276029	1.28442	0.694923	1.14643	0.864405	0.321988	1.43083	0.604129	1.23682
684	8.88	9.39	9.571	3.521	2.302	sp|O88307|SORL_MOUSE	Sortilin-related receptor OS=Mus musculus GN=Sorl1 PE=1 SV=3	MOUSE	5			0.960697	0.843061	1.63952	0.585964	1.57508	0.911662	0.641719	1.61699	0.563802	1.47415	0.89173	0.550079	1.58411	0.562922	1.4126	0.848602	0.22805	1.35981	0.624059	1.15394	0.794504	0.346118	1.76622	0.449833	1.40327	0.901909	0.655058	1.74935	0.515567	1.57776	0.912208	0.583924	1.49751	0.609152	1.36604
685	8.83	9.09	84.51	76.06	69.01	sp|Q06185|ATP5I_MOUSE	ATP synthase subunit e, mitochondrial OS=Mus musculus GN=Atp5i PE=1 SV=2	MOUSE	7			0.905312	0.940643	32.6093	0.0277624	29.5216	0.98892	0.953881	1.65299	0.598262	1.63467	1.07901	0.685687	1.6238	0.664498	1.7521	0.925516	0.485386	1.3229	0.69961	1.22437	1.15829	0.180041	1.28586	0.900789	1.48939	0.989147	0.952145	1.60701	0.615522	1.58956	0.982979	0.908467	1.47593	0.666008	1.4508
686	8.82	9.32	15.14	11.78	10.58	sp|P54728|RD23B_MOUSE	UV excision repair protein RAD23 homolog B OS=Mus musculus GN=Rad23b PE=1 SV=2	MOUSE	5			1.04715	0.861065	1.98469	0.527615	2.07827	0.96596	0.851179	1.6169	0.597415	1.56186	1.10128	0.505378	1.44259	0.763406	1.5887	0.957001	0.738982	1.40714	0.680105	1.34663	1.03982	0.610208	1.2169	0.854484	1.26536	1.21289	0.106333	1.29423	0.937157	1.56976	1.19416	0.129405	1.29498	0.922145	1.54642
687	8.81	9.6	19.13	12.07	8.656	sp|Q9R0X4|ACOT9_MOUSE	Acyl-coenzyme A thioesterase 9, mitochondrial OS=Mus musculus GN=Acot9 PE=1 SV=1	MOUSE	5			1.08139	0.92738	8.16099	0.132507	8.82522	1.14363	0.873287	7.81316	0.146372	8.93536	1.10949	0.903784	8.17429	0.135729	9.06927	1.11255	0.900625	8.06697	0.137915	8.97493	1.31664	0.741017	7.56939	0.173943	9.96618	1.15864	0.865686	8.3846	0.138186	9.71472	1.14698	0.869738	7.71178	0.148731	8.84528
688	8.81	9.4	15.5	10.39	6.644	sp|Q9EP69|SAC1_MOUSE	Phosphatidylinositide phosphatase SAC1 OS=Mus musculus GN=Sacm1l PE=2 SV=1	MOUSE	4			0.826352	0.836671	9.56596	0.0863846	7.90485	0.763981	0.865716	48.8441	0.0156412	37.316	0.747538	0.759504	10.109	0.073948	7.55684	0.770778	0.785643	10.3036	0.0748066	7.9418	0.811925	0.825428	10.0216	0.0810179	8.13676	0.767131	0.806449	13.9902	0.0548333	10.7323	0.881355	0.8903	9.3728	0.0940332	8.26076
689	8.79	9.04	15.11	11.6	11.6	sp|Q9JJY3|NSMA2_MOUSE	Sphingomyelin phosphodiesterase 3 OS=Mus musculus GN=Smpd3 PE=1 SV=1	MOUSE	5			1.515	0.287428	2.78576	0.543837	4.22042	1.61304	0.0565317	1.65355	0.975501	2.66724	1.61102	0.259425	2.98535	0.539643	4.80947	1.51491	0.110904	1.80377	0.839858	2.73255	1.39539	0.356539	2.65181	0.526204	3.70032	1.58162	0.343749	3.67204	0.43072	5.80776	1.19303	0.402711	1.782	0.669489	2.12597
690	8.79	8.94	14.44	10.52	9.576	sp|Q3UHK1|MYCT_MOUSE	Proton myo-inositol cotransporter OS=Mus musculus GN=Slc2a13 PE=2 SV=2	MOUSE	5			0.723512	0.733579	10.09	0.0717061	7.30021	0.846893	0.168788	1.30439	0.649266	1.10468	1.08903	0.291865	1.20463	0.904041	1.31187	1.07927	0.282306	1.17684	0.917093	1.27012	1.01594	0.987395	11.5786	0.087743	11.7632	0.969639	0.64766	1.17725	0.823651	1.1415	0.977811	0.738031	1.17719	0.830628	1.15107
691	8.77	8.88	33.61	29.46	26.97	sp|Q8BVI4|DHPR_MOUSE	Dihydropteridine reductase OS=Mus musculus GN=Qdpr PE=1 SV=2	MOUSE	5			0.637075	0.218457	2.35879	0.270086	1.50272	0.696657	0.244975	2.08955	0.333401	1.4557	0.742551	0.229124	1.7908	0.414648	1.32976	0.7952	0.223692	1.5562	0.510989	1.23749	0.851579	0.433713	1.67034	0.509823	1.42243	0.890741	0.502107	1.54636	0.576023	1.37741	0.91405	0.537076	1.4477	0.63138	1.32327
692	8.76	9.82	9.091	3.325	3.065	sp|Q3UH93|PLXD1_MOUSE	Plexin-D1 OS=Mus musculus GN=Plxnd1 PE=1 SV=1	MOUSE	5			1.34402	0.0871039	1.4552	0.923595	1.95581	1.30815	0.0363983	1.26681	1.03264	1.65717	1.23109	0.0710165	1.27248	0.967476	1.56654	1.24259	0.0610014	1.26602	0.981492	1.57314	1.17059	0.194623	1.35137	0.866221	1.5819	1.05973	0.704858	1.55723	0.680523	1.65024	1.00758	0.938782	1.33388	0.755378	1.34399
693	8.73	9.58	21.9	12.41	7.931	sp|Q2M3X8|PHAR1_MOUSE	Phosphatase and actin regulator 1 OS=Mus musculus GN=Phactr1 PE=1 SV=1	MOUSE	4			0.851525	0.0414449	1.16364	0.731779	0.990866	1.03518	0.775785	1.34409	0.770175	1.39138	1.2278	0.0893121	1.28504	0.955458	1.57776	1.33001	0.0163939	1.22945	1.0818	1.63518	1.22602	0.0968309	1.29276	0.948378	1.58494	1.6108	0.0339052	1.52664	1.05513	2.45913	1.07618	0.558528	1.35165	0.796198	1.45462
694	8.72	9	29.94	17.9	14.51	sp|Q921M7|FA49B_MOUSE	Protein FAM49B OS=Mus musculus GN=Fam49b PE=2 SV=1	MOUSE	5			0.859627	0.171115	1.28671	0.668082	1.10609	0.895565	0.377928	1.36217	0.657455	1.21991	0.852421	0.11864	1.25074	0.681534	1.06615	0.926831	0.298241	1.19312	0.776811	1.10582	0.912148	0.397954	1.30994	0.696326	1.19486	0.92343	0.278604	1.19309	0.77398	1.10174	0.852153	0.145332	1.27891	0.666312	1.08983
695	8.72	8.97	20.29	12.94	9.118	sp|Q8BFZ9|ERLN2_MOUSE	Erlin-2 OS=Mus musculus GN=Erlin2 PE=1 SV=1	MOUSE	4			1.53909	0.11044	1.77218	0.868473	2.72754	1.11869	0.531217	1.53562	0.728493	1.71789	1.04999	0.701565	1.362	0.770921	1.43009	0.962125	0.634079	1.21654	0.79087	1.17046	0.988661	0.87496	1.19369	0.828236	1.18016	1.0257	0.719319	1.18711	0.864031	1.21761	1.08251	0.242442	1.16627	0.928176	1.2625
696	8.69	8.71	16.67	14.71	14.71	sp|Q8BLF1|NCEH1_MOUSE	Neutral cholesterol ester hydrolase 1 OS=Mus musculus GN=Nceh1 PE=1 SV=1	MOUSE	6			0.816123	0.0491935	1.22385	0.666851	0.99881	0.927343	0.405636	1.25294	0.740136	1.1619	0.93552	0.957949	27.0574	0.0345754	25.3127	0.982982	0.827134	1.22681	0.80125	1.20593	0.8289	0.908866	71.7981	0.0115449	59.5135	0.881272	0.188449	1.24801	0.706142	1.09984	1.07292	0.39599	1.22838	0.873438	1.31795
697	8.67	9.49	13.41	8.132	6.264	sp|O88704|HCN1_MOUSE	Potassium/sodium hyperpolarization-activated cyclic nucleotide-gated channel 1 OS=Mus musculus GN=Hcn1 PE=1 SV=1	MOUSE	4			0.692463	0.322801	2.69233	0.257199	1.86433	0.842411	0.520011	2.11901	0.397549	1.78508	0.957527	0.69265	1.3732	0.697298	1.31487	1.05253	0.742777	1.57247	0.669346	1.65507	1.05182	0.553798	1.27363	0.825843	1.33963	1.0979	0.309388	1.27567	0.86065	1.40056	1.04158	0.629658	1.27407	0.817518	1.32705
698	8.67	8.81	30.31	20.4	18.98	sp|O88569|ROA2_MOUSE	Heterogeneous nuclear ribonucleoproteins A2/B1 OS=Mus musculus GN=Hnrnpa2b1 PE=1 SV=2	MOUSE	5			1.22061	0.880438	31.5937	0.0386346	38.5636	0.836855	0.153977	1.32525	0.631471	1.10904	1.03453	0.801651	1.42059	0.728239	1.46964	0.8324	0.0764745	1.23923	0.671707	1.03154	1.14965	0.248154	1.33191	0.863154	1.53123	1.39511	0.082845	1.49437	0.933578	2.08482	1.01514	0.877487	1.28904	0.787516	1.30855
699	8.66	8.75	30.48	13.11	11.11	sp|Q9JKK7|TMOD2_MOUSE	Tropomodulin-2 OS=Mus musculus GN=Tmod2 PE=1 SV=2	MOUSE	4			0.795292	0.0422946	1.24123	0.640727	0.987142	0.770143	0.0842395	1.37325	0.560818	1.0576	0.775868	0.0378387	1.25934	0.616091	0.977083	0.819013	0.142937	1.35607	0.603962	1.11064	0.834088	0.879214	22.4237	0.0371968	18.7033	0.886568	0.91532	19.1494	0.0462975	16.9772	0.924147	0.383308	1.25086	0.738808	1.15598
700	8.65	8.74	40.4	33.77	33.77	sp|Q9CPW4|ARPC5_MOUSE	Actin-related protein 2/3 complex subunit 5 OS=Mus musculus GN=Arpc5 PE=2 SV=3	MOUSE	5			1.6183	0.0618602	1.69194	0.956472	2.73807	1.50594	0.0494138	1.50289	1.00203	2.26326	1.40266	0.0573968	1.43074	0.980377	2.00684	1.17955	0.125107	1.28244	0.919765	1.5127	1.31664	0.346215	2.19286	0.600423	2.8872	1.12745	0.359144	1.42384	0.791836	1.60531	1.28011	0.562315	3.35291	0.38179	4.29207
701	8.63	9.76	26.71	17.92	15.96	sp|Q922Q8|LRC59_MOUSE	Leucine-rich repeat-containing protein 59 OS=Mus musculus GN=Lrrc59 PE=1 SV=1	MOUSE	6			2.1275	0.42978	10.8962	0.195251	23.1818	1.23905	0.837195	15.0887	0.0821174	18.6956	1.18124	0.875927	16.103	0.0733553	19.0214	1.16377	0.888603	16.8034	0.0692581	19.5554	1.0758	0.947031	17.618	0.0610624	18.9535	1.02928	0.979638	19.1227	0.0538251	19.6827	1.07965	0.943208	16.5435	0.0652608	17.8611
702	8.62	10.02	21.14	7.53	7.53	sp|Q80U63|MFN2_MOUSE	Mitofusin-2 OS=Mus musculus GN=Mfn2 PE=1 SV=3	MOUSE	6			1.13935	0.220727	1.28378	0.887499	1.46268	1.09829	0.226609	1.19999	0.915247	1.31793	1.28686	0.0194016	1.20336	1.06939	1.54855	1.06244	0.409786	1.2006	0.884924	1.27556	1.2549	0.036499	1.22611	1.02348	1.53865	1.3216	0.0135702	1.20177	1.09971	1.58826	1.09212	0.254305	1.20194	0.90863	1.31267
703	8.61	9.47	12.53	8.851	6.552	sp|O35454|CLCN6_MOUSE	Chloride transport protein 6 OS=Mus musculus GN=Clcn6 PE=1 SV=1	MOUSE	4			1.8093	0.540251	11.7187	0.154394	21.2025	1.51995	0.678303	13.4996	0.112592	20.5187	1.2539	0.831638	15.933	0.0786987	19.9784	1.27748	0.904139	200.441	0.00637333	256.059	1.21543	0.856571	16.6155	0.0731505	20.195	1.18159	0.882816	19.0957	0.0618772	22.5633	1.02591	0.981461	17.68	0.0580266	18.1382
704	8.59	8.7	29.37	26.57	20.63	sp|P47754|CAZA2_MOUSE	F-actin-capping protein subunit alpha-2 OS=Mus musculus GN=Capza2 PE=1 SV=3	MOUSE	6			0.872085	0.273111	1.38452	0.62988	1.20742	0.885733	0.363967	1.43568	0.616942	1.27163	0.900006	0.326207	1.33152	0.675922	1.19838	0.988172	0.906232	1.34412	0.735183	1.32822	0.988763	0.922054	1.40253	0.704987	1.38677	0.896206	0.949217	154.816	0.00578885	138.747	1.04622	0.76229	1.54367	0.677753	1.61502
705	8.57	9.19	14.3	10.79	7.152	sp|Q8BUV3|GEPH_MOUSE	Gephyrin OS=Mus musculus GN=Gphn PE=1 SV=2	MOUSE	5			0.802631	0.0870134	1.30483	0.615123	1.0473	0.818518	0.0668846	1.24683	0.65648	1.02055	0.79857	0.0226496	1.19463	0.668464	0.953998	0.876165	0.0773929	1.16566	0.751645	1.02131	0.977683	0.791511	1.23131	0.794016	1.20383	0.89963	0.138586	1.16701	0.770886	1.04988	0.88882	0.168163	1.20699	0.736392	1.0728
706	8.57	8.6	66.21	42.07	38.62	sp|Q7TMF3|NDUAC_MOUSE	NADH dehydrogenase [ubiquinone] 1 alpha subcomplex subunit 12 OS=Mus musculus GN=Ndufa12 PE=2 SV=2	MOUSE	9			0.873012	0.555399	1.92125	0.454397	1.67728	0.890517	0.518455	1.65819	0.537042	1.47664	1.04993	0.805766	1.78179	0.58926	1.87076	0.988054	0.954129	1.84465	0.535632	1.82262	1.14044	0.516089	1.76769	0.645159	2.01595	0.948434	0.779871	1.73536	0.546535	1.64587	1.04572	0.77557	1.57796	0.662703	1.6501
707	8.54	8.81	31.48	28.52	17.41	sp|Q9DC07|LNEBL_MOUSE	LIM zinc-binding domain-containing Nebulette OS=Mus musculus GN=Nebl PE=2 SV=1	MOUSE	4			0.481277	0.00233068	1.34286	0.358396	0.646289	0.587915	0.00314398	1.26121	0.466153	0.741482	0.736866	0.00897558	1.1954	0.616419	0.880848	0.734441	0.00870269	1.19581	0.61418	0.878249	0.966856	0.706906	1.26064	0.766956	1.21886	0.948011	0.647539	1.35031	0.70207	1.28011	0.987053	0.848805	1.19474	0.826167	1.17927
708	8.51	8.75	12.65	8.205	7.35	sp|P48320|DCE2_MOUSE	Glutamate decarboxylase 2 OS=Mus musculus GN=Gad2 PE=2 SV=1	MOUSE	5			0.532572	0.0169757	1.43018	0.372382	0.761671	0.80051	0.358652	2.24772	0.356143	1.79933	0.920228	0.420705	1.4275	0.644644	1.31362	0.858995	0.211051	1.43359	0.599192	1.23145	0.873445	0.24197	1.42509	0.612904	1.24474	1.13252	0.493493	1.90521	0.594434	2.1577	0.907005	0.50879	1.69322	0.535668	1.53576
709	8.49	9.46	16.02	6.306	5.205	sp|Q9JKR6|HYOU1_MOUSE	Hypoxia up-regulated protein 1 OS=Mus musculus GN=Hyou1 PE=1 SV=1	MOUSE	5			1.37664	0.764727	15.9546	0.0862846	21.9638	1.07924	0.947722	20.775	0.0519488	22.4211	1.21358	0.867306	20.4371	0.0593814	24.802	1.10499	0.948284	90.9729	0.0121464	100.524	0.955361	0.970538	25.1818	0.0379386	24.0577	1.25873	0.850857	24.1809	0.0520546	30.4373	1.00068	0.999689	124.526	0.00803594	124.611
710	8.49	8.49	20.75	20.75	20.75	sp|Q9DCZ4|APOO_MOUSE	Apolipoprotein O OS=Mus musculus GN=Apoo PE=2 SV=1	MOUSE	5			0.757636	0.156159	1.5556	0.487037	1.17858	0.795318	0.142884	1.4181	0.560834	1.12784	0.964107	0.74335	1.3353	0.722012	1.28738	0.949376	0.741649	1.50398	0.631241	1.42784	1.11126	0.396593	1.36174	0.816058	1.51326	0.899094	0.35829	1.3294	0.676315	1.19526	0.905117	0.402627	1.34436	0.673272	1.2168
711	8.46	8.64	22.16	12.7	11.08	sp|Q99K85|SERC_MOUSE	Phosphoserine aminotransferase OS=Mus musculus GN=Psat1 PE=1 SV=1	MOUSE	4			0.902153	0.457984	1.41674	0.636781	1.27812	0.993594	0.959153	1.38733	0.716191	1.37844	0.899847	0.318103	1.29316	0.69585	1.16365	0.94818	0.582934	1.28097	0.740205	1.21459	1.05272	0.719587	1.44791	0.727063	1.52425	1.05499	0.504702	1.22505	0.86118	1.29242	0.934735	0.518097	1.30302	0.717363	1.21797
712	8.42	8.84	41.07	33.93	22.62	sp|P59999|ARPC4_MOUSE	Actin-related protein 2/3 complex subunit 4 OS=Mus musculus GN=Arpc4 PE=1 SV=3	MOUSE	5			1.11934	0.546503	1.60906	0.695649	1.80108	1.06276	0.690696	1.48411	0.716094	1.57725	1.07508	0.56116	1.37371	0.782611	1.47684	1.05683	0.594442	1.30421	0.810316	1.37833	1.05294	0.591547	1.27877	0.8234	1.34648	1.00927	0.924241	1.28792	0.783641	1.29986	1.09969	0.256003	1.22043	0.901069	1.3421
713	8.39	8.52	46.22	42.86	34.45	sp|Q9D1K2|VATF_MOUSE	V-type proton ATPase subunit F OS=Mus musculus GN=Atp6v1f PE=1 SV=2	MOUSE	5			0.543772	0.00659176	1.33167	0.408337	0.724127	0.674618	0.0324371	1.3928	0.484362	0.939606	0.940952	0.450809	1.25103	0.752139	1.17716	1.02124	0.784836	1.25116	0.816236	1.27773	0.968666	0.681876	1.25115	0.77422	1.21195	1.03879	0.62626	1.25104	0.830345	1.29957	1.01104	0.922248	1.39027	0.727226	1.40562
714	8.38	8.6	16.88	9.256	6.171	sp|Q9EP89|LACTB_MOUSE	Serine beta-lactamase-like protein LACTB, mitochondrial OS=Mus musculus GN=Lactb PE=1 SV=1	MOUSE	4			0.93342	0.575072	1.34389	0.694566	1.25441	0.902537	0.215854	1.2046	0.749243	1.0872	0.968475	0.734869	1.25855	0.769518	1.21887	0.805372	0.0141283	1.16272	0.692661	0.936424	1.06382	0.598275	1.32702	0.80166	1.41171	0.872244	0.255711	1.31506	0.663272	1.14706	1.01462	0.817933	1.16632	0.869936	1.18338
715	8.38	8.49	19.93	13.51	11.49	sp|P47911|RL6_MOUSE	60S ribosomal protein L6 OS=Mus musculus GN=Rpl6 PE=1 SV=3	MOUSE	4			1.56691	0.00240896	1.20039	1.30533	1.88091	1.27605	0.0492495	1.27436	1.00133	1.62615	1.1429	0.1105	1.19896	0.95325	1.37029	1.12538	0.14604	1.19967	0.938074	1.35008	1.05343	0.558142	1.25414	0.839959	1.32114	1.0127	0.87273	1.22769	0.824877	1.24328	1.13215	0.131548	1.19982	0.943598	1.35837
716	8.36	8.45	21.6	15.38	11.54	sp|Q922Q1|MOSC2_MOUSE	MOSC domain-containing protein 2, mitochondrial OS=Mus musculus GN=Marc2 PE=1 SV=1	MOUSE	4			0.952652	0.798314	1.58842	0.599749	1.51321	0.815678	0.304745	1.58125	0.515843	1.28979	1.05851	0.955776	12.2797	0.0861999	12.9982	1.14935	0.243285	1.31077	0.876849	1.50653	1.12505	0.366818	1.35722	0.828942	1.52694	1.09007	0.418887	1.28636	0.847405	1.40222	1.04798	0.751644	1.43374	0.730941	1.50252
717	8.33	8.9	12.28	6.582	6.582	sp|P97326|CADH6_MOUSE	Cadherin-6 OS=Mus musculus GN=Cdh6 PE=1 SV=2	MOUSE	5			1.12516	0.651716	2.11934	0.530901	2.38459	1.26442	0.319189	1.87134	0.675679	2.36616	1.24221	0.322568	1.79352	0.692611	2.22792	0.991749	0.967855	1.82696	0.542841	1.81189	1.10322	0.398361	1.37463	0.802557	1.51651	1.00113	0.989058	1.27423	0.785678	1.27568	1.0464	0.642438	1.32385	0.790423	1.38528
718	8.3	8.36	14.14	12.45	10.55	sp|P22723|GBRG2_MOUSE	Gamma-aminobutyric acid receptor subunit gamma-2 OS=Mus musculus GN=Gabrg2 PE=1 SV=3	MOUSE	5			0.86037	0.242137	1.33852	0.642777	1.15162	1.01039	0.948036	1.4736	0.685659	1.4889	1.10188	0.918372	10.1217	0.108864	11.1529	1.16098	0.879258	11.0317	0.10524	12.8075	1.13753	0.403647	1.43807	0.791012	1.63584	1.04479	0.774069	1.45022	0.720434	1.51517	1.23043	0.157599	1.37845	0.892616	1.69608
719	8.29	8.32	8.281	4.89	3.864	sp|P55066|NCAN_MOUSE	Neurocan core protein OS=Mus musculus GN=Ncan PE=2 SV=1	MOUSE	5			0.587635	0.0639563	1.77524	0.331016	1.04319	0.641379	0.0949872	1.73119	0.370483	1.11035	0.713794	0.206111	1.78967	0.398842	1.27745	0.816136	0.302257	1.55366	0.5253	1.268	0.685958	0.0989224	1.60443	0.42754	1.10057	0.689309	0.166736	1.78376	0.386437	1.22956	1.12561	0.330738	1.31475	0.856142	1.47989
720	8.28	9.2	10.14	4.527	3.152	sp|P39447|ZO1_MOUSE	Tight junction protein ZO-1 OS=Mus musculus GN=Tjp1 PE=1 SV=2	MOUSE	5			1.05628	0.741947	1.49838	0.704944	1.58271	1.08635	0.933924	11.5069	0.0944083	12.5006	1.05746	0.690625	1.4056	0.752317	1.48637	0.966166	0.875991	1.71407	0.563669	1.65607	0.956744	0.834098	1.67407	0.571509	1.60166	1.16393	0.0666956	1.18182	0.984858	1.37556	0.892494	0.90364	9.93881	0.0897989	8.87033
721	8.27	9.76	22.88	21.93	16.75	sp|Q921H8|THIKA_MOUSE	3-ketoacyl-CoA thiolase A, peroxisomal OS=Mus musculus GN=Acaa1a PE=1 SV=1	MOUSE	4			2.79016	0.321982	12.4628	0.223878	34.7733	1.94364	0.563902	18.8452	0.103137	36.6284	1.5318	0.712654	19.948	0.0767897	30.5563	1.18975	0.939527	392.91	0.00302805	467.463	1.12467	0.928202	29.9798	0.0375144	33.7175	0.987485	0.9935	56.6614	0.0174278	55.9523	0.991348	0.99698	400.034	0.00247816	396.573
722	8.25	15.13	27.69	20.04	14.46	sp|P54285|CACB3_MOUSE	Voltage-dependent L-type calcium channel subunit beta-3 OS=Mus musculus GN=Cacnb3 PE=2 SV=2	MOUSE	7			0.86313	0.899418	20.8071	0.0414824	17.9593	0.975581	0.803633	1.29477	0.753478	1.26315	0.956877	0.71378	1.36437	0.701332	1.30553	0.940588	0.576473	1.32314	0.710878	1.24453	1.08793	0.415323	1.29398	0.840768	1.40776	0.992087	0.960922	1.52655	0.64989	1.51447	1.04064	0.679573	1.28235	0.811507	1.33447
723	8.25	8.34	38.07	21.56	19.27	sp|Q9CYH2|F213A_MOUSE	Redox-regulatory protein FAM213A OS=Mus musculus GN=Fam213a PE=1 SV=2	MOUSE	4			0.96324	0.623734	1.20242	0.801082	1.15822	0.893087	0.358411	1.33315	0.669909	1.19062	0.898341	0.242741	1.2314	0.729531	1.10621	0.992419	0.901059	1.1614	0.8545	1.1526	0.79791	0.0445391	1.24319	0.641824	0.991953	0.849207	0.166834	1.29681	0.654841	1.10126	0.906037	0.207506	1.19161	0.760346	1.07964
724	8.23	8.55	32.2	18.98	14.58	sp|Q9D710|TMX2_MOUSE	Thioredoxin-related transmembrane protein 2 OS=Mus musculus GN=Tmx2 PE=2 SV=1	MOUSE	4			1.22676	0.312012	1.70958	0.717582	2.09725	1.17418	0.406922	1.70063	0.690438	1.99685	1.10107	0.543057	1.56499	0.703563	1.72316	1.14777	0.427363	1.61433	0.710984	1.85288	0.977503	0.874893	1.52603	0.640555	1.49169	1.033	0.839969	1.59931	0.645904	1.6521	1.07853	0.444158	1.31481	0.820291	1.41806
725	8.23	8.32	25.99	17.69	15.52	sp|P48758|CBR1_MOUSE	Carbonyl reductase [NADPH] 1 OS=Mus musculus GN=Cbr1 PE=1 SV=3	MOUSE	5			0.907843	0.213289	1.19902	0.757157	1.08852	0.971604	0.741195	1.28796	0.754377	1.25138	1.09596	0.23282	1.19852	0.914427	1.31352	1.05762	0.440235	1.19923	0.881919	1.26833	1.08656	0.274475	1.19978	0.905629	1.30363	1.25972	0.0467374	1.25182	1.00631	1.57694	1.11107	0.365256	1.33183	0.834243	1.47976
726	8.22	8.99	14.15	5.953	3.883	sp|Q9EPR5|SORC2_MOUSE	VPS10 domain-containing receptor SorCS2 OS=Mus musculus GN=Sorcs2 PE=1 SV=2	MOUSE	4			1.33406	0.0714384	1.41986	0.93957	1.89418	1.1628	0.372537	1.76738	0.657921	2.05511	0.978042	0.811953	1.42309	0.687266	1.39184	0.981312	0.837228	1.41614	0.692946	1.38968	0.907804	0.353576	1.41534	0.641402	1.28486	1.14931	0.949425	4279.42	0.000268567	4918.38	1.13354	0.956128	5912.02	0.000191735	6701.51
727	8.2	8.67	36.62	22.93	21.02	sp|Q9JLZ3|AUHM_MOUSE	Methylglutaconyl-CoA hydratase, mitochondrial OS=Mus musculus GN=Auh PE=1 SV=1	MOUSE	5			0.66452	0.00424017	1.23584	0.537707	0.821239	0.709978	0.00214591	1.16394	0.60998	0.826368	0.842335	0.0335995	1.16399	0.72366	0.980472	0.880517	0.0837026	1.16393	0.756504	1.02486	0.936722	0.317056	1.16329	0.805235	1.08968	0.980605	0.750478	1.16165	0.844149	1.13912	1.03847	0.548154	1.16276	0.893112	1.20749
728	8.2	8.32	29.28	19.39	16.73	sp|Q9R1P4|PSA1_MOUSE	Proteasome subunit alpha type-1 OS=Mus musculus GN=Psma1 PE=1 SV=1	MOUSE	4			1.25756	0.164652	1.45436	0.864684	1.82893	1.31623	0.0397574	1.28899	1.02113	1.6966	1.35406	0.865015	103.899	0.0130325	140.686	1.17084	0.100053	1.22805	0.953417	1.43785	1.03679	0.977531	28.4276	0.0364712	29.4735	1.1378	0.217298	1.27757	0.890598	1.45362	1.05632	0.533837	1.25066	0.844609	1.32109
729	8.19	14.3	20.83	12.5	9.97	sp|P20444|KPCA_MOUSE	Protein kinase C alpha type OS=Mus musculus GN=Prkca PE=1 SV=3	MOUSE	7			0.79732	0.266799	1.69833	0.469472	1.35412	0.660673	0.0902087	1.70637	0.38718	1.12735	0.666575	0.0771462	1.62817	0.409403	1.08529	0.721946	0.0619088	1.42767	0.505681	1.0307	0.757008	0.0361421	1.27688	0.592858	0.966608	0.885555	0.211306	1.27649	0.693741	1.13041	0.849276	0.122943	1.27633	0.665403	1.08396
730	8.19	8.77	26.56	12.7	11.55	sp|P46471|PRS7_MOUSE	26S protease regulatory subunit 7 OS=Mus musculus GN=Psmc2 PE=1 SV=5	MOUSE	4			1.29784	0.0427933	1.2773	1.01608	1.65772	1.10228	0.291764	1.27486	0.86463	1.40526	1.07758	0.470885	1.43995	0.748346	1.55167	1.0038	0.963022	1.2709	0.789831	1.27573	0.888834	0.296051	1.43588	0.619018	1.27625	0.901232	0.268836	1.27695	0.70577	1.15083	0.898237	0.363937	1.3769	0.65236	1.23679
731	8.18	8.25	17.32	13.65	11.02	sp|Q91V12|BACH_MOUSE	Cytosolic acyl coenzyme A thioester hydrolase OS=Mus musculus GN=Acot7 PE=1 SV=2	MOUSE	5			0.985968	0.853332	1.20521	0.81809	1.1883	1.01039	0.929048	1.32827	0.76068	1.34208	0.995747	0.97351	1.36886	0.727428	1.36304	0.94072	0.452884	1.21303	0.775515	1.14112	0.93434	0.592805	1.35782	0.688117	1.26867	1.00831	0.994008	14.8508	0.0678961	14.9743	0.998343	0.988894	1.33839	0.74593	1.33617
732	8.18	8.21	61.97	61.97	61.97	sp|P63213|GBG2_MOUSE	Guanine nucleotide-binding protein G(I)/G(S)/G(O) subunit gamma-2 OS=Mus musculus GN=Gng2 PE=2 SV=2	MOUSE	6			1.29911	0.106463	1.49195	0.870747	1.9382	1.02757	0.796466	1.48903	0.690098	1.53008	0.863631	0.26324	1.5059	0.573498	1.30054	0.881804	0.377934	1.61885	0.544709	1.42751	0.825666	0.177816	1.49711	0.551506	1.23611	0.819753	0.170428	1.5024	0.54563	1.23159	0.963444	0.726796	1.49029	0.646481	1.43581
733	8.18	8.2	28.57	24.39	17.42	sp|Q3TDK6|ROGDI_MOUSE	Protein rogdi homolog OS=Mus musculus GN=Rogdi PE=2 SV=2	MOUSE	6			0.905121	0.532294	1.77395	0.510228	1.60564	0.911885	0.843737	5.89448	0.154702	5.37509	1.3085	0.330628	2.47941	0.527747	3.24431	1.33751	0.265022	2.26222	0.591236	3.02574	1.37476	0.242895	2.30627	0.596095	3.17057	1.10562	0.685112	2.51143	0.440236	2.77669	1.13538	0.679219	3.12894	0.362865	3.55254
734	8.17	8.23	52.78	49.07	43.52	sp|Q91WS0|CISD1_MOUSE	CDGSH iron-sulfur domain-containing protein 1 OS=Mus musculus GN=Cisd1 PE=1 SV=1	MOUSE	7			0.682818	0.00416597	1.19716	0.570366	0.817442	0.705809	0.0056797	1.19602	0.590131	0.844162	0.817441	0.0358758	1.19714	0.682829	0.97859	0.823651	0.0520834	1.21749	0.676513	1.00279	0.957494	0.5395	1.19715	0.799814	1.14626	0.934125	0.380365	1.21172	0.770909	1.1319	0.809376	0.0637384	1.25963	0.642552	1.01951
735	8.16	12.28	38.21	31.6	28.77	sp|Q8K386|RAB15_MOUSE	Ras-related protein Rab-15 OS=Mus musculus GN=Rab15 PE=1 SV=1	MOUSE	9			0.836205	0.256	1.45494	0.574734	1.21663	0.942417	0.742421	1.59581	0.590558	1.50392	1.08792	0.693798	1.73764	0.62609	1.89041	1.20399	0.456797	1.87058	0.643645	2.25215	1.10577	0.646907	1.75855	0.6288	1.94456	1.09244	0.667625	1.6997	0.642727	1.85683	1.07809	0.592506	1.43244	0.752628	1.54431
736	8.16	8.57	23.23	21.65	19.69	sp|P04925|PRIO_MOUSE	Major prion protein OS=Mus musculus GN=Prnp PE=1 SV=2	MOUSE	8			0.526759	0.0782942	2.17149	0.242579	1.14385	0.643463	0.151906	2.08328	0.30887	1.34051	0.709708	0.213719	2.00079	0.354714	1.41998	0.838803	0.207234	1.4175	0.591747	1.18901	0.683143	0.100379	1.67554	0.407715	1.14463	0.655362	0.0745354	1.64907	0.397413	1.08074	0.841749	0.125281	1.29655	0.649221	1.09137
737	8.16	8.18	52.27	49.24	44.7	sp|P51880|FABP7_MOUSE	Fatty acid-binding protein, brain OS=Mus musculus GN=Fabp7 PE=1 SV=2	MOUSE	4			19.5785	0.0355192	13.3808	1.46318	261.975	11.4976	0.094809	25.0574	0.458851	288.1	7.67623	0.179882	41.3899	0.185461	317.718	3.82069	0.437539	118.511	0.0322391	452.794	2.6396	0.610098	231.101	0.0114218	610.015	1.89303	0.764965	495.103	0.00382351	937.242	1.56409	0.829765	433.706	0.00360635	678.357
738	8.14	13.71	46.63	38.86	35.75	sp|Q9QUI0|RHOA_MOUSE	Transforming protein RhoA OS=Mus musculus GN=Rhoa PE=1 SV=1	MOUSE	10			0.875879	0.2432	1.30863	0.66931	1.1462	0.763753	0.0411412	1.28647	0.593682	0.982543	0.768146	0.0552655	1.31428	0.584461	1.00956	0.920711	0.415628	1.28761	0.715053	1.18552	0.84158	0.108479	1.26168	0.66703	1.06181	0.838079	0.136632	1.30192	0.643724	1.09111	0.895482	0.214694	1.23124	0.727303	1.10255
739	8.13	8.7	18.07	9.481	8.587	sp|Q8R5H6|WASF1_MOUSE	Wiskott-Aldrich syndrome protein family member 1 OS=Mus musculus GN=Wasf1 PE=1 SV=2	MOUSE	5			1.04434	0.557082	1.2071	0.865164	1.26062	1.10805	0.202083	1.20544	0.919212	1.33569	1.08108	0.311057	1.20537	0.896887	1.3031	1.11119	0.236414	1.23406	0.900436	1.37128	1.00937	0.898307	1.20947	0.834553	1.2208	1.11025	0.195857	1.20586	0.92071	1.33881	1.07132	0.366505	1.2068	0.887735	1.29287
740	8.12	8.75	25	23.15	18.06	sp|P24369|PPIB_MOUSE	Peptidyl-prolyl cis-trans isomerase B OS=Mus musculus GN=Ppib PE=1 SV=2	MOUSE	5			2.65152	0.00319354	1.53394	1.72857	4.06728	1.91762	0.00641307	1.41344	1.3567	2.71045	1.6168	0.00748325	1.30561	1.23835	2.11092	1.33281	0.0892277	1.42906	0.932651	1.90467	1.08319	0.536751	1.38918	0.779734	1.50476	1.10186	0.502015	1.44101	0.764639	1.58779	0.993796	0.953658	1.32231	0.751563	1.3141
741	8.1	8.31	20	13.41	13.41	sp|Q922R8|PDIA6_MOUSE	Protein disulfide-isomerase A6 OS=Mus musculus GN=Pdia6 PE=1 SV=3	MOUSE	4			2.71055	0.205136	10.1363	0.267411	27.4748	1.79532	0.368489	8.90061	0.201707	15.9794	1.23477	0.71749	8.83477	0.139762	10.9089	1.04745	0.933817	8.38692	0.124891	8.78489	0.939528	0.918999	10.3336	0.0909193	9.70876	0.910468	0.872725	9.24518	0.0984803	8.41743	0.854289	0.806898	11.4133	0.0748505	9.75024
742	8.08	8.14	44.94	44.94	38.2	sp|P99028|QCR6_MOUSE	Cytochrome b-c1 complex subunit 6, mitochondrial OS=Mus musculus GN=Uqcrh PE=1 SV=2	MOUSE	4			0.777798	0.310471	1.92861	0.403294	1.50007	0.649162	0.147974	2.03267	0.319365	1.31953	0.834208	0.260902	1.51797	0.549553	1.26631	0.83926	0.30773	1.576	0.532524	1.32268	0.830989	0.233218	1.4853	0.559476	1.23427	0.699446	0.0557655	1.45336	0.48126	1.01655	0.697509	0.0536356	1.44881	0.481435	1.01056
743	8.06	8.19	30.68	14.77	14.77	sp|P97351|RS3A_MOUSE	40S ribosomal protein S3a OS=Mus musculus GN=Rps3a PE=1 SV=3	MOUSE	4			1.68459	0.0041008	1.27752	1.31864	2.15211	1.35261	0.0653794	1.39482	0.969741	1.88666	1.02352	0.737346	1.19664	0.855332	1.22479	1.07512	0.445917	1.26882	0.84734	1.36413	0.994748	0.939149	1.19713	0.830942	1.19084	0.907161	0.4833	1.41972	0.638973	1.28791	0.918222	0.409603	1.29358	0.709829	1.18779
744	8.05	26.4	19.12	15.69	14.59	sp|Q811D0|DLG1_MOUSE	Disks large homolog 1 OS=Mus musculus GN=Dlg1 PE=1 SV=1	MOUSE	16			0.458775	0.0218572	1.75841	0.260904	0.806713	0.510813	0.0348285	1.78838	0.285629	0.913528	0.717525	0.0509507	1.3972	0.513544	1.00253	0.842492	0.197877	1.39221	0.605147	1.17293	0.849682	0.160662	1.32241	0.642526	1.12363	0.839647	0.385016	1.73003	0.485338	1.45261	1.05026	0.611026	1.31754	0.797144	1.38376
745	8.05	8.87	14.26	9.436	4.821	sp|O35382|EXOC4_MOUSE	Exocyst complex component 4 OS=Mus musculus GN=Exoc4 PE=1 SV=2	MOUSE	4			1.8399	0.00908699	1.46166	1.25877	2.68931	1.25099	0.219644	1.50749	0.829849	1.88585	1.25059	0.134956	1.3809	0.905633	1.72693	1.25094	0.189878	1.46173	0.855793	1.82853	1.09646	0.665708	1.73154	0.633228	1.89857	1.19682	0.287975	1.50283	0.796382	1.79861	1.06936	0.555849	1.31431	0.813629	1.40548
746	8.05	8.36	46.77	28.49	25.81	sp|Q9D6J5|NDUB8_MOUSE	NADH dehydrogenase [ubiquinone] 1 beta subcomplex subunit 8, mitochondrial OS=Mus musculus GN=Ndufb8 PE=1 SV=1	MOUSE	5			0.870064	0.740994	3.39296	0.256432	2.95209	0.884159	0.758842	3.20643	0.275746	2.835	1.02242	0.939343	2.34843	0.435363	2.40108	0.988557	0.968154	2.32802	0.424635	2.30138	1.17238	0.538699	2.07785	0.56423	2.43604	0.954585	0.876891	2.40509	0.396902	2.29586	0.949215	0.858015	2.34312	0.405108	2.22412
747	8.05	8.23	41.33	41.33	41.33	sp|P63216|GBG3_MOUSE	Guanine nucleotide-binding protein G(I)/G(S)/G(O) subunit gamma-3 OS=Mus musculus GN=Gng3 PE=1 SV=1	MOUSE	8			0.847302	0.42703	1.68342	0.503321	1.42637	0.962354	0.853218	1.71588	0.560852	1.65128	1.0258	0.893249	1.64015	0.625432	1.68248	1.08555	0.596527	1.48708	0.72999	1.61431	1.04491	0.611274	1.24796	0.837291	1.304	1.04992	0.601441	1.26971	0.826896	1.3331	1.13403	0.183265	1.24263	0.912604	1.40917
748	8.04	8.65	57.46	43.28	35.82	sp|P84086|CPLX2_MOUSE	Complexin-2 OS=Mus musculus GN=Cplx2 PE=1 SV=1	MOUSE	7			0.50746	0.170648	10.6686	0.0475656	5.41391	0.521118	0.10209	3.81733	0.136514	1.98928	0.715145	0.206685	4.19444	0.170498	2.99963	0.731055	0.259057	5.55925	0.131502	4.06411	0.781619	0.255777	3.78162	0.206689	2.95579	1.0042	0.974598	3.79068	0.264912	3.80659	0.760378	0.234748	3.83815	0.198111	2.91844
749	8.04	8.04	38.83	38.83	38.83	sp|P62806|H4_MOUSE	Histone H4 OS=Mus musculus GN=Hist1h4a PE=1 SV=2	MOUSE	4			1.79469	0.0234792	1.54519	1.16147	2.77313	0.94905	0.52844	1.26374	0.750987	1.19935	1.40658	0.0229725	1.2863	1.09351	1.80929	1.13234	0.304594	1.37729	0.822155	1.55956	1.61602	0.040398	1.55326	1.04041	2.51011	2.12284	0.00196141	1.26231	1.68171	2.67968	1.17528	0.287967	1.49014	0.788705	1.75134
750	8.03	12.15	63.57	57.14	57.14	sp|O55042|SYUA_MOUSE	Alpha-synuclein OS=Mus musculus GN=Snca PE=1 SV=2	MOUSE	10			0.474783	0.0861003	2.5605	0.185426	1.21568	0.693515	0.0527541	1.45366	0.477083	1.00813	0.960999	0.755366	1.44899	0.663221	1.39248	0.986555	0.96306	2.35533	0.418861	2.32366	0.956969	0.712422	1.41243	0.677536	1.35165	1.32995	0.252329	1.89984	0.700034	2.52669	1.13107	0.228376	1.29651	0.872399	1.46644
751	8.02	8.83	13.64	12.5	10.23	sp|Q91VZ6|SMAP1_MOUSE	Stromal membrane-associated protein 1 OS=Mus musculus GN=Smap1 PE=1 SV=1	MOUSE	4			1.07862	0.359441	1.24996	0.862926	1.34824	1.09204	0.352573	1.29079	0.846025	1.4096	1.03654	0.740794	1.3699	0.756652	1.41996	1.07151	0.396444	1.24944	0.857593	1.33879	0.983088	0.883017	1.40373	0.700342	1.37999	1.06553	0.554522	1.35591	0.785844	1.44476	0.992536	0.929239	1.28036	0.775199	1.27081
752	8.02	8.58	25.96	14.45	14.45	sp|P07356|ANXA2_MOUSE	Annexin A2 OS=Mus musculus GN=Anxa2 PE=1 SV=2	MOUSE	4			1.28864	0.115287	1.44334	0.892818	1.85996	0.918796	0.451049	1.36593	0.672652	1.25501	0.943045	0.556108	1.32644	0.71096	1.25089	0.902421	0.394357	1.39009	0.649182	1.25445	0.989331	0.945577	1.5848	0.624261	1.56789	0.879281	0.440811	1.5872	0.553983	1.39559	0.866126	0.322627	1.47281	0.588078	1.27563
753	8.02	8.41	8.963	6.224	5.477	sp|P55012|S12A2_MOUSE	Solute carrier family 12 member 2 OS=Mus musculus GN=Slc12a2 PE=1 SV=2	MOUSE	5			1.07464	0.832221	2.69615	0.398581	2.89738	0.946174	0.88451	3.04787	0.310437	2.88382	0.987833	0.970982	2.6815	0.368388	2.64887	0.810141	0.889754	85.1839	0.00951049	69.011	0.975097	0.95296	3.50042	0.278565	3.41325	1.03399	0.983983	131.745	0.00784838	136.223	0.947403	0.870602	2.6378	0.359164	2.49906
754	8.01	9.93	16.05	11.28	8.894	sp|O89053|COR1A_MOUSE	Coronin-1A OS=Mus musculus GN=Coro1a PE=1 SV=5	MOUSE	5			0.633676	0.0163877	1.37455	0.461006	0.87102	0.768781	0.0231059	1.22596	0.627083	0.942496	0.84731	0.216335	1.36832	0.619234	1.15939	0.917355	0.284542	1.21404	0.755622	1.11371	0.921536	0.57271	1.44735	0.636704	1.33379	1.00139	0.98945	1.31498	0.761524	1.31681	1.01647	0.885	1.34226	0.757286	1.36437
755	8.01	8.76	21.3	9.87	5.714	sp|Q68FF6|GIT1_MOUSE	ARF GTPase-activating protein GIT1 OS=Mus musculus GN=Git1 PE=1 SV=1	MOUSE	4			0.97346	0.829336	1.35596	0.717913	1.31997	0.907958	0.588464	1.53675	0.590832	1.3953	0.930329	0.493515	1.28594	0.723464	1.19634	0.921072	0.588046	1.44114	0.639125	1.3274	1.03381	0.807836	1.39571	0.740705	1.44291	1.13768	0.391931	1.42483	0.798464	1.621	1.01214	0.911467	1.30374	0.776336	1.31956
756	8.01	8.1	17.72	12.99	11.02	sp|Q91ZJ5|UGPA_MOUSE	UTP--glucose-1-phosphate uridylyltransferase OS=Mus musculus GN=Ugp2 PE=2 SV=3	MOUSE	4			0.828313	0.344421	1.62931	0.508383	1.34958	0.828482	0.411556	1.76882	0.468381	1.46544	0.842423	0.452261	1.77219	0.475357	1.49293	0.768482	0.231287	1.67929	0.457622	1.29051	0.852451	0.477545	1.76154	0.483923	1.50163	0.996208	0.986436	1.79139	0.556108	1.7846	0.982948	0.929917	1.66533	0.590242	1.63693
757	8	25.45	63.18	61.69	61.69	sp|Q9D1G1|RAB1B_MOUSE	Ras-related protein Rab-1B OS=Mus musculus GN=Rab1b PE=1 SV=1	MOUSE	17			0.91435	0.332237	1.28017	0.714243	1.17052	0.924871	0.959115	86.9397	0.0106381	80.408	1.02682	0.757392	1.28259	0.800584	1.31698	0.988159	0.893664	1.29796	0.761315	1.2826	1.05384	0.635501	1.37359	0.767216	1.44754	1.06587	0.596749	1.41075	0.755538	1.50368	1.00006	0.99956	1.35124	0.740103	1.35132
758	8	8.38	20.36	12.22	11.09	sp|O88685|PRS6A_MOUSE	26S protease regulatory subunit 6A OS=Mus musculus GN=Psmc3 PE=1 SV=2	MOUSE	4			1.66189	0.0288571	1.50489	1.10433	2.50095	1.41885	0.044873	1.3976	1.0152	1.98298	1.48314	0.040373	1.43554	1.03316	2.12911	1.1281	0.223959	1.28532	0.877684	1.44997	1.15381	0.405371	1.60213	0.720168	1.84855	1.05246	0.684045	1.437	0.732401	1.51238	1.04761	0.977197	117.91	0.00888481	123.523
759	8	8.26	25.66	23.03	19.74	sp|P62270|RS18_MOUSE	40S ribosomal protein S18 OS=Mus musculus GN=Rps18 PE=1 SV=3	MOUSE	4			2.10249	0.0843952	2.53335	0.829925	5.32633	1.57301	0.122028	1.96214	0.80168	3.08646	1.29629	0.183473	1.61513	0.80259	2.09368	1.22384	0.0949499	1.30553	0.937426	1.59775	1.16509	0.216688	1.44623	0.805609	1.68499	1.12068	0.626257	1.95514	0.573196	2.19109	1.14779	0.575701	2.44754	0.468958	2.80927
760	8	8.11	15.18	11.61	11.61	sp|Q06890|CLUS_MOUSE	Clusterin OS=Mus musculus GN=Clu PE=1 SV=1	MOUSE	4			0.697065	0.828741	130.197	0.00535394	90.7555	0.850385	0.92025	114.553	0.00742348	97.4146	0.892066	0.961084	7505.55	0.000118854	6695.44	0.951332	0.974603	98.8765	0.00962142	94.0644	0.92678	0.963081	123.345	0.00751375	114.313	0.928633	0.964443	130.079	0.007139	120.796	0.955553	0.988486	10257.4	9.31571e-05	9801.53
761	8	8.1	23.98	16.67	16.67	sp|Q9QUM9|PSA6_MOUSE	Proteasome subunit alpha type-6 OS=Mus musculus GN=Psma6 PE=1 SV=1	MOUSE	4			1.0095	0.952828	1.59767	0.631858	1.61286	0.979859	0.856457	1.3892	0.705339	1.36122	1.04324	0.625817	1.28243	0.813483	1.33788	1.10933	0.466954	1.48782	0.745606	1.65048	0.924776	0.596364	1.52407	0.606782	1.40942	1.02185	0.840224	1.36766	0.747153	1.39754	1.10213	0.268331	1.25646	0.877165	1.38478
762	8	8.08	13.03	13.03	13.03	sp|P97765|WBP2_MOUSE	WW domain-binding protein 2 OS=Mus musculus GN=Wbp2 PE=1 SV=1	MOUSE	4			0.710882	0.0696223	1.48014	0.48028	1.0522	0.705923	0.0167136	1.25659	0.561777	0.887056	0.799797	0.12536	1.40058	0.571047	1.12018	0.732817	0.0230265	1.25811	0.582475	0.921964	0.838979	0.902883	67.5045	0.0124285	56.6349	0.846755	0.185694	1.36266	0.621398	1.15384	0.855092	0.169927	1.31912	0.648231	1.12797
763	8	8.07	32.86	24.29	24.29	sp|P62830|RL23_MOUSE	60S ribosomal protein L23 OS=Mus musculus GN=Rpl23 PE=1 SV=1	MOUSE	4			1.58593	0.00996725	1.28523	1.23396	2.03829	1.54703	0.0429888	1.5074	1.02629	2.332	1.32297	0.0562524	1.34151	0.986183	1.77478	1.17916	0.13147	1.28986	0.914173	1.52095	1.06943	0.460519	1.28785	0.830394	1.37726	1.19511	0.125943	1.30919	0.912862	1.56463	1.19864	0.261684	1.51899	0.789103	1.82073
764	8	8.02	9.221	8.402	8.402	sp|O35405|PLD3_MOUSE	Phospholipase D3 OS=Mus musculus GN=Pld3 PE=2 SV=1	MOUSE	4			1.16653	0.131927	1.26912	0.919164	1.48046	1.18673	0.106335	1.26909	0.935109	1.50607	1.19897	0.14796	1.34702	0.890088	1.61503	1.0782	0.388902	1.26918	0.849524	1.36844	1.00981	0.917522	1.31786	0.766246	1.33079	1.0936	0.356358	1.29926	0.841713	1.42087	1.02175	0.792829	1.26953	0.804831	1.29714
765	7.99	8.11	29.47	21.58	21.58	sp|Q8BNY6|NCS1_MOUSE	Neuronal calcium sensor 1 OS=Mus musculus GN=Ncs1 PE=2 SV=3	MOUSE	4			1.13237	0.208264	1.2808	0.884111	1.45033	0.941428	0.645664	1.45809	0.645658	1.37269	0.933199	0.456988	1.29474	0.720759	1.20825	0.9353	0.458381	1.28501	0.727853	1.20187	0.864595	0.151848	1.27399	0.678652	1.10148	0.939329	0.468503	1.27201	0.738458	1.19484	0.996157	0.963662	1.28111	0.777571	1.27619
766	7.98	8.23	35.78	33.82	28.43	sp|Q99PT1|GDIR1_MOUSE	Rho GDP-dissociation inhibitor 1 OS=Mus musculus GN=Arhgdia PE=1 SV=3	MOUSE	6			0.790169	0.0121824	1.17102	0.674769	0.925305	0.826347	0.838927	9.87989	0.0836393	8.16421	1.00205	0.974592	1.17055	0.856055	1.17295	0.963932	0.602749	1.18547	0.81312	1.14272	0.923938	0.266335	1.17657	0.78528	1.08708	1.08271	0.250967	1.17048	0.925012	1.26729	0.839788	0.0410291	1.17836	0.712672	0.989577
767	7.97	8.12	28.78	21.4	13.28	sp|P53810|PIPNA_MOUSE	Phosphatidylinositol transfer protein alpha isoform OS=Mus musculus GN=Pitpna PE=1 SV=2	MOUSE	4			0.831936	0.0666004	1.22433	0.679502	1.01856	0.907151	0.177048	1.17293	0.773406	1.06402	0.910654	0.172586	1.16333	0.7828	1.05939	1.02354	0.709686	1.16385	0.879438	1.19125	0.9034	0.281805	1.24184	0.727471	1.12188	1.0615	0.607066	1.32294	0.80238	1.4043	0.909415	0.208266	1.18415	0.767986	1.07689
768	7.97	8.06	45.45	40.4	40.4	sp|Q9CQ75|NDUA2_MOUSE	NADH dehydrogenase [ubiquinone] 1 alpha subcomplex subunit 2 OS=Mus musculus GN=Ndufa2 PE=1 SV=3	MOUSE	7			0.724919	0.00799866	1.19956	0.604319	0.869586	0.811164	0.0326514	1.19854	0.676795	0.972211	0.995742	0.951034	1.19875	0.830649	1.19365	0.929133	0.324545	1.19939	0.774674	1.11439	1.02476	0.726729	1.1985	0.855035	1.22817	0.892412	0.155957	1.19853	0.744587	1.06959	0.947102	0.453682	1.19959	0.789522	1.13613
769	7.96	8.05	22.06	13.81	13.81	sp|Q91V09|WDR13_MOUSE	WD repeat-containing protein 13 OS=Mus musculus GN=Wdr13 PE=1 SV=1	MOUSE	5			0.840973	0.115987	1.26423	0.665206	1.06318	0.863186	0.178968	1.27394	0.677574	1.09964	0.987168	0.843582	1.17327	0.841384	1.15821	0.92651	0.665673	1.53387	0.604035	1.42115	0.972694	0.813175	1.33072	0.730951	1.29439	0.898649	0.450333	1.39891	0.642395	1.25712	0.898752	0.253411	1.23703	0.726541	1.11178
770	7.95	8.07	45.52	33.1	27.59	sp|Q9CZX8|RS19_MOUSE	40S ribosomal protein S19 OS=Mus musculus GN=Rps19 PE=1 SV=3	MOUSE	4			1.67676	0.00805863	1.3404	1.25094	2.24753	1.33256	0.289244	1.92111	0.693637	2.55999	1.0668	0.684786	1.50823	0.707318	1.60898	0.900445	0.930331	22.8318	0.0394383	20.5587	0.910216	0.524499	1.45495	0.625599	1.32432	0.896798	0.315819	1.30204	0.688764	1.16767	0.889633	0.280497	1.29743	0.68569	1.15423
771	7.94	8.29	25.52	17.99	15.9	sp|Q9D1G5|LRC57_MOUSE	Leucine-rich repeat-containing protein 57 OS=Mus musculus GN=Lrrc57 PE=2 SV=1	MOUSE	4			0.568811	0.016338	1.48152	0.383937	0.842706	0.705123	0.189676	1.84888	0.381378	1.30369	0.787538	0.128475	1.41454	0.556745	1.114	0.835127	0.10286	1.26795	0.658645	1.0589	0.878513	0.377424	1.49008	0.589575	1.30905	0.851564	0.18733	1.35043	0.630588	1.14998	0.942937	0.584241	1.31576	0.71665	1.24067
772	7.93	10.82	17.52	9.103	6.621	sp|Q9QYB8|ADDB_MOUSE	Beta-adducin OS=Mus musculus GN=Add2 PE=1 SV=4	MOUSE	5			0.988212	0.989597	9.24908	0.106844	9.14005	0.768424	0.791106	11.2869	0.0680809	8.67314	0.716619	0.744287	11.9977	0.0597299	8.59774	0.84321	0.861459	10.8772	0.0775206	9.1718	0.805844	0.828284	11.3416	0.0710522	9.13956	0.886195	0.904428	11.7015	0.0757334	10.3698	0.96433	0.969455	10.1783	0.0947434	9.81528
773	7.93	8.61	43.15	25	21.77	sp|Q9WUK2|IF4H_MOUSE	Eukaryotic translation initiation factor 4H OS=Mus musculus GN=Eif4h PE=1 SV=3	MOUSE	4			0.80166	0.182533	1.46376	0.547673	1.17344	0.739965	0.108193	1.4864	0.497824	1.09989	0.853006	0.13792	1.26936	0.671998	1.08277	0.960672	0.623417	1.2181	0.788664	1.1702	0.817038	0.0707819	1.25485	0.651106	1.02526	0.914199	0.942658	21.1194	0.0432871	19.3074	0.888805	0.121406	1.17659	0.755407	1.04576
774	7.92	7.96	21.07	12.36	10.11	sp|Q9QUP5|HPLN1_MOUSE	Hyaluronan and proteoglycan link protein 1 OS=Mus musculus GN=Hapln1 PE=2 SV=1	MOUSE	4			0.40965	0.0524934	2.47617	0.165437	1.01436	0.473262	0.383627	7.49991	0.0631023	3.54942	0.680048	0.756212	20.5439	0.0331021	13.9708	0.77531	0.779672	9.17156	0.0845342	7.1108	0.596227	0.0143482	1.4357	0.415287	0.856001	0.671382	0.640726	7.87682	0.0852351	5.28835	1.02345	0.981484	11.5056	0.0889519	11.7754
775	7.88	20.31	40.95	34.26	26.46	sp|P21278|GNA11_MOUSE	Guanine nucleotide-binding protein subunit alpha-11 OS=Mus musculus GN=Gna11 PE=1 SV=1	MOUSE	12			1.28065	0.0466065	1.27294	1.00606	1.63019	1.16376	0.458077	1.6706	0.696613	1.94418	1.0503	0.65262	1.32384	0.793375	1.39043	1.12512	0.289481	1.30768	0.860396	1.47129	0.935099	0.479462	1.27011	0.736233	1.18768	1.03615	0.653741	1.22595	0.845183	1.27027	1.04085	0.63421	1.24126	0.838538	1.29197
776	7.85	7.91	8.553	5.395	5.395	sp|Q920P3|BRNP1_MOUSE	BMP/retinoic acid-inducible neural-specific protein 1 OS=Mus musculus GN=Brinp1 PE=2 SV=1	MOUSE	5			0.750769	0.207189	1.76632	0.425047	1.3261	0.921445	0.662125	1.71417	0.537544	1.57952	1.15427	0.30505	1.44764	0.797345	1.67096	1.07795	0.667517	1.65418	0.651651	1.78312	1.05983	0.70626	1.56188	0.678559	1.65532	1.0206	0.848264	1.36519	0.747586	1.39331	1.11996	0.475845	1.55822	0.718746	1.74515
777	7.84	7.87	20.5	19.06	15.83	sp|O54901|OX2G_MOUSE	OX-2 membrane glycoprotein OS=Mus musculus GN=Cd200 PE=1 SV=1	MOUSE	6			2.84709	0.362905	22.429	0.126938	63.8573	1.87383	0.628232	41.1676	0.0455171	77.1411	1.96662	0.58341	33.534	0.0586455	65.9486	1.59104	0.716459	40.5079	0.0392771	64.4495	1.55131	0.736526	44.0305	0.0352327	68.305	1.35927	0.825276	57.815	0.0235107	78.5864	1.24172	0.87282	52.2085	0.0237839	64.8282
778	7.83	8.35	26.22	15.17	11.83	sp|Q8VDQ8|SIR2_MOUSE	NAD-dependent protein deacetylase sirtuin-2 OS=Mus musculus GN=Sirt2 PE=1 SV=2	MOUSE	5			0.531737	0.00837213	1.47006	0.36171	0.781687	0.733471	0.106649	1.50024	0.488901	1.10039	0.969728	0.777564	1.3035	0.74394	1.26404	0.913307	0.572738	1.47192	0.620489	1.34431	0.983406	0.901669	1.39244	0.706247	1.36933	1.09621	0.39511	1.28914	0.850342	1.41317	1.02855	0.82937	1.37538	0.74783	1.41464
779	7.8	9.45	17.01	9.966	8.247	sp|Q8BLE7|VGLU2_MOUSE	Vesicular glutamate transporter 2 OS=Mus musculus GN=Slc17a6 PE=1 SV=1	MOUSE	5			0.745108	0.230593	1.86669	0.39916	1.39089	0.94312	0.706998	1.56927	0.600992	1.48001	0.870933	0.582898	2.04762	0.425339	1.78334	1.09482	0.405586	1.34799	0.81219	1.4758	0.834208	0.368383	1.72647	0.483187	1.44024	0.979406	0.902136	1.64114	0.596783	1.60735	0.955476	0.784936	1.62551	0.587799	1.55314
780	7.8	8.25	14.35	6.96	6.25	sp|Q91YP2|NEUL_MOUSE	Neurolysin, mitochondrial OS=Mus musculus GN=Nln PE=2 SV=1	MOUSE	4			2.44787	0.00235557	1.34299	1.8227	3.28747	2.27487	0.00764842	1.50257	1.51399	3.41815	1.59973	0.0378128	1.52184	1.05119	2.43453	1.41073	0.0564891	1.44439	0.976695	2.03765	1.26351	0.361662	2.0001	0.631722	2.52714	1.11114	0.61978	2.18153	0.509341	2.42399	1.06249	0.487454	1.27671	0.832209	1.35648
781	7.79	21.28	14.52	7.92	5.544	sp|P70207|PLXA2_MOUSE	Plexin-A2 OS=Mus musculus GN=Plxna2 PE=1 SV=2	MOUSE	9			1.73857	0.567064	11.7576	0.147868	20.4415	1.35361	0.0558857	1.37295	0.985913	1.85843	1.21344	0.854788	15.6726	0.077424	19.0177	1.05313	0.962404	17.5493	0.0600096	18.4816	1.06405	0.975294	186.958	0.00569139	198.932	1.07552	0.391128	1.2608	0.853049	1.35602	1.03375	0.987298	230.903	0.004477	238.697
782	7.77	8.4	14.02	4.674	4.13	sp|Q8CGF6|WDR47_MOUSE	WD repeat-containing protein 47 OS=Mus musculus GN=Wdr47 PE=1 SV=2	MOUSE	5			1.24384	0.0898453	1.30248	0.954978	1.62007	1.2152	0.178149	1.37714	0.882406	1.6735	1.09716	0.315123	1.23002	0.891986	1.34953	1.09184	0.236267	1.1775	0.927252	1.28563	1.09495	0.186785	1.16063	0.943412	1.27084	1.01359	0.909839	1.32279	0.766253	1.34078	1.07642	0.347305	1.19334	0.902025	1.28453
783	7.77	8.17	12.27	11.41	5.963	sp|Q9ET30|TM9S3_MOUSE	Transmembrane 9 superfamily member 3 OS=Mus musculus GN=Tm9sf3 PE=1 SV=1	MOUSE	4			1.45975	0.172241	1.84198	0.792487	2.68883	1.25476	0.201384	1.48703	0.843802	1.86586	1.08166	0.649227	1.51813	0.712494	1.6421	1.17582	0.181425	1.30781	0.899076	1.53775	0.971919	0.871285	1.53639	0.632601	1.49324	0.978133	0.90102	1.58941	0.615405	1.55466	1.15555	0.365238	1.4819	0.779774	1.71241
784	7.74	8.09	11.36	5.799	5.799	sp|Q80Y24|PRIC2_MOUSE	Prickle-like protein 2 OS=Mus musculus GN=Prickle2 PE=1 SV=3	MOUSE	5			0.949893	0.595904	1.28152	0.741222	1.21731	0.840387	0.175732	1.34153	0.626438	1.12741	0.94551	0.558941	1.27673	0.740574	1.20716	0.971713	0.863855	1.54619	0.628458	1.50245	0.929078	0.363355	1.22049	0.761233	1.13393	0.982209	0.987006	17.7397	0.0553678	17.4241	0.989652	0.877498	1.19221	0.8301	1.17987
785	7.72	7.74	21.14	14.63	14.63	sp|Q61885|MOG_MOUSE	Myelin-oligodendrocyte glycoprotein OS=Mus musculus GN=Mog PE=1 SV=1	MOUSE	4			0.289261	0.0448038	3.22026	0.0898254	0.931499	0.325532	0.0642011	3.6198	0.0899309	1.17836	0.442512	0.669109	1181.58	0.000374508	522.864	0.514446	0.0219711	1.53891	0.334294	0.791684	0.563834	0.0259525	1.4995	0.376015	0.845469	0.766522	0.176981	1.7478	0.438564	1.33973	0.882221	0.329878	1.52551	0.578314	1.34583
786	7.72	7.74	44.03	41.04	41.04	sp|P56395|CYB5_MOUSE	Cytochrome b5 OS=Mus musculus GN=Cyb5a PE=1 SV=2	MOUSE	4			1.51494	0.0395751	1.45935	1.03809	2.21084	1.21197	0.306949	1.64557	0.736507	1.99438	1.06262	0.68342	1.53683	0.691432	1.63306	1.15292	0.165698	1.28181	0.899447	1.47782	1.02313	0.870823	1.5087	0.678154	1.5436	0.925018	0.567032	1.47228	0.628291	1.36188	1.10158	0.535024	1.55359	0.709051	1.7114
787	7.69	8.26	20.88	17.17	13.47	sp|P47962|RL5_MOUSE	60S ribosomal protein L5 OS=Mus musculus GN=Rpl5 PE=1 SV=3	MOUSE	4			1.29325	0.0199712	1.20978	1.069	1.56454	1.05657	0.437524	1.194	0.884901	1.26154	1.04548	0.523982	1.19367	0.87585	1.24796	0.987189	0.849063	1.19286	0.827583	1.17757	0.889268	0.141267	1.19488	0.744232	1.06257	0.879401	0.153917	1.22526	0.717727	1.07749	1.03286	0.639584	1.19412	0.864949	1.23335
788	7.68	8.54	12.47	5.479	3.463	sp|Q6A065|CE170_MOUSE	Centrosomal protein of 170 kDa OS=Mus musculus GN=Cep170 PE=1 SV=2	MOUSE	5			1.29358	0.0659962	1.32408	0.976964	1.71282	1.11048	0.16038	1.17365	0.946177	1.30333	1.02183	0.816131	1.24294	0.822107	1.27007	0.970322	0.812373	1.3461	0.720838	1.30615	0.913694	0.327574	1.2303	0.742659	1.12412	0.920807	0.289836	1.19631	0.769705	1.10157	0.972125	0.820298	1.35474	0.717572	1.31698
789	7.68	7.85	35.45	23.28	23.28	sp|Q99LX0|PARK7_MOUSE	Protein DJ-1 OS=Mus musculus GN=Park7 PE=1 SV=1	MOUSE	4			0.687833	0.131126	1.91307	0.359544	1.31587	0.877467	0.530016	2.1106	0.415743	1.85198	0.867728	0.50276	2.12384	0.408565	1.84292	0.928683	0.62817	1.75423	0.529397	1.62912	0.897732	0.564731	1.97182	0.455281	1.77017	1.00573	0.985335	3.27308	0.307274	3.29184	0.997922	0.984432	1.5016	0.664572	1.49848
790	7.64	8.9	12.32	7.031	5.045	sp|P70232|CHL1_MOUSE	Neural cell adhesion molecule L1-like protein OS=Mus musculus GN=Chl1 PE=1 SV=2	MOUSE	4			1.3093	0.223031	1.68063	0.779052	2.20045	1.0363	0.760739	1.35477	0.764929	1.40396	0.895032	0.17847	1.2079	0.740981	1.08111	0.893544	0.473685	1.48511	0.60167	1.32701	0.895786	0.375798	1.35916	0.659075	1.21751	0.808629	0.842197	16.0628	0.0503417	12.9889	0.943286	0.454399	1.21633	0.775522	1.14734
791	7.62	7.65	20.4	8.2	8.2	sp|Q9WVK8|CP46A_MOUSE	Cholesterol 24-hydroxylase OS=Mus musculus GN=Cyp46a1 PE=2 SV=1	MOUSE	4			0.999996	1	1.3064	0.765457	1.3064	1.28689	0.0837986	1.35754	0.947958	1.74701	1.2404	0.252765	1.56509	0.792542	1.94133	1.14906	0.115872	1.21249	0.947687	1.39322	1.14174	0.448486	1.5502	0.736514	1.76993	1.11094	0.445022	1.41209	0.786733	1.56875	1.17262	0.314026	1.46848	0.798532	1.72197
792	7.61	7.86	21.2	15.42	13.73	sp|Q9DC28|KC1D_MOUSE	Casein kinase I isoform delta OS=Mus musculus GN=Csnk1d PE=1 SV=2	MOUSE	4			1.33056	0.389719	3.08952	0.43067	4.1108	1.12042	0.595892	1.84379	0.607672	2.06581	1.11281	0.623801	1.86702	0.596037	2.07763	1.1612	0.235239	1.46685	0.791626	1.70331	1.1443	0.935267	129.335	0.00884756	147.999	0.998841	0.993909	1.56085	0.639935	1.55904	1.02006	0.871708	1.43288	0.711897	1.46162
793	7.6	7.7	21.14	17.98	12.93	sp|P68040|GBLP_MOUSE	Guanine nucleotide-binding protein subunit beta-2-like 1 OS=Mus musculus GN=Gnb2l1 PE=1 SV=3	MOUSE	4			1.66534	0.0415294	1.61321	1.03231	2.68654	1.3049	0.0910298	1.3957	0.934942	1.82124	1.27051	0.0296189	1.22227	1.03946	1.55291	1.02162	0.985765	22.8316	0.0447457	23.3251	1.08804	0.385143	1.27183	0.855492	1.38381	0.916935	0.940307	20.504	0.0447199	18.8008	1.10713	0.210733	1.20894	0.915788	1.33845
794	7.58	7.99	18.16	10.98	9.98	sp|Q8C522|ENDD1_MOUSE	Endonuclease domain-containing 1 protein OS=Mus musculus GN=Endod1 PE=1 SV=2	MOUSE	4			0.65273	0.00996068	1.26121	0.517543	0.823229	0.690727	0.0136895	1.25314	0.551199	0.865575	0.688818	0.0136086	1.25464	0.549016	0.864219	0.786663	0.0716557	1.32207	0.595023	1.04003	0.768839	0.0338672	1.25234	0.613923	0.962846	0.947199	0.498497	1.25208	0.756501	1.18597	0.875038	0.197035	1.29313	0.676683	1.13154
795	7.56	7.69	23.97	15.01	15.01	sp|Q8R570|SNP47_MOUSE	Synaptosomal-associated protein 47 OS=Mus musculus GN=Snap47 PE=1 SV=1	MOUSE	4			1.03264	0.881607	1.87947	0.549433	1.94083	0.933761	0.641086	1.52519	0.612225	1.42416	0.912367	0.718963	2.09174	0.436175	1.90844	0.79214	0.137992	1.44614	0.547761	1.14555	1.01108	0.994201	85.3047	0.0118525	86.2496	1.0838	0.663449	1.70306	0.636384	1.84578	0.950599	0.973309	84.6463	0.0112302	80.4647
796	7.55	7.61	24.44	17.67	15.79	sp|Q8BGX2|CS052_MOUSE	Uncharacterized protein C19orf52 homolog OS=Mus musculus PE=2 SV=1	MOUSE	4			1.2463	0.816792	10.1582	0.122689	12.6603	1.5719	0.610222	8.49995	0.18493	13.361	1.3648	0.745778	10.313	0.132338	14.0752	1.37472	0.738139	10.122	0.135815	13.9149	1.54548	0.644518	9.79272	0.157819	15.1344	1.4196	0.720961	10.8398	0.130961	15.3882	1.22816	0.832653	10.7363	0.114393	13.1859
797	7.52	7.69	27.84	20	20	sp|Q9DCW4|ETFB_MOUSE	Electron transfer flavoprotein subunit beta OS=Mus musculus GN=Etfb PE=1 SV=3	MOUSE	4			1.04847	0.97609	102.416	0.0102374	107.38	1.20116	0.293416	1.58243	0.759059	1.90074	1.19628	0.202327	1.41995	0.842483	1.69865	1.12586	0.331117	1.38555	0.812571	1.55994	1.24247	0.366705	1.91815	0.647743	2.38325	1.12547	0.582416	1.84446	0.610189	2.07589	1.03162	0.840848	1.5727	0.655958	1.62243
798	7.51	8.24	19.53	12.66	10.03	sp|Q61081|CDC37_MOUSE	Hsp90 co-chaperone Cdc37 OS=Mus musculus GN=Cdc37 PE=2 SV=1	MOUSE	4			0.674627	0.0596892	1.52093	0.443564	1.02606	0.627785	0.0221956	1.4279	0.439655	0.896417	0.799473	0.0514715	1.25366	0.63771	1.00227	0.876521	0.212728	1.28023	0.684658	1.12215	0.834622	0.551732	2.16684	0.385179	1.80849	0.883834	0.230272	1.27436	0.693554	1.12632	0.888297	0.615973	1.83227	0.484808	1.6276
799	7.51	7.58	30.7	24.65	18.14	sp|P67871|CSK2B_MOUSE	Casein kinase II subunit beta OS=Mus musculus GN=Csnk2b PE=1 SV=1	MOUSE	4			0.998249	0.989737	1.4912	0.669425	1.48859	1.05517	0.666424	1.43165	0.737037	1.51064	1.08378	0.60271	1.55508	0.69693	1.68536	1.12852	0.374882	1.44776	0.779494	1.63384	1.1258	0.442833	1.53357	0.734104	1.72649	1.01832	0.916608	1.66156	0.612869	1.692	1.23056	0.0846196	1.29671	0.948989	1.59568
800	7.5	10.37	17.79	10.88	10.02	sp|Q8JZP2|SYN3_MOUSE	Synapsin-3 OS=Mus musculus GN=Syn3 PE=1 SV=2	MOUSE	7			1.01907	0.865241	1.38471	0.735947	1.41112	0.898869	0.685281	2.13666	0.420688	1.92058	0.899897	0.943623	79.0777	0.0113799	71.1618	0.850142	0.368791	1.63161	0.521044	1.3871	0.863128	0.211274	1.34395	0.642233	1.16	1.10136	0.375929	1.34476	0.819001	1.48108	1.03377	0.706159	1.29013	0.801288	1.33369
801	7.5	7.67	33.1	30.28	26.76	sp|P01942|HBA_MOUSE	Hemoglobin subunit alpha OS=Mus musculus GN=Hba PE=1 SV=2	MOUSE	5			1.15723	0.209969	1.33933	0.864037	1.54991	0.758276	0.116114	1.49453	0.507368	1.13327	0.941242	0.496707	1.28379	0.733173	1.20836	1.16774	0.129304	1.26809	0.920867	1.48081	0.922762	0.352307	1.26223	0.731057	1.16474	0.860599	0.17109	1.30553	0.659193	1.12354	0.929176	0.393804	1.26533	0.734337	1.17571
802	7.46	9.04	8.448	2.499	1.126	sp|Q04690|NF1_MOUSE	Neurofibromin OS=Mus musculus GN=Nf1 PE=1 SV=1	MOUSE	3			1.09254	0.45774	1.31385	0.831559	1.43544	1.12428	0.256415	1.25132	0.898478	1.40684	0.978008	0.860693	1.33491	0.73264	1.30555	1.08183	0.379778	1.21951	0.887102	1.31931	1.16609	0.126439	1.23609	0.943364	1.44139	1.1248	0.368133	1.34414	0.836812	1.51189	1.03746	0.631179	1.18926	0.87236	1.23382
803	7.46	7.62	64.66	39.66	35.34	sp|P63044|VAMP2_MOUSE	Vesicle-associated membrane protein 2 OS=Mus musculus GN=Vamp2 PE=1 SV=2	MOUSE	7			0.872439	0.534563	2.20246	0.396121	1.92151	1.06649	0.6341	1.64571	0.648042	1.75513	1.26246	0.241677	1.83969	0.686236	2.32254	1.29335	0.184349	1.74222	0.742356	2.2533	1.38881	0.182936	2.02422	0.686097	2.81127	1.29584	0.166036	1.68498	0.76905	2.18346	1.17885	0.223751	1.5017	0.785011	1.77029
804	7.42	11.76	12.05	7.366	4.679	sp|Q6PHS9|CA2D2_MOUSE	Voltage-dependent calcium channel subunit alpha-2/delta-2 OS=Mus musculus GN=Cacna2d2 PE=1 SV=1	MOUSE	6			1.08633	0.518634	1.35904	0.799336	1.47636	1.00178	0.991496	1.50386	0.666138	1.50654	0.940097	0.751356	1.60696	0.585016	1.5107	0.951558	0.798087	1.60504	0.592856	1.52729	0.937469	0.729263	1.57374	0.595695	1.47533	0.913395	0.550913	1.43972	0.634427	1.31503	0.872864	0.494836	1.60809	0.542795	1.40364
805	7.41	8.75	23.43	3.364	2.368	sp|Q99PL5|RRBP1_MOUSE	Ribosome-binding protein 1 OS=Mus musculus GN=Rrbp1 PE=1 SV=2	MOUSE	4			1.08145	0.713839	1.73674	0.62269	1.87819	0.935091	0.957018	25.7532	0.0363097	24.0816	0.942366	0.665494	1.42427	0.661648	1.34219	0.793351	0.110876	1.37016	0.579023	1.08702	0.86964	0.163394	1.25535	0.692748	1.0917	0.796273	0.0444789	1.24444	0.639865	0.990913	0.9131	0.275899	1.2216	0.747466	1.11544
806	7.4	9.05	11.32	6.049	5.561	sp|Q8C129|LCAP_MOUSE	Leucyl-cystinyl aminopeptidase OS=Mus musculus GN=Lnpep PE=1 SV=1	MOUSE	5			0.937935	0.628355	1.46149	0.641765	1.37079	1.01028	0.957091	1.74516	0.578901	1.76309	0.865408	0.362716	1.53653	0.563224	1.32972	1.05315	0.972635	83.5518	0.0126048	87.9928	0.961764	0.979049	77.6424	0.0123871	74.6737	0.982256	0.890363	1.63862	0.599442	1.60954	1.01545	0.910549	1.68127	0.603982	1.70725
807	7.4	8.2	18.49	5.165	5.165	sp|Q8BGQ7|SYAC_MOUSE	Alanine--tRNA ligase, cytoplasmic OS=Mus musculus GN=Aars PE=1 SV=1	MOUSE	5			1.33174	0.0560478	1.3476	0.988232	1.79466	1.26615	0.123477	1.40015	0.9043	1.7728	1.27813	0.131447	1.43342	0.891669	1.8321	1.1651	0.348992	1.49222	0.780785	1.73858	1.07748	0.615435	1.46364	0.736169	1.57704	1.23967	0.186798	1.45477	0.852146	1.80343	1.06509	0.694227	1.51299	0.703961	1.61147
808	7.4	7.82	15.56	8.459	6.344	sp|Q62167|DDX3X_MOUSE	ATP-dependent RNA helicase DDX3X OS=Mus musculus GN=Ddx3x PE=1 SV=3	MOUSE	5			1.92811	0.00756203	1.4779	1.30463	2.84956	1.42629	0.0690255	1.48503	0.960449	2.11809	1.3204	0.0826043	1.39093	0.949295	1.83659	1.25243	0.155875	1.41427	0.885565	1.77128	1.18551	0.365777	1.5528	0.763462	1.84085	1.32851	0.0656679	1.36472	0.97347	1.81304	1.27681	0.153992	1.45381	0.878249	1.85624
808	0	7.82	14.44	8.511	6.383	sp|Q62095|DDX3Y_MOUSE	ATP-dependent RNA helicase DDX3Y OS=Mus musculus GN=Ddx3y PE=1 SV=2	MOUSE	5
808	0	6.76	13.18	6.97	4.848	sp|P16381|DDX3L_MOUSE	Putative ATP-dependent RNA helicase Pl10 OS=Mus musculus GN=D1Pas1 PE=2 SV=1	MOUSE	4
809	7.4	7.52	54.12	37.63	37.63	sp|Q60829|PPR1B_MOUSE	Protein phosphatase 1 regulatory subunit 1B OS=Mus musculus GN=Ppp1r1b PE=2 SV=2	MOUSE	5			1.0625	0.546665	1.32941	0.799228	1.41249	1.37762	0.847823	131.244	0.0104967	180.804	1.71597	0.0660977	1.83451	0.935381	3.14796	1.63093	0.0267702	1.4659	1.11258	2.39079	1.79704	0.0214046	1.52388	1.17925	2.73847	2.10677	0.00803312	1.45586	1.4471	3.06716	1.17081	0.115659	1.25679	0.931592	1.47147
810	7.4	7.47	14.01	10.69	10.69	sp|Q920N7|SYT12_MOUSE	Synaptotagmin-12 OS=Mus musculus GN=Syt12 PE=2 SV=1	MOUSE	4			0.489334	0.0278206	1.76313	0.277536	0.862761	0.622292	0.0383694	1.53173	0.406266	0.953186	0.885188	0.432255	1.53553	0.57647	1.35923	1.00222	0.988724	1.58319	0.633038	1.5867	0.999189	0.995379	1.50819	0.662511	1.50696	0.999015	0.990043	1.26053	0.792534	1.25929	1.05356	0.58072	1.30857	0.805122	1.37865
811	7.35	7.67	22.44	11.95	9.024	sp|P63005|LIS1_MOUSE	Platelet-activating factor acetylhydrolase IB subunit alpha OS=Mus musculus GN=Pafah1b1 PE=1 SV=2	MOUSE	4			1.01151	0.940947	1.45902	0.693279	1.47581	0.972634	0.859203	1.46524	0.663807	1.42514	0.927714	0.639871	1.47354	0.629581	1.36703	1.00966	0.939512	1.36312	0.740696	1.37629	0.951478	0.732513	1.42442	0.667978	1.3553	1.00528	0.961601	1.30661	0.769381	1.3135	0.967197	0.681055	1.21738	0.794489	1.17745
812	7.34	7.38	29.45	23.31	19.63	sp|Q9WTX5|SKP1_MOUSE	S-phase kinase-associated protein 1 OS=Mus musculus GN=Skp1 PE=1 SV=3	MOUSE	6			0.946259	0.539971	1.29029	0.73337	1.22095	0.843902	0.228818	1.43085	0.589792	1.20749	0.860034	0.247543	1.398	0.61519	1.20232	0.945234	0.613068	1.37522	0.687334	1.2999	0.906772	0.640216	1.82417	0.497087	1.65411	1.01594	0.886139	1.38144	0.735419	1.40346	0.942753	0.487238	1.26802	0.743482	1.19543
813	7.31	7.39	23.32	18.18	16.21	sp|Q91XR9|GPX42_MOUSE	Phospholipid hydroperoxide glutathione peroxidase, nuclear OS=Mus musculus GN=Gpx4 PE=2 SV=3	MOUSE	4			1.02453	0.870586	1.54508	0.663097	1.58298	0.914983	0.956978	124.851	0.00732863	114.236	1.05253	0.769445	1.66174	0.633387	1.74903	1.01494	0.883901	1.34583	0.75413	1.36594	1.06473	0.594144	1.39907	0.761024	1.48963	1.03788	0.671144	1.28707	0.806392	1.33583	1.00353	0.976935	1.42903	0.702243	1.43407
813	0	7.38	32.99	23.35	20.81	sp|O70325|GPX41_MOUSE	Phospholipid hydroperoxide glutathione peroxidase, mitochondrial OS=Mus musculus GN=Gpx4 PE=1 SV=4	MOUSE	4
814	7.29	7.4	35.47	30.81	27.91	sp|P63028|TCTP_MOUSE	Translationally-controlled tumor protein OS=Mus musculus GN=Tpt1 PE=1 SV=1	MOUSE	4			1.03404	0.728642	1.32267	0.781785	1.3677	0.933621	0.587969	1.43526	0.650491	1.33998	0.848589	0.198918	1.37432	0.617461	1.16623	0.930128	0.3988	1.26474	0.735429	1.17637	0.839822	0.386052	1.73127	0.485089	1.45396	0.906183	0.429017	1.41019	0.642598	1.27789	0.846546	0.104006	1.25791	0.67298	1.06488
815	7.27	10.08	16.74	10.73	6.867	sp|P41216|ACSL1_MOUSE	Long-chain-fatty-acid--CoA ligase 1 OS=Mus musculus GN=Acsl1 PE=1 SV=2	MOUSE	5			0.97149	0.75642	1.31111	0.740969	1.27373	0.947003	0.526862	1.27473	0.742902	1.20718	0.99798	0.989842	1.59286	0.626535	1.58964	0.967886	0.816112	1.50587	0.642742	1.45751	0.997223	0.986362	1.61103	0.618997	1.60656	1.05481	0.576304	1.31214	0.803878	1.38406	0.971094	0.812124	1.4331	0.677619	1.39167
816	7.27	8.36	14.55	9.256	7.603	sp|Q3TY86|AIFM3_MOUSE	Apoptosis-inducing factor 3 OS=Mus musculus GN=Aifm3 PE=2 SV=1	MOUSE	4			0.470322	0.0256422	1.7865	0.263265	0.840228	0.530719	0.0359472	1.74204	0.304654	0.924533	0.645675	0.041358	1.49949	0.430596	0.968185	0.601706	0.0300739	1.51479	0.39722	0.91146	0.75767	0.0604286	1.3501	0.561195	1.02293	0.797155	0.149589	1.45402	0.548243	1.15908	0.849361	0.250139	1.44098	0.589431	1.22392
817	7.26	7.37	11.65	8.132	3.736	sp|Q4V9Z5|SE6L2_MOUSE	Seizure 6-like protein 2 OS=Mus musculus GN=Sez6l2 PE=2 SV=1	MOUSE	3			1.22475	0.132444	1.33673	0.916229	1.63716	1.01334	0.903107	1.30477	0.776639	1.32217	0.935287	0.440371	1.22792	0.761685	1.14846	0.977702	0.862977	1.37593	0.710576	1.34525	0.924741	0.582112	1.40795	0.656802	1.30198	1.00895	0.962537	1.59038	0.634409	1.60461	1.14194	0.573147	1.76197	0.648105	2.01207
818	7.23	7.42	11.93	6.842	6.842	sp|Q6PB93|GALT2_MOUSE	Polypeptide N-acetylgalactosaminyltransferase 2 OS=Mus musculus GN=Galnt2 PE=2 SV=1	MOUSE	4			2.45142	0.0735141	2.87207	0.853537	7.04063	1.58281	0.137972	2.0687	0.765121	3.27436	1.05392	0.710467	1.50573	0.699939	1.58691	0.969458	0.737755	1.41523	0.685016	1.37201	1.00093	0.990349	1.25199	0.799468	1.25315	0.760443	0.0779319	1.41871	0.536011	1.07885	0.956622	0.573537	1.25115	0.764592	1.19688
819	7.21	8.37	14.63	7.741	5.514	sp|Q8K1A6|C2D1A_MOUSE	Coiled-coil and C2 domain-containing protein 1A OS=Mus musculus GN=Cc2d1a PE=1 SV=2	MOUSE	4			1.53529	0.00723598	1.26581	1.21289	1.94338	1.17388	0.0810072	1.21131	0.969097	1.42194	1.15464	0.462876	1.72476	0.66945	1.99148	0.888578	0.351199	1.36484	0.651051	1.21276	0.996706	0.981529	1.51866	0.656305	1.51366	0.95299	0.966025	19.0961	0.049905	18.1984	1.05625	0.773609	1.63818	0.64477	1.73033
820	7.2	7.3	58.43	43.82	32.58	sp|P63168|DYL1_MOUSE	Dynein light chain 1, cytoplasmic OS=Mus musculus GN=Dynll1 PE=1 SV=1	MOUSE	4			1.04194	0.896847	3.33824	0.312124	3.47825	1.01206	0.977048	4.8999	0.206548	4.95901	1.05182	0.878964	3.52823	0.298116	3.71107	0.98787	0.966503	3.02821	0.326223	2.99147	0.985386	0.963554	3.41524	0.288527	3.36532	0.953709	0.767831	1.82976	0.52122	1.74506	0.982889	0.950729	2.89942	0.338995	2.84981
821	7.2	7.29	26.6	15.71	12.5	sp|Q8K183|PDXK_MOUSE	Pyridoxal kinase OS=Mus musculus GN=Pdxk PE=1 SV=1	MOUSE	4			0.377487	0.490332	52.1909	0.00723281	19.7014	0.481576	0.0717834	2.34166	0.205656	1.12769	0.641496	0.194411	2.33546	0.274677	1.49819	0.744169	0.196008	1.76346	0.421993	1.31232	0.777096	0.336185	2.01862	0.384964	1.56866	0.962784	0.871484	1.98493	0.485046	1.91106	0.85015	0.41724	1.73403	0.490274	1.47419
822	7.2	7.27	21.29	17.11	15.21	sp|O88441|MTX2_MOUSE	Metaxin-2 OS=Mus musculus GN=Mtx2 PE=1 SV=1	MOUSE	4			1.03299	0.875986	1.66218	0.621467	1.71702	1.04834	0.79681	1.56349	0.670512	1.63907	1.16769	0.217046	1.32615	0.880514	1.54853	0.954252	0.721216	1.37551	0.693745	1.31258	1.06942	0.585002	1.34426	0.79555	1.43758	1.00554	0.995422	10.5693	0.0951374	10.6279	0.980292	0.816691	1.233	0.795044	1.2087
823	7.19	7.49	21.1	10.79	8.153	sp|Q80TB8|VAT1L_MOUSE	Synaptic vesicle membrane protein VAT-1 homolog-like OS=Mus musculus GN=Vat1l PE=2 SV=2	MOUSE	4			0.912922	0.454244	1.40228	0.651028	1.28017	0.944148	0.496315	1.26727	0.745027	1.19649	1.2235	0.0707327	1.26287	0.968823	1.54511	1.14138	0.170268	1.26391	0.90305	1.4426	1.1037	0.269173	1.26132	0.875036	1.39211	1.31615	0.0329842	1.26205	1.04286	1.66105	0.960385	0.70523	1.36208	0.705084	1.30813
824	7.19	7.24	24.3	13.03	13.03	sp|O55125|NIPS1_MOUSE	Protein NipSnap homolog 1 OS=Mus musculus GN=Nipsnap1 PE=1 SV=1	MOUSE	4			0.730345	0.0388755	1.33394	0.547512	0.974233	0.823957	0.24774	1.48819	0.553664	1.2262	0.846204	0.23166	1.38964	0.608939	1.17592	0.893602	0.447849	1.44987	0.616334	1.2956	1.0296	0.840997	1.45993	0.705239	1.50315	1.01133	0.911512	1.30236	0.77653	1.31711	0.856857	0.382307	1.54857	0.553322	1.3269
825	7.18	8.12	8.495	2.879	2.407	sp|Q8CJH3|PLXB1_MOUSE	Plexin-B1 OS=Mus musculus GN=Plxnb1 PE=1 SV=2	MOUSE	4			0.919195	0.315319	1.2497	0.735534	1.14871	0.830783	0.153952	1.36454	0.608837	1.13364	0.772094	0.116006	1.4556	0.53043	1.12386	0.912843	0.402396	1.34754	0.677414	1.23009	0.934368	0.501919	1.32815	0.703513	1.24098	0.933453	0.399742	1.25083	0.746266	1.16759	1.06933	0.409969	1.25022	0.855318	1.33689
826	7.17	7.17	49.16	49.16	32.4	sp|Q9CQJ8|NDUB9_MOUSE	NADH dehydrogenase [ubiquinone] 1 beta subcomplex subunit 9 OS=Mus musculus GN=Ndufb9 PE=1 SV=3	MOUSE	6			0.908709	0.516147	1.45293	0.625433	1.32029	0.927885	0.502651	1.32627	0.699621	1.23062	1.0018	0.986888	1.3295	0.753513	1.33189	1.02766	0.840756	1.42387	0.721738	1.46326	1.12146	0.170531	1.21011	0.926741	1.35709	1.05089	0.622754	1.2955	0.811185	1.36143	0.957079	0.560879	1.21199	0.789676	1.15997
827	7.15	7.21	42.24	33.62	28.45	sp|Q9CPP6|NDUA5_MOUSE	NADH dehydrogenase [ubiquinone] 1 alpha subcomplex subunit 5 OS=Mus musculus GN=Ndufa5 PE=1 SV=3	MOUSE	5			0.939106	0.63694	1.40778	0.667084	1.32205	1.01288	0.940448	1.56314	0.647975	1.58327	1.08837	0.459878	1.33346	0.816197	1.45129	1.13883	0.373323	1.43391	0.794214	1.63299	1.27815	0.0893359	1.35679	0.94204	1.73418	1.0609	0.691995	1.46994	0.721734	1.55947	1.09019	0.383189	1.27758	0.85333	1.3928
828	7.13	8.08	17.73	5.85	3.25	sp|Q8BPM0|DAAM1_MOUSE	Disheveled-associated activator of morphogenesis 1 OS=Mus musculus GN=Daam1 PE=1 SV=4	MOUSE	3			1.1167	0.691322	1.91178	0.584118	2.13489	0.918506	0.651857	1.55006	0.592561	1.42374	0.895236	0.622203	1.68467	0.531401	1.50818	0.973575	0.875781	1.49442	0.651475	1.45493	0.867559	0.413783	1.48589	0.583864	1.2891	0.930068	0.758993	1.73742	0.535315	1.61592	0.971313	0.829379	1.3904	0.698586	1.35051
829	7.13	7.26	19.69	15.69	15.69	sp|Q9JII6|AK1A1_MOUSE	Alcohol dehydrogenase [NADP(+)] OS=Mus musculus GN=Akr1a1 PE=1 SV=3	MOUSE	4			0.851198	0.119233	1.26745	0.671585	1.07885	0.984859	0.873648	1.32391	0.743903	1.30386	0.977296	0.910911	1.82399	0.5358	1.78258	1.04231	0.685267	1.34324	0.77597	1.40007	1.00484	0.959136	1.31827	0.762241	1.32466	1.01433	0.99254	86.5519	0.0117193	87.7919	1.0508	0.639318	1.35465	0.775702	1.42347
830	7.09	7.84	10.7	4.834	3.566	sp|Q64514|TPP2_MOUSE	Tripeptidyl-peptidase 2 OS=Mus musculus GN=Tpp2 PE=1 SV=3	MOUSE	4			1.45423	0.0446884	1.43341	1.01453	2.0845	1.38595	0.819416	41.1447	0.0336847	57.0244	1.28366	0.123104	1.42716	0.899454	1.83199	1.24265	0.0808814	1.29645	0.958507	1.61103	1.04099	0.703387	1.35671	0.767292	1.41232	1.12503	0.555996	1.76361	0.637914	1.98411	1.07703	0.353961	1.21731	0.88476	1.31108
831	7.08	8.08	15.75	8.099	5.512	sp|P28271|ACOC_MOUSE	Cytoplasmic aconitate hydratase OS=Mus musculus GN=Aco1 PE=1 SV=3	MOUSE	4			1.12568	0.503031	1.56371	0.719879	1.76025	1.0611	0.693613	1.47491	0.719432	1.56502	1.12139	0.386162	1.38716	0.808407	1.55555	1.07631	0.654678	1.52666	0.705007	1.64315	1.14893	0.477684	1.6365	0.702065	1.88023	1.11725	0.437073	1.42885	0.781926	1.59639	1.03299	0.978705	23.8727	0.0432709	24.6602
832	7.06	7.71	19.78	11.33	7.554	sp|P11983|TCPA_MOUSE	T-complex protein 1 subunit alpha OS=Mus musculus GN=Tcp1 PE=1 SV=3	MOUSE	4			1.14645	0.570385	1.78411	0.64259	2.04539	1.0357	0.973044	12.6712	0.0817364	13.1235	0.910169	0.454343	1.3478	0.675298	1.22673	0.869479	0.228509	1.29972	0.668976	1.13008	0.919216	0.514113	1.3615	0.675151	1.25151	0.950556	0.623815	1.28357	0.740558	1.2201	0.927083	0.481434	1.29184	0.717647	1.19764
833	7.06	7.11	16.03	11.54	9.936	sp|O70503|DHB12_MOUSE	Estradiol 17-beta-dehydrogenase 12 OS=Mus musculus GN=Hsd17b12 PE=2 SV=1	MOUSE	4			1.27949	0.804437	13.281	0.09634	16.9929	1.05681	0.958218	15.666	0.0674589	16.5559	1.00126	0.999031	16.4643	0.060814	16.485	1.0554	0.959176	15.6175	0.0675782	16.4828	0.986225	0.989779	16.8745	0.0584448	16.642	1.07945	0.943819	16.9452	0.0637026	18.2915	1.02137	0.983896	15.388	0.0663747	15.7169
834	7.05	7.94	23.01	16.17	10.71	sp|Q5FWK3|RHG01_MOUSE	Rho GTPase-activating protein 1 OS=Mus musculus GN=Arhgap1 PE=1 SV=1	MOUSE	4			0.778261	0.348693	2.05427	0.37885	1.59876	0.80069	0.0948511	1.32735	0.603225	1.06279	0.955022	0.88897	2.36082	0.40453	2.25463	0.975131	0.868067	1.48415	0.657029	1.44724	1.08518	0.791094	2.22849	0.486956	2.4183	0.981587	0.902921	1.56213	0.628363	1.53337	1.02991	0.982427	32.8118	0.0313883	33.7932
835	7.03	7.08	24.06	15.94	15.94	sp|Q8BP92|RCN2_MOUSE	Reticulocalbin-2 OS=Mus musculus GN=Rcn2 PE=2 SV=1	MOUSE	4			1.17728	0.450619	1.8227	0.645902	2.14584	1.08196	0.587311	1.51234	0.715421	1.6363	0.9643	0.654293	1.26297	0.763516	1.21788	0.865523	0.921872	74.665	0.0115921	64.6243	0.944373	0.496753	1.26636	0.74574	1.19591	1.04583	0.582348	1.26115	0.829263	1.31895	0.976141	0.764417	1.26391	0.77232	1.23375
836	7.02	7.36	18.36	10.84	9.735	sp|O35857|TIM44_MOUSE	Mitochondrial import inner membrane translocase subunit TIM44 OS=Mus musculus GN=Timm44 PE=1 SV=2	MOUSE	4			1.10253	0.44111	1.55372	0.709606	1.71302	1.39976	0.208031	2.20089	0.635996	3.08071	1.34633	0.252238	2.2332	0.602868	3.00662	1.00449	0.966027	1.49281	0.672883	1.49951	1.41165	0.101268	1.66831	0.846155	2.35508	1.21954	0.187222	1.54165	0.791061	1.88011	0.978825	0.992334	4885.61	0.000200349	4782.16
837	7.02	7.06	31.82	18.69	18.69	sp|Q9CQW1|YKT6_MOUSE	Synaptobrevin homolog YKT6 OS=Mus musculus GN=Ykt6 PE=2 SV=1	MOUSE	4			1.10009	0.410737	1.37491	0.800119	1.51253	1.02264	0.839654	1.38137	0.740308	1.41264	1.05754	0.555752	1.30901	0.807895	1.38434	1.00772	0.941788	1.36136	0.740229	1.37186	1.0442	0.590927	1.25794	0.830091	1.31354	0.975955	0.801148	1.32523	0.736441	1.29337	1.02919	0.816414	1.43539	0.71701	1.47728
838	7	7.15	17.44	9.253	8.185	sp|Q9D0F9|PGM1_MOUSE	Phosphoglucomutase-1 OS=Mus musculus GN=Pgm1 PE=1 SV=4	MOUSE	4			0.675003	0.160278	1.88478	0.358133	1.27223	0.723815	0.155494	1.67112	0.433132	1.20958	0.896236	0.406632	1.38853	0.645457	1.24445	0.872673	0.176594	1.25948	0.692882	1.09912	0.919837	0.403158	1.28189	0.717561	1.17913	1.07551	0.535568	1.34786	0.797941	1.44963	1.03305	0.727676	1.27328	0.81133	1.31535
839	6.98	7.11	49.06	35.85	35.85	sp|O35143|ATIF1_MOUSE	ATPase inhibitor, mitochondrial OS=Mus musculus GN=Atpif1 PE=1 SV=2	MOUSE	6			1.36721	0.22371	2.16578	0.631276	2.96107	1.50348	0.165608	2.26959	0.662445	3.41229	1.54114	0.115298	2.00056	0.770355	3.08314	1.22702	0.148199	1.46645	0.836729	1.79937	1.60508	0.10301	2.033	0.789512	3.26312	1.25125	0.262875	1.86867	0.669597	2.33818	1.0419	0.690293	1.46734	0.710061	1.52883
840	6.95	26.11	32.61	24.96	22.46	sp|Q61696|HS71A_MOUSE	Heat shock 70 kDa protein 1A OS=Mus musculus GN=Hspa1a PE=1 SV=2	MOUSE	18			0.525944	0.00558894	1.32999	0.39545	0.699499	0.50097	0.039203	1.87133	0.267708	0.937481	0.473513	0.569724	41.9977	0.0112747	19.8865	0.641053	0.090467	1.77532	0.36109	1.13808	0.620461	0.0156263	1.3572	0.457162	0.842091	0.866775	0.253177	1.38061	0.62782	1.19668	0.883767	0.18205	1.25515	0.704113	1.10926
840	0	26.11	32.55	24.92	22.43	sp|P17879|HS71B_MOUSE	Heat shock 70 kDa protein 1B OS=Mus musculus GN=Hspa1b PE=1 SV=3	MOUSE	18
841	6.95	8.05	19.69	8.782	4.249	sp|Q9QYB5|ADDG_MOUSE	Gamma-adducin OS=Mus musculus GN=Add3 PE=1 SV=2	MOUSE	3			0.803222	0.0796335	1.29267	0.621369	1.0383	0.826251	0.143538	1.32719	0.622559	1.09659	0.874908	0.0901216	1.17805	0.742675	1.03069	0.953321	0.509966	1.18926	0.801611	1.13374	0.861023	0.136233	1.24216	0.693165	1.06953	0.926594	0.262515	1.16799	0.793326	1.08225	1.0365	0.587745	1.17261	0.883929	1.21542
842	6.94	7.82	20.97	13.2	6.408	sp|Q00612|G6PD1_MOUSE	Glucose-6-phosphate 1-dehydrogenase X OS=Mus musculus GN=G6pdx PE=1 SV=3	MOUSE	3			0.975113	0.837575	1.34996	0.722328	1.31636	0.796191	0.099672	1.337	0.595507	1.06451	0.75045	0.0237267	1.25851	0.596301	0.944449	0.880336	0.890553	9.61719	0.0915377	8.46636	0.846834	0.15109	1.28706	0.657963	1.08992	0.963192	0.744667	1.32325	0.727901	1.27454	0.906419	0.535682	1.46236	0.619833	1.32551
843	6.94	6.97	34.22	33.69	31.55	sp|P70296|PEBP1_MOUSE	Phosphatidylethanolamine-binding protein 1 OS=Mus musculus GN=Pebp1 PE=1 SV=3	MOUSE	5			0.740869	0.156795	1.66167	0.445859	1.23108	0.841187	0.245758	1.46584	0.57386	1.23305	0.994521	0.970307	1.5413	0.645249	1.53285	1.07141	0.614009	1.4789	0.724466	1.58452	1.03768	0.804813	1.54683	0.670841	1.60511	1.19217	0.180665	1.37971	0.864068	1.64484	1.11786	0.426352	1.47141	0.759718	1.64483
844	6.93	6.96	27.51	23.14	20.09	sp|Q8R191|SNG3_MOUSE	Synaptogyrin-3 OS=Mus musculus GN=Syngr3 PE=1 SV=1	MOUSE	4			0.730047	0.212564	1.88566	0.387157	1.37662	1.08165	0.719234	1.88183	0.574787	2.03549	1.23764	0.475367	2.30176	0.537691	2.84875	1.23479	0.483934	2.32219	0.531735	2.86742	1.31332	0.407822	2.4677	0.532201	3.24087	1.31494	0.401647	2.44474	0.537867	3.2147	1.35449	0.350039	2.397	0.565077	3.24672
845	6.92	9.33	39.09	31.69	25.1	sp|Q9QY76|VAPB_MOUSE	Vesicle-associated membrane protein-associated protein B OS=Mus musculus GN=Vapb PE=2 SV=3	MOUSE	6			1.10611	0.212931	1.20821	0.915493	1.33642	0.985998	0.845187	1.20676	0.817059	1.18987	0.948361	0.477941	1.20711	0.785649	1.14477	0.973057	0.980874	19.5471	0.0497802	19.0204	1.0095	0.895738	1.20693	0.836423	1.2184	1.07884	0.617216	1.47605	0.730895	1.59242	1.03211	0.664908	1.20674	0.855283	1.24549
846	6.91	7.01	14.1	8.12	8.12	sp|Q8BNU0|ARMC6_MOUSE	Armadillo repeat-containing protein 6 OS=Mus musculus GN=Armc6 PE=2 SV=1	MOUSE	4			1.52702	0.0373474	1.43656	1.06297	2.19365	1.3019	0.0879643	1.43471	0.907431	1.86786	1.28835	0.638887	7.32094	0.175982	9.43193	1.10701	0.356109	1.44419	0.766522	1.59873	1.07442	0.486178	1.44003	0.746109	1.5472	1.14292	0.736257	4.42167	0.258481	5.0536	1.01803	0.853532	1.44381	0.705101	1.46985
847	6.9	6.96	21.73	14.7	9.585	sp|Q99L04|DHRS1_MOUSE	Dehydrogenase/reductase SDR family member 1 OS=Mus musculus GN=Dhrs1 PE=2 SV=1	MOUSE	3			1.36294	0.0089856	1.21195	1.12458	1.65183	1.2213	0.0264484	1.1795	1.03544	1.44052	1.00559	0.935638	1.18408	0.849262	1.19071	1.03489	0.623524	1.18375	0.874248	1.22504	1.01795	0.805082	1.19217	0.853864	1.21357	0.884798	0.295383	1.30913	0.675865	1.15832	1.04953	0.719582	1.38695	0.756717	1.45564
848	6.88	14.75	13.83	5.01	2.816	sp|P08032|SPTA1_MOUSE	Spectrin alpha chain, erythrocytic 1 OS=Mus musculus GN=Spta1 PE=2 SV=3	MOUSE	6			0.900076	0.930371	23.1557	0.0388706	20.8419	0.672486	0.716741	16.9064	0.0397771	11.3693	0.958095	0.552664	1.20149	0.797423	1.15114	0.88488	0.254986	1.29139	0.685213	1.14273	1.25668	0.0260744	1.20188	1.0456	1.51037	1.0527	0.479282	1.20073	0.876716	1.26402	0.975187	0.720358	1.19905	0.8133	1.1693
849	6.87	6.88	21.01	19.07	16.34	sp|P62918|RL8_MOUSE	60S ribosomal protein L8 OS=Mus musculus GN=Rpl8 PE=2 SV=2	MOUSE	4			1.22975	0.520171	2.47446	0.496978	3.04297	1.05104	0.858868	2.26645	0.463737	2.38212	1.09365	0.666291	1.81819	0.601504	1.98846	0.975907	0.789633	1.30496	0.747842	1.27352	1.02035	0.903177	1.62382	0.628365	1.65686	0.938967	0.788912	1.98356	0.473375	1.8625	1.08767	0.476136	1.38991	0.782547	1.51177
850	6.85	6.88	29.58	23.24	23.24	sp|Q9CQI6|COTL1_MOUSE	Coactosin-like protein OS=Mus musculus GN=Cotl1 PE=1 SV=3	MOUSE	4			1.05248	0.761799	1.63294	0.644529	1.71864	1.01938	0.834875	1.30852	0.779038	1.33388	0.907862	0.539282	1.56077	0.581675	1.41697	1.03876	0.74917	1.41237	0.735471	1.46711	0.898056	0.443	1.47428	0.609148	1.32399	1.07418	0.689526	1.67731	0.640422	1.80174	0.989178	0.930069	1.43794	0.687912	1.42238
851	6.84	6.89	18.79	17.06	7.127	sp|Q07076|ANXA7_MOUSE	Annexin A7 OS=Mus musculus GN=Anxa7 PE=2 SV=2	MOUSE	3			0.631886	0.0109628	1.32875	0.475548	0.839621	0.607004	0.0164596	1.41704	0.428359	0.860152	0.652045	0.0226002	1.38964	0.469219	0.906107	0.678932	0.0135192	1.29041	0.526135	0.876103	0.871239	0.352639	1.43927	0.605333	1.25395	0.754851	0.0411357	1.30063	0.580375	0.981779	1.08489	0.486699	1.34382	0.807318	1.4579
852	6.83	6.85	19.9	17.8	17.8	sp|P12815|PDCD6_MOUSE	Programmed cell death protein 6 OS=Mus musculus GN=Pdcd6 PE=1 SV=2	MOUSE	4			0.671624	0.057784	1.53823	0.436623	1.03311	0.705472	0.0616544	1.47859	0.477124	1.04311	0.797527	0.110958	1.42545	0.559491	1.13684	0.804636	0.121534	1.43294	0.561529	1.15299	0.885837	0.281881	1.42966	0.619612	1.26645	0.901195	0.333847	1.42532	0.632276	1.28449	1.03206	0.739779	1.42796	0.722748	1.47374
853	6.82	7.06	19.95	15.83	8.028	sp|Q62418|DBNL_MOUSE	Drebrin-like protein OS=Mus musculus GN=Dbnl PE=1 SV=2	MOUSE	4			1.24628	0.30018	1.75208	0.711316	2.18358	1.1853	0.291723	1.52784	0.775799	1.81095	1.14147	0.490009	1.71036	0.667384	1.95232	1.144	0.347936	1.47052	0.777954	1.68227	1.08686	0.396977	1.30851	0.830609	1.42216	0.994924	0.958544	1.33237	0.746735	1.3256	1.00426	0.95606	1.25374	0.801013	1.25908
854	6.82	6.91	29.22	20.78	20.78	sp|P63242|IF5A1_MOUSE	Eukaryotic translation initiation factor 5A-1 OS=Mus musculus GN=Eif5a PE=1 SV=2	MOUSE	5			1.27294	0.392095	2.60931	0.487845	3.3215	0.940749	0.889017	5.28133	0.178127	4.9684	1.09612	0.667099	2.20561	0.496971	2.41761	0.834172	0.312155	1.78993	0.466037	1.49311	0.9183	0.447938	1.47946	0.620698	1.35859	0.797813	0.225574	1.75326	0.455046	1.39877	0.729292	0.111686	1.64306	0.443861	1.19827
855	6.79	7.26	10.89	4.979	3.112	sp|Q8CI71|CC132_MOUSE	Coiled-coil domain-containing protein 132 OS=Mus musculus GN=Ccdc132 PE=2 SV=2	MOUSE	3			0.858006	0.288556	1.4158	0.606022	1.21477	0.972639	0.872624	1.56944	0.619738	1.52649	1.03933	0.975001	24.8168	0.04188	25.7927	1.06436	0.688369	1.49373	0.712546	1.58986	1.13413	0.471028	1.55179	0.730853	1.75994	1.12513	0.396908	1.41243	0.79659	1.58917	1.14834	0.499665	1.67861	0.684102	1.92762
856	6.77	6.87	10.57	7.706	5.018	sp|Q9Z1Q2|ABHGA_MOUSE	Abhydrolase domain-containing protein 16A OS=Mus musculus GN=Abhd16a PE=1 SV=3	MOUSE	3			0.91174	0.294385	1.26105	0.723	1.14975	1.05781	0.496887	1.26107	0.838818	1.33398	1.00097	0.993282	1.40008	0.714936	1.40143	1.22473	0.163111	1.42	0.862485	1.73911	1.09525	0.495991	1.45448	0.753015	1.59301	1.15628	0.460457	1.7284	0.668989	1.99852	1.13141	0.280925	1.34915	0.838613	1.52644
857	6.73	7.84	29.41	18.43	13.33	sp|Q9JKK1|STX6_MOUSE	Syntaxin-6 OS=Mus musculus GN=Stx6 PE=1 SV=1	MOUSE	3			0.994093	0.943196	1.27589	0.779134	1.26836	0.870581	0.167433	1.27533	0.682632	1.11028	0.852077	0.128762	1.27719	0.667151	1.08826	1.02237	0.790119	1.27382	0.802601	1.30231	0.826319	0.0882447	1.2757	0.647739	1.05413	1.02109	0.813911	1.29513	0.788409	1.32245	1.05359	0.541296	1.2734	0.827377	1.34164
858	6.72	7.45	6.526	2.574	1.976	sp|Q6V4S5|SDK2_MOUSE	Protein sidekick-2 OS=Mus musculus GN=Sdk2 PE=2 SV=1	MOUSE	3			1.43338	0.0475338	1.41962	1.0097	2.03486	1.62075	0.0131981	1.33725	1.212	2.16735	1.62441	0.0177411	1.38436	1.1734	2.24877	1.3955	0.147996	1.86464	0.748403	2.6021	1.2776	0.87624	99.5789	0.01283	127.222	1.02955	0.807709	1.41739	0.726371	1.45928	1.21172	0.210043	1.46859	0.825089	1.77952
859	6.72	7.18	26.63	19.02	17.66	sp|Q8C163|EXOG_MOUSE	Nuclease EXOG, mitochondrial OS=Mus musculus GN=Exog PE=2 SV=1	MOUSE	4			1.1892	0.583502	3.1609	0.376222	3.75893	1.19758	0.537099	2.85919	0.418854	3.42413	1.10008	0.731801	2.83614	0.387878	3.11998	1.08258	0.698403	2.14517	0.504658	2.32232	1.27654	0.368388	2.48892	0.512887	3.17719	1.07887	0.794108	2.99755	0.359916	3.23396	0.961608	0.79353	1.75855	0.54682	1.69103
860	6.71	6.89	9.028	4.948	3.993	sp|Q8K400|STXB5_MOUSE	Syntaxin-binding protein 5 OS=Mus musculus GN=Stxbp5 PE=1 SV=3	MOUSE	3			0.693651	0.0500887	1.44219	0.48097	1.00038	0.798892	0.518328	3.46586	0.230503	2.76885	1.12276	0.572714	2.10751	0.532746	2.36623	0.896133	0.57692	2.04343	0.438544	1.83118	1.01669	0.940371	2.32381	0.437511	2.3626	1.31348	0.269099	2.16996	0.6053	2.85019	1.2215	0.287663	1.82177	0.670502	2.22529
861	6.7	7.29	15.18	7.827	7.029	sp|P20917|MAG_MOUSE	Myelin-associated glycoprotein OS=Mus musculus GN=Mag PE=1 SV=2	MOUSE	4			0.550846	0.139239	2.92388	0.188396	1.61061	0.745001	0.406426	2.64402	0.281768	1.96979	1.0546	0.901769	5.14812	0.204851	5.4292	1.21068	0.340997	1.71393	0.706374	2.07501	1.30469	0.339947	2.11202	0.617748	2.75554	1.29456	0.0460313	1.28351	1.00861	1.66158	0.953917	0.976663	113.018	0.00844042	107.809
862	6.68	6.76	15.54	10.28	7.018	sp|O89112|LANC1_MOUSE	LanC-like protein 1 OS=Mus musculus GN=Lancl1 PE=1 SV=1	MOUSE	4			0.622454	0.0132311	1.36365	0.456461	0.848812	0.670744	0.0148784	1.31067	0.511756	0.879124	0.840267	0.0616257	1.20634	0.696543	1.01365	0.898361	0.189313	1.20725	0.744138	1.08455	0.968806	0.663607	1.20641	0.803046	1.16878	0.975083	0.72723	1.20584	0.808632	1.1758	0.971039	0.6853	1.20574	0.805345	1.17082
863	6.67	7.26	12.13	6.395	4.19	sp|Q60902|EP15R_MOUSE	Epidermal growth factor receptor substrate 15-like 1 OS=Mus musculus GN=Eps15l1 PE=1 SV=3	MOUSE	3			1.30102	0.0144877	1.19346	1.09013	1.55271	1.11517	0.293916	1.28492	0.86789	1.4329	1.18041	0.073783	1.2108	0.974904	1.42925	1.17446	0.121478	1.2557	0.935302	1.47477	1.02291	0.850866	1.36832	0.747562	1.39967	1.14925	0.144431	1.23773	0.928521	1.42246	1.08924	0.251562	1.19387	0.912359	1.30042
864	6.65	6.65	14.87	9.698	5.819	sp|O08842|GFRA2_MOUSE	GDNF family receptor alpha-2 OS=Mus musculus GN=Gfra2 PE=2 SV=2	MOUSE	3			1.04661	0.593997	1.27613	0.820147	1.33562	0.926238	0.548066	1.38349	0.669494	1.28144	0.9574	0.703701	1.39231	0.687635	1.333	1.10155	0.352074	1.29068	0.853465	1.42174	0.851876	0.442571	1.6867	0.505056	1.43686	0.784124	0.830384	19.1635	0.0409176	15.0266	0.901434	0.281271	1.26046	0.715162	1.13622
865	6.63	15.44	25.27	19.41	18.09	sp|Q8R5C5|ACTY_MOUSE	Beta-centractin OS=Mus musculus GN=Actr1b PE=1 SV=1	MOUSE	8			0.553482	0.0250296	1.50748	0.367158	0.834361	0.655098	0.0477727	1.51096	0.433565	0.989826	0.797725	0.151078	1.53433	0.519917	1.22397	0.8733	0.295111	1.51407	0.57679	1.32224	0.880459	0.264366	1.4286	0.61631	1.25782	0.961776	0.743664	1.56386	0.615003	1.50408	0.886819	0.288262	1.43433	0.618282	1.27199
866	6.62	7.27	12.9	10.22	7.258	sp|Q9R1R2|TRIM3_MOUSE	Tripartite motif-containing protein 3 OS=Mus musculus GN=Trim3 PE=1 SV=1	MOUSE	4			1.40364	0.0613071	1.44631	0.970501	2.03009	1.3835	0.0315449	1.31037	1.05581	1.8129	1.12116	0.217934	1.26378	0.887141	1.4169	1.0849	0.662973	1.99894	0.542737	2.16864	1.11028	0.251928	1.26516	0.877581	1.40468	1.03821	0.703849	1.44482	0.718573	1.50003	0.813831	0.274884	1.63551	0.497601	1.33103
867	6.61	6.79	28.28	25.52	21.38	sp|P61255|RL26_MOUSE	60S ribosomal protein L26 OS=Mus musculus GN=Rpl26 PE=1 SV=1	MOUSE	4			1.52848	0.030093	1.41471	1.08041	2.16236	1.16694	0.186948	1.33418	0.874652	1.55692	1.0777	0.38349	1.26341	0.853009	1.36157	1.03342	0.676042	1.25463	0.823687	1.29657	1.00795	0.921563	1.26565	0.796389	1.27572	0.953829	0.565712	1.26333	0.755014	1.205	0.994998	0.950422	1.2666	0.785564	1.26027
868	6.61	6.68	29.17	25.69	21.53	sp|Q9ERS2|NDUAD_MOUSE	NADH dehydrogenase [ubiquinone] 1 alpha subcomplex subunit 13 OS=Mus musculus GN=Ndufa13 PE=1 SV=3	MOUSE	5			0.754862	0.249859	1.8753	0.402528	1.4156	0.873086	0.554477	1.91736	0.455358	1.67402	1.11132	0.554477	1.65905	0.669855	1.84374	1.03553	0.800633	1.49606	0.69217	1.54921	1.11054	0.548265	1.63977	0.677256	1.82103	1.09281	0.53275	1.49445	0.731243	1.63314	1.06787	0.54548	1.35996	0.785224	1.45226
869	6.6	6.72	11.77	6.146	2.812	sp|Q9WV18|GABR1_MOUSE	Gamma-aminobutyric acid type B receptor subunit 1 OS=Mus musculus GN=Gabbr1 PE=1 SV=1	MOUSE	3			0.934055	0.527303	1.29475	0.721416	1.20937	0.856778	0.0912503	1.20977	0.708217	1.0365	0.915788	0.194314	1.16293	0.787481	1.065	0.981806	0.762382	1.15931	0.846887	1.13822	0.937266	0.394652	1.19595	0.783698	1.12093	0.890618	0.138183	1.18403	0.75219	1.05452	0.968238	0.66446	1.19744	0.80859	1.15941
870	6.59	7.8	11.1	5.749	3.142	sp|Q8CHG7|RPGF2_MOUSE	Rap guanine nucleotide exchange factor 2 OS=Mus musculus GN=Rapgef2 PE=1 SV=2	MOUSE	3			0.754561	0.852342	83.1811	0.0090713	62.7652	0.866385	0.947761	4198.4	0.000206361	3637.43	1.15112	0.922409	68.8649	0.0167156	79.2718	1.71646	0.856517	2390.78	0.000717952	4103.69	1.40886	0.90032	1252.93	0.00112446	1765.2	1.45262	0.80319	49.0326	0.0296256	71.2256	1.45287	0.784125	52.9259	0.0274509	76.8943
871	6.59	6.7	17.51	9.916	6.54	sp|P40124|CAP1_MOUSE	Adenylyl cyclase-associated protein 1 OS=Mus musculus GN=Cap1 PE=1 SV=4	MOUSE	3			0.596453	0.109467	2.23268	0.267146	1.33169	0.67556	0.0693402	1.59867	0.422575	1.08	0.839281	0.339616	3.72387	0.225379	3.12538	0.816527	0.475121	2.71866	0.300341	2.21986	0.829957	0.192697	1.51368	0.548302	1.25629	0.981246	0.885355	3.74837	0.261779	3.67807	0.886997	0.338264	1.51192	0.586669	1.34107
872	6.58	8.09	7.017	3.321	2.25	sp|Q6ZPE2|MTMR5_MOUSE	Myotubularin-related protein 5 OS=Mus musculus GN=Sbf1 PE=1 SV=2	MOUSE	4			0.883663	0.122003	1.18313	0.746886	1.04549	0.839841	0.0716102	1.21593	0.690697	1.02119	0.851703	0.0351747	1.15606	0.736728	0.98462	0.939401	0.309299	1.14769	0.818517	1.07814	0.9258	0.25149	1.16523	0.794525	1.07877	0.941895	0.326479	1.14696	0.821207	1.08032	0.916812	0.173595	1.1476	0.798897	1.05213
873	6.58	7.16	19.63	10.74	8.471	sp|P47740|AL3A2_MOUSE	Fatty aldehyde dehydrogenase OS=Mus musculus GN=Aldh3a2 PE=2 SV=2	MOUSE	4			1.13229	0.381465	1.47156	0.769447	1.66624	1.10593	0.374116	1.36012	0.813115	1.50421	0.934566	0.561321	1.39187	0.671447	1.30079	1.06023	0.6794	1.50399	0.70494	1.59457	1.00305	0.96904	1.25858	0.796968	1.26242	0.986856	0.923993	1.50112	0.657412	1.48139	0.98111	0.809537	1.25945	0.778996	1.23566
874	6.57	7.41	10.62	3.034	2.002	sp|B9EJA2|CTTB2_MOUSE	Cortactin-binding protein 2 OS=Mus musculus GN=Cttnbp2 PE=1 SV=2	MOUSE	4			0.645958	0.214145	2.20304	0.293212	1.42307	0.852858	0.508633	1.77749	0.47981	1.51595	0.953399	0.735743	1.41028	0.676035	1.34456	1.0515	0.732772	1.42984	0.7354	1.50348	0.958961	0.677334	1.27642	0.75129	1.22404	0.877618	0.350678	1.38567	0.633354	1.21609	1.05847	0.444098	1.19234	0.887725	1.26206
875	6.57	6.69	20.75	10.38	10.38	sp|Q3TIR3|RIC8A_MOUSE	Synembryn-A OS=Mus musculus GN=Ric8a PE=1 SV=2	MOUSE	4			0.941512	0.967716	78.6202	0.0119754	74.0219	0.915792	0.953531	83.4341	0.0109762	76.4083	0.784574	0.877311	99.1621	0.00791204	77.8	0.808179	0.89436	109.285	0.00739518	88.3216	0.804752	0.940766	5247.13	0.00015337	4222.64	0.795168	0.885255	104.266	0.00762638	82.9086	0.918708	0.955036	82.0284	0.0111999	75.3601
876	6.57	6.69	19.14	8.594	6.836	sp|P26638|SYSC_MOUSE	Serine--tRNA ligase, cytoplasmic OS=Mus musculus GN=Sars PE=2 SV=3	MOUSE	3			0.92818	0.703667	1.76215	0.526732	1.63559	0.83644	0.11365	1.2926	0.647097	1.08119	0.907184	0.577473	1.64474	0.551567	1.49208	0.900963	0.583023	1.71783	0.524476	1.54771	0.815981	0.215447	1.5119	0.539706	1.23368	1.04048	0.799318	1.57586	0.660262	1.63966	0.90619	0.275138	1.26541	0.716122	1.1467
877	6.55	6.66	12.81	6.674	6.674	sp|Q8CC35|SYNPO_MOUSE	Synaptopodin OS=Mus musculus GN=Synpo PE=1 SV=2	MOUSE	4			0.449118	0.202494	4.79133	0.0937356	2.15187	0.690822	0.265373	2.36717	0.291835	1.63529	0.745845	0.164079	1.66342	0.448379	1.24066	0.921672	0.525502	1.43665	0.641545	1.32412	1.0522	0.975921	140.06	0.00751254	147.372	1.1423	0.590179	2.02248	0.564802	2.31027	1.28711	0.0839128	1.37012	0.939409	1.7635
878	6.53	6.93	11.69	4.215	4.215	sp|P43406|ITAV_MOUSE	Integrin alpha-V OS=Mus musculus GN=Itgav PE=1 SV=2	MOUSE	4			0.808441	0.185586	1.58568	0.509839	1.28193	0.895548	0.511774	4.28259	0.209114	3.83526	0.855789	0.242914	1.50515	0.568574	1.28809	0.928943	0.71389	6.97015	0.133275	6.47487	0.936656	0.976257	4374.52	0.000214116	4097.42	0.881491	0.342412	1.55227	0.567874	1.36831	1.04077	0.811059	1.88117	0.553256	1.95786
879	6.51	6.67	33.85	22.18	15.95	sp|Q9CQ60|6PGL_MOUSE	6-phosphogluconolactonase OS=Mus musculus GN=Pgls PE=2 SV=1	MOUSE	3			1.76452	0.757634	209.796	0.00841065	370.19	1.41281	0.165482	1.82672	0.773415	2.58082	1.35902	0.277702	2.09161	0.649749	2.84254	1.17132	0.495774	1.91715	0.610971	2.24561	1.15971	0.456058	1.73727	0.667545	2.01472	1.18556	0.912817	94.8699	0.0124967	112.474	0.915466	0.440041	1.37239	0.667058	1.25638
880	6.51	6.51	34.34	28.92	28.92	sp|Q9CRB8|MTFP1_MOUSE	Mitochondrial fission process protein 1 OS=Mus musculus GN=Mtfp1 PE=1 SV=1	MOUSE	4			0.676023	0.0629246	1.53853	0.439394	1.04008	0.834692	0.153611	1.35336	0.616754	1.12964	1.03342	0.685677	1.26417	0.817468	1.30642	1.00476	0.952833	1.26543	0.794007	1.27146	1.22402	0.0974991	1.31009	0.934296	1.60358	1.11043	0.336262	1.33885	0.829393	1.48671	0.958543	0.706754	1.38473	0.692225	1.32732
881	6.48	6.53	22.12	20.19	16.83	sp|P62242|RS8_MOUSE	40S ribosomal protein S8 OS=Mus musculus GN=Rps8 PE=1 SV=2	MOUSE	3			1.95731	0.0108909	1.45817	1.3423	2.85408	1.23279	0.219203	1.53723	0.801956	1.89509	1.06649	0.626998	1.46179	0.729577	1.55899	1.08296	0.538208	1.44196	0.751031	1.56159	0.987489	0.993204	76.1843	0.0129619	75.2311	0.906246	0.632116	1.80352	0.502486	1.63444	1.04726	0.776316	1.60448	0.652708	1.68031
882	6.48	6.48	20	20	20	sp|O09061|PSB1_MOUSE	Proteasome subunit beta type-1 OS=Mus musculus GN=Psmb1 PE=1 SV=1	MOUSE	4			1.00098	0.994762	1.54674	0.647151	1.54826	0.981846	0.826615	1.27645	0.769201	1.25328	0.925936	0.484574	1.4759	0.627372	1.36659	0.914578	0.610502	1.65088	0.553995	1.50986	0.873732	0.516047	1.79511	0.486727	1.56845	0.869267	0.403991	1.77594	0.48947	1.54376	0.900224	0.576482	1.7082	0.527	1.53777
883	6.46	7.16	12.99	5.489	4.819	sp|Q61418|CLCN4_MOUSE	H(+)/Cl(-) exchange transporter 4 OS=Mus musculus GN=Clcn4 PE=2 SV=2	MOUSE	4			1.76441					1.44018					1.4087					1.18675					1.17352					1.28407					1.17732
884	6.45	7.14	8.969	7.824	6.489	sp|Q6P5F7|TTYH3_MOUSE	Protein tweety homolog 3 OS=Mus musculus GN=Ttyh3 PE=1 SV=1	MOUSE	3			0.95848	0.78363	1.56753	0.611459	1.50245	0.968763	0.897476	2.0563	0.471119	1.99207	1.03375	0.697468	1.27984	0.807721	1.32303	0.954016	0.679858	1.38962	0.686531	1.32572	0.913748	0.566902	1.56438	0.584097	1.42945	0.899292	0.270794	1.28507	0.699799	1.15566	1.01464	0.86183	1.27655	0.794833	1.29524
885	6.44	9	20.81	13.24	11.08	sp|Q9CR16|PPID_MOUSE	Peptidyl-prolyl cis-trans isomerase D OS=Mus musculus GN=Ppid PE=1 SV=3	MOUSE	5			0.929313	0.633224	1.55374	0.598113	1.44391	0.946929	0.703161	1.51249	0.626074	1.43222	1.03837	0.82415	1.63962	0.633303	1.70254	1.03872	0.78069	1.48738	0.698354	1.54496	0.97316	0.879372	1.68945	0.576023	1.6441	1.16525	0.257908	1.41815	0.821669	1.65249	0.911394	0.951801	89.863	0.010142	81.9006
886	6.44	6.46	17.22	13.29	10.88	sp|Q9JL56|GDE1_MOUSE	Glycerophosphodiester phosphodiesterase 1 OS=Mus musculus GN=Gde1 PE=2 SV=1	MOUSE	4			1.19755	0.331533	1.57351	0.761072	1.88435	1.14265	0.171974	1.24959	0.914421	1.42784	1.09586	0.37674	1.29149	0.848522	1.4153	1.11153	0.512856	1.50562	0.738251	1.67353	0.955017	0.730866	1.41384	0.675478	1.35024	0.976881	0.876722	1.48113	0.659552	1.44688	0.945129	0.70291	1.46555	0.644898	1.38513
887	6.41	6.55	21.75	16.62	12.39	sp|P47199|QOR_MOUSE	Quinone oxidoreductase OS=Mus musculus GN=Cryz PE=1 SV=1	MOUSE	3			0.770314	0.12329	1.4774	0.521399	1.13806	0.797561	0.152299	1.458	0.547024	1.16284	0.872613	0.396117	1.55113	0.562565	1.35354	0.937573	0.597458	1.56208	0.600208	1.46456	0.981991	0.832631	1.28535	0.763986	1.2622	1.08336	0.448795	1.44598	0.749224	1.56652	0.834148	0.238509	1.4817	0.562968	1.23595
888	6.41	6.49	11.24	8.177	5.963	sp|O35681|SYT3_MOUSE	Synaptotagmin-3 OS=Mus musculus GN=Syt3 PE=1 SV=2	MOUSE	4			0.891499	0.920673	20.2331	0.0440615	18.0378	0.99411	0.995857	19.571	0.050795	19.4558	1.01695	0.988094	18.8908	0.0538331	19.211	1.06662	0.955025	19.7551	0.0539922	21.0712	0.997022	0.997928	20.0632	0.0496941	20.0035	1.03244	0.977974	20.4349	0.0505232	21.0978	1.11256	0.925568	19.639	0.0566507	21.8496
889	6.39	6.39	27.13	22.48	18.6	sp|Q9CQC7|NDUB4_MOUSE	NADH dehydrogenase [ubiquinone] 1 beta subcomplex subunit 4 OS=Mus musculus GN=Ndufb4 PE=1 SV=3	MOUSE	5			0.973337	0.8612	1.57115	0.619505	1.52926	1.04206	0.833928	1.77477	0.587153	1.84942	1.2064	0.369981	1.76376	0.68399	2.1278	1.02756	0.745884	1.27569	0.805494	1.31085	1.28974	0.216191	1.67916	0.768087	2.16569	0.949755	0.787586	1.74547	0.544126	1.65777	0.984832	0.941964	1.84996	0.532353	1.8219
890	6.38	6.42	20.69	16.09	14.18	sp|O70439|STX7_MOUSE	Syntaxin-7 OS=Mus musculus GN=Stx7 PE=1 SV=3	MOUSE	4			1.54116	0.0615058	1.6229	0.949634	2.50114	1.12719	0.528936	1.97812	0.569827	2.22971	1.09591	0.634593	2.0338	0.53885	2.22887	1.03875	0.845941	2.09982	0.494683	2.18119	1.00474	0.960046	1.43345	0.700926	1.44025	1.0554	0.7033	1.69564	0.62242	1.78958	1.06581	0.526051	1.43375	0.743372	1.5281
891	6.36	6.56	35.69	15.3	11.9	sp|Q99JB2|STML2_MOUSE	Stomatin-like protein 2, mitochondrial OS=Mus musculus GN=Stoml2 PE=1 SV=1	MOUSE	3			1.20385	0.381369	1.78024	0.67623	2.14314	1.07547	0.567525	1.43557	0.749158	1.54391	1.07381	0.734755	1.83943	0.583772	1.97519	1.02023	0.848415	1.35822	0.751156	1.3857	0.99844	0.99323	2.01746	0.494899	2.01431	0.944634	0.846622	2.36359	0.39966	2.23273	0.971663	0.792696	1.51099	0.643066	1.46817
892	6.35	8.47	12.79	7.153	6.327	sp|Q69ZS6|SV2C_MOUSE	Synaptic vesicle glycoprotein 2C OS=Mus musculus GN=Sv2c PE=1 SV=2	MOUSE	5			0.742802	0.150354	1.75331	0.423657	1.30236	0.888386	0.305401	1.45201	0.611831	1.28995	0.888872	0.643956	2.5619	0.346958	2.2772	0.983016	0.860749	1.44869	0.678557	1.42408	0.885124	0.294354	1.45183	0.609661	1.28505	1.09688	0.667481	2.22109	0.493848	2.43628	0.854251	0.208761	1.44837	0.589802	1.23727
893	6.35	6.53	12.48	8.515	7.327	sp|Q9CQF9|PCYOX_MOUSE	Prenylcysteine oxidase OS=Mus musculus GN=Pcyox1 PE=1 SV=1	MOUSE	3			0.771754	0.317759	2.32754	0.331574	1.79629	0.775106	0.232569	1.91089	0.405625	1.48115	0.825158	0.239091	1.64647	0.501167	1.3586	0.907414	0.41821	1.51175	0.600239	1.37179	0.943876	0.614891	1.52373	0.619452	1.43821	0.926617	0.513995	1.51741	0.610656	1.40606	0.986764	0.895731	1.47212	0.670302	1.45263
894	6.33	7.08	18.02	6.977	3.488	sp|Q3UYH7|ARBK2_MOUSE	Beta-adrenergic receptor kinase 2 OS=Mus musculus GN=Adrbk2 PE=2 SV=2	MOUSE	3			1.4128	0.016437	1.28464	1.09977	1.81494	1.36146	0.0048152	1.17906	1.15469	1.60524	1.18186	0.0343925	1.16057	1.01835	1.37164	1.11899	0.155622	1.18887	0.941224	1.33034	1.1378	0.0761698	1.16049	0.98045	1.3204	1.16369	0.869591	9.54057	0.121973	11.1022	1.061	0.450285	1.20441	0.880931	1.27788
895	6.33	6.39	24.4	21.65	12.37	sp|Q6PCP5|MFF_MOUSE	Mitochondrial fission factor OS=Mus musculus GN=Mff PE=1 SV=1	MOUSE	4			1.40765	0.100087	1.65553	0.85027	2.3304	1.44585	0.0812791	1.61965	0.892692	2.34176	1.1486	0.438468	1.86112	0.617157	2.13768	1.11817	0.474603	1.73385	0.644903	1.93873	1.20054	0.203244	1.52468	0.787403	1.83044	1.14891	0.368783	1.68029	0.683753	1.9305	0.922377	0.544463	1.6168	0.570494	1.4913
896	6.32	17.35	20.47	11.52	9.508	sp|Q9JI91|ACTN2_MOUSE	Alpha-actinin-2 OS=Mus musculus GN=Actn2 PE=1 SV=2	MOUSE	9			0.882387	0.523756	1.73894	0.507427	1.53442	0.950287	0.540806	1.26591	0.750676	1.20298	0.945669	0.758706	1.69615	0.557538	1.604	1.16777	0.471101	1.82222	0.64085	2.12793	1.32799	0.112026	1.49902	0.885902	1.99068	1.27725	0.0456167	1.26581	1.00903	1.61675	1.1533	0.927094	96.1604	0.0119935	110.902
897	6.32	6.46	11.82	5.964	3.088	sp|Q9EPW0|INP4A_MOUSE	Type I inositol 3,4-bisphosphate 4-phosphatase OS=Mus musculus GN=Inpp4a PE=2 SV=1	MOUSE	3			0.892905	0.402693	1.39974	0.637907	1.24984	0.774539	0.107519	1.42973	0.541736	1.10738	0.936096	0.560783	1.33555	0.700904	1.25021	0.882421	0.915226	21.4095	0.0412163	18.8922	0.827804	0.867046	18.9131	0.0437687	15.6564	0.845788	0.185959	1.36591	0.619212	1.15527	0.809845	0.12031	1.3463	0.601534	1.09029
898	6.32	6.44	45.04	33.59	25.19	sp|Q9CQZ5|NDUA6_MOUSE	NADH dehydrogenase [ubiquinone] 1 alpha subcomplex subunit 6 OS=Mus musculus GN=Ndufa6 PE=1 SV=1	MOUSE	5			0.796011	0.212745	1.53366	0.519027	1.22081	0.940397	0.73546	1.60138	0.587242	1.50593	1.08224	0.640164	1.54419	0.700845	1.67118	0.959685	0.765053	1.42916	0.671504	1.37154	1.17077	0.388124	1.57211	0.744714	1.84058	0.955084	0.770834	1.50573	0.634301	1.43809	0.926274	0.62264	1.4908	0.621328	1.38089
899	6.31	6.68	34.18	24.49	18.88	sp|Q9DBP5|KCY_MOUSE	UMP-CMP kinase OS=Mus musculus GN=Cmpk1 PE=1 SV=1	MOUSE	3			1.09836	0.421324	1.49529	0.73455	1.64236	1.13909	0.379791	1.65066	0.690083	1.88025	1.32657	0.0745179	1.42181	0.933017	1.88612	1.16964	0.236092	1.49594	0.781872	1.74971	1.07332	0.516036	1.47593	0.727217	1.58415	1.07114	0.495889	1.43079	0.748633	1.53258	0.913655	0.623136	1.96465	0.465047	1.79501
900	6.3	7.02	19.05	14.49	10.77	sp|Q9DCD0|6PGD_MOUSE	6-phosphogluconate dehydrogenase, decarboxylating OS=Mus musculus GN=Pgd PE=1 SV=3	MOUSE	4			1.17791	0.536528	1.96036	0.600864	2.30912	1.06423	0.745993	1.64511	0.646903	1.75077	1.09648	0.30782	1.2448	0.880845	1.3649	1.02455	0.733966	1.20287	0.851754	1.23239	1.01337	0.897194	1.30732	0.775154	1.3248	1.10381	0.262269	1.23404	0.894471	1.36214	1.05386	0.966444	25.8859	0.0407119	27.2802
901	6.29	6.74	23.68	16.92	13.16	sp|P12970|RL7A_MOUSE	60S ribosomal protein L7a OS=Mus musculus GN=Rpl7a PE=2 SV=2	MOUSE	3			2.44331	0.0338762	2.06702	1.18205	5.05037	1.57907	0.115986	2.08553	0.757154	3.2932	1.37482	0.256584	2.39021	0.575187	3.28612	1.01066	0.921507	1.50626	0.67097	1.52231	1.20285	0.283382	1.72799	0.696102	2.07852	1.13863	0.671433	3.11266	0.365805	3.54416	1.0061	0.997943	7892.89	0.00012747	7941.06
902	6.29	6.4	30.19	24.06	12.74	sp|Q8K3J1|NDUS8_MOUSE	NADH dehydrogenase [ubiquinone] iron-sulfur protein 8, mitochondrial OS=Mus musculus GN=Ndufs8 PE=1 SV=1	MOUSE	3			0.825717	0.518772	2.30693	0.35793	1.90487	0.970352	0.897368	1.97971	0.490149	1.92101	1.07267	0.767376	1.99266	0.538311	2.13747	1.00183	0.993752	1.98172	0.505535	1.98534	1.18307	0.421615	1.77908	0.664991	2.10477	0.947689	0.818047	1.97629	0.479528	1.87291	0.999159	0.996785	1.8456	0.541373	1.84405
903	6.28	6.46	21.19	10	7.381	sp|Q9WV60|GSK3B_MOUSE	Glycogen synthase kinase-3 beta OS=Mus musculus GN=Gsk3b PE=1 SV=2	MOUSE	4			1.17308	0.569266	12.5007	0.0938412	14.6644	1.19401	0.329102	3.59981	0.331687	4.29822	1.09109	0.648142	6.02419	0.181118	6.57294	1.05086	0.711536	3.64977	0.287926	3.83541	1.17929	0.349155	3.5974	0.327817	4.24237	0.989638	0.935227	3.65572	0.27071	3.61784	1.00163	0.989841	3.66293	0.273451	3.66891
904	6.26	8.3	34.39	34.39	31.75	sp|P08556|RASN_MOUSE	GTPase NRas OS=Mus musculus GN=Nras PE=2 SV=1	MOUSE	8			0.895029	0.498671	1.79029	0.499935	1.60236	0.861959	0.391554	1.80312	0.478037	1.55422	0.933209	0.504974	1.44654	0.645131	1.34992	0.990891	0.924169	1.44213	0.6871	1.429	0.881181	0.276382	1.44355	0.610428	1.27203	1.01359	0.897921	1.49233	0.679203	1.51261	0.982972	0.859903	1.44676	0.679431	1.42212
905	6.25	12.54	27.51	19.38	16.03	sp|Q641P0|ARP3B_MOUSE	Actin-related protein 3B OS=Mus musculus GN=Actr3b PE=2 SV=1	MOUSE	8			0.844907	0.909986	78.6316	0.0107451	66.4364	1.02574	0.986123	72.4958	0.0141489	74.3616	0.972627	0.984957	74.8315	0.0129976	72.7831	0.990999	0.995184	80.6537	0.0122871	79.9277	0.97923	0.988486	71.078	0.0137768	69.6018	0.944192	0.969769	84.9006	0.0111212	80.1625	0.939692	0.96537	66.6522	0.0140984	62.6325
906	6.23	6.41	9.129	3.862	2.598	sp|Q5XJV6|LMTK3_MOUSE	Serine/threonine-protein kinase LMTK3 OS=Mus musculus GN=Lmtk3 PE=1 SV=1	MOUSE	3			1.60531	0.657179	13.2134	0.121491	21.2116	1.43842	0.0777235	1.52529	0.943045	2.194	1.17846	0.356231	1.51517	0.777778	1.78557	1.1277	0.12063	1.17981	0.95583	1.33047	1.09406	0.596052	1.50467	0.727109	1.6462	1.08427	0.326528	1.21084	0.895471	1.31287	1.1728	0.359985	1.50201	0.780821	1.76157
907	6.22	19.98	59.03	43.17	40.97	sp|P62823|RAB3C_MOUSE	Ras-related protein Rab-3C OS=Mus musculus GN=Rab3c PE=1 SV=1	MOUSE	17			0.569067	0.0669866	1.93782	0.293664	1.10275	0.755403	0.525496	4.87101	0.155082	3.67957	1.08833	0.513498	1.58803	0.685331	1.7283	1.1986	0.187146	1.48435	0.807494	1.77915	1.28436	0.111834	1.48286	0.866138	1.90453	1.23194	0.151906	1.48663	0.82868	1.83144	0.999432	1	35423.8	2.82136e-05	35403.7
908	6.22	17.11	32.42	26.61	23.24	sp|P62141|PP1B_MOUSE	Serine/threonine-protein phosphatase PP1-beta catalytic subunit OS=Mus musculus GN=Ppp1cb PE=1 SV=3	MOUSE	11			1.01277	0.988197	5963.93	0.000169815	6040.07	1.20571	0.655123	51.9254	0.0232201	62.6072	1.35854	0.424536	21.4263	0.0634054	29.1086	1.39667	0.450538	37.7781	0.0369703	52.7634	1.18152	0.47859	7.25283	0.162904	8.56935	1.15076	0.83752	932.949	0.00123347	1073.6	1.07621	0.853615	53.8777	0.0199751	57.9838
[truncated: 2,464 more rows]

## Sheet: sTable4B_Peptides
sTable 4B. Complete peptide list of the second iTRAQ replicate from the raw Protein Pilot output.
[truncated: 57,957 more rows]
[truncated: 8 more columns]
