# Supplementary material for: Dynamics of the mouse brain cortical synaptic proteome during postnatal brain development
Source: Sci Rep. 2016 Oct 17;6:35456. doi: 10.1038/srep35456 (PMC5066275; doi:10.1038/srep35456)
Supplement: Supplementary Table S5 [file srep35456-s6.xls]

## Sheet: Sheet1
Supplemental Table 5. Complete protein (A) and peptide (B) list of the third iTRAQ replicate analyzed with Protein Pilot.
Data obtained by mass spectrometry for the third experiment was analyzed with ProteinPilotTM software as the search engine. MS/MS spectra were searched against a mouse database without isoforms (Uniprot-Swissprot_2014/03).
The parameters were set to iTRAQ 8-plex (peptide labeled), cysteine modification by MMTS, and trypsin digest.
The detected protein threshold was set to 0.05 (10% confidence), bias correction was executed, and iTRAQ isotope correction factors were included.
The fold change between labeled peptides (denominator: iTRAQ label 121, age P280) was calculated during the search.
The iTRAQ labels 113, 114, 115, 116, 117, 118, 119 and 121 correspond to mouse age P9, P15, P21, P27, P35, P70, P140 and P280 respectively.

## Sheet: sTable5A_Proteins
sTable 5A. Complete protein list of the third iTRAQ replicate from the raw Protein Pilot output.
N	Unused	Total	%Cov	%Cov(50)	%Cov(95)	Accession	Name	Species	Peptides(95%)			113:121	PVal 113:121	EF 113:121	LowerCI 113:121	UpperCI 113:121	114:121	PVal 114:121	EF 114:121	LowerCI 114:121	UpperCI 114:121	115:121	PVal 115:121	EF 115:121	LowerCI 115:121	UpperCI 115:121	116:121	PVal 116:121	EF 116:121	LowerCI 116:121	UpperCI 116:121	117:121	PVal 117:121	EF 117:121	LowerCI 117:121	UpperCI 117:121	118:121	PVal 118:121	EF 118:121	LowerCI 118:121	UpperCI 118:121	119:121	PVal 119:121	EF 119:121	LowerCI 119:121	UpperCI 119:121	Biological Processes	Molecular Function	PANTHER ID
1	224.08	224.08	56.15	51.94	45.87	sp|P16546|SPTN1_MOUSE	Spectrin alpha chain, non-erythrocytic 1 OS=Mus musculus GN=Sptan1 PE=1 SV=4	MOUSE	140			0.814417	1.98227e-22	1.03273	0.788608	0.841069	0.825391	2.82314e-13	1.04595	0.789127	0.863321	0.921404	2.88959e-07	1.02967	0.894855	0.948741	0.835247	8.76588e-19	1.03307	0.808506	0.862872	0.912167	1.40973e-08	1.0297	0.885859	0.939255	1.01641	0.278048	1.0297	0.9871	1.0466	0.976079	0.107305	1.02964	0.947977	1.00501
2	177.29	178.22	35	22.58	19.21	sp|Q9QXS1|PLEC_MOUSE	Plectin OS=Mus musculus GN=Plec PE=1 SV=2	MOUSE	81			0.532008	3.60027e-29	1.07635	0.49427	0.572628	0.60381	7.44241e-29	1.06127	0.568949	0.640807	0.754648	3.82855e-22	1.04357	0.723144	0.787525	0.771483	1.79488e-24	1.03653	0.744293	0.799667	0.807532	4.34468e-21	1.03439	0.780687	0.8353	0.935152	7.32435e-05	1.03249	0.905729	0.96553	0.944084	0.0017606	1.03605	0.911235	0.978118
3	165.61	166.32	31.68	27.35	24.35	sp|O88737|BSN_MOUSE	Protein bassoon OS=Mus musculus GN=Bsn PE=1 SV=4	MOUSE	90			0.507235	4.28486e-21	1.1111	0.456517	0.563588	0.66374	4.61777e-15	1.08818	0.609957	0.722265	0.82071	3.50899e-13	1.04626	0.784419	0.858679	1.02421	0.36904	1.0541	0.971638	1.07962	1.07757	0.00198733	1.0476	1.02861	1.12886	1.0218	0.26615	1.03906	0.983385	1.06171	1.08321	0.000229614	1.04208	1.03947	1.12879
4	161.04	163.17	47.74	40.46	36.48	sp|Q62261|SPTB2_MOUSE	Spectrin beta chain, non-erythrocytic 1 OS=Mus musculus GN=Sptbn1 PE=1 SV=2	MOUSE	107			0.885272	2.06701e-06	1.04856	0.844276	0.928258	0.889295	9.40504e-05	1.05845	0.840189	0.941271	0.928854	0.000106416	1.03669	0.895978	0.962935	0.846096	1.57878e-13	1.0383	0.814887	0.8785	0.897034	5.97611e-08	1.03688	0.865131	0.930113	0.988431	0.489316	1.0339	0.956021	1.02194	0.971959	0.09223	1.03377	0.940205	1.00479
5	159.64	161.35	26.92	20.03	17.51	sp|Q9JHU4|DYHC1_MOUSE	Cytoplasmic dynein 1 heavy chain 1 OS=Mus musculus GN=Dync1h1 PE=1 SV=2	MOUSE	78			1.41734	1.92548e-16	1.06951	1.32523	1.51586	1.15582	3.32598e-06	1.05939	1.09103	1.22447	1.01451	0.489189	1.04211	0.97351	1.05723	0.955273	0.0389673	1.04435	0.91471	0.997635	0.93695	0.00248125	1.04237	0.898866	0.976646	1.05453	0.0174986	1.04452	1.00958	1.10148	0.98907	0.583985	1.04058	0.950498	1.02921
6	153.07	153.81	29.27	23.96	21.75	sp|Q8C8R3|ANK2_MOUSE	Ankyrin-2 OS=Mus musculus GN=Ank2 PE=1 SV=2	MOUSE	80			1.40879	4.57276e-07	1.12972	1.24702	1.59154	1.15578	0.0018328	1.09303	1.0574	1.2633	1.06093	0.0612453	1.06399	0.997124	1.12883	0.88193	4.24386e-06	1.05118	0.838988	0.927071	0.9162	2.21518e-05	1.03893	0.881867	0.951869	0.990465	0.701392	1.05095	0.942446	1.04093	0.949322	0.0251088	1.04635	0.907272	0.99332
7	141.4	146.53	23.26	18.43	16.52	sp|Q9QYX7|PCLO_MOUSE	Protein piccolo OS=Mus musculus GN=Pclo PE=1 SV=4	MOUSE	69			0.665448	3.99225e-21	1.05993	0.627825	0.705325	0.788659	6.90177e-11	1.0626	0.742198	0.838029	0.860903	4.64251e-10	1.04159	0.826523	0.896712	1.02476	0.197638	1.03825	0.987007	1.06396	1.07332	0.000382189	1.03842	1.03362	1.11456	1.05229	0.026329	1.0458	1.0062	1.10048	1.04242	0.0310811	1.03837	1.0039	1.08242
8	105.13	105.45	54.29	50.25	45.9	sp|Q6PIC6|AT1A3_MOUSE	Sodium/potassium-transporting ATPase subunit alpha-3 OS=Mus musculus GN=Atp1a3 PE=1 SV=1	MOUSE	106			0.618509	1.2556e-11	1.0728	0.576539	0.663533	0.807011	0.0134361	1.17901	0.684483	0.951473	0.853938	0.000160141	1.07304	0.795815	0.916306	0.815432	8.13257e-06	1.07318	0.759829	0.875105	0.924358	0.0306378	1.07303	0.861444	0.991868	0.972741	0.42275	1.07315	0.906434	1.0439	1.00676	0.843168	1.07285	0.938397	1.08011
9	95.99	96.08	72.36	68.54	65.84	sp|Q9CWF2|TBB2B_MOUSE	Tubulin beta-2B chain OS=Mus musculus GN=Tubb2b PE=1 SV=1	MOUSE	111			25.2686					15.7552					9.72608					6.23658					5.52661					3.32024					1.43711
10	92.81	93.21	28.69	22.61	20.13	sp|P14873|MAP1B_MOUSE	Microtubule-associated protein 1B OS=Mus musculus GN=Map1b PE=1 SV=2	MOUSE	49			3.63902	1.18669e-25	1.12097	3.24631	4.07925	1.68561	1.01275e-15	1.0891	1.54772	1.8358	1.08516	0.0106898	1.06371	1.02016	1.15429	0.931678	0.0703021	1.07994	0.862714	1.00615	0.952474	0.19513	1.07748	0.88398	1.02627	1.00898	0.753932	1.05884	0.952915	1.06835	0.915441	0.00289599	1.05803	0.865229	0.968567
11	88.9	89.39	48.36	40.67	37.54	sp|F6SEU4|SYGP1_MOUSE	Ras/Rap GTPase-activating protein SynGAP OS=Mus musculus GN=Syngap1 PE=1 SV=2	MOUSE	52			0.531891	1.30163e-14	1.11277	0.477986	0.591875	0.781393	2.83802e-07	1.08398	0.720853	0.847018	0.967157	0.197848	1.05292	0.918545	1.01834	1.20744	2.58685e-07	1.06326	1.1356	1.28382	1.27603	2.4916e-09	1.06625	1.19674	1.36057	1.12478	6.67404e-05	1.05473	1.06641	1.18633	1.19399	5.36983e-06	1.07047	1.11539	1.27812
12	86.78	86.87	69.26	67.99	67	sp|O88935|SYN1_MOUSE	Synapsin-1 OS=Mus musculus GN=Syn1 PE=1 SV=2	MOUSE	69			0.372415	9.4103e-10	1.19697	0.311132	0.445769	0.536958	9.33528e-05	1.29878	0.413432	0.697392	0.678934	6.55556e-06	1.13863	0.596275	0.773052	0.791595	8.6801e-05	1.10252	0.717989	0.872747	0.954905	0.356794	1.10795	0.861869	1.05798	1.12458	0.00718976	1.0848	1.03667	1.21994	0.991061	0.841461	1.09742	0.903083	1.08761
13	85.66	86.54	36	29.85	26.81	sp|Q68FD5|CLH1_MOUSE	Clathrin heavy chain 1 OS=Mus musculus GN=Cltc PE=1 SV=3	MOUSE	53			0.587962	1.23902e-18	1.07107	0.548947	0.629751	0.687215	1.17595e-12	1.07737	0.637864	0.740384	0.794653	6.93023e-12	1.04978	0.756968	0.834214	0.814872	1.55139e-10	1.04972	0.776273	0.85539	0.907165	0.000225073	1.04975	0.864168	0.952301	1.06097	0.0183012	1.04982	1.01062	1.11382	1.07005	0.00732716	1.04962	1.01947	1.12314
14	84.94	85.32	66.08	62.97	62.53	sp|P68369|TBA1A_MOUSE	Tubulin alpha-1A chain OS=Mus musculus GN=Tuba1a PE=1 SV=1	MOUSE	94			3.18531	0.00401565	1.58158	2.01401	5.03781	1.9636	0.0810213	2.2905	0.857277	4.49762	1.43288	0.135404	1.75757	0.815262	2.51838	1.10716	0.552205	1.62461	0.681492	1.7987	1.05106	0.654209	1.37679	0.763416	1.44709	1.21783	0.280542	1.61211	0.755428	1.96328	0.920271	0.631609	1.64373	0.559866	1.51268
14	0	85.32	66.08	62.97	62.53	sp|P05213|TBA1B_MOUSE	Tubulin alpha-1B chain OS=Mus musculus GN=Tuba1b PE=1 SV=2	MOUSE	94
14	0	83.3	63.47	60.36	59.91	sp|P68373|TBA1C_MOUSE	Tubulin alpha-1C chain OS=Mus musculus GN=Tuba1c PE=1 SV=1	MOUSE	90
15	79.72	83.31	15	6.935	5.82	sp|Q9QXZ0|MACF1_MOUSE	Microtubule-actin cross-linking factor 1 OS=Mus musculus GN=Macf1 PE=1 SV=2	MOUSE	38			1.16935	0.00579204	1.11436	1.04934	1.30309	0.924344	0.0872267	1.09494	0.844195	1.0121	0.829759	0.000429365	1.10286	0.752371	0.915107	0.826859	0.000106424	1.09305	0.75647	0.903797	0.81478	0.000206493	1.10627	0.73651	0.901368	0.868119	0.00166117	1.08822	0.797741	0.944705	0.962373	0.328786	1.08163	0.889744	1.04093
16	74.63	75.83	29.76	24.73	23.74	sp|P20357|MTAP2_MOUSE	Microtubule-associated protein 2 OS=Mus musculus GN=Map2 PE=1 SV=2	MOUSE	39			1.56019	8.20486e-08	1.14232	1.36581	1.78224	1.09743	0.121365	1.12627	0.974397	1.23601	0.968103	0.429227	1.08582	0.89159	1.05118	0.868247	0.000202461	1.07139	0.810391	0.930234	0.868297	0.000162922	1.07006	0.811448	0.929129	1.03844	0.146391	1.05291	0.986251	1.09338	0.937177	0.0510672	1.06737	0.878027	1.00031
17	72.85	73.13	54.08	49.01	47.13	sp|Q7TSJ2|MAP6_MOUSE	Microtubule-associated protein 6 OS=Mus musculus GN=Map6 PE=1 SV=2	MOUSE	38			0.62522	7.24426e-12	1.09941	0.568689	0.68737	0.66364	5.0435e-15	1.06577	0.622687	0.707287	0.737176	2.27179e-11	1.06641	0.691268	0.786134	0.727094	9.30889e-10	1.08129	0.67243	0.786201	0.808426	6.78325e-08	1.06547	0.758749	0.861356	0.989519	0.681319	1.05301	0.939706	1.04197	0.896801	0.000318435	1.05693	0.848493	0.94786
18	72.2	73.96	36.64	32.55	28.3	sp|Q9R0K7|AT2B2_MOUSE	Plasma membrane calcium-transporting ATPase 2 OS=Mus musculus GN=Atp2b2 PE=1 SV=2	MOUSE	45			0.572488	2.23965e-14	1.09552	0.522573	0.627172	0.739521	1.39895e-08	1.08704	0.680309	0.803887	0.824711	3.34632e-08	1.05711	0.780158	0.871807	0.852604	3.25772e-07	1.05285	0.809803	0.897666	0.9133	0.000997725	1.05259	0.867669	0.96133	0.908858	0.000616403	1.05291	0.863188	0.956945	1.04195	0.11232	1.05256	0.989928	1.09672
19	71.26	71.61	42.2	37.58	33.26	sp|P17710|HXK1_MOUSE	Hexokinase-1 OS=Mus musculus GN=Hk1 PE=1 SV=3	MOUSE	47			0.632511	1.53846e-17	1.05523	0.599409	0.667442	0.713099	5.84845e-14	1.05514	0.675837	0.752416	0.94339	0.0355538	1.05558	0.893718	0.995822	1.1388	2.73556e-05	1.05542	1.079	1.20191	1.15457	6.495e-06	1.05562	1.09374	1.21879	1.0272	0.318468	1.05547	0.973209	1.08418	0.936749	0.0188815	1.05527	0.887684	0.988526
20	68.75	69.73	44.08	35.6	32.64	sp|Q9QWI6|SRCN1_MOUSE	SRC kinase signaling inhibitor 1 OS=Mus musculus GN=Srcin1 PE=1 SV=2	MOUSE	35			0.823969	5.4588e-06	1.07434	0.766956	0.88522	0.945882	0.0659575	1.06134	0.891214	1.0039	0.97661	0.460846	1.06683	0.915429	1.04188	1.09671	0.0142802	1.07515	1.02005	1.17913	1.07296	0.0156549	1.05772	1.01441	1.1349	1.09641	0.00197548	1.05701	1.03727	1.15891	1.01315	0.63184	1.05666	0.958824	1.07056
21	67.55	72.08	21.87	16.71	13.04	sp|Q9QYR6|MAP1A_MOUSE	Microtubule-associated protein 1A OS=Mus musculus GN=Map1a PE=1 SV=2	MOUSE	31			0.911348	0.070971	1.10647	0.82365	1.00838	0.817261	4.92115e-06	1.07928	0.757228	0.882053	0.822196	1.5819e-06	1.07171	0.76718	0.881158	0.804578	9.9567e-09	1.06142	0.758018	0.853998	0.957118	0.18312	1.06767	0.896451	1.02189	0.980626	0.42867	1.05081	0.933206	1.03046	0.90432	0.00438313	1.06938	0.84565	0.96706
22	65.1	65.94	48.79	41.06	34.37	sp|P39053|DYN1_MOUSE	Dynamin-1 OS=Mus musculus GN=Dnm1 PE=1 SV=2	MOUSE	43			0.467851	1.54794e-13	1.10002	0.425311	0.514647	0.632394	3.64033e-10	1.09063	0.579843	0.689709	0.792032	3.91831e-07	1.06927	0.740722	0.846895	0.856542	9.29923e-05	1.06919	0.801114	0.915805	0.96231	0.246074	1.06926	0.899976	1.02896	1.10522	0.00524532	1.0691	1.03379	1.18158	0.993715	0.846339	1.06913	0.929466	1.06241
23	65.04	65.46	35.34	32.38	27.26	sp|P13595|NCAM1_MOUSE	Neural cell adhesion molecule 1 OS=Mus musculus GN=Ncam1 PE=1 SV=3	MOUSE	40			2.56795	6.49784e-13	1.17856	2.17888	3.02649	2.03945	2.19899e-11	1.15387	1.76749	2.35326	1.57357	2.53076e-08	1.13329	1.3885	1.7833	1.29954	1.47504e-05	1.10979	1.17098	1.44222	1.23302	4.14423e-05	1.09371	1.12737	1.34857	1.10486	0.00404377	1.06771	1.0348	1.17967	1.02235	0.433634	1.0585	0.965853	1.08216
24	61.81	62.43	40.09	36.25	31.34	sp|P17427|AP2A2_MOUSE	AP-2 complex subunit alpha-2 OS=Mus musculus GN=Ap2a2 PE=1 SV=2	MOUSE	42			0.891623	0.0192886	1.09846	0.811701	0.979415	0.970766	0.534171	1.10305	0.880077	1.0708	0.933782	0.0596347	1.07421	0.869273	1.00308	0.940156	0.181294	1.09754	0.8566	1.03186	1.02483	0.482839	1.07435	0.953904	1.10103	1.05199	0.181789	1.07955	0.974477	1.13568	1.01998	0.56856	1.07396	0.949736	1.09541
25	61.15	63.18	26.61	18.78	16.19	sp|Q99104|MYO5A_MOUSE	Unconventional myosin-Va OS=Mus musculus GN=Myo5a PE=1 SV=2	MOUSE	30			1.17345	1.48285e-05	1.06344	1.10346	1.24789	1.05305	0.143485	1.07305	0.981365	1.12997	1.03718	0.223065	1.06203	0.976598	1.10152	1.0051	0.867147	1.06397	0.944669	1.0694	1.00642	0.833324	1.0639	0.945966	1.07073	1.03384	0.266686	1.0622	0.973301	1.09814	1.00971	0.743546	1.06204	0.950727	1.07236
26	60.34	61.76	54.69	49.67	40.95	sp|Q8CAQ8|IMMT_MOUSE	Mitochondrial inner membrane protein OS=Mus musculus GN=Immt PE=1 SV=1	MOUSE	32			0.94742	0.126503	1.07269	0.883218	1.01629	0.958425	0.272666	1.08066	0.886892	1.03573	1.09482	0.0018703	1.05586	1.0369	1.15597	1.24958	1.9438e-09	1.05591	1.18342	1.31943	1.18654	3.85415e-07	1.05595	1.12367	1.25293	0.891432	0.000157186	1.05602	0.844142	0.941372	0.984381	0.559399	1.05593	0.932242	1.03944
27	58.21	58.34	44.85	38.2	37.45	sp|Q3UNH4|GRIN1_MOUSE	G protein-regulated inducer of neurite outgrowth 1 OS=Mus musculus GN=Gprin1 PE=1 SV=2	MOUSE	33			1.55696	1.50309e-13	1.07558	1.44756	1.67463	1.46116	5.40808e-10	1.09132	1.33889	1.59459	1.22227	5.16161e-07	1.06709	1.14542	1.30427	1.13536	0.00265563	1.08249	1.04884	1.22901	1.15417	9.17261e-05	1.06729	1.0814	1.23184	1.03452	0.235758	1.05893	0.976948	1.09549	1.06391	0.0648335	1.06824	0.995946	1.13651
28	57.92	60.75	25.61	15.79	13.71	sp|Q61879|MYH10_MOUSE	Myosin-10 OS=Mus musculus GN=Myh10 PE=1 SV=2	MOUSE	28			1.37756	0.000139441	1.15538	1.1923	1.5916	1.15608	0.00349753	1.09634	1.0545	1.26746	1.02228	0.519888	1.07239	0.953273	1.09629	0.968819	0.482006	1.09621	0.883787	1.06203	0.950051	0.39866	1.13141	0.839706	1.0749	1.00017	0.996501	1.08192	0.924437	1.08211	0.949452	0.256332	1.0967	0.865731	1.04127
29	57.28	57.92	28.32	24.16	22.01	sp|Q80TE7|LRRC7_MOUSE	Leucine-rich repeat-containing protein 7 OS=Mus musculus GN=Lrrc7 PE=1 SV=2	MOUSE	30			0.881028	0.00621213	1.09199	0.806809	0.962075	1.07767	0.215278	1.1282	0.955214	1.21582	1.1836	8.5955e-05	1.07915	1.09679	1.27728	1.26492	2.37562e-08	1.06679	1.18572	1.34941	1.20204	0.000152766	1.09098	1.1018	1.3114	1.01118	0.736367	1.06904	0.94588	1.08099	1.08696	0.0119091	1.06573	1.01992	1.15842
30	56.87	57.17	38.62	34.31	30.35	sp|P23819|GRIA2_MOUSE	Glutamate receptor 2 OS=Mus musculus GN=Gria2 PE=1 SV=3	MOUSE	31			0.655805	5.48225e-05	1.17881	0.556328	0.773069	0.771639	0.00377633	1.17627	0.656004	0.907657	0.884072	0.00504618	1.08376	0.815747	0.95812	1.06047	0.27211	1.11565	0.950544	1.18311	1.13092	0.00496843	1.08343	1.04383	1.22526	0.979951	0.600221	1.08361	0.904336	1.06189	1.09277	0.0320117	1.08337	1.00868	1.18388
31	56.7	56.97	58.4	57.33	51.2	sp|P63260|ACTG_MOUSE	Actin, cytoplasmic 2 OS=Mus musculus GN=Actg1 PE=1 SV=1	MOUSE	57			0.968848	0.848416	1.49818	0.646685	1.45151	1.07871	0.799241	2.06731	0.521794	2.23003	1.08498	0.504841	1.33913	0.810215	1.45293	0.98275	0.881408	1.32976	0.739041	1.30683	0.987271	0.858547	1.19189	0.828323	1.17672	1.11081	0.172263	1.18496	0.937421	1.31626	0.996323	0.969084	1.26174	0.789644	1.2571
31	0	56.97	58.4	57.33	51.2	sp|P60710|ACTB_MOUSE	Actin, cytoplasmic 1 OS=Mus musculus GN=Actb PE=1 SV=1	MOUSE	57
32	55.01	55.49	17.12	11.48	10.39	sp|Q8BPN8|DMXL2_MOUSE	DmX-like protein 2 OS=Mus musculus GN=Dmxl2 PE=1 SV=3	MOUSE	27			0.761863	0.000162225	1.13324	0.672288	0.863372	0.916518	0.09903	1.11062	0.825232	1.0179	0.957069	0.204456	1.07199	0.892799	1.02597	0.970479	0.586686	1.119	0.86727	1.08597	0.98525	0.757462	1.10338	0.892939	1.0871	1.0688	0.191159	1.10763	0.964949	1.18384	0.95531	0.378177	1.11101	0.859859	1.06136
33	54.82	55.51	51.08	44.27	41.8	sp|P63017|HSP7C_MOUSE	Heat shock cognate 71 kDa protein OS=Mus musculus GN=Hspa8 PE=1 SV=1	MOUSE	47			1.03965	0.391913	1.10079	0.944453	1.14444	0.953653	0.329974	1.10791	0.860768	1.05656	1.00679	0.879616	1.10079	0.914601	1.10826	0.928465	0.116589	1.10067	0.843546	1.02193	0.946975	0.237364	1.10072	0.860327	1.04235	1.07381	0.131679	1.10103	0.97528	1.1823	0.93667	0.163398	1.10121	0.850583	1.03147
34	54.69	55.5	55.52	50.09	47.02	sp|Q03265|ATPA_MOUSE	ATP synthase subunit alpha, mitochondrial OS=Mus musculus GN=Atp5a1 PE=1 SV=1	MOUSE	39			0.887121	0.000660274	1.06526	0.832776	0.945012	0.972161	0.605236	1.11769	0.869798	1.08657	1.22387	7.87179e-07	1.06518	1.14899	1.30364	1.42353	2.70709e-11	1.06509	1.33653	1.51619	1.31565	3.87306e-09	1.06511	1.23523	1.40131	0.916633	0.00887637	1.06511	0.860595	0.97632	0.959396	0.186458	1.06493	0.900903	1.02169
35	54.12	55.83	37.25	32.45	29.61	sp|P12960|CNTN1_MOUSE	Contactin-1 OS=Mus musculus GN=Cntn1 PE=1 SV=1	MOUSE	30			1.17741	0.0005868	1.08811	1.08207	1.28116	1.10556	0.0563649	1.10886	0.997029	1.22591	1.01208	0.717093	1.0702	0.945694	1.08312	0.829242	0.000282506	1.09427	0.757802	0.907416	0.841885	3.22169e-05	1.071	0.78607	0.901663	0.903472	0.0177547	1.08563	0.832212	0.980832	0.971421	0.441316	1.07971	0.899707	1.04885
36	54.01	54.82	46.77	40.05	36.16	sp|P46460|NSF_MOUSE	Vesicle-fusing ATPase OS=Mus musculus GN=Nsf PE=1 SV=2	MOUSE	35			0.477962	1.19498e-17	1.07001	0.44669	0.511422	0.626205	2.49758e-14	1.06208	0.589603	0.665079	0.748062	5.32522e-10	1.062	0.704387	0.794444	0.846631	7.11851e-06	1.06212	0.797117	0.899221	0.880911	0.000223902	1.06219	0.829331	0.935698	1.0353	0.246021	1.06206	0.974802	1.09955	0.940531	0.0461569	1.06203	0.885599	0.99887
37	53.67	54.74	20.72	15.64	14.63	sp|D3YZU1|SHAN1_MOUSE	SH3 and multiple ankyrin repeat domains protein 1 OS=Mus musculus GN=Shank1 PE=1 SV=1	MOUSE	26			0.751058	5.50537e-06	1.10899	0.677244	0.832916	0.821813	0.00478475	1.13973	0.72106	0.936644	0.9	0.0027009	1.06752	0.84308	0.960764	1.05586	0.230028	1.09518	0.964096	1.15636	0.9927	0.835684	1.07455	0.923827	1.06671	0.968967	0.291114	1.06199	0.912404	1.02904	1.10079	0.00725634	1.07012	1.02866	1.17797
38	53.59	53.89	60.3	53.31	50.28	sp|P56480|ATPB_MOUSE	ATP synthase subunit beta, mitochondrial OS=Mus musculus GN=Atp5b PE=1 SV=2	MOUSE	53			0.871909	0.0158001	1.11367	0.782916	0.971018	0.974709	0.61163	1.11056	0.877673	1.08247	1.21984	0.000102473	1.08573	1.12352	1.32442	1.43537	7.01721e-08	1.08547	1.32234	1.55805	1.33707	1.26779e-06	1.08557	1.23167	1.45149	0.927964	0.0712652	1.0855	0.854874	1.0073	0.953314	0.23575	1.08575	0.878023	1.03506
39	53.31	54.87	51.18	46.46	39.56	sp|O08599|STXB1_MOUSE	Syntaxin-binding protein 1 OS=Mus musculus GN=Stxbp1 PE=1 SV=2	MOUSE	36			0.478795	7.13038e-17	1.06871	0.448013	0.511691	0.559105	7.28451e-15	1.06761	0.523699	0.596905	0.666626	1.02877e-11	1.06755	0.624447	0.711655	0.70342	2.00181e-10	1.06845	0.658358	0.751566	0.806422	8.18287e-07	1.06802	0.755063	0.861274	1.03107	0.346522	1.0682	0.965244	1.10139	1.01485	0.646629	1.06797	0.950257	1.08383
40	51.7	52.68	43.97	37.05	33.59	sp|Q99KI0|ACON_MOUSE	Aconitate hydratase, mitochondrial OS=Mus musculus GN=Aco2 PE=1 SV=1	MOUSE	28			0.733942	4.06199e-09	1.07391	0.683431	0.788185	0.859062	0.00768496	1.11379	0.771299	0.956811	1.08702	0.0195514	1.07124	1.01472	1.16446	1.15619	0.000145182	1.06871	1.08186	1.23563	1.23028	1.15838e-06	1.06864	1.15125	1.31473	1.18673	1.96731e-05	1.069	1.11013	1.26861	0.87083	0.000247237	1.06867	0.814876	0.930627
41	51.47	51.72	48.2	44.2	42.68	sp|Q62108|DLG4_MOUSE	Disks large homolog 4 OS=Mus musculus GN=Dlg4 PE=1 SV=1	MOUSE	32			0.491571	3.82262e-07	1.21222	0.405512	0.595894	0.720177	0.00175876	1.20685	0.596743	0.869144	0.87984	0.00218251	1.07822	0.81601	0.948663	1.18655	0.000153244	1.07826	1.10043	1.2794	1.24276	2.58953e-05	1.08498	1.14543	1.34837	1.03012	0.420774	1.0786	0.955047	1.11109	1.20245	0.000114996	1.08224	1.11108	1.30134
42	50.53	51.57	34.48	27.29	25.62	sp|P58281|OPA1_MOUSE	Dynamin-like 120 kDa protein, mitochondrial OS=Mus musculus GN=Opa1 PE=1 SV=1	MOUSE	27			1.02261	0.500094	1.06997	0.955738	1.09416	1.02595	0.420678	1.0669	0.961621	1.09459	1.23129	1.20486e-06	1.06748	1.15346	1.31437	1.37071	7.99216e-09	1.07541	1.27459	1.47408	1.28091	1.34109e-07	1.06981	1.19733	1.37032	0.996643	0.92023	1.07127	0.930335	1.06768	0.990526	0.763687	1.06701	0.928323	1.0569
43	50.49	50.95	46.08	40.58	36.04	sp|Q64521|GPDM_MOUSE	Glycerol-3-phosphate dehydrogenase, mitochondrial OS=Mus musculus GN=Gpd2 PE=1 SV=2	MOUSE	27			0.876071	0.00388185	1.08921	0.804315	0.954228	0.936988	0.115801	1.08581	0.862937	1.01739	1.08187	0.0151454	1.06405	1.01674	1.15117	1.20489	2.22323e-06	1.06429	1.1321	1.28234	1.14065	0.000208624	1.0642	1.07184	1.21388	0.96652	0.271145	1.06439	0.908053	1.02875	1.00779	0.798738	1.06407	0.947109	1.07235
44	49.94	50.3	26.32	23.21	19.69	sp|Q5DU25|IQEC2_MOUSE	IQ motif and SEC7 domain-containing protein 2 OS=Mus musculus GN=Iqsec2 PE=1 SV=3	MOUSE	25			0.788333	0.010501	1.19168	0.661531	0.939441	0.901432	0.213702	1.1839	0.761407	1.06721	0.945903	0.386397	1.1403	0.829519	1.07862	1.16629	0.0318934	1.14914	1.01492	1.34023	1.1995	0.00180449	1.11075	1.0799	1.33235	1.03823	0.390339	1.09343	0.949515	1.13523	1.17315	0.0093233	1.12248	1.04514	1.31684
45	49.09	49.74	45.53	38.65	37.28	sp|Q91VD9|NDUS1_MOUSE	NADH-ubiquinone oxidoreductase 75 kDa subunit, mitochondrial OS=Mus musculus GN=Ndufs1 PE=1 SV=2	MOUSE	37			0.858057	0.000200959	1.0748	0.798339	0.922243	0.931288	0.0328898	1.06705	0.872768	0.99373	1.14719	0.000225828	1.06758	1.07457	1.22472	1.29476	2.1597e-08	1.06742	1.21298	1.38205	1.23638	4.29647e-06	1.07697	1.14801	1.33155	0.957949	0.228865	1.07445	0.89157	1.02927	1.01542	0.648576	1.07081	0.948269	1.08732
46	49.02	49.62	65.17	61.26	56.16	sp|P16858|G3P_MOUSE	Glyceraldehyde-3-phosphate dehydrogenase OS=Mus musculus GN=Gapdh PE=1 SV=2	MOUSE	47			0.541612	1.1888e-07	1.10907	0.488347	0.600687	0.604522	7.70915e-07	1.10924	0.544987	0.670561	0.750421	0.000104979	1.10917	0.676559	0.832346	0.79467	0.000602088	1.10961	0.716168	0.881776	0.891768	0.0340029	1.10958	0.803696	0.989491	1.05577	0.270946	1.10934	0.951713	1.1712	0.882392	0.0230979	1.10962	0.795217	0.979124
47	48.23	49.04	36.1	29.59	25.81	sp|Q61301|CTNA2_MOUSE	Catenin alpha-2 OS=Mus musculus GN=Ctnna2 PE=1 SV=3	MOUSE	25			1.18163	7.73141e-05	1.07464	1.09955	1.26983	1.10269	0.0121961	1.07718	1.02369	1.1878	1.05691	0.0966751	1.06835	0.989287	1.12915	1.0923	0.0338884	1.08434	1.00734	1.18442	1.08355	0.0237512	1.07097	1.01175	1.16046	1.00235	0.942432	1.0687	0.937913	1.07121	1.04354	0.183839	1.06647	0.9785	1.11291
48	47.75	49.12	30.42	25.4	22.95	sp|Q9DBG3|AP2B1_MOUSE	AP-2 complex subunit beta OS=Mus musculus GN=Ap2b1 PE=1 SV=1	MOUSE	30			0.892287	0.195077	1.20426	0.740945	1.07454	0.923059	0.416624	1.24054	0.744077	1.14509	0.948585	0.378311	1.13942	0.83252	1.08083	0.920947	0.241497	1.16199	0.792563	1.07013	1.003	0.962841	1.15467	0.86865	1.15813	1.05011	0.36246	1.12384	0.934396	1.18015	0.98157	0.734477	1.1299	0.868724	1.10907
49	46.43	46.53	38.26	35.89	35.16	sp|Q8BH59|CMC1_MOUSE	Calcium-binding mitochondrial carrier protein Aralar1 OS=Mus musculus GN=Slc25a12 PE=1 SV=1	MOUSE	29			0.689754	3.52762e-09	1.07627	0.640874	0.742361	0.709533	1.04629e-08	1.07556	0.659686	0.763146	0.952936	0.183732	1.07601	0.885618	1.02537	1.1182	0.00482939	1.07581	1.03941	1.20297	1.11201	0.00702825	1.0761	1.03336	1.19663	0.920645	0.0289577	1.07593	0.855671	0.990552	0.933951	0.064585	1.07565	0.868268	1.0046
50	46.39	49.7	40.28	38.04	32.86	sp|P70175|DLG3_MOUSE	Disks large homolog 3 OS=Mus musculus GN=Dlg3 PE=1 SV=1	MOUSE	29			1.09449	0.0763449	1.10591	0.989679	1.21041	1.18737	0.0031498	1.11378	1.06607	1.32247	1.22339	0.000119686	1.09447	1.11779	1.33897	1.32021	2.5437e-05	1.1158	1.18319	1.47309	1.20856	4.09891e-05	1.08066	1.11835	1.30605	1.00728	0.866018	1.092	0.922419	1.09996	1.06948	0.132302	1.09315	0.978348	1.16911
51	45.63	46.68	29.19	24.46	22.13	sp|O35927|CTND2_MOUSE	Catenin delta-2 OS=Mus musculus GN=Ctnnd2 PE=1 SV=1	MOUSE	25			1.12345	0.00713351	1.08419	1.03622	1.21804	1.28147	0.000455373	1.13063	1.13341	1.44887	1.10602	0.0087516	1.07486	1.02899	1.18882	1.16747	0.000495359	1.08039	1.08059	1.26132	1.18404	0.000103276	1.07509	1.10134	1.27295	1.0846	0.030261	1.07529	1.00865	1.16626	1.06242	0.149136	1.08795	0.976541	1.15586
52	45.6	46.05	31.1	24.3	22.57	sp|O08532|CA2D1_MOUSE	Voltage-dependent calcium channel subunit alpha-2/delta-1 OS=Mus musculus GN=Cacna2d1 PE=1 SV=1	MOUSE	25			0.94391	0.200088	1.09546	0.861653	1.03402	0.979947	0.576202	1.07763	0.909355	1.05602	1.00547	0.878603	1.07678	0.933775	1.08267	0.959107	0.366198	1.09925	0.872507	1.0543	0.984373	0.716436	1.09382	0.899937	1.07673	0.972607	0.439703	1.07665	0.903369	1.04715	0.972335	0.454875	1.08023	0.900121	1.05034
53	44.56	47.47	62.76	57.69	52.8	sp|O08553|DPYL2_MOUSE	Dihydropyrimidinase-related protein 2 OS=Mus musculus GN=Dpysl2 PE=1 SV=2	MOUSE	35			0.796767	0.000414996	1.10803	0.719081	0.882844	0.738482	0.00315032	1.19664	0.617128	0.883698	0.691908	4.14398e-06	1.10658	0.625267	0.765653	0.647973	8.11496e-07	1.10743	0.585112	0.717586	0.70214	6.4015e-06	1.10683	0.634372	0.777148	1.01078	0.821581	1.10667	0.913353	1.1186	0.979343	0.662341	1.10693	0.884734	1.08407
54	43.47	44.46	10.78	6.337	5.017	sp|Q91ZX7|LRP1_MOUSE	Prolow-density lipoprotein receptor-related protein 1 OS=Mus musculus GN=Lrp1 PE=1 SV=1	MOUSE	22			1.86652	1.72082e-09	1.13761	1.64073	2.12337	1.33807	1.18683e-05	1.11224	1.20304	1.48825	1.02824	0.570155	1.10565	0.929994	1.13688	0.936672	0.0531845	1.06867	0.876481	1.001	0.918478	0.0545287	1.09075	0.842064	1.00183	0.920872	0.024931	1.07358	0.857761	0.988626	0.992691	0.820192	1.06855	0.92901	1.06074
55	42.97	43.92	47.16	43.11	35.49	sp|P50516|VATA_MOUSE	V-type proton ATPase catalytic subunit A OS=Mus musculus GN=Atp6v1a PE=1 SV=2	MOUSE	32			0.523585	6.95178e-13	1.09168	0.479614	0.571589	0.721719	2.7081e-08	1.08241	0.666769	0.781198	0.887314	0.00153083	1.0707	0.828721	0.95005	0.8705	0.000380149	1.07068	0.813038	0.932023	0.941327	0.0799679	1.07075	0.879131	1.00792	1.0636	0.0753462	1.07095	0.993137	1.13905	0.964755	0.286732	1.07066	0.901085	1.03293
56	42.64	43.83	31.14	25.29	20.59	sp|Q6PH08|ERC2_MOUSE	ERC protein 2 OS=Mus musculus GN=Erc2 PE=2 SV=2	MOUSE	20			0.738663	0.00174916	1.18681	0.622396	0.876648	0.876409	0.0799131	1.16133	0.754657	1.0178	0.959521	0.366677	1.09888	0.873181	1.0544	1.06963	0.0878454	1.08165	0.988879	1.15696	1.11234	0.0140987	1.08539	1.02483	1.20732	1.07202	0.0654088	1.07739	0.995021	1.15498	1.08493	0.0334496	1.0771	1.00726	1.16858
57	42.45	42.76	70.05	64.01	58.79	sp|P05064|ALDOA_MOUSE	Fructose-bisphosphate aldolase A OS=Mus musculus GN=Aldoa PE=1 SV=2	MOUSE	37			0.611219	1.77716e-07	1.09868	0.556322	0.671533	0.698377	3.69531e-06	1.09754	0.636313	0.766494	0.922563	0.0858073	1.09857	0.839786	1.0135	0.962308	0.388823	1.09884	0.87575	1.05742	1.04673	0.307414	1.09847	0.952896	1.1498	1.10852	0.0342205	1.09838	1.00923	1.21758	0.97067	0.498401	1.09811	0.883947	1.0659
58	41.42	43.87	41.53	36.82	33.28	sp|P38647|GRP75_MOUSE	Stress-70 protein, mitochondrial OS=Mus musculus GN=Hspa9 PE=1 SV=3	MOUSE	23			1.0303	0.379558	1.07192	0.961177	1.1044	0.998728	0.974724	1.08648	0.919231	1.0851	1.14681	0.00159704	1.08107	1.06081	1.23978	1.23418	4.50449e-05	1.0874	1.13498	1.34204	1.18295	7.08454e-05	1.07209	1.10341	1.26823	1.1561	0.0003546	1.0725	1.07795	1.23991	0.937056	0.0666123	1.07243	0.873769	1.00493
59	40.79	43.95	23.47	17.46	13.18	sp|Q4ACU6|SHAN3_MOUSE	SH3 and multiple ankyrin repeat domains protein 3 OS=Mus musculus GN=Shank3 PE=1 SV=3	MOUSE	18			0.547432	1.59753e-07	1.18621	0.461495	0.649371	0.681257	5.81422e-06	1.1468	0.594052	0.781263	0.778031	0.000996807	1.14828	0.677561	0.893399	0.959809	0.372057	1.09755	0.874503	1.05344	1.00585	0.888663	1.08887	0.923759	1.09525	1.01333	0.714764	1.07673	0.941125	1.09108	1.02981	0.406717	1.07444	0.958464	1.10648
60	40.56	97.63	54.02	45.98	40.59	sp|Q6PIE5|AT1A2_MOUSE	Sodium/potassium-transporting ATPase subunit alpha-2 OS=Mus musculus GN=Atp1a2 PE=1 SV=1	MOUSE	85			0.492636	1.12939e-10	1.11416	0.442158	0.548876	0.562207	1.10372e-07	1.14949	0.489094	0.646249	0.830182	6.20767e-05	1.07731	0.770608	0.894361	0.876393	0.00336098	1.08516	0.807616	0.951026	0.87844	0.00192297	1.0775	0.815261	0.946516	0.901829	0.00986861	1.07796	0.83661	0.972132	0.988044	0.737484	1.07733	0.917122	1.06445
61	40.37	40.68	21.45	18.95	16.37	sp|Q810U3|NFASC_MOUSE	Neurofascin OS=Mus musculus GN=Nfasc PE=1 SV=1	MOUSE	21			0.409972	1.10238e-11	1.1382	0.360195	0.466628	0.435192	2.06319e-09	1.17866	0.369226	0.512943	0.491428	6.26717e-11	1.12076	0.438477	0.550774	0.523249	1.52603e-10	1.11572	0.468981	0.583797	0.605362	1.72361e-10	1.08922	0.555775	0.659373	0.768277	3.35288e-07	1.07498	0.714693	0.825879	0.923762	0.0334754	1.07509	0.859241	0.993128
62	40.23	40.8	20.35	13.55	12.4	sp|Q64487|PTPRD_MOUSE	Receptor-type tyrosine-protein phosphatase delta OS=Mus musculus GN=Ptprd PE=1 SV=3	MOUSE	19			1.04806	0.442254	1.13463	0.923705	1.18917	1.14724	0.0555691	1.15148	0.996317	1.32102	1.02942	0.545383	1.10459	0.931939	1.13709	1.07933	0.114326	1.10175	0.97965	1.18915	1.07591	0.178408	1.11651	0.96364	1.20126	0.979586	0.668037	1.10526	0.886292	1.0827	1.05052	0.252288	1.09196	0.962049	1.14713
63	40.07	40.25	48.34	45.01	41.88	sp|P62814|VATB2_MOUSE	V-type proton ATPase subunit B, brain isoform OS=Mus musculus GN=Atp6v1b2 PE=1 SV=1	MOUSE	25			0.553513	2.10256e-08	1.11924	0.494543	0.619515	0.730133	4.60812e-06	1.09832	0.664772	0.80192	0.887698	0.009375	1.08862	0.815438	0.966363	0.95034	0.218325	1.08846	0.873102	1.03441	0.986797	0.742724	1.08888	0.906253	1.0745	1.08096	0.0701122	1.0889	0.992712	1.17706	0.988941	0.78317	1.08875	0.908329	1.07671
64	39.98	40.43	57.06	39.74	33.52	sp|P52480|KPYM_MOUSE	Pyruvate kinase PKM OS=Mus musculus GN=Pkm PE=1 SV=4	MOUSE	26			0.53353	1.05074e-09	1.09252	0.488347	0.582893	0.591343	7.95064e-09	1.09121	0.541916	0.645278	0.681965	3.69192e-07	1.09199	0.624516	0.744699	0.759201	1.37279e-05	1.09223	0.695092	0.829222	0.903881	0.0284413	1.09262	0.827258	0.987601	1.17538	0.00167583	1.0925	1.07587	1.2841	0.937159	0.135869	1.09218	0.858064	1.02354
65	39.93	92.01	50.64	44.67	37.15	sp|Q8VDN2|AT1A1_MOUSE	Sodium/potassium-transporting ATPase subunit alpha-1 OS=Mus musculus GN=Atp1a1 PE=1 SV=1	MOUSE	86			0.41452	6.2803e-16	1.08243	0.382954	0.448688	0.619597	2.43366e-10	1.08982	0.568533	0.675247	0.791866	7.31797e-07	1.07119	0.739238	0.848242	0.844657	5.42755e-05	1.07145	0.788331	0.905008	0.895231	0.00312825	1.07116	0.835755	0.958939	0.926637	0.0312904	1.07104	0.865177	0.992462	1.05045	0.150726	1.07113	0.980697	1.12517
66	39.85	40.45	33.29	27.69	25.38	sp|P07901|HS90A_MOUSE	Heat shock protein HSP 90-alpha OS=Mus musculus GN=Hsp90aa1 PE=1 SV=4	MOUSE	23			0.997716	0.980664	1.23477	0.808019	1.23195	0.951585	0.419853	1.14405	0.831767	1.08866	0.9867	0.817209	1.13798	0.867061	1.12285	0.894146	0.102637	1.1503	0.777314	1.02854	0.997284	0.958885	1.12514	0.886362	1.12209	1.12519	0.211134	1.22152	0.921134	1.37444	1.04728	0.442462	1.14095	0.917908	1.1949
67	39.73	40.38	28.49	25.86	22.41	sp|Q9Z1G4|VPP1_MOUSE	V-type proton ATPase 116 kDa subunit a isoform 1 OS=Mus musculus GN=Atp6v0a1 PE=1 SV=3	MOUSE	33			0.535408	2.69195e-10	1.10611	0.484047	0.592219	0.720845	1.85597e-05	1.12487	0.640824	0.810857	0.858492	0.000601355	1.07966	0.795148	0.926882	0.9441	0.181176	1.09095	0.865394	1.02997	0.994525	0.881654	1.07967	0.921138	1.07376	1.05543	0.157112	1.07994	0.977307	1.1398	1.02807	0.457702	1.0799	0.952005	1.11022
68	39.58	39.69	57.72	51.34	45.97	sp|P51881|ADT2_MOUSE	ADP/ATP translocase 2 OS=Mus musculus GN=Slc25a5 PE=1 SV=3	MOUSE	35			0.809278	0.00873154	1.14506	0.706759	0.926668	0.846129	0.022847	1.14403	0.739603	0.967998	1.13795	0.0596771	1.14621	0.992788	1.30433	1.29412	0.00350901	1.14537	1.12988	1.48225	1.25121	0.0068256	1.1455	1.09228	1.43327	0.956534	0.456033	1.14626	0.834482	1.09644	0.994832	0.928938	1.14608	0.868033	1.14015
69	38.74	39.69	51.59	44.11	37.76	sp|Q8BKX1|BAIP2_MOUSE	Brain-specific angiogenesis inhibitor 1-associated protein 2 OS=Mus musculus GN=Baiap2 PE=1 SV=2	MOUSE	24			0.56849	2.57668e-08	1.14319	0.497283	0.649892	0.7566	8.92475e-05	1.12645	0.67167	0.852268	0.893759	0.00604975	1.07932	0.828074	0.964653	1.07027	0.182554	1.10804	0.965915	1.18591	1.09573	0.0555501	1.09835	0.997615	1.2035	1.10627	0.0141013	1.08149	1.02292	1.19642	1.0409	0.2604	1.07486	0.968404	1.11882
70	38.62	38.87	66.27	61.54	55.62	sp|P08249|MDHM_MOUSE	Malate dehydrogenase, mitochondrial OS=Mus musculus GN=Mdh2 PE=1 SV=3	MOUSE	30			0.751051	6.86568e-06	1.08958	0.689306	0.818326	0.802171	9.3992e-05	1.08959	0.736212	0.87404	1.04057	0.335234	1.08962	0.954978	1.13382	1.09297	0.0430078	1.0894	1.00327	1.19068	1.14463	0.00480463	1.08979	1.05032	1.24741	1.10609	0.0249917	1.0898	1.01495	1.20542	0.879841	0.00663175	1.0895	0.807562	0.95859
71	38.57	60.95	38.18	34.49	31.22	sp|P17426|AP2A1_MOUSE	AP-2 complex subunit alpha-1 OS=Mus musculus GN=Ap2a1 PE=1 SV=1	MOUSE	38			0.734596	9.53222e-05	1.13874	0.645096	0.836512	0.833736	0.000169491	1.08424	0.768957	0.903971	0.851202	0.00028425	1.07833	0.78937	0.917878	0.853613	0.000250202	1.07589	0.793403	0.918393	0.961887	0.278278	1.07576	0.894147	1.03476	1.0197	0.634779	1.08851	0.936781	1.10995	0.986501	0.6989	1.07535	0.917373	1.06084
72	38.44	38.58	48.12	47.24	44.59	sp|Q9DB77|QCR2_MOUSE	Cytochrome b-c1 complex subunit 2, mitochondrial OS=Mus musculus GN=Uqcrc2 PE=1 SV=1	MOUSE	31			0.774207	1.58002e-05	1.08915	0.710833	0.843232	0.842015	0.000631806	1.08791	0.773972	0.916041	1.05924	0.170001	1.08908	0.972601	1.1536	1.21848	0.000215978	1.08952	1.11837	1.32757	1.15491	0.00283929	1.08933	1.0602	1.25808	0.88631	0.00908123	1.08933	0.813627	0.965487	0.953394	0.251905	1.08944	0.875124	1.03866
73	38.3	38.86	45.19	41	36.4	sp|P11798|KCC2A_MOUSE	Calcium/calmodulin-dependent protein kinase type II subunit alpha OS=Mus musculus GN=Camk2a PE=1 SV=2	MOUSE	33			0.253113	5.68529e-05	1.50813	0.167832	0.381729	0.407885	0.00260155	1.61683	0.252275	0.659482	0.615489	0.0357568	1.55887	0.394831	0.959465	0.71375	0.0662133	1.44165	0.495092	1.02898	0.751456	0.107296	1.4381	0.522535	1.08067	1.13717	0.0654385	1.14906	0.989659	1.30668	0.910137	0.132155	1.13827	0.799577	1.03598
74	38.19	38.71	21.73	13.98	12.83	sp|Q8CHC4|SYNJ1_MOUSE	Synaptojanin-1 OS=Mus musculus GN=Synj1 PE=1 SV=3	MOUSE	19			0.599041	1.3111e-08	1.12352	0.533185	0.673032	0.720927	6.55364e-06	1.12109	0.643058	0.808226	0.787983	7.21163e-06	1.08744	0.724621	0.856886	0.814226	2.0728e-05	1.08154	0.752836	0.880622	0.888699	0.00312529	1.07632	0.825687	0.95652	1.08403	0.0226291	1.07059	1.01255	1.16055	0.963383	0.268711	1.07068	0.899784	1.03148
75	38.1	39.02	35.07	30.16	26.3	sp|P14824|ANXA6_MOUSE	Annexin A6 OS=Mus musculus GN=Anxa6 PE=1 SV=3	MOUSE	21			0.763425	7.90619e-05	1.11825	0.682695	0.853702	0.745917	0.00166863	1.18155	0.631306	0.881335	0.764058	1.07291e-05	1.0984	0.695607	0.839244	0.702705	2.59298e-06	1.11635	0.629467	0.784465	0.692515	2.31227e-06	1.12033	0.618132	0.775849	0.728318	3.48115e-07	1.08909	0.668738	0.793206	1.00476	0.913815	1.0952	0.91742	1.10042
76	37.59	37.99	25.29	18.97	16.86	sp|O55143|AT2A2_MOUSE	Sarcoplasmic/endoplasmic reticulum calcium ATPase 2 OS=Mus musculus GN=Atp2a2 PE=1 SV=2	MOUSE	19			0.962259	0.421091	1.10287	0.872501	1.06125	0.92838	0.224056	1.13174	0.82031	1.05069	0.93836	0.204182	1.10657	0.847987	1.03836	0.847942	0.000228311	1.07916	0.785741	0.915066	0.840347	0.000180496	1.08171	0.77687	0.909011	0.919714	0.045954	1.08548	0.847285	0.998335	0.947585	0.133562	1.07455	0.881845	1.01823
77	36.98	37.9	35.68	29.95	29.13	sp|Q9CZW5|TOM70_MOUSE	Mitochondrial import receptor subunit TOM70 OS=Mus musculus GN=Tomm70a PE=1 SV=2	MOUSE	24			1.05204	0.199035	1.08339	0.97106	1.13977	0.998293	0.969375	1.09695	0.910059	1.09508	1.21676	2.93075e-05	1.07614	1.13067	1.30939	1.27306	2.39409e-06	1.07618	1.18294	1.37004	1.2623	5.16944e-06	1.07821	1.17074	1.36102	1.04316	0.239392	1.07586	0.969602	1.1223	0.96349	0.297518	1.07575	0.895641	1.03648
78	35.91	42.31	43.05	38.78	37.1	sp|P20029|GRP78_MOUSE	78 kDa glucose-regulated protein OS=Mus musculus GN=Hspa5 PE=1 SV=3	MOUSE	27			2.02025	8.27398e-09	1.16346	1.73642	2.35047	1.45868	7.42145e-07	1.11565	1.30747	1.62737	1.24152	0.000179496	1.10256	1.12604	1.36885	1.03233	0.626088	1.14391	0.902458	1.18088	1.05844	0.181841	1.08956	0.971435	1.15324	0.959635	0.347466	1.09364	0.877465	1.0495	0.953693	0.262486	1.08973	0.875162	1.03927
79	35.79	36.49	26.41	21.8	19.86	sp|Q6PFD5|DLGP3_MOUSE	Disks large-associated protein 3 OS=Mus musculus GN=Dlgap3 PE=1 SV=1	MOUSE	20			0.552876	1.69192e-07	1.15433	0.478957	0.638203	0.757311	0.000469838	1.14415	0.661899	0.866478	0.906113	0.0318338	1.09295	0.829051	0.990337	1.12728	0.00532289	1.08201	1.04183	1.21973	1.17144	0.00258222	1.09866	1.06624	1.28701	1.04674	0.225763	1.0799	0.969298	1.13037	1.04262	0.260134	1.07873	0.966521	1.12471
80	35.75	36.61	48.31	43.79	39.27	sp|P18872|GNAO_MOUSE	Guanine nucleotide-binding protein G(o) subunit alpha OS=Mus musculus GN=Gnao1 PE=1 SV=3	MOUSE	31			0.732918	0.00159067	1.16561	0.628785	0.854296	0.75909	0.00165756	1.14668	0.661992	0.87043	0.752664	0.000879093	1.1358	0.662674	0.854875	0.794903	0.0022771	1.12774	0.704867	0.89644	0.826485	0.00642819	1.12769	0.732903	0.932015	0.954364	0.394804	1.12726	0.846625	1.07581	0.995406	0.931983	1.12813	0.882354	1.12294
81	35.74	40.43	24.2	18.66	17.31	sp|Q68FH0|PKP4_MOUSE	Plakophilin-4 OS=Mus musculus GN=Pkp4 PE=1 SV=1	MOUSE	20			0.940835	0.421138	1.16894	0.804863	1.09978	1.13646	0.0686526	1.14895	0.989128	1.30574	0.963069	0.523997	1.1298	0.852424	1.08807	1.07307	0.121198	1.0955	0.979522	1.17555	1.05198	0.370219	1.12318	0.936608	1.18156	0.985354	0.745078	1.09878	0.896767	1.08269	1.10081	0.0819346	1.11584	0.98653	1.22833
82	35.72	36.43	24.87	20.65	17.84	sp|Q91V14|S12A5_MOUSE	Solute carrier family 12 member 5 OS=Mus musculus GN=Slc12a5 PE=1 SV=2	MOUSE	26			0.509044	3.35216e-08	1.13478	0.448583	0.577653	0.688343	4.99659e-06	1.11474	0.617494	0.767319	0.802109	0.00016225	1.09534	0.732294	0.87858	0.820985	0.000820512	1.10347	0.744005	0.905929	0.897507	0.0210472	1.09311	0.821054	0.981078	0.912193	0.0441353	1.09317	0.834446	0.997185	1.05841	0.19197	1.09319	0.968189	1.15705
83	35.4	38.75	23.17	17.14	15.31	sp|Q80Z38|SHAN2_MOUSE	SH3 and multiple ankyrin repeat domains protein 2 OS=Mus musculus GN=Shank2 PE=1 SV=2	MOUSE	18			0.893759	0.100122	1.14584	0.780003	1.02411	0.904818	0.165052	1.15629	0.78252	1.04623	0.987327	0.764529	1.09211	0.904054	1.07827	1.02612	0.456375	1.07376	0.955633	1.10181	0.934137	0.127829	1.09382	0.854016	1.02177	1.06105	0.192632	1.09635	0.967805	1.16328	1.03328	0.346624	1.07376	0.9623	1.10949
84	35.31	38.12	34.12	26.55	21.59	sp|Q01853|TERA_MOUSE	Transitional endoplasmic reticulum ATPase OS=Mus musculus GN=Vcp PE=1 SV=4	MOUSE	18			1.2181	1.88859e-05	1.07475	1.13338	1.30915	1.10741	0.0143218	1.08229	1.02321	1.19854	1.14316	0.00155466	1.07841	1.06004	1.2328	0.991403	0.805599	1.07533	0.921953	1.06609	0.966987	0.34557	1.07553	0.899077	1.04003	1.10295	0.0108648	1.07518	1.02582	1.18587	1.03931	0.277094	1.07495	0.966846	1.1172
85	35.22	35.3	46.98	43.72	37.21	sp|P05202|AATM_MOUSE	Aspartate aminotransferase, mitochondrial OS=Mus musculus GN=Got2 PE=1 SV=1	MOUSE	30			0.52038	2.89139e-08	1.12841	0.461163	0.587202	0.592432	3.2617e-08	1.10275	0.537232	0.653304	0.773336	2.02036e-05	1.08925	0.709972	0.842354	0.877275	0.0123986	1.10242	0.79577	0.967128	0.912679	0.0382085	1.08934	0.837826	0.99422	0.948658	0.206651	1.08943	0.870786	1.03349	0.896042	0.0156994	1.08912	0.822719	0.9759
86	34.49	34.98	38.89	33.87	29.93	sp|P26443|DHE3_MOUSE	Glutamate dehydrogenase 1, mitochondrial OS=Mus musculus GN=Glud1 PE=1 SV=1	MOUSE	20			0.836946	0.00718977	1.12978	0.740808	0.945561	0.870734	0.112707	1.19133	0.73089	1.03733	1.02203	0.657803	1.10824	0.92221	1.13266	1.15151	0.00215326	1.08472	1.06157	1.24906	1.04906	0.241681	1.08734	0.964798	1.14068	0.949033	0.190609	1.08472	0.874909	1.02944	0.94946	0.193825	1.08464	0.875372	1.02982
87	34.35	39.1	47.27	42.32	38.4	sp|Q64332|SYN2_MOUSE	Synapsin-2 OS=Mus musculus GN=Syn2 PE=1 SV=2	MOUSE	27			0.436544	9.08308e-05	1.36861	0.318968	0.59746	0.600948	0.00527028	1.38593	0.433606	0.832873	0.755732	0.00667603	1.20503	0.62715	0.910677	0.793149	0.0108184	1.18251	0.670732	0.937909	0.884661	0.0641843	1.13998	0.776032	1.0085	1.12731	0.0526681	1.12915	0.99837	1.27289	0.938125	0.180893	1.10293	0.850574	1.03469
88	34.19	34.22	61.22	60.41	51.43	sp|P63101|1433Z_MOUSE	14-3-3 protein zeta/delta OS=Mus musculus GN=Ywhaz PE=1 SV=1	MOUSE	27			0.842998	0.0286089	1.15704	0.728581	0.975383	0.897587	0.157614	1.17797	0.76198	1.05733	0.961234	0.568767	1.17412	0.818681	1.12861	0.926268	0.24192	1.15533	0.801737	1.07014	0.945487	0.380832	1.1561	0.817828	1.09307	1.08934	0.201282	1.1571	0.941441	1.26047	0.954971	0.465803	1.15581	0.826234	1.10377
89	33.91	35.56	17.49	12.52	10.41	sp|Q80UG2|PLXA4_MOUSE	Plexin-A4 OS=Mus musculus GN=Plxna4 PE=1 SV=3	MOUSE	17			1.35438	0.00855471	1.23442	1.09718	1.67187	1.24475	0.103173	1.31058	0.949776	1.63134	1.09544	0.179072	1.14935	0.953099	1.25905	0.945424	0.351679	1.13451	0.83333	1.0726	1.00981	0.877063	1.14409	0.882632	1.15531	0.998061	0.966167	1.10255	0.905227	1.10042	0.984825	0.749751	1.10748	0.889249	1.09067
90	33.91	34.68	67.51	56.22	40.78	sp|P17182|ENOA_MOUSE	Alpha-enolase OS=Mus musculus GN=Eno1 PE=1 SV=3	MOUSE	17			0.48022	8.74893e-09	1.13932	0.421496	0.547126	0.583111	1.62072e-08	1.10589	0.527278	0.644855	0.774463	1.15687e-05	1.08638	0.712884	0.841362	0.856038	0.00130889	1.08686	0.787621	0.930397	0.912529	0.050288	1.09601	0.832592	1.00014	1.17285	0.00109062	1.08708	1.0789	1.27498	1.01385	0.728521	1.08686	0.932818	1.10191
91	33.89	35.59	31.97	26.91	23.36	sp|Q9WV92|E41L3_MOUSE	Band 4.1-like protein 3 OS=Mus musculus GN=Epb41l3 PE=1 SV=1	MOUSE	16			0.592207	3.30745e-06	1.17345	0.50467	0.694929	0.655618	2.11632e-06	1.13237	0.578979	0.742402	0.732352	0.000183572	1.14641	0.63882	0.839578	0.683948	3.01293e-05	1.15048	0.594487	0.786871	0.828763	0.0106784	1.14777	0.722065	0.951227	0.870044	0.00577401	1.09714	0.793012	0.954558	0.910559	0.111336	1.12509	0.809319	1.02446
92	33.8	34.14	41.01	34.55	31.94	sp|P63038|CH60_MOUSE	60 kDa heat shock protein, mitochondrial OS=Mus musculus GN=Hspd1 PE=1 SV=1	MOUSE	19			1.11035	0.0337131	1.10026	1.00917	1.22167	1.10652	0.0166183	1.08354	1.02121	1.19896	1.27399	4.82068e-06	1.07925	1.18044	1.37495	1.31595	2.27793e-06	1.08472	1.21316	1.42744	1.37069	1.87948e-06	1.09633	1.25026	1.50272	1.25179	1.17417e-05	1.07924	1.15988	1.35098	0.914968	0.0275303	1.0808	0.846568	0.988895
93	33.62	40.59	33.1	29.23	27.35	sp|Q91XM9|DLG2_MOUSE	Disks large homolog 2 OS=Mus musculus GN=Dlg2 PE=1 SV=2	MOUSE	25			0.46725	1.5518e-06	1.21985	0.383037	0.569977	0.68125	2.49148e-06	1.11034	0.613552	0.756417	0.876213	0.0545766	1.14468	0.765464	1.00299	1.12595	0.0461219	1.12326	1.00239	1.26473	1.17103	0.0136918	1.12717	1.03891	1.31995	1.00123	0.977162	1.09534	0.914082	1.09669	1.09951	0.0424334	1.09536	1.00379	1.20437
94	33.6	37	13.1	9.026	6.43	sp|P19096|FAS_MOUSE	Fatty acid synthase OS=Mus musculus GN=Fasn PE=1 SV=2	MOUSE	15			1.68519	0.000250652	1.26665	1.33043	2.13455	1.32039	0.0099269	1.22322	1.07944	1.61512	1.04822	0.450952	1.13791	0.921175	1.19278	0.997293	0.962722	1.12869	0.883582	1.12564	0.979964	0.746997	1.13965	0.859879	1.11682	1.02209	0.701723	1.12612	0.907621	1.15099	0.983681	0.709487	1.09634	0.897243	1.07845
95	33.58	33.75	34.21	30.54	24.67	sp|P47708|RP3A_MOUSE	Rabphilin-3A OS=Mus musculus GN=Rph3a PE=1 SV=2	MOUSE	21			0.632094	0.000103072	1.20205	0.525846	0.75981	0.808998	0.00183066	1.12596	0.718493	0.910902	0.947309	0.330862	1.12217	0.844178	1.06304	1.07439	0.158894	1.10896	0.968824	1.19146	1.12469	0.0389487	1.117	1.00688	1.25628	1.08621	0.0767206	1.09727	0.989919	1.19186	1.07354	0.210117	1.12287	0.956074	1.20545
96	32.93	33.74	26.55	18.76	15.46	sp|P35438|NMDZ1_MOUSE	Glutamate receptor ionotropic, NMDA 1 OS=Mus musculus GN=Grin1 PE=1 SV=1	MOUSE	16			0.84727	0.000151986	1.07568	0.787662	0.911388	0.991399	0.801404	1.07368	0.923363	1.06445	1.02046	0.558233	1.07393	0.950207	1.0959	1.19551	5.34318e-05	1.07398	1.11316	1.28395	1.19162	6.78513e-05	1.07421	1.1093	1.28005	1.01878	0.592459	1.07436	0.948269	1.09453	1.07702	0.0430801	1.07425	1.00257	1.15698
97	32.85	33.23	28.55	24.84	21	sp|Q02248|CTNB1_MOUSE	Catenin beta-1 OS=Mus musculus GN=Ctnnb1 PE=1 SV=1	MOUSE	21			1.14591	0.0534427	1.14857	0.997687	1.31615	1.14142	0.0158221	1.10852	1.02968	1.26529	1.08658	0.0596882	1.09083	0.9961	1.18528	1.13167	0.00886875	1.09078	1.03748	1.2344	1.08217	0.07124	1.09072	0.992164	1.18034	1.03931	0.354702	1.09067	0.952917	1.13355	1.06164	0.159761	1.09051	0.973532	1.15773
98	32.38	32.55	48.32	41.61	39.06	sp|D3YVF0|AKAP5_MOUSE	A-kinase anchor protein 5 OS=Mus musculus GN=Akap5 PE=1 SV=2	MOUSE	16			0.671075	3.8945e-07	1.10835	0.60547	0.743788	0.817385	0.000275032	1.09661	0.745374	0.896352	0.987026	0.787405	1.10622	0.892251	1.09187	0.957701	0.453817	1.12676	0.849963	1.0791	1.131	0.0609781	1.13824	0.993633	1.28735	1.11002	0.0721007	1.12177	0.989525	1.24519	0.962123	0.320004	1.08303	0.888365	1.04201
99	32.33	33	24.01	16.01	14.2	sp|Q99P72|RTN4_MOUSE	Reticulon-4 OS=Mus musculus GN=Rtn4 PE=1 SV=2	MOUSE	18			1.91955	9.46617e-06	1.23701	1.55177	2.3745	1.44194	0.000175485	1.17076	1.23163	1.68817	1.12188	0.0730863	1.13559	0.987924	1.274	0.983675	0.785335	1.13483	0.866802	1.11631	0.976627	0.572861	1.09136	0.894868	1.06586	1.01419	0.719058	1.08534	0.934439	1.10074	0.965059	0.541517	1.12898	0.854809	1.08953
100	31.58	31.98	76.21	71.84	65.53	sp|P60879|SNP25_MOUSE	Synaptosomal-associated protein 25 OS=Mus musculus GN=Snap25 PE=1 SV=1	MOUSE	31			0.4526	2.70338e-08	1.15696	0.391198	0.52364	0.595371	5.03115e-08	1.1057	0.538455	0.658303	0.739096	7.28933e-06	1.09539	0.674733	0.809599	0.827376	0.000606788	1.09541	0.755309	0.90632	0.863846	0.00426343	1.09581	0.78832	0.946608	0.906919	0.0398509	1.09682	0.826863	0.994725	0.983115	0.695828	1.09638	0.896692	1.07787
101	31.53	32.39	30.98	27.61	25.84	sp|P40142|TKT_MOUSE	Transketolase OS=Mus musculus GN=Tkt PE=1 SV=1	MOUSE	18			2.00073	3.77963e-07	1.18877	1.68303	2.3784	1.56562	2.43675e-05	1.17262	1.33515	1.83587	1.09939	0.0481532	1.09841	1.0009	1.20758	0.963068	0.506548	1.12506	0.856012	1.08351	0.959508	0.315386	1.0885	0.881498	1.04442	1.07381	0.0973805	1.08963	0.985488	1.17005	0.930108	0.0799684	1.08569	0.856697	1.00981
102	31.45	31.98	19.43	15.86	13.49	sp|Q6P9K8|CSKI1_MOUSE	Caskin-1 OS=Mus musculus GN=Caskin1 PE=1 SV=2	MOUSE	15			1.06916	0.368198	1.1644	0.918202	1.24493	1.15462	0.133877	1.21218	0.952514	1.3996	1.03397	0.593469	1.13786	0.908698	1.17652	1.01737	0.827662	1.17794	0.863683	1.1984	1.06293	0.203198	1.10197	0.964572	1.17132	1.02632	0.67602	1.1371	0.902573	1.16703	1.02241	0.558743	1.08129	0.945548	1.10552
103	30.93	31.4	48.05	40.92	34.71	sp|P84091|AP2M1_MOUSE	AP-2 complex subunit mu OS=Mus musculus GN=Ap2m1 PE=1 SV=1	MOUSE	17			0.733273	3.55006e-06	1.09133	0.671906	0.800246	0.779705	0.000160244	1.10807	0.70366	0.863968	0.870564	0.00578601	1.09508	0.794981	0.953334	0.899454	0.0223194	1.0923	0.823448	0.982475	0.92181	0.0686705	1.09264	0.843652	1.00721	1.00365	0.931215	1.09343	0.917888	1.09742	0.987111	0.757121	1.09277	0.903311	1.07868
104	30.79	32.06	33.27	28.9	24.71	sp|P10852|4F2_MOUSE	4F2 cell-surface antigen heavy chain OS=Mus musculus GN=Slc3a2 PE=1 SV=1	MOUSE	17			0.79411	0.00244158	1.14355	0.694426	0.908103	0.784529	0.000218885	1.11121	0.706015	0.871773	0.855027	0.00688841	1.112	0.768909	0.950789	0.867023	0.00282802	1.08842	0.796589	0.943686	0.902201	0.0237212	1.09092	0.827005	0.984233	1.00873	0.829168	1.08849	0.926726	1.09799	1.02676	0.51386	1.08826	0.943495	1.11738
105	30.48	30.69	41.84	35.46	29.96	sp|Q9EQF6|DPYL5_MOUSE	Dihydropyrimidinase-related protein 5 OS=Mus musculus GN=Dpysl5 PE=1 SV=1	MOUSE	15			3.53189	1.21746e-08	1.29943	2.71803	4.58944	2.90037	1.88192e-06	1.37411	2.11073	3.98541	2.2921	1.77873e-06	1.27951	1.79139	2.93278	1.94899	1.66698e-06	1.21811	1.60001	2.37409	1.76745	1.26979e-05	1.21926	1.44961	2.15498	1.41092	0.000246688	1.17043	1.20548	1.65138	1.07862	0.253947	1.14482	0.942177	1.23483
106	30.39	30.55	39.01	32.67	32.67	sp|P27773|PDIA3_MOUSE	Protein disulfide-isomerase A3 OS=Mus musculus GN=Pdia3 PE=1 SV=2	MOUSE	15			1.98302	1.89686e-07	1.16831	1.69735	2.31677	1.48291	8.57096e-08	1.08755	1.36353	1.61274	1.19188	0.000516121	1.08763	1.09586	1.29632	1.04315	0.297938	1.08743	0.95928	1.13435	0.976639	0.687037	1.13118	0.863382	1.10475	1.03834	0.353581	1.08774	0.954584	1.12944	0.977029	0.621451	1.10375	0.885187	1.0784
107	30.24	30.54	45.01	35.03	32.48	sp|Q8C1B7|SEP11_MOUSE	Septin-11 OS=Mus musculus GN=Sept11 PE=1 SV=4	MOUSE	18			0.72483	0.0371133	1.341	0.540516	0.971995	0.801138	0.10108	1.32854	0.603021	1.06434	0.812036	0.0196636	1.17158	0.693112	0.951364	0.835205	0.0875803	1.24415	0.671304	1.03912	0.933271	0.371771	1.19847	0.778722	1.11849	0.971887	0.759235	1.25415	0.77494	1.21889	1.03993	0.549313	1.16984	0.888954	1.21655
108	30.16	30.31	37.44	37.44	34.36	sp|P35486|ODPA_MOUSE	Pyruvate dehydrogenase E1 component subunit alpha, somatic form, mitochondrial OS=Mus musculus GN=Pdha1 PE=1 SV=1	MOUSE	21			0.652601	2.32623e-06	1.1226	0.581329	0.732612	0.752363	0.000254915	1.13155	0.664894	0.851339	0.98567	0.728493	1.09187	0.902736	1.07622	1.13146	0.00967636	1.09206	1.03608	1.23562	1.12328	0.0134098	1.09179	1.02885	1.22638	1.02297	0.586975	1.09204	0.936745	1.11712	0.922127	0.065729	1.09106	0.845165	1.0061
109	30.12	31.01	44.5	41.82	35.92	sp|P15105|GLNA_MOUSE	Glutamine synthetase OS=Mus musculus GN=Glul PE=1 SV=6	MOUSE	20			0.464996	2.01867e-07	1.15976	0.400941	0.539283	0.589525	0.000200302	1.23781	0.476265	0.729719	0.87817	0.0157586	1.10548	0.794376	0.970803	0.957008	0.353624	1.10503	0.866051	1.05752	0.93258	0.154829	1.1058	0.843356	1.03124	0.968463	0.498427	1.106	0.875645	1.07112	1.01344	0.774622	1.10527	0.916916	1.12011
110	29.99	31.67	23.7	14.53	12.93	sp|Q5SQX6|CYFP2_MOUSE	Cytoplasmic FMR1-interacting protein 2 OS=Mus musculus GN=Cyfip2 PE=1 SV=2	MOUSE	17			1.04033	0.568576	1.18134	0.880629	1.22898	1.05554	0.615973	1.29702	0.813823	1.36906	1.04378	0.506204	1.16639	0.894877	1.21745	1.00432	0.945347	1.16621	0.861186	1.17124	1.01553	0.807918	1.16715	0.870091	1.18528	1.08748	0.275338	1.19256	0.911888	1.2969	0.986741	0.861782	1.20591	0.818255	1.18992
111	29.83	32.32	28.33	21.96	16.61	sp|Q9Z2H5|E41L1_MOUSE	Band 4.1-like protein 1 OS=Mus musculus GN=Epb41l1 PE=1 SV=2	MOUSE	17			1.65968	6.78379e-06	1.17408	1.41359	1.94859	1.41909	0.000303101	1.17325	1.20954	1.66494	1.31431	0.00124245	1.15819	1.1348	1.52222	1.09462	0.304877	1.19883	0.913071	1.31227	1.19357	0.017475	1.15168	1.03637	1.37461	1.04066	0.372385	1.09677	0.948842	1.14137	1.08169	0.139091	1.11307	0.971811	1.204
112	29.62	31.34	21.47	16	13.66	sp|O08788|DCTN1_MOUSE	Dynactin subunit 1 OS=Mus musculus GN=Dctn1 PE=1 SV=3	MOUSE	15			1.09467	0.225637	1.16478	0.939807	1.27504	1.03797	0.428532	1.10253	0.941447	1.1444	0.965227	0.558296	1.13425	0.850985	1.09481	0.961353	0.569911	1.15555	0.831945	1.11089	0.904353	0.163753	1.15755	0.781261	1.04684	1.01786	0.781732	1.1431	0.890438	1.16352	1.00669	0.914494	1.13899	0.883848	1.14661
113	29.16	29.56	25.41	19.81	15.97	sp|P58252|EF2_MOUSE	Elongation factor 2 OS=Mus musculus GN=Eef2 PE=1 SV=2	MOUSE	15			2.17192	9.92035e-07	1.21481	1.78786	2.63847	1.57727	0.000166983	1.20778	1.30593	1.90499	1.21347	0.00310961	1.12237	1.08116	1.36196	1.074	0.18404	1.11618	0.962213	1.19878	1.04348	0.407138	1.11328	0.937304	1.16168	1.09736	0.0326486	1.08756	1.00901	1.19345	0.992351	0.846218	1.08744	0.912557	1.07912
114	29.11	29.55	27.56	23.06	19.92	sp|P10637|TAU_MOUSE	Microtubule-associated protein tau OS=Mus musculus GN=Mapt PE=1 SV=3	MOUSE	18			1.7098	0.0316817	1.61831	1.05653	2.76699	1.38572	0.0957303	1.48038	0.93606	2.05139	1.11877	0.415844	1.33435	0.838441	1.49284	0.973273	0.763392	1.20967	0.804578	1.17734	0.942463	0.246847	1.11133	0.848051	1.04738	1.0425	0.365761	1.10067	0.947146	1.14744	0.937091	0.138232	1.09292	0.857419	1.02417
115	29.09	29.37	38.79	33.41	26.29	sp|Q9CZU6|CISY_MOUSE	Citrate synthase, mitochondrial OS=Mus musculus GN=Cs PE=1 SV=1	MOUSE	18			0.931283	0.0786664	1.08372	0.85934	1.00925	1.0143	0.729014	1.08948	0.930993	1.10506	1.18745	0.000381063	1.08374	1.0957	1.28689	1.18827	0.000374262	1.08391	1.09628	1.28798	1.21766	0.000105476	1.08386	1.12344	1.31977	1.12357	0.00734987	1.08345	1.03703	1.21733	0.89555	0.00986523	1.08285	0.827029	0.969748
116	29.03	29.18	78.85	74.89	67.84	sp|P06837|NEUM_MOUSE	Neuromodulin OS=Mus musculus GN=Gap43 PE=1 SV=1	MOUSE	17			3.30305	1.84949e-08	1.26649	2.60803	4.18329	2.68441	8.97397e-09	1.20326	2.23096	3.23004	2.04632	7.76511e-10	1.11884	1.82897	2.2895	1.66591	1.26141e-08	1.10305	1.51028	1.83758	1.54678	2.20988e-08	1.09133	1.41733	1.68806	1.37938	1.07775e-05	1.11196	1.2405	1.53381	1.02481	0.58893	1.0992	0.932325	1.12648
117	28.99	29.18	48.43	38.26	33.9	sp|P05201|AATC_MOUSE	Aspartate aminotransferase, cytoplasmic OS=Mus musculus GN=Got1 PE=1 SV=3	MOUSE	17			0.415765	1.70465e-07	1.23697	0.336115	0.51429	0.552902	1.32021e-07	1.15129	0.480245	0.636551	0.683103	1.47107e-08	1.08033	0.632308	0.737978	0.732068	2.23567e-07	1.08018	0.677728	0.790764	0.787563	6.82644e-06	1.08051	0.728884	0.850967	1.01279	0.733639	1.08088	0.936999	1.0947	0.940404	0.114666	1.0812	0.869775	1.01677
118	28.81	29.55	19	14.15	12.44	sp|Q99NE5|RIMS1_MOUSE	Regulating synaptic membrane exocytosis protein 1 OS=Mus musculus GN=Rims1 PE=1 SV=2	MOUSE	14			0.818783	0.00947939	1.15409	0.709462	0.944948	0.848025	0.0325408	1.16084	0.730525	0.984424	0.978824	0.743511	1.14664	0.853643	1.12236	1.11063	0.172086	1.16874	0.95028	1.29803	1.07116	0.327259	1.15563	0.926901	1.23786	1.0079	0.857727	1.09629	0.919375	1.10495	1.05214	0.52172	1.17951	0.892015	1.24102
119	28.8	28.86	56.6	51.74	43.75	sp|P61264|STX1B_MOUSE	Syntaxin-1B OS=Mus musculus GN=Stx1b PE=1 SV=1	MOUSE	21			0.415825	7.9345e-10	1.10539	0.376181	0.459648	0.521266	9.40878e-08	1.12418	0.463684	0.585998	0.627335	6.0286e-07	1.10579	0.56732	0.693698	0.687735	8.7851e-06	1.11212	0.6184	0.764844	0.758459	8.57571e-05	1.10622	0.685631	0.839021	0.942047	0.217495	1.10566	0.852018	1.04159	0.98938	0.819297	1.10565	0.894842	1.09391
120	28.75	30.17	33.96	23.72	21.43	sp|Q8K1M6|DNM1L_MOUSE	Dynamin-1-like protein OS=Mus musculus GN=Dnm1l PE=1 SV=2	MOUSE	15			0.82936	0.0266077	1.17587	0.705318	0.975216	0.90533	0.0899305	1.12424	0.805282	1.01781	0.942554	0.198832	1.09866	0.857914	1.03554	0.902365	0.0318201	1.09684	0.822697	0.989748	0.86898	0.00567446	1.09674	0.792328	0.953046	1.07657	0.0702	1.08409	0.993063	1.1671	0.981943	0.634847	1.08384	0.905983	1.06427
121	28.64	28.82	27.65	22.75	21.3	sp|Q9JLM8|DCLK1_MOUSE	Serine/threonine-protein kinase DCLK1 OS=Mus musculus GN=Dclk1 PE=1 SV=1	MOUSE	15			2.55027	1.10187e-06	1.22194	2.08707	3.11627	1.94593	6.76352e-06	1.1902	1.63496	2.31603	1.64229	1.47971e-05	1.15237	1.42513	1.89253	1.26407	0.0011275	1.12276	1.12585	1.41925	1.18116	0.00361578	1.10318	1.07069	1.30304	1.06464	0.185972	1.10325	0.965002	1.17456	1.04237	0.38212	1.10641	0.942114	1.15329
122	28.53	29.26	23.1	14.44	11.98	sp|P11627|L1CAM_MOUSE	Neural cell adhesion molecule L1 OS=Mus musculus GN=L1cam PE=1 SV=1	MOUSE	16			2.32692	1.01523e-08	1.16408	1.99894	2.70872	1.75896	6.31895e-07	1.15233	1.52644	2.02689	1.49032	2.34944e-07	1.09665	1.35897	1.63436	1.05622	0.183441	1.08746	0.97128	1.1486	1.13815	0.0224449	1.11427	1.02142	1.26821	1.02947	0.469534	1.08742	0.946707	1.11947	1.01693	0.754542	1.1196	0.908305	1.13856
123	28.39	28.88	45.31	36.93	33.53	sp|P46660|AINX_MOUSE	Alpha-internexin OS=Mus musculus GN=Ina PE=1 SV=3	MOUSE	14			0.403493	1.68403e-07	1.24574	0.323899	0.502646	0.420756	3.89008e-07	1.25014	0.336566	0.526004	0.563075	1.3005e-07	1.14614	0.491282	0.645361	0.569017	4.61676e-08	1.13213	0.502606	0.644203	0.572118	6.25758e-08	1.1339	0.50456	0.648722	0.801102	0.000241427	1.10523	0.724826	0.885404	0.846119	0.00106461	1.09296	0.774153	0.924774
124	28.37	29.66	60.54	52.84	48.83	sp|O35129|PHB2_MOUSE	Prohibitin-2 OS=Mus musculus GN=Phb2 PE=1 SV=1	MOUSE	20			1.30564	3.5658e-06	1.08729	1.20082	1.4196	1.22836	0.00255379	1.13069	1.08638	1.3889	1.29562	1.02297e-06	1.07656	1.20348	1.3948	1.49602	9.90926e-09	1.08595	1.37762	1.6246	1.34604	3.25524e-07	1.08082	1.24538	1.45483	0.989946	0.775809	1.07647	0.919626	1.06564	0.977063	0.516019	1.0766	0.907543	1.05191
125	28.32	28.42	67.7	60.18	57.96	sp|Q91XV3|BASP1_MOUSE	Brain acid soluble protein 1 OS=Mus musculus GN=Basp1 PE=1 SV=3	MOUSE	17			1.14516	0.0353751	1.13162	1.01197	1.29588	0.9243	0.242102	1.15455	0.800574	1.06715	1	1	1.12237	0.890973	1.12237	0.875633	0.0449942	1.13772	0.769639	0.996226	0.964364	0.484221	1.12085	0.860387	1.08091	1.18694	0.00845148	1.12066	1.05915	1.33015	1.04036	0.446759	1.12081	0.928226	1.16605
126	28.27	28.92	34.42	28.08	24.28	sp|Q9WV34|MPP2_MOUSE	MAGUK p55 subfamily member 2 OS=Mus musculus GN=Mpp2 PE=1 SV=1	MOUSE	14			0.605531	0.000474093	1.25293	0.483292	0.758687	0.753796	0.00091141	1.14849	0.656336	0.865728	0.906238	0.0797517	1.11881	0.810005	1.0139	0.973534	0.639196	1.13027	0.861327	1.10036	1.03928	0.47272	1.12081	0.927263	1.16483	0.992299	0.921961	1.18501	0.837378	1.17588	1.13978	0.119153	1.18578	0.961204	1.35153
127	28.24	28.34	31.48	26.51	25.6	sp|Q8K2B3|SDHA_MOUSE	Succinate dehydrogenase [ubiquinone] flavoprotein subunit, mitochondrial OS=Mus musculus GN=Sdha PE=1 SV=1	MOUSE	17			1.14338	0.0127159	1.1059	1.03389	1.26446	1.15832	0.023503	1.13207	1.02319	1.3113	1.28457	0.00100755	1.13866	1.12814	1.46269	1.49662	5.87576e-07	1.10585	1.35337	1.65504	1.35563	2.02459e-05	1.10953	1.2218	1.50411	0.958896	0.323611	1.09198	0.878122	1.0471	0.990715	0.822653	1.09157	0.907603	1.08144
128	27.94	28.06	47.87	40.27	37.14	sp|P50396|GDIA_MOUSE	Rab GDP dissociation inhibitor alpha OS=Mus musculus GN=Gdi1 PE=1 SV=3	MOUSE	19			0.939606	0.221916	1.11336	0.843938	1.04612	0.923159	0.239774	1.15451	0.799614	1.06579	0.985701	0.767181	1.11266	0.885897	1.09675	0.921823	0.118322	1.11254	0.828575	1.02557	0.947771	0.286675	1.11309	0.851479	1.05495	1.06343	0.225413	1.11281	0.955627	1.1834	0.899106	0.053385	1.11434	0.806848	1.00191
129	27.9	30.29	31.05	19.95	19.08	sp|P08113|ENPL_MOUSE	Endoplasmin OS=Mus musculus GN=Hsp90b1 PE=1 SV=2	MOUSE	16			1.75135	2.15881e-05	1.20635	1.45177	2.11273	1.34769	0.00287276	1.19246	1.13017	1.60707	1.12037	0.0406584	1.11407	1.00566	1.24816	0.972608	0.529039	1.0972	0.886449	1.06714	0.964023	0.460644	1.10971	0.868719	1.06978	0.917692	0.18229	1.14073	0.804478	1.04684	0.910519	0.0391006	1.09228	0.833593	0.994544
130	27.9	29.66	28.55	20.55	17.56	sp|O35136|NCAM2_MOUSE	Neural cell adhesion molecule 2 OS=Mus musculus GN=Ncam2 PE=2 SV=1	MOUSE	15			1.00807	0.846114	1.09107	0.923928	1.09987	0.98841	0.770479	1.0877	0.908715	1.07509	1.00396	0.921334	1.088	0.922762	1.09231	0.95337	0.288841	1.09736	0.868787	1.04619	1.02034	0.614237	1.08738	0.938344	1.1095	1.00211	0.958104	1.08812	0.920957	1.09041	0.98429	0.692549	1.08778	0.904862	1.07069
131	27.87	28.65	43.99	40.59	31.75	sp|Q61644|PACN1_MOUSE	Protein kinase C and casein kinase substrate in neurons protein 1 OS=Mus musculus GN=Pacsin1 PE=1 SV=1	MOUSE	16			0.335256	2.07434e-07	1.2842	0.261061	0.430537	0.39585	9.29212e-08	1.21981	0.324517	0.482862	0.595421	3.00358e-09	1.08859	0.546967	0.648168	0.682329	3.63327e-07	1.09596	0.622586	0.747805	0.81616	0.000147154	1.08827	0.749961	0.888204	1.08355	0.061763	1.08847	0.99548	1.17941	0.992507	0.851763	1.08845	0.911851	1.0803
132	27.83	27.91	45.43	41.59	34.13	sp|P31324|KAP3_MOUSE	cAMP-dependent protein kinase type II-beta regulatory subunit OS=Mus musculus GN=Prkar2b PE=1 SV=3	MOUSE	14			1.35178	0.000909434	1.14547	1.18012	1.54843	1.26838	0.00139384	1.12158	1.13089	1.42258	1.24343	0.00233677	1.12143	1.10879	1.39441	1.16875	0.0139334	1.12158	1.04205	1.31084	1.16982	0.013768	1.12201	1.04261	1.31255	1.06234	0.260443	1.12204	0.94679	1.19199	1.01544	0.764145	1.12052	0.90622	1.13782
133	27.68	36.47	18.41	11.75	11.12	sp|B0V2N1|PTPRS_MOUSE	Receptor-type tyrosine-protein phosphatase S OS=Mus musculus GN=Ptprs PE=1 SV=1	MOUSE	18			0.94748	0.372171	1.13312	0.836171	1.07361	1.02054	0.594036	1.0828	0.942499	1.10504	0.985939	0.710132	1.08292	0.910444	1.06769	1.09176	0.0551075	1.09412	0.997841	1.19452	1.07146	0.101437	1.08795	0.984846	1.16569	1.04182	0.288933	1.08264	0.962289	1.12791	1.02001	0.60157	1.08236	0.942392	1.10402
134	27.61	38.54	30.59	22.16	20.29	sp|Q8R0S2|IQEC1_MOUSE	IQ motif and SEC7 domain-containing protein 1 OS=Mus musculus GN=Iqsec1 PE=1 SV=2	MOUSE	21			0.633451	1.68077e-06	1.13709	0.557079	0.720294	0.750755	0.00066407	1.15361	0.650789	0.866076	0.795512	4.56974e-05	1.09003	0.72981	0.867129	0.897391	0.0123745	1.08458	0.827412	0.973289	0.926423	0.123239	1.10486	0.838499	1.02357	0.993604	0.867907	1.08418	0.916456	1.07725	0.951529	0.209728	1.08414	0.877678	1.03159
135	27.56	34.14	43.16	37.72	35.44	sp|Q62188|DPYL3_MOUSE	Dihydropyrimidinase-related protein 3 OS=Mus musculus GN=Dpysl3 PE=1 SV=1	MOUSE	26			4.57061	0.000142718	1.72723	2.64621	7.89449	3.468	0.00014421	1.56495	2.21604	5.42725	2.92712	0.000407194	1.56206	1.87389	4.57232	2.21507	0.000883707	1.44687	1.53094	3.20491	1.97883	0.00193597	1.42968	1.38411	2.82908	1.48772	0.0148518	1.34863	1.10313	2.00638	1.18433	0.0162024	1.13848	1.04028	1.34834
136	27.19	27.68	57.73	54.09	48.64	sp|P63011|RAB3A_MOUSE	Ras-related protein Rab-3A OS=Mus musculus GN=Rab3a PE=1 SV=1	MOUSE	24			0.693716	0.252341	2.68667	0.258207	1.86379	0.783518	0.102048	1.43879	0.544565	1.12732	0.879386	0.26497	1.43441	0.613064	1.2614	1.01477	0.876963	1.43301	0.708137	1.45417	1.00218	0.981556	1.4313	0.700186	1.43441	1.09876	0.374907	1.43023	0.768239	1.57148	0.97316	0.774238	1.42933	0.68085	1.39097
137	26.95	27.38	27.82	22.44	18.46	sp|P47857|K6PF_MOUSE	6-phosphofructokinase, muscle type OS=Mus musculus GN=Pfkm PE=1 SV=3	MOUSE	14			0.661826	0.000752935	1.21245	0.545858	0.802432	0.712314	4.83428e-05	1.11785	0.637217	0.796263	0.796265	0.00123993	1.1209	0.710383	0.892531	0.870525	0.0467642	1.14596	0.75965	0.997584	0.879184	0.0367355	1.12646	0.780484	0.990364	0.987533	0.790783	1.10802	0.891263	1.0942	0.958528	0.380752	1.1084	0.864783	1.06243
138	26.77	26.95	60.81	58.11	50.34	sp|Q60932|VDAC1_MOUSE	Voltage-dependent anion-selective channel protein 1 OS=Mus musculus GN=Vdac1 PE=1 SV=3	MOUSE	24			0.697251	0.000108912	1.1255	0.619505	0.784753	0.809816	0.00325614	1.1247	0.720028	0.9108	1.00429	0.935277	1.12506	0.892656	1.12989	1.28696	0.00119801	1.12614	1.14281	1.44929	1.25338	0.00228662	1.12565	1.11347	1.41087	1.021	0.695584	1.12537	0.907253	1.14901	0.931981	0.205993	1.12527	0.828231	1.04873
139	26.73	38.44	60.88	52.62	51.24	sp|P05063|ALDOC_MOUSE	Fructose-bisphosphate aldolase C OS=Mus musculus GN=Aldoc PE=1 SV=4	MOUSE	26			0.595545	4.92866e-07	1.10711	0.537929	0.659331	0.692585	1.03356e-05	1.10605	0.626181	0.76603	1.0529	0.284013	1.10678	0.951323	1.16533	1.08195	0.114451	1.10682	0.977538	1.19753	0.977331	0.625919	1.10692	0.882926	1.08183	1.03531	0.464013	1.10688	0.935339	1.14597	0.980063	0.667232	1.1066	0.885649	1.08454
140	26.61	45.27	21.32	15.5	12.9	sp|G5E8K5|ANK3_MOUSE	Ankyrin-3 OS=Mus musculus GN=Ank3 PE=1 SV=1	MOUSE	20			0.777301	0.000281391	1.11702	0.695868	0.868263	0.73091	0.00111856	1.17672	0.621141	0.860077	0.814001	0.00341555	1.13255	0.718731	0.921901	0.738465	0.00600868	1.22121	0.604699	0.901822	0.772032	0.000229486	1.11745	0.690885	0.86271	0.869959	0.00497532	1.09325	0.795753	0.951084	0.909181	0.0326546	1.08984	0.834236	0.990858
141	26.58	27.44	16.26	10.39	8.367	sp|Q01097|NMDE2_MOUSE	Glutamate receptor ionotropic, NMDA 2B OS=Mus musculus GN=Grin2b PE=1 SV=3	MOUSE	12			0.928073	0.13243	1.10496	0.839912	1.02549	1.07456	0.205885	1.12257	0.957232	1.20626	1.07294	0.233684	1.12816	0.951051	1.21045	1.25368	0.000454399	1.1153	1.12408	1.39822	1.20893	0.000115631	1.08271	1.11657	1.30893	1.00615	0.878902	1.08756	0.925143	1.09425	1.1129	0.0110597	1.08215	1.02841	1.20433
142	26.58	27.1	41.87	37.56	30.62	sp|P30275|KCRU_MOUSE	Creatine kinase U-type, mitochondrial OS=Mus musculus GN=Ckmt1 PE=1 SV=1	MOUSE	14			0.556643	8.05036e-06	1.15741	0.480939	0.644265	0.772423	0.00165869	1.1411	0.676909	0.881414	1.20063	0.0163031	1.15068	1.04341	1.38154	1.39207	0.00999484	1.25888	1.1058	1.75244	1.40573	0.0018779	1.19423	1.1771	1.67876	1.05626	0.303852	1.12025	0.942886	1.18328	0.971921	0.584446	1.12028	0.867566	1.08883
143	26.48	26.48	54.61	51.06	42.91	sp|Q9CQA3|SDHB_MOUSE	Succinate dehydrogenase [ubiquinone] iron-sulfur subunit, mitochondrial OS=Mus musculus GN=Sdhb PE=1 SV=1	MOUSE	15			1.14783	0.0091888	1.10102	1.04252	1.26379	1.17953	0.00262086	1.09853	1.07373	1.29575	1.40675	6.51572e-06	1.09842	1.28071	1.5452	1.5039	1.17979e-06	1.09871	1.36879	1.65235	1.37927	1.18654e-05	1.09884	1.25521	1.5156	0.954478	0.301955	1.09931	0.868252	1.04927	0.995335	0.914956	1.09877	0.905859	1.09365
144	26.38	27.26	16.25	11.69	9.974	sp|Q9CS84|NRX1A_MOUSE	Neurexin-1 OS=Mus musculus GN=Nrxn1 PE=1 SV=3	MOUSE	13			1.12517	0.169323	1.19407	0.942291	1.34353	1.09051	0.390594	1.24	0.879443	1.35223	0.983022	0.732001	1.11441	0.882098	1.09549	1.08538	0.216263	1.1483	0.9452	1.24634	1.1363	0.0264269	1.11565	1.01851	1.26772	1.03396	0.655249	1.17551	0.879587	1.21543	1.10784	0.059719	1.11347	0.994949	1.23355
145	26.33	29.38	17.57	8.516	6.618	sp|P49025|CTRO_MOUSE	Citron Rho-interacting kinase OS=Mus musculus GN=Cit PE=1 SV=3	MOUSE	13			0.760727	0.00529841	1.19476	0.636718	0.908888	0.9319	0.206136	1.12088	0.831403	1.04454	1.03597	0.368147	1.08493	0.954876	1.12396	1.17713	0.00911761	1.12266	1.04852	1.32151	1.2477	4.24731e-05	1.08458	1.15039	1.35323	1.02009	0.711818	1.11985	0.910921	1.14235	1.11308	0.0344406	1.10306	1.00908	1.2278
146	26.2	30.72	24.77	19.14	17.57	sp|Q9Z2W9|GRIA3_MOUSE	Glutamate receptor 3 OS=Mus musculus GN=Gria3 PE=1 SV=2	MOUSE	17			0.570958	0.000141213	1.2423	0.459597	0.709302	0.756952	0.0129576	1.22998	0.615417	0.931038	0.861368	0.0500981	1.16103	0.741897	1.00008	1.09456	0.0858151	1.11114	0.985078	1.21621	1.1547	0.116148	1.20398	0.959069	1.39023	0.981162	0.684466	1.1055	0.887524	1.08468	1.14288	0.0273163	1.12252	1.01814	1.28291
147	26.08	26.28	46.52	40.95	40.95	sp|Q9D051|ODPB_MOUSE	Pyruvate dehydrogenase E1 component subunit beta, mitochondrial OS=Mus musculus GN=Pdhb PE=1 SV=1	MOUSE	18			0.667027	0.02894	1.41846	0.470246	0.946152	0.772783	0.0889669	1.36181	0.567467	1.05238	0.922702	0.177413	1.13528	0.812753	1.04753	1.05402	0.547011	1.2173	0.865862	1.28306	1.0497	0.602884	1.23441	0.850363	1.29576	0.963763	0.650226	1.20242	0.801521	1.15884	0.893577	0.186716	1.19941	0.745016	1.07176
148	26.07	27.62	18.34	13.16	12.34	sp|Q9Z1B3|PLCB1_MOUSE	1-phosphatidylinositol 4,5-bisphosphate phosphodiesterase beta-1 OS=Mus musculus GN=Plcb1 PE=2 SV=2	MOUSE	14			0.735505	0.0024874	1.19211	0.616978	0.876802	0.737454	4.17495e-05	1.11178	0.663307	0.819889	0.799327	0.000134416	1.09265	0.731552	0.873381	0.707965	2.43526e-05	1.12023	0.631983	0.793082	0.860856	0.00623092	1.10368	0.779987	0.950109	0.992298	0.854342	1.09397	0.90706	1.08555	0.993611	0.900185	1.11518	0.890987	1.10806
149	25.97	26.44	37.43	32.72	29.32	sp|Q9Z1G3|VATC1_MOUSE	V-type proton ATPase subunit C 1 OS=Mus musculus GN=Atp6v1c1 PE=1 SV=4	MOUSE	17			0.646032	3.64052e-06	1.13131	0.571049	0.73086	0.751967	5.95881e-06	1.08794	0.691183	0.818097	0.922262	0.0580248	1.08773	0.847875	1.00318	0.955496	0.264252	1.08793	0.87827	1.03951	0.986367	0.731228	1.08815	0.906464	1.07331	1.0803	0.0695098	1.088	0.992922	1.17537	1.01403	0.726519	1.08783	0.932156	1.10309
150	25.8	26.4	19.37	12.14	10.64	sp|Q80TR1|LPHN1_MOUSE	Latrophilin-1 OS=Mus musculus GN=Lphn1 PE=1 SV=2	MOUSE	13			1.18743	0.0220817	1.15193	1.03082	1.36785	1.3479	0.00246667	1.18029	1.14201	1.59091	1.08121	0.278144	1.1638	0.929037	1.25831	1.09403	0.0872029	1.11139	0.984383	1.21589	1.06175	0.31238	1.13368	0.936547	1.20368	0.971351	0.654788	1.15089	0.843998	1.11792	1.04542	0.549141	1.17307	0.89118	1.22636
151	25.8	26.27	35.24	30.24	30.24	sp|P16330|CN37_MOUSE	2',3'-cyclic-nucleotide 3'-phosphodiesterase OS=Mus musculus GN=Cnp PE=1 SV=3	MOUSE	15			0.440069	0.00102958	1.49236	0.294881	0.656741	0.499365	7.53496e-05	1.27202	0.392576	0.635202	0.525024	2.45468e-05	1.2157	0.431871	0.638271	0.644223	8.35095e-06	1.12498	0.572651	0.724741	0.626818	6.33208e-06	1.12892	0.555236	0.707629	0.839875	0.00620811	1.11923	0.750408	0.94001	0.914551	0.065488	1.10101	0.830648	1.00693
152	25.72	26.09	29.39	24.9	21.77	sp|Q9QYC0|ADDA_MOUSE	Alpha-adducin OS=Mus musculus GN=Add1 PE=1 SV=2	MOUSE	14			0.924201	0.504683	1.28603	0.71865	1.18855	0.824656	0.0188485	1.16676	0.706791	0.962177	0.86591	0.0577823	1.1614	0.745575	1.00567	0.862928	0.0665492	1.17276	0.735807	1.01201	0.9082	0.323174	1.2274	0.739938	1.11472	1.06664	0.577386	1.28054	0.83296	1.36587	1.00476	0.93843	1.14125	0.880399	1.14668
153	25.72	26.09	24.64	20.85	19.83	sp|Q7TQF7|AMPH_MOUSE	Amphiphysin OS=Mus musculus GN=Amph PE=1 SV=1	MOUSE	15			0.655545	0.00103192	1.23861	0.529258	0.811967	0.693043	1.61688e-06	1.09642	0.632095	0.759868	0.797594	0.00017257	1.09642	0.727455	0.874496	0.773604	0.000323548	1.11904	0.691311	0.865694	0.818297	0.000710508	1.10167	0.742781	0.90149	1.03995	0.372947	1.09662	0.948322	1.14044	1.00972	0.822646	1.09636	0.920975	1.10701
154	25.67	27.92	22.67	18.02	15.08	sp|O70318|E41L2_MOUSE	Band 4.1-like protein 2 OS=Mus musculus GN=Epb41l2 PE=1 SV=2	MOUSE	13			0.582122	6.10958e-06	1.17394	0.495872	0.683374	0.656556	3.94835e-07	1.10219	0.595682	0.723651	0.70982	1.55225e-06	1.09365	0.649037	0.776295	0.797441	0.0103832	1.17747	0.677251	0.938961	0.83731	0.021446	1.15806	0.723029	0.969654	0.942706	0.176996	1.09338	0.862196	1.03073	1.00081	0.984487	1.09189	0.916583	1.09277
155	25.56	25.86	20.32	17.11	12.57	sp|Q02053|UBA1_MOUSE	Ubiquitin-like modifier-activating enzyme 1 OS=Mus musculus GN=Uba1 PE=1 SV=1	MOUSE	12			1.0912	0.163814	1.13587	0.960672	1.23946	0.900092	0.0780426	1.12609	0.79931	1.01358	0.993146	0.868693	1.09156	0.909841	1.08408	0.920286	0.143718	1.12192	0.820276	1.03249	0.947743	0.214997	1.09269	0.867351	1.03559	1.11075	0.0222357	1.09162	1.01752	1.21252	1.02191	0.605679	1.09201	0.935806	1.11593
156	25.13	25.33	47.78	45.69	41.25	sp|Q9Z0P4|PALM_MOUSE	Paralemmin-1 OS=Mus musculus GN=Palm PE=1 SV=1	MOUSE	17			0.959582	0.557271	1.16057	0.826819	1.11366	0.922632	0.20622	1.14031	0.809105	1.05209	0.925212	0.109513	1.10295	0.83885	1.02047	0.878836	0.00918492	1.09502	0.802572	0.962346	0.945396	0.202615	1.09503	0.863352	1.03524	1.06267	0.171995	1.09547	0.970057	1.16413	1.04986	0.265026	1.09492	0.958846	1.14951
157	25.08	25.38	18.34	10.05	8.995	sp|Q4KUS2|UN13A_MOUSE	Protein unc-13 homolog A OS=Mus musculus GN=Unc13a PE=1 SV=3	MOUSE	13			0.86995	0.0028968	1.08655	0.800656	0.945242	0.98292	0.744075	1.11737	0.879677	1.09828	1.0258	0.516078	1.08546	0.945038	1.11346	1.12746	0.0161207	1.09867	1.02621	1.2387	1.16604	0.00281032	1.09542	1.06447	1.27731	1.05586	0.187081	1.08768	0.970741	1.14844	1.07738	0.0884327	1.09123	0.987309	1.17567
158	24.95	25.15	27.69	22.67	18.36	sp|P63318|KPCG_MOUSE	Protein kinase C gamma type OS=Mus musculus GN=Prkcg PE=1 SV=1	MOUSE	13			0.845798	0.0616736	1.19346	0.708691	1.00943	1.04755	0.560073	1.18166	0.886506	1.23785	1.03022	0.491186	1.09455	0.941229	1.12763	0.963902	0.432326	1.10246	0.874321	1.06266	0.951482	0.299018	1.10397	0.861876	1.0504	1.04697	0.397797	1.11949	0.935219	1.17207	0.989775	0.811034	1.09469	0.904157	1.0835
159	24.82	26.69	24.61	14.74	12.37	sp|Q61316|HSP74_MOUSE	Heat shock 70 kDa protein 4 OS=Mus musculus GN=Hspa4 PE=1 SV=1	MOUSE	13			0.937336	0.135913	1.09169	0.858607	1.02328	0.926052	0.214506	1.13512	0.815822	1.05118	1.0265	0.624925	1.11875	0.917535	1.1484	0.950469	0.357132	1.12124	0.847698	1.0657	1.01054	0.837541	1.11364	0.907416	1.12538	1.08198	0.0958786	1.09929	0.984253	1.18941	1.04303	0.385056	1.10603	0.943037	1.15362
160	24.58	25.18	31.02	25.91	23.72	sp|P42932|TCPQ_MOUSE	T-complex protein 1 subunit theta OS=Mus musculus GN=Cct8 PE=1 SV=3	MOUSE	13			1.90804	5.19743e-07	1.14716	1.66327	2.18883	1.31709	0.000194857	1.1172	1.17892	1.47146	1.14182	0.0112449	1.10078	1.03728	1.25688	1.04286	0.577663	1.17466	0.887793	1.22501	1.03194	0.617292	1.14408	0.901985	1.18063	1.10784	0.0383009	1.10055	1.00663	1.21923	1.0027	0.965296	1.14259	0.87757	1.14567
161	24.57	24.95	17.17	11.18	10.29	sp|Q5DTL9|S4A10_MOUSE	Sodium-driven chloride bicarbonate exchanger OS=Mus musculus GN=Slc4a10 PE=1 SV=2	MOUSE	13			0.612323	6.43002e-05	1.17215	0.522394	0.717734	0.736248	0.00121095	1.1608	0.634258	0.854639	0.877271	0.0237707	1.11523	0.786628	0.978358	0.835566	0.00479442	1.11553	0.74903	0.9321	0.895967	0.0649797	1.12553	0.796041	1.00844	0.950356	0.319674	1.11556	0.851912	1.06018	1.01882	0.706866	1.11475	0.913945	1.13573
162	24.55	27.17	38.76	31.42	28.9	sp|O55131|SEPT7_MOUSE	Septin-7 OS=Mus musculus GN=Sept7 PE=1 SV=1	MOUSE	20			0.521315	2.75192e-05	1.22156	0.426763	0.636816	0.615558	1.65027e-05	1.15082	0.534888	0.708394	0.748808	0.000120823	1.11207	0.673344	0.83273	0.797697	0.00594241	1.1558	0.690166	0.921983	0.811755	0.00142071	1.11246	0.729697	0.903041	0.978725	0.660675	1.11173	0.880362	1.08808	0.987141	0.790599	1.11151	0.888108	1.09722
163	24.53	24.71	37.08	33.54	28.96	sp|Q9CZ13|QCR1_MOUSE	Cytochrome b-c1 complex subunit 1, mitochondrial OS=Mus musculus GN=Uqcrc1 PE=1 SV=2	MOUSE	18			0.816031	0.00662217	1.1376	0.717329	0.928315	0.838	0.06514	1.21018	0.692461	1.01413	1.0234	0.645981	1.11827	0.915165	1.14444	1.18887	0.00706013	1.11745	1.06391	1.3285	1.13224	0.0927026	1.16189	0.974486	1.31554	0.851165	0.0136258	1.12527	0.756411	0.957789	1.00785	0.876427	1.11881	0.900824	1.12759
164	24.52	25.02	39.78	33.61	29.41	sp|Q8VEM8|MPCP_MOUSE	Phosphate carrier protein, mitochondrial OS=Mus musculus GN=Slc25a3 PE=1 SV=1	MOUSE	21			0.695476	6.79836e-05	1.1178	0.622182	0.777404	0.795484	0.00144456	1.11747	0.71186	0.888932	0.990558	0.849295	1.11791	0.886079	1.10736	1.19314	0.00643259	1.1178	1.0674	1.3337	1.14063	0.0262939	1.11806	1.02018	1.27529	0.898204	0.0579462	1.11845	0.803078	1.0046	0.977673	0.652962	1.11795	0.874523	1.09299
165	24.47	25.12	41.12	32.71	26.4	sp|Q60634|FLOT2_MOUSE	Flotillin-2 OS=Mus musculus GN=Flot2 PE=1 SV=2	MOUSE	12			0.965117	0.644137	1.17607	0.820627	1.13505	0.964107	0.410141	1.09721	0.878687	1.05783	0.858896	0.00307516	1.09484	0.784493	0.940356	0.819284	0.00679843	1.1434	0.716532	0.936772	0.838781	0.00116772	1.09612	0.765229	0.919403	0.95342	0.336958	1.10887	0.859811	1.05722	1.04726	0.290258	1.09468	0.956673	1.14642
166	24.36	27.04	17.89	11.49	9.339	sp|Q6PB66|LPPRC_MOUSE	Leucine-rich PPR motif-containing protein, mitochondrial OS=Mus musculus GN=Lrpprc PE=1 SV=2	MOUSE	13			1.78807	2.15404e-08	1.10315	1.62087	1.97252	1.60501	2.10378e-05	1.16554	1.37704	1.87071	1.43928	1.42143e-06	1.09451	1.315	1.5753	1.31247	0.000778734	1.14207	1.14921	1.49893	1.28217	0.00513117	1.17189	1.0941	1.50257	1.0025	0.970851	1.1573	0.866242	1.1602	0.956699	0.460954	1.135	0.842905	1.08586
167	24.26	24.43	67.43	61.93	59.17	sp|P46638|RB11B_MOUSE	Ras-related protein Rab-11B OS=Mus musculus GN=Rab11b PE=1 SV=3	MOUSE	13			1.31458	0.000708634	1.13832	1.15485	1.49641	1.08507	0.17154	1.13072	0.959625	1.2269	0.969071	0.506377	1.10591	0.876264	1.07171	0.963201	0.431063	1.10623	0.870704	1.06552	0.961333	0.447692	1.11654	0.860994	1.07336	0.99961	0.993437	1.10713	0.902882	1.1067	0.932107	0.155474	1.1068	0.842166	1.03165
168	24.17	24.39	33.2	29.69	26.17	sp|Q3UHL1|CAMKV_MOUSE	CaM kinase-like vesicle-associated protein OS=Mus musculus GN=Camkv PE=1 SV=2	MOUSE	17			1.16013	0.050692	1.16074	0.999467	1.34661	1.34972	0.00544233	1.21095	1.11459	1.63445	1.23822	0.00121241	1.11498	1.11053	1.3806	1.0332	0.594669	1.14019	0.906166	1.17804	1.17507	0.0132859	1.12806	1.04167	1.32555	1.06474	0.255389	1.12196	0.949005	1.19459	1.07429	0.155435	1.10895	0.968747	1.19133
169	24.1	25.74	17.26	11.01	8.932	sp|Q920I9|WDR7_MOUSE	WD repeat-containing protein 7 OS=Mus musculus GN=Wdr7 PE=1 SV=3	MOUSE	11			0.800077	0.012748	1.18169	0.677063	0.94544	0.935958	0.331509	1.15225	0.812285	1.07846	0.974439	0.814909	1.26379	0.771048	1.23148	1.03588	0.570502	1.13976	0.908859	1.18065	1.09266	0.222437	1.16111	0.94105	1.2687	1.12338	0.185301	1.19682	0.938641	1.34448	0.975644	0.650145	1.12156	0.869896	1.09425
170	24.06	25.56	44.12	40.05	29.98	sp|P09411|PGK1_MOUSE	Phosphoglycerate kinase 1 OS=Mus musculus GN=Pgk1 PE=1 SV=4	MOUSE	16			0.604073	0.00261738	1.31042	0.460977	0.791588	0.664963	0.00371018	1.26189	0.526957	0.839111	0.809331	0.0120919	1.16314	0.695817	0.941363	0.873937	0.0284249	1.12349	0.777878	0.981859	0.95716	0.465212	1.14073	0.839075	1.09186	1.17953	0.0124708	1.12604	1.0475	1.3282	1.02871	0.64276	1.14501	0.898424	1.17788
171	24.01	24.8	17.41	12.27	10.27	sp|P70704|AT8A1_MOUSE	Probable phospholipid-transporting ATPase IA OS=Mus musculus GN=Atp8a1 PE=1 SV=1	MOUSE	12			0.770895	0.000109319	1.11074	0.694037	0.856265	0.834368	0.00107608	1.0993	0.759002	0.917217	0.826835	0.00113493	1.10526	0.748094	0.913864	0.817621	0.000558297	1.10213	0.741858	0.901121	0.861418	0.00149448	1.08471	0.794146	0.934388	1.047	0.384613	1.11601	0.938159	1.16847	0.968771	0.410293	1.08348	0.894125	1.04965
172	23.93	25.14	15.46	10.89	10.06	sp|Q3UVX5|GRM5_MOUSE	Metabotropic glutamate receptor 5 OS=Mus musculus GN=Grm5 PE=1 SV=2	MOUSE	12			1.33927	0.000810037	1.15125	1.16332	1.54183	1.19523	0.0607691	1.20673	0.990464	1.44232	1.02713	0.598566	1.11481	0.921351	1.14505	0.998474	0.976772	1.11946	0.891925	1.11775	1.00056	0.990216	1.10242	0.9076	1.10303	1.03439	0.464874	1.1033	0.937549	1.14124	1.04694	0.327251	1.10349	0.948754	1.15529
173	23.91	24.04	72.46	62.8	62.8	sp|P51150|RAB7A_MOUSE	Ras-related protein Rab-7a OS=Mus musculus GN=Rab7a PE=1 SV=2	MOUSE	15			1.37644	0.00206301	1.19476	1.15207	1.64451	1.2775	0.0111248	1.19488	1.06914	1.52646	1.10951	0.138788	1.1535	0.961865	1.27982	1.03266	0.470844	1.09862	0.939961	1.13451	1.03833	0.396007	1.09758	0.946014	1.13966	1.00072	0.987288	1.10075	0.909119	1.10154	1.12917	0.556571	1.54908	0.728925	1.74917
174	23.8	23.86	20.28	13.52	11.45	sp|Q60625|ICAM5_MOUSE	Intercellular adhesion molecule 5 OS=Mus musculus GN=Icam5 PE=1 SV=2	MOUSE	11			0.611166	0.000101019	1.18429	0.516062	0.723797	0.848268	0.00785891	1.11566	0.760331	0.946376	0.96724	0.510824	1.11634	0.866442	1.07976	0.959799	0.416403	1.11512	0.860716	1.07029	1.04859	0.350511	1.11515	0.940312	1.16933	0.972926	0.584722	1.11577	0.871979	1.08556	1.10728	0.0644785	1.11566	0.992484	1.23535
175	23.69	24.18	43.16	34.2	32.78	sp|Q8QZT1|THIL_MOUSE	Acetyl-CoA acetyltransferase, mitochondrial OS=Mus musculus GN=Acat1 PE=1 SV=1	MOUSE	18			1.60538	2.83034e-05	1.15709	1.38743	1.85757	1.51363	0.000135862	1.16703	1.29699	1.76644	1.70981	1.36962e-05	1.16415	1.46872	1.99046	1.57619	7.02811e-05	1.16921	1.34809	1.84289	1.48826	9.24984e-05	1.15173	1.29219	1.71407	1.18497	0.0054655	1.11314	1.06453	1.31904	0.915042	0.076948	1.10554	0.827686	1.01162
176	23.57	25.29	27.04	18.12	12.85	sp|P60469|LIPA3_MOUSE	Liprin-alpha-3 OS=Mus musculus GN=Ppfia3 PE=1 SV=1	MOUSE	11			0.88641	0.0806904	1.14795	0.772165	1.01756	0.953009	0.456674	1.14719	0.830732	1.09328	0.975973	0.62208	1.11133	0.878205	1.08463	1.03098	0.526581	1.10816	0.930356	1.1425	1.02571	0.646357	1.12574	0.91114	1.15468	1.05948	0.207062	1.09951	0.963597	1.16491	0.946087	0.261162	1.10847	0.853511	1.04871
177	23.56	23.73	24.22	20.41	17.69	sp|P51660|DHB4_MOUSE	Peroxisomal multifunctional enzyme type 2 OS=Mus musculus GN=Hsd17b4 PE=1 SV=3	MOUSE	11			1.79882	8.88893e-05	1.24826	1.44106	2.24538	1.36647	0.00103942	1.1716	1.16632	1.60096	1.18514	0.0142787	1.13802	1.04141	1.34871	1.12002	0.0279674	1.10388	1.01462	1.23637	1.0197	0.650158	1.0957	0.93064	1.11729	0.937024	0.276786	1.13247	0.827418	1.06115	0.981284	0.765248	1.14428	0.857554	1.12287
178	23.46	23.89	22.28	14.57	13.59	sp|Q11011|PSA_MOUSE	Puromycin-sensitive aminopeptidase OS=Mus musculus GN=Npepps PE=1 SV=2	MOUSE	12			1.04336	0.372761	1.10505	0.944171	1.15297	0.932234	0.228328	1.128	0.826451	1.05156	0.980518	0.645577	1.09513	0.895341	1.0738	0.936299	0.275654	1.13379	0.825812	1.06157	1.0097	0.831292	1.10137	0.916764	1.11205	1.05676	0.381223	1.1415	0.925766	1.2063	0.954923	0.30355	1.09801	0.869684	1.04852
179	23.38	23.92	26.92	21.15	17.44	sp|Q8K0T0|RTN1_MOUSE	Reticulon-1 OS=Mus musculus GN=Rtn1 PE=1 SV=1	MOUSE	12			1.01151	0.818618	1.11433	0.907725	1.12715	0.876496	0.0119214	1.10053	0.796431	0.964611	0.865699	0.00723073	1.10032	0.786769	0.952547	0.760596	0.000839148	1.13845	0.668096	0.865903	0.893273	0.0283543	1.1032	0.809714	0.985455	1.05419	0.247748	1.10052	0.957901	1.16015	0.919855	0.183381	1.13907	0.807549	1.04778
180	23.32	24.45	23.17	15.93	12.71	sp|Q60597|ODO1_MOUSE	2-oxoglutarate dehydrogenase, mitochondrial OS=Mus musculus GN=Ogdh PE=1 SV=3	MOUSE	11			0.889424	0.081043	1.14345	0.777846	1.01701	0.965161	0.531748	1.12749	0.856024	1.08821	1.04008	0.490883	1.12804	0.92202	1.17325	1.19939	0.00231407	1.10841	1.08208	1.32942	1.14156	0.0128948	1.10393	1.03409	1.2602	1.03404	0.529233	1.11915	0.92395	1.15725	0.958572	0.364009	1.10264	0.86934	1.05696
181	23.23	23.54	34.23	30.19	26.15	sp|Q9D0K2|SCOT1_MOUSE	Succinyl-CoA:3-ketoacid coenzyme A transferase 1, mitochondrial OS=Mus musculus GN=Oxct1 PE=1 SV=1	MOUSE	16			1.78879	0.00339932	1.40438	1.27372	2.51213	2.14253	0.00214415	1.51295	1.41613	3.24155	2.2989	6.11295e-05	1.32472	1.73539	3.04541	1.89228	0.000186486	1.28063	1.47762	2.42331	1.76024	0.000929034	1.31233	1.34131	2.31003	1.16346	0.154212	1.24461	0.934803	1.44806	0.952209	0.412055	1.13595	0.83825	1.08166
182	23.06	23.91	23.19	18.83	17.21	sp|Q8JZQ2|AFG32_MOUSE	AFG3-like protein 2 OS=Mus musculus GN=Afg3l2 PE=1 SV=1	MOUSE	12			0.956916	0.290993	1.09076	0.877292	1.04377	0.963977	0.376629	1.09097	0.883595	1.05167	1.0888	0.054884	1.09109	0.997907	1.18798	1.32861	0.000353533	1.13409	1.17152	1.50675	1.20557	0.000539318	1.0911	1.10491	1.3154	0.967295	0.420864	1.09082	0.886756	1.05515	1.05361	0.216915	1.09123	0.965524	1.14972
183	23.02	23.23	25.39	17.59	13.76	sp|P28740|KIF2A_MOUSE	Kinesin-like protein KIF2A OS=Mus musculus GN=Kif2a PE=1 SV=2	MOUSE	11			1.3221	0.00311206	1.1813	1.11919	1.5618	1.18467	0.0533999	1.18805	0.997157	1.40745	1.08776	0.231078	1.15561	0.941293	1.25703	1.00789	0.917025	1.17341	0.858945	1.18268	1.01067	0.848013	1.12436	0.898884	1.13635	0.970082	0.565269	1.11761	0.867999	1.08417	1.07185	0.105203	1.08988	0.98346	1.16819
184	22.94	36.48	44.28	37.27	34.13	sp|P28652|KCC2B_MOUSE	Calcium/calmodulin-dependent protein kinase type II subunit beta OS=Mus musculus GN=Camk2b PE=1 SV=2	MOUSE	27			0.757754	0.0784936	1.39925	0.541543	1.06029	0.846621	0.123036	1.28244	0.660166	1.08574	0.903608	0.460026	1.46455	0.616987	1.32338	0.820065	0.0876115	1.28706	0.63716	1.05548	0.75497	0.0384502	1.28772	0.586283	0.972193	1.20875	0.0959895	1.28595	0.939965	1.55439	0.847255	0.128546	1.28804	0.657788	1.0913
185	22.86	23.03	39.43	32.07	24.7	sp|P46096|SYT1_MOUSE	Synaptotagmin-1 OS=Mus musculus GN=Syt1 PE=1 SV=1	MOUSE	20			0.449423	1.44684e-05	1.1663	0.385342	0.52416	0.625972	0.000152465	1.14574	0.546347	0.717203	0.798551	0.00673875	1.14565	0.697028	0.914861	0.880235	0.0612982	1.14552	0.768416	1.00833	0.95269	0.417074	1.14581	0.831456	1.0916	1.03606	0.547887	1.14589	0.904158	1.18721	1.01138	0.845394	1.14565	0.882799	1.15868
186	22.69	23.08	32.99	24.2	20.98	sp|Q925I1|ATAD3_MOUSE	ATPase family AAA domain-containing protein 3 OS=Mus musculus GN=Atad3 PE=1 SV=1	MOUSE	11			1.18567	0.0105645	1.13187	1.04753	1.34203	1.1453	0.0159632	1.11206	1.02989	1.27364	1.33515	7.22703e-05	1.11832	1.19389	1.49313	1.48291	1.00757e-06	1.10839	1.3379	1.64364	1.31237	9.27144e-06	1.09018	1.20381	1.43072	1.012	0.849892	1.14193	0.886219	1.15563	1.00193	0.966519	1.10173	0.909418	1.10386
187	22.69	22.83	29.65	26.84	22.94	sp|P10126|EF1A1_MOUSE	Elongation factor 1-alpha 1 OS=Mus musculus GN=Eef1a1 PE=1 SV=3	MOUSE	12			3.32158	2.03499e-05	1.22045	2.7216	4.05383	2.0482	0.00261511	1.39417	1.46912	2.85553	1.27081	0.0147296	1.18382	1.07347	1.50441	1.05089	0.553533	1.22269	0.859485	1.28491	1.03496	0.766688	1.32577	0.780652	1.37212	1.05043	0.486281	1.18337	0.887664	1.24305	0.9042	0.197771	1.19053	0.759495	1.07648
188	22.67	22.81	35.52	33.25	25.69	sp|P97300|NPTN_MOUSE	Neuroplastin OS=Mus musculus GN=Nptn PE=1 SV=3	MOUSE	14			0.54334	0.00991446	1.5279	0.355612	0.83017	0.722031	0.0249958	1.3157	0.548783	0.949974	0.814839	0.028188	1.19404	0.682423	0.972949	0.869955	0.0269553	1.12683	0.772036	0.980292	0.922493	0.1411	1.11975	0.823842	1.03296	0.997132	0.955803	1.12074	0.889711	1.11752	1.03182	0.547186	1.11997	0.921299	1.15561
189	22.66	23.09	34.98	24.71	22.62	sp|Q64133|AOFA_MOUSE	Amine oxidase [flavin-containing] A OS=Mus musculus GN=Maoa PE=1 SV=3	MOUSE	11			1.27918	0.00565306	1.16678	1.09633	1.49253	1.20316	0.112342	1.26841	0.948557	1.5261	1.14353	0.208226	1.25078	0.914248	1.4303	1.26393	0.00557885	1.15765	1.09181	1.46319	1.15125	0.0456371	1.14734	1.00341	1.32087	0.952003	0.510849	1.17648	0.809199	1.12001	0.964614	0.596624	1.16015	0.831457	1.1191
190	22.61	22.97	26.21	17.82	14.81	sp|Q8BMS1|ECHA_MOUSE	Trifunctional enzyme subunit alpha, mitochondrial OS=Mus musculus GN=Hadha PE=1 SV=1	MOUSE	12			0.913741	0.110899	1.12065	0.815368	1.02398	0.848613	0.00232238	1.09853	0.772502	0.932222	0.965358	0.395666	1.09056	0.885192	1.05278	1.06955	0.192974	1.11158	0.962192	1.18889	0.998133	0.963495	1.09038	0.9154	1.08834	0.811626	0.00017848	1.09101	0.743922	0.885492	0.986758	0.743895	1.0901	0.905197	1.07567
191	22.61	22.93	45.06	40.12	36.92	sp|Q99PJ0|NTRI_MOUSE	Neurotrimin OS=Mus musculus GN=Ntm PE=2 SV=2	MOUSE	17			0.83575	0.00322913	1.10951	0.753259	0.927275	0.909249	0.0685826	1.10946	0.819542	1.00878	1.00483	0.920269	1.11015	0.905129	1.1155	0.943746	0.244433	1.10994	0.850271	1.0475	1.02792	0.571295	1.11052	0.925622	1.14153	1.01874	0.699468	1.1097	0.918027	1.1305	1.0885	0.0982789	1.10919	0.981343	1.20735
192	22.57	23.57	40.82	31.53	25.92	sp|Q91WD5|NDUS2_MOUSE	NADH dehydrogenase [ubiquinone] iron-sulfur protein 2, mitochondrial OS=Mus musculus GN=Ndufs2 PE=1 SV=1	MOUSE	11			0.85076	0.107237	1.22569	0.694108	1.04277	0.933433	0.271358	1.14091	0.818147	1.06497	1.1319	0.0348165	1.11976	1.01085	1.26746	1.22765	0.00200073	1.1166	1.09946	1.3708	1.20861	0.0173702	1.1599	1.042	1.40187	0.891711	0.0926449	1.14723	0.777271	1.023	0.992604	0.880668	1.11337	0.89153	1.10514
193	22.56	23.13	34.74	26.29	24.26	sp|P80313|TCPH_MOUSE	T-complex protein 1 subunit eta OS=Mus musculus GN=Cct7 PE=1 SV=1	MOUSE	12			2.06878	4.00877e-05	1.27562	1.62179	2.63897	1.45739	0.00307077	1.24554	1.17008	1.81523	1.19037	0.0652333	1.206	0.987039	1.43559	0.978102	0.777469	1.18323	0.826639	1.15732	1.04511	0.597635	1.19566	0.87409	1.2496	1.10987	0.207291	1.18678	0.935202	1.31717	1.0449	0.334188	1.10043	0.949533	1.14984
194	22.56	22.76	48.68	35.2	29.28	sp|P14094|AT1B1_MOUSE	Sodium/potassium-transporting ATPase subunit beta-1 OS=Mus musculus GN=Atp1b1 PE=1 SV=1	MOUSE	23			0.521841	4.98045e-08	1.11615	0.467535	0.582455	0.663121	5.79242e-06	1.11807	0.593095	0.741415	0.789787	0.000473126	1.11187	0.710321	0.878144	0.795685	0.000651176	1.11299	0.714905	0.885591	0.870956	0.0155353	1.11221	0.783084	0.96869	0.946091	0.43763	1.1635	0.81314	1.10078	0.985114	0.864915	1.20871	0.815012	1.19072
195	22.5	23.06	20.85	15.25	14.01	sp|Q7TPR4|ACTN1_MOUSE	Alpha-actinin-1 OS=Mus musculus GN=Actn1 PE=1 SV=1	MOUSE	12			0.549611	0.00132618	1.23095	0.446492	0.676545	0.667402	0.00360539	1.20123	0.555597	0.801706	0.840012	0.0571859	1.20065	0.69963	1.00856	0.846834	0.0970452	1.23838	0.683823	1.0487	0.890705	0.150363	1.1983	0.74331	1.06733	1.03783	0.626327	1.2162	0.853338	1.2622	1.006	0.930956	1.19736	0.840181	1.20455
196	22.49	27.97	60	58.43	56.47	sp|P62259|1433E_MOUSE	14-3-3 protein epsilon OS=Mus musculus GN=Ywhae PE=1 SV=1	MOUSE	23			1.16691	0.0135147	1.12076	1.04118	1.30782	1.06109	0.268688	1.12051	0.946973	1.18896	1.04655	0.388055	1.12016	0.934285	1.1723	0.946145	0.299123	1.12036	0.844502	1.06002	1.01123	0.828002	1.11953	0.903257	1.13211	1.1212	0.0496567	1.12095	1.00022	1.25681	0.991168	0.862062	1.11878	0.885934	1.1089
197	22.48	23.12	27.15	17.62	16.32	sp|Q7TME0|LPPR4_MOUSE	Lipid phosphate phosphatase-related protein type 4 OS=Mus musculus GN=Lppr4 PE=2 SV=2	MOUSE	12			1.43356	0.000456787	1.16418	1.23139	1.66892	1.52877	0.000412853	1.19316	1.28127	1.82407	1.20543	0.00309075	1.11132	1.08469	1.33961	1.13606	0.0297516	1.11839	1.0158	1.27055	1.08952	0.126361	1.12201	0.971038	1.22245	0.981183	0.759611	1.14593	0.85623	1.12437	1.02424	0.696408	1.14389	0.8954	1.17161
198	22.36	24.81	54.04	47.79	43.01	sp|P67778|PHB_MOUSE	Prohibitin OS=Mus musculus GN=Phb PE=1 SV=1	MOUSE	13			1.27974	0.00191976	1.14567	1.11702	1.46615	1.18025	0.0369117	1.16633	1.01193	1.37655	1.37547	3.15371e-05	1.11369	1.23506	1.53184	1.43885	4.14733e-05	1.13486	1.26787	1.63289	1.33783	2.85231e-05	1.10216	1.21383	1.4745	1.06764	0.159449	1.09975	0.970808	1.17414	1.01204	0.775758	1.09363	0.925393	1.1068
199	22.34	24.68	43.96	37.25	35.57	sp|Q91VR2|ATPG_MOUSE	ATP synthase subunit gamma, mitochondrial OS=Mus musculus GN=Atp5c1 PE=1 SV=1	MOUSE	19			0.907224	0.0857137	1.1214	0.80901	1.01736	0.969872	0.55364	1.12088	0.865278	1.08711	1.24511	0.00223918	1.12129	1.11042	1.39613	1.40752	0.000123109	1.12081	1.2558	1.57756	1.29915	0.000748087	1.12114	1.15878	1.45652	0.959008	0.423727	1.12131	0.855255	1.07535	1.04323	0.416829	1.12076	0.930827	1.16922
200	22.27	22.51	49.58	35.93	29.25	sp|P21279|GNAQ_MOUSE	Guanine nucleotide-binding protein G(q) subunit alpha OS=Mus musculus GN=Gnaq PE=1 SV=4	MOUSE	14			1.32222	0.029454	1.26332	1.04663	1.67039	1.11357	0.308605	1.29206	0.86186	1.4388	0.999317	0.992504	1.20914	0.826469	1.20831	0.898031	0.192057	1.20981	0.74229	1.08645	1.03752	0.62213	1.21136	0.856491	1.2568	0.996152	0.958393	1.21262	0.821489	1.20795	1.01876	0.801361	1.21161	0.84083	1.23435
201	22.22	23.28	31.56	24.85	22.49	sp|P97807|FUMH_MOUSE	Fumarate hydratase, mitochondrial OS=Mus musculus GN=Fh PE=1 SV=3	MOUSE	12			0.816336	0.00109287	1.10727	0.737253	0.903902	0.877772	0.0110803	1.0987	0.798916	0.96441	1.05541	0.231432	1.09825	0.960999	1.15911	1.09287	0.0628118	1.09905	0.99438	1.20112	1.0999	0.0482683	1.09895	1.00086	1.20873	1.08726	0.0761157	1.09862	0.989655	1.19448	0.90349	0.0362899	1.09826	0.822655	0.992267
202	22.19	22.63	35.78	29.53	25.22	sp|Q91YT0|NDUV1_MOUSE	NADH dehydrogenase [ubiquinone] flavoprotein 1, mitochondrial OS=Mus musculus GN=Ndufv1 PE=1 SV=1	MOUSE	14			0.810191	0.00613962	1.14319	0.708712	0.9262	0.960398	0.450781	1.12294	0.855255	1.07847	1.19956	0.00333794	1.10972	1.08095	1.33118	1.37307	7.28265e-05	1.10998	1.23702	1.52408	1.27406	0.000523853	1.10988	1.14793	1.41405	0.955903	0.395601	1.12116	0.852602	1.07172	1.01574	0.742775	1.11	0.915082	1.12746
203	22.15	23.14	30.24	26.57	22.03	sp|Q9Z2I9|SUCB1_MOUSE	Succinyl-CoA ligase [ADP-forming] subunit beta, mitochondrial OS=Mus musculus GN=Sucla2 PE=1 SV=2	MOUSE	14			0.722509	0.00196893	1.19404	0.605095	0.862705	0.703784	0.000142358	1.14582	0.614217	0.806413	0.933557	0.147186	1.1019	0.847221	1.02869	1.02195	0.697579	1.12727	0.906572	1.15201	1.1182	0.0962946	1.14479	0.976774	1.28011	1.07151	0.146678	1.10225	0.972113	1.18108	0.857294	0.00473715	1.10084	0.77876	0.943748
204	22.01	22.69	17.55	10.73	9.574	sp|P28660|NCKP1_MOUSE	Nck-associated protein 1 OS=Mus musculus GN=Nckap1 PE=1 SV=2	MOUSE	15			0.921953	0.241946	1.15334	0.799379	1.06332	1.00424	0.945661	1.13962	0.881207	1.14444	0.973693	0.59259	1.11008	0.877141	1.08087	0.987977	0.808078	1.1105	0.889669	1.09715	1.02631	0.559056	1.09756	0.935089	1.12644	1.05474	0.190805	1.08671	0.970583	1.14619	0.976633	0.62311	1.10619	0.882876	1.08035
205	21.85	22.32	23.4	21.13	19.06	sp|Q80SW1|SAHH2_MOUSE	Putative adenosylhomocysteinase 2 OS=Mus musculus GN=Ahcyl1 PE=1 SV=1	MOUSE	14			0.535626	4.70781e-06	1.18054	0.453712	0.632331	0.628671	8.76057e-05	1.18518	0.530443	0.745089	0.787505	0.000187931	1.10043	0.715632	0.866595	0.852745	0.00356666	1.09969	0.77544	0.937757	0.820597	0.00083236	1.10041	0.745721	0.90299	0.875491	0.011305	1.10116	0.795062	0.964055	0.881063	0.014057	1.10032	0.800732	0.969453
206	21.77	22.08	42.57	39.94	33.24	sp|Q80XN0|BDH_MOUSE	D-beta-hydroxybutyrate dehydrogenase, mitochondrial OS=Mus musculus GN=Bdh1 PE=1 SV=2	MOUSE	19			2.43712	5.06783e-06	1.25303	1.94498	3.05379	2.54154	3.79531e-06	1.25697	2.02196	3.19465	2.7159	1.11738e-06	1.23891	2.19217	3.36476	2.70274	2.51738e-07	1.19926	2.25367	3.24129	2.23341	5.407e-07	1.17272	1.90447	2.61916	1.23295	0.00858232	1.1539	1.06851	1.4227	1.16034	0.0218842	1.12998	1.02686	1.31116
207	21.74	21.99	26.71	18.55	17.8	sp|D3Z7P3|GLSK_MOUSE	Glutaminase kidney isoform, mitochondrial OS=Mus musculus GN=Gls PE=1 SV=1	MOUSE	15			0.655453	6.46058e-05	1.15449	0.567744	0.756713	0.755383	0.00184654	1.16071	0.650794	0.876781	1.09891	0.0684692	1.10841	0.991423	1.21804	1.17427	0.0139035	1.1278	1.0412	1.32435	1.32138	0.000127951	1.10857	1.19197	1.46484	1.19977	0.00272458	1.10815	1.08267	1.32953	0.915641	0.0838214	1.10769	0.826625	1.01424
208	21.72	22.13	22.79	15.09	13.76	sp|A2AJA9|CI172_MOUSE	Uncharacterized protein C9orf172 homolog OS=Mus musculus GN=Gm996 PE=1 SV=1	MOUSE	11			0.74304	0.0145746	1.25333	0.592852	0.931276	0.849011	0.19786	1.30067	0.65275	1.10428	0.93726	0.305907	1.14204	0.820692	1.07038	1.04298	0.401304	1.11191	0.938	1.1597	1.08638	0.0957243	1.10526	0.982916	1.20073	1.05052	0.293747	1.10338	0.952088	1.15913	1.12543	0.0344667	1.11383	1.01041	1.25354
209	21.64	33.14	17.79	11.46	7.867	sp|P70206|PLXA1_MOUSE	Plexin-A1 OS=Mus musculus GN=Plxna1 PE=1 SV=1	MOUSE	13			1.53065	0.020535	1.40627	1.08845	2.1525	1.44748	0.0286243	1.37729	1.05096	1.99361	1.2107	0.181243	1.35131	0.895941	1.63603	1.12729	0.211065	1.22536	0.919967	1.38134	1.04025	0.743948	1.30876	0.794837	1.36143	0.97544	0.802766	1.24867	0.781185	1.218	1.08237	0.429793	1.24547	0.86905	1.34806
210	21.62	21.94	33.6	27.5	26.33	sp|O08749|DLDH_MOUSE	Dihydrolipoyl dehydrogenase, mitochondrial OS=Mus musculus GN=Dld PE=1 SV=2	MOUSE	14			0.63157	0.000543268	1.23395	0.511828	0.779325	0.672298	3.5795e-05	1.1403	0.589582	0.766618	0.892017	0.031523	1.10752	0.805417	0.987927	0.996012	0.935301	1.1117	0.895932	1.10727	1.05569	0.272403	1.10876	0.952137	1.17051	1.07043	0.188657	1.11282	0.961913	1.1912	0.867204	0.0107654	1.10775	0.78285	0.960648
211	21.58	21.98	19.52	12.39	11.29	sp|Q05920|PYC_MOUSE	Pyruvate carboxylase, mitochondrial OS=Mus musculus GN=Pc PE=1 SV=1	MOUSE	10			0.62944	0.000423156	1.2211	0.515469	0.76861	0.658964	0.000322745	1.18962	0.553928	0.783917	0.853177	0.0082858	1.11388	0.765948	0.950339	1.00101	0.985296	1.12679	0.888377	1.12793	0.985448	0.756375	1.10784	0.889519	1.09172	0.939071	0.337969	1.14933	0.817063	1.0793	0.892517	0.032098	1.10719	0.80611	0.988186
212	21.48	22.1	30.11	24.55	19.35	sp|P06745|G6PI_MOUSE	Glucose-6-phosphate isomerase OS=Mus musculus GN=Gpi PE=1 SV=4	MOUSE	15			0.858361	0.00689334	1.10561	0.776369	0.949013	1.04773	0.514223	1.16605	0.898531	1.22171	0.91169	0.0683312	1.1061	0.824239	1.00842	0.815184	0.00303502	1.12434	0.725036	0.916541	0.946916	0.25841	1.10673	0.855596	1.04798	1.17745	0.00492788	1.10669	1.06394	1.30306	0.946865	0.258734	1.10692	0.855403	1.04811
213	21.42	22.09	39.02	30.08	24.93	sp|Q9Z2Q6|SEPT5_MOUSE	Septin-5 OS=Mus musculus GN=Sept5 PE=1 SV=2	MOUSE	15			0.553263	0.000529092	1.26157	0.438549	0.697982	0.69403	0.0186369	1.32764	0.522756	0.92142	0.734416	0.00105555	1.14598	0.640862	0.841627	0.771139	0.0014982	1.12973	0.68259	0.871176	0.797933	0.00315418	1.12898	0.706776	0.900848	0.949691	0.347209	1.1288	0.841325	1.07202	0.977013	0.665327	1.12956	0.864948	1.1036
214	21.35	22.22	47.51	41.64	31.09	sp|Q8BLK3|LSAMP_MOUSE	Limbic system-associated membrane protein OS=Mus musculus GN=Lsamp PE=1 SV=1	MOUSE	14			0.899156	0.0644407	1.12092	0.802159	1.00788	0.929469	0.174259	1.11868	0.830862	1.03978	0.998429	0.975814	1.12088	0.890752	1.11912	0.90978	0.0919615	1.1201	0.81223	1.01905	0.971307	0.575569	1.12004	0.867208	1.0879	1.01128	0.845033	1.13448	0.891409	1.14728	1.00123	0.980911	1.1197	0.894196	1.12108
215	21.31	22.42	25.61	13.23	12.17	sp|Q6NZL0|SOGA3_MOUSE	Protein SOGA3 OS=Mus musculus GN=Soga3 PE=2 SV=2	MOUSE	11			0.98898	0.896584	1.20124	0.823298	1.188	0.868882	0.112283	1.19629	0.726315	1.03943	0.882465	0.0136162	1.09837	0.80343	0.969275	0.84393	0.00217666	1.09851	0.768251	0.927063	0.881969	0.0132455	1.09829	0.803035	0.968661	0.999064	0.982961	1.09899	0.909076	1.09796	0.917649	0.0700246	1.09886	0.835092	1.00837
216	21.11	21.25	36.36	31.58	27.75	sp|Q99JY9|ARP3_MOUSE	Actin-related protein 3 OS=Mus musculus GN=Actr3 PE=1 SV=3	MOUSE	14			1.67349	9.19932e-05	1.16467	1.43688	1.94908	1.4094	0.000703307	1.15179	1.22367	1.62333	1.19515	0.0257494	1.16122	1.02922	1.38783	1.07801	0.195735	1.13226	0.95209	1.22058	1.01139	0.83572	1.13253	0.893038	1.14543	1.21185	0.00813424	1.13243	1.07013	1.37233	0.992596	0.916219	1.17489	0.844844	1.16619
217	21.1	22.42	26.05	22.38	17.66	sp|P43006|EAA2_MOUSE	Excitatory amino acid transporter 2 OS=Mus musculus GN=Slc1a2 PE=1 SV=1	MOUSE	17			0.279059	9.79647e-08	1.23508	0.225944	0.34466	0.474574	7.66545e-05	1.29536	0.366364	0.614744	0.794551	0.0177318	1.19818	0.663131	0.952017	0.859519	0.0758841	1.18572	0.72489	1.01915	0.869739	0.0484851	1.14847	0.757306	0.998865	0.965778	0.466432	1.1079	0.871718	1.06999	1.03862	0.428241	1.10766	0.937672	1.15044
218	20.81	21.28	13.38	9.475	8.599	sp|Q810U4|NRCAM_MOUSE	Neuronal cell adhesion molecule OS=Mus musculus GN=Nrcam PE=1 SV=2	MOUSE	12			1.05255	0.326419	1.11601	0.943141	1.17466	1.08385	0.162465	1.12566	0.96286	1.22004	1.06314	0.191186	1.10159	0.965095	1.17115	0.916113	0.109753	1.11722	0.819997	1.0235	1.01877	0.758532	1.13871	0.894678	1.16008	0.971144	0.52186	1.10232	0.881002	1.07051	0.98806	0.790533	1.10201	0.8966	1.08885
219	20.73	21.12	35.46	29.96	29.96	sp|Q9D2G2|ODO2_MOUSE	Dihydrolipoyllysine-residue succinyltransferase component of 2-oxoglutarate dehydrogenase complex, mitochondrial OS=Mus musculus GN=Dlst PE=1 SV=1	MOUSE	11			0.702707	0.00291695	1.20546	0.582938	0.847084	0.755893	0.0354827	1.29004	0.585947	0.975129	0.916641	0.178557	1.14762	0.798733	1.05195	1.06995	0.28205	1.14709	0.932759	1.22733	1.11043	0.115646	1.14794	0.967321	1.27471	1.04826	0.446844	1.14835	0.912843	1.20376	0.910588	0.155149	1.14917	0.792386	1.04642
220	20.61	22.95	22.38	14.92	14.42	sp|B1AZP2|DLGP4_MOUSE	Disks large-associated protein 4 OS=Mus musculus GN=Dlgap4 PE=1 SV=1	MOUSE	11			0.834343	0.0104454	1.13379	0.735888	0.94597	0.917292	0.168366	1.14048	0.804304	1.04615	1.01951	0.81459	1.20187	0.848276	1.22532	1.06678	0.450398	1.2067	0.884054	1.28729	1.09331	0.342741	1.22628	0.891568	1.3407	1.01871	0.837217	1.22311	0.832885	1.24599	1.12234	0.0921969	1.14933	0.976521	1.28994
221	20.56	21.75	22.63	15.47	14.2	sp|Q4KMM3|OXR1_MOUSE	Oxidation resistance protein 1 OS=Mus musculus GN=Oxr1 PE=2 SV=3	MOUSE	10			0.486145	0.0086767	1.63884	0.296639	0.796716	0.552899	0.00020745	1.26233	0.437997	0.697944	0.655822	0.000808245	1.22	0.537557	0.800105	0.752356	0.000391085	1.12919	0.66628	0.849552	0.866608	0.0134734	1.11241	0.779038	0.964022	1.03524	0.608329	1.15703	0.894736	1.19781	0.970279	0.564132	1.1193	0.866863	1.08603
222	20.53	21.35	14.7	6.475	5.087	sp|A2AQ25|SKT_MOUSE	Sickle tail protein OS=Mus musculus GN=Skt PE=1 SV=1	MOUSE	9			0.547821	1.57331e-07	1.12929	0.485103	0.618648	0.69694	0.000173358	1.15839	0.601646	0.807327	0.806581	0.00142503	1.12045	0.719872	0.903734	0.923578	0.0773576	1.09382	0.844357	1.01023	0.952962	0.268302	1.09466	0.870557	1.04317	1.02046	0.649303	1.09923	0.928339	1.12171	1.04645	0.288436	1.09316	0.957274	1.14393
223	20.45	20.92	20.4	14.41	13.75	sp|Q8R0Y6|AL1L1_MOUSE	Cytosolic 10-formyltetrahydrofolate dehydrogenase OS=Mus musculus GN=Aldh1l1 PE=1 SV=1	MOUSE	10			1.0034	0.955811	1.14259	0.878182	1.14648	0.924392	0.104919	1.10323	0.837896	1.01982	0.984778	0.734986	1.10316	0.892691	1.08637	1.03271	0.555192	1.12467	0.918237	1.16146	1.01749	0.771304	1.13807	0.894045	1.15798	0.99886	0.979814	1.10288	0.905684	1.10162	1.04528	0.337383	1.10288	0.947776	1.15283
224	20.34	21.64	28.18	20.44	18.97	sp|P08551|NFL_MOUSE	Neurofilament light polypeptide OS=Mus musculus GN=Nefl PE=1 SV=5	MOUSE	12			0.468291	0.000612289	1.43258	0.326886	0.670864	0.514874	1.08509e-05	1.22247	0.421176	0.629417	0.624515	9.996e-05	1.19738	0.521567	0.747782	0.602555	1.52478e-05	1.17196	0.514143	0.70617	0.568018	4.82741e-05	1.22125	0.465112	0.693692	0.713544	2.52437e-06	1.09247	0.653148	0.779525	0.812758	0.000247278	1.09197	0.744303	0.887509
225	20.32	26.85	24.7	19.18	15.1	sp|P23818|GRIA1_MOUSE	Glutamate receptor 1 OS=Mus musculus GN=Gria1 PE=1 SV=1	MOUSE	13			1.00438	0.946085	1.14908	0.874068	1.15411	1.0155	0.812122	1.14917	0.883683	1.16698	1.01838	0.722717	1.11639	0.912204	1.13691	1.03762	0.447617	1.10872	0.935867	1.15043	1.11851	0.0309292	1.10479	1.01241	1.23572	1.0692	0.168621	1.1051	0.967512	1.18157	1.03743	0.431188	1.10405	0.939661	1.14538
226	20.26	20.75	20.2	15.01	13.25	sp|P15116|CADH2_MOUSE	Cadherin-2 OS=Mus musculus GN=Cdh2 PE=1 SV=2	MOUSE	10			0.995712	0.933448	1.11985	0.88915	1.11505	0.96565	0.647562	1.18199	0.816969	1.14139	0.928508	0.176567	1.12122	0.828125	1.04106	1.03904	0.466334	1.12064	0.92719	1.16439	1.04861	0.366967	1.11968	0.936534	1.17411	1.00451	0.930863	1.12077	0.896268	1.12582	1.08423	0.140252	1.11974	0.968283	1.21406
227	20.18	20.32	25.49	19.93	19.93	sp|Q9JIA1|LGI1_MOUSE	Leucine-rich glioma-inactivated protein 1 OS=Mus musculus GN=Lgi1 PE=1 SV=1	MOUSE	12			0.518807	2.87765e-05	1.21139	0.428274	0.628476	0.561694	7.28851e-07	1.11408	0.504178	0.625772	0.64973	5.95869e-06	1.1093	0.585711	0.720746	0.720759	0.00016207	1.12726	0.639392	0.812481	0.811367	0.00143561	1.11014	0.730869	0.90073	0.931436	0.158996	1.11029	0.838912	1.03417	0.992505	0.87462	1.11051	0.893737	1.10219
228	20.16	20.96	33.72	26.7	20.84	sp|Q5DTY9|KCD16_MOUSE	BTB/POZ domain-containing protein KCTD16 OS=Mus musculus GN=Kctd16 PE=1 SV=2	MOUSE	10			0.619438	3.25026e-05	1.16189	0.533129	0.71972	0.843108	0.0519185	1.18812	0.709617	1.00171	0.943563	0.222434	1.1046	0.854212	1.04226	1.07857	0.127955	1.10686	0.974438	1.19382	1.10838	0.0429152	1.10396	1.00401	1.2236	1.00651	0.88673	1.10393	0.91175	1.11111	1.08188	0.107032	1.1041	0.979879	1.19451
229	20.11	20.74	23.63	14.3	12.31	sp|Q9Z218|DPP6_MOUSE	Dipeptidyl aminopeptidase-like protein 6 OS=Mus musculus GN=Dpp6 PE=1 SV=1	MOUSE	10			0.695303	0.0072729	1.26904	0.547898	0.882365	0.787781	0.0100075	1.18063	0.667252	0.930082	0.811302	0.00165262	1.11275	0.729099	0.902773	0.827505	0.00289425	1.11161	0.744423	0.919859	0.907027	0.0694647	1.1131	0.814868	1.00961	1.04518	0.37371	1.11272	0.93931	1.16299	1.02457	0.622953	1.1139	0.919806	1.14127
230	20.1	21.2	21.79	15.14	11.7	sp|Q14BI2|GRM2_MOUSE	Metabotropic glutamate receptor 2 OS=Mus musculus GN=Grm2 PE=1 SV=2	MOUSE	13			0.591591	0.00446627	1.37104	0.431489	0.811098	0.780785	0.0418244	1.26625	0.616615	0.988666	0.840173	0.0414703	1.18029	0.711835	0.99165	0.897592	0.0932402	1.13905	0.788018	1.0224	0.909821	0.128446	1.13621	0.80075	1.03375	1.01532	0.805688	1.14542	0.886418	1.16297	1.07992	0.1397	1.11334	0.969983	1.20233
231	20.07	20.75	21.65	14	14	sp|Q69ZK9|NLGN2_MOUSE	Neuroligin-2 OS=Mus musculus GN=Nlgn2 PE=1 SV=2	MOUSE	10			0.896902	0.258493	1.24544	0.720149	1.11704	0.992741	0.92445	1.20667	0.82271	1.19791	0.97421	0.683621	1.16817	0.833963	1.13804	1.04411	0.516036	1.1722	0.890727	1.2239	1.09564	0.32504	1.24017	0.883459	1.35878	1.00994	0.876769	1.16857	0.864252	1.18018	1.15072	0.167535	1.25068	0.920078	1.43918
232	20	22.8	46.78	45.42	41.69	sp|Q60930|VDAC2_MOUSE	Voltage-dependent anion-selective channel protein 2 OS=Mus musculus GN=Vdac2 PE=1 SV=2	MOUSE	18			0.621624	7.03655e-06	1.12379	0.553152	0.698572	0.729776	0.000169202	1.12289	0.649906	0.819461	0.829211	0.00558191	1.12419	0.737607	0.932191	1.12415	0.0493396	1.12367	1.00043	1.26318	1.04245	0.440978	1.12375	0.927656	1.17145	0.857725	0.0158453	1.12424	0.762939	0.964288	0.878403	0.0333423	1.12397	0.781519	0.987298
233	19.99	20.76	19	17.65	14.82	sp|Q9JIS5|SV2A_MOUSE	Synaptic vesicle glycoprotein 2A OS=Mus musculus GN=Sv2a PE=1 SV=1	MOUSE	12			0.572575	2.31341e-05	1.1718	0.48863	0.670942	0.728519	0.000977116	1.16107	0.627455	0.845861	0.831126	0.00712416	1.12842	0.736542	0.937856	0.917287	0.142214	1.1291	0.812407	1.03571	0.941828	0.293364	1.12917	0.834088	1.06349	1.02048	0.715408	1.12959	0.903405	1.15272	0.983355	0.785213	1.14478	0.858991	1.12573
234	19.97	20.48	38.85	33.44	31.85	sp|Q9CR62|M2OM_MOUSE	Mitochondrial 2-oxoglutarate/malate carrier protein OS=Mus musculus GN=Slc25a11 PE=1 SV=3	MOUSE	14			0.743357	0.00719271	1.21415	0.612243	0.902551	0.819302	0.0279413	1.18798	0.689658	0.973317	1.0135	0.789517	1.1166	0.907665	1.13167	1.24254	0.00132932	1.11324	1.11615	1.38324	1.15045	0.0163539	1.11365	1.03304	1.2812	0.919099	0.109137	1.1133	0.82556	1.02324	0.974663	0.600999	1.11306	0.875663	1.08486
235	19.96	20.64	21.05	18.57	16.09	sp|Q8BJI1|S6A17_MOUSE	Sodium-dependent neutral amino acid transporter SLC6A17 OS=Mus musculus GN=Slc6a17 PE=1 SV=1	MOUSE	10			0.604482	0.0105478	1.39979	0.431838	0.846146	0.803085	0.0615782	1.2635	0.635602	1.0147	0.919219	0.195915	1.15219	0.797803	1.05911	1.01158	0.909263	1.2675	0.798089	1.28218	0.965038	0.617181	1.17973	0.818017	1.13848	0.999491	0.994282	1.18164	0.845851	1.18104	0.989457	0.854469	1.14506	0.864112	1.13298
236	19.95	20.15	28.82	23.05	19.47	sp|Q8BMF4|ODP2_MOUSE	Dihydrolipoyllysine-residue acetyltransferase component of pyruvate dehydrogenase complex, mitochondrial OS=Mus musculus GN=Dlat PE=1 SV=2	MOUSE	11			0.633475	4.01047e-05	1.15793	0.547078	0.733518	0.671662	4.12993e-05	1.13687	0.5908	0.763591	0.868506	0.0117312	1.10753	0.784182	0.961897	0.980742	0.680214	1.10746	0.885578	1.08613	1.03966	0.413667	1.10695	0.939217	1.15085	1.011	0.81562	1.10716	0.913142	1.11934	0.925065	0.118759	1.10706	0.835608	1.0241
237	19.78	20.05	25.89	17.6	17.6	sp|P35564|CALX_MOUSE	Calnexin OS=Mus musculus GN=Canx PE=1 SV=1	MOUSE	10			1.75384	6.09811e-06	1.14514	1.53155	2.00841	1.24962	0.00602314	1.15164	1.08508	1.43912	1.0785	0.248099	1.14845	0.939093	1.2386	0.944321	0.325216	1.13262	0.833747	1.06956	0.908654	0.169799	1.15626	0.785855	1.05064	0.965841	0.495932	1.11717	0.864545	1.079	0.948617	0.306424	1.11633	0.849766	1.05897
238	19.73	20.48	35.4	24.78	21.9	sp|Q8BFR5|EFTU_MOUSE	Elongation factor Tu, mitochondrial OS=Mus musculus GN=Tufm PE=1 SV=1	MOUSE	11			0.98278	0.703511	1.10386	0.890316	1.08485	0.932185	0.241472	1.13389	0.822111	1.057	1.09964	0.0740038	1.1119	0.988968	1.22269	1.14613	0.0795385	1.16848	0.980868	1.33923	1.14517	0.0286418	1.1255	1.01748	1.28889	1.1388	0.0151398	1.10403	1.0315	1.25727	0.933853	0.3504	1.16842	0.799241	1.09114
239	19.71	22.46	25.53	22.07	21.11	sp|P63328|PP2BA_MOUSE	Serine/threonine-protein phosphatase 2B catalytic subunit alpha isoform OS=Mus musculus GN=Ppp3ca PE=1 SV=1	MOUSE	14			0.540752	0.0633511	1.95319	0.276856	1.05619	0.592814	0.0656628	1.78068	0.332914	1.05561	0.80691	0.0551779	1.24876	0.646167	1.00764	0.77671	0.0206966	1.20827	0.642826	0.93848	0.871086	0.141163	1.23283	0.706572	1.0739	1.10781	0.20987	1.20978	0.915711	1.3402	0.950363	0.497507	1.2088	0.786202	1.1488
240	19.65	20.37	18.21	11.21	9.781	sp|Q3UHD9|AGAP2_MOUSE	Arf-GAP with GTPase, ANK repeat and PH domain-containing protein 2 OS=Mus musculus GN=Agap2 PE=2 SV=1	MOUSE	10			1.11768	0.18684	1.19261	0.937177	1.33296	1.07193	0.720008	1.52922	0.700964	1.63922	0.999234	0.993085	1.21452	0.822739	1.21359	0.972425	0.802043	1.27755	0.761161	1.24233	0.934442	0.630611	1.36091	0.686629	1.27169	1.00978	0.884051	1.15807	0.871952	1.1694	0.911566	0.427437	1.28662	0.708497	1.17284
241	19.56	19.74	44.89	38.92	33.52	sp|Q62420|SH3G2_MOUSE	Endophilin-A1 OS=Mus musculus GN=Sh3gl2 PE=1 SV=2	MOUSE	10			0.406402	0.00435205	1.53696	0.264419	0.624623	0.530797	0.000731958	1.20716	0.439706	0.640758	0.67307	0.00390319	1.20134	0.560266	0.808586	0.661937	0.00334782	1.20124	0.551047	0.795142	0.7961	0.0261115	1.20155	0.662563	0.956551	0.970007	0.666824	1.19988	0.808421	1.16389	0.94708	0.455611	1.20069	0.788778	1.13715
242	19.3	19.73	21.21	13.64	13.05	sp|Q61699|HS105_MOUSE	Heat shock protein 105 kDa OS=Mus musculus GN=Hsph1 PE=1 SV=2	MOUSE	10			1.02435	0.789019	1.23411	0.830029	1.26415	1.05437	0.481579	1.18852	0.887127	1.25313	1.09822	0.338926	1.24695	0.880728	1.36943	0.950885	0.388847	1.1419	0.832725	1.08581	0.981672	0.772552	1.16147	0.845199	1.14018	1.13064	0.155908	1.20348	0.939471	1.3607	0.950267	0.382846	1.14179	0.832259	1.08501
243	19.25	19.82	28.38	24.14	19.63	sp|Q9DC69|NDUA9_MOUSE	NADH dehydrogenase [ubiquinone] 1 alpha subcomplex subunit 9, mitochondrial OS=Mus musculus GN=Ndufa9 PE=1 SV=2	MOUSE	12			0.79547	0.00502572	1.15312	0.68984	0.917275	0.887804	0.0429296	1.12119	0.79184	0.995398	1.12392	0.030259	1.1087	1.01373	1.24609	1.32069	0.000837726	1.14085	1.15764	1.5067	1.26149	0.000521299	1.10859	1.13793	1.39848	0.851466	0.0316363	1.15431	0.737642	0.982855	0.948818	0.283003	1.10868	0.855811	1.05193
244	19.21	19.89	24.96	19.75	18.85	sp|Q9Z140|CPNE6_MOUSE	Copine-6 OS=Mus musculus GN=Cpne6 PE=2 SV=1	MOUSE	13			0.804134	0.0230659	1.19242	0.674373	0.958864	0.868967	0.044309	1.14512	0.758843	0.995074	0.890997	0.0807283	1.14411	0.778768	1.0194	0.836415	0.139368	1.29252	0.647117	1.08109	0.796011	0.0219177	1.19937	0.663693	0.954709	0.821142	0.011953	1.14513	0.717073	0.940315	1.02542	0.663505	1.14374	0.896552	1.17281
245	19.21	19.21	53.77	49.75	49.75	sp|P35700|PRDX1_MOUSE	Peroxiredoxin-1 OS=Mus musculus GN=Prdx1 PE=1 SV=1	MOUSE	11			0.794851	0.00138537	1.11706	0.711559	0.887893	0.837836	0.00614554	1.11697	0.750095	0.935841	0.941985	0.24798	1.11695	0.843356	1.05215	0.952568	0.338598	1.1164	0.853251	1.06344	0.947124	0.291071	1.1172	0.847765	1.05813	1.02928	0.563977	1.11692	0.921529	1.14963	0.970362	0.547316	1.11675	0.868918	1.08365
246	19.18	20.68	21.38	18.46	16.27	sp|Q3UHJ0|AAK1_MOUSE	AP2-associated protein kinase 1 OS=Mus musculus GN=Aak1 PE=1 SV=2	MOUSE	9			0.58377	8.04322e-06	1.14373	0.510408	0.667676	0.739926	0.000226587	1.12222	0.659342	0.830358	0.772334	0.00262548	1.15267	0.670041	0.890244	0.857863	0.0239735	1.13648	0.754841	0.974946	0.969395	0.643403	1.15813	0.837035	1.12268	0.998576	0.982307	1.15185	0.866929	1.15021	1.11274	0.0536929	1.11507	0.997909	1.24079
247	19.18	19.7	10.96	6.941	6.941	sp|Q811P8|RHG32_MOUSE	Rho GTPase-activating protein 32 OS=Mus musculus GN=Arhgap32 PE=1 SV=2	MOUSE	11			0.793923	0.132199	1.37068	0.579219	1.08821	0.928201	0.477372	1.25524	0.739459	1.16512	1.01744	0.873119	1.26881	0.801888	1.29094	1.02913	0.710763	1.1849	0.868535	1.21941	1.09379	0.413219	1.26666	0.863525	1.38546	1.08054	0.402452	1.2207	0.885181	1.31902	1.03152	0.778871	1.27453	0.809332	1.31469
248	19.08	19.76	18.9	10.34	9.098	sp|Q8BRT1|CLAP2_MOUSE	CLIP-associating protein 2 OS=Mus musculus GN=Clasp2 PE=1 SV=1	MOUSE	10			1.57685	0.0027756	1.27986	1.23205	2.01815	1.47238	4.75382e-05	1.11946	1.31527	1.64827	1.32717	0.000415933	1.11961	1.18538	1.48592	1.10162	0.2771	1.21091	0.909749	1.33397	1.05274	0.326828	1.12018	0.939801	1.17926	1.05505	0.354208	1.1339	0.930462	1.19633	0.95444	0.372776	1.12064	0.851691	1.06959
249	19.08	19.51	41.62	31.14	29.34	sp|P14152|MDHC_MOUSE	Malate dehydrogenase, cytoplasmic OS=Mus musculus GN=Mdh1 PE=1 SV=3	MOUSE	12			0.486011	4.90666e-05	1.25314	0.387835	0.60904	0.575278	2.73609e-06	1.12875	0.50966	0.649343	0.789328	0.000639006	1.11047	0.710807	0.876524	0.813088	0.0015656	1.11051	0.732173	0.902944	0.88431	0.0265734	1.11075	0.796138	0.982246	1.14329	0.0185601	1.11143	1.02867	1.27069	0.947217	0.276284	1.11164	0.85209	1.05296
250	18.96	19.25	44.83	40.34	35.86	sp|Q8BH95|ECHM_MOUSE	Enoyl-CoA hydratase, mitochondrial OS=Mus musculus GN=Echs1 PE=1 SV=1	MOUSE	10			1.06974	0.210089	1.12084	0.954408	1.19901	1.00641	0.917372	1.14753	0.877019	1.15489	1.14032	0.0286852	1.12043	1.01775	1.27765	1.16583	0.0144873	1.12057	1.04039	1.3064	1.12477	0.0556531	1.12884	0.9964	1.26969	0.994003	0.906142	1.12074	0.88692	1.11401	0.982145	0.72417	1.12036	0.876634	1.10036
251	18.9	19.06	36.53	35.91	24.77	sp|Q9D6M3|GHC1_MOUSE	Mitochondrial glutamate carrier 1 OS=Mus musculus GN=Slc25a22 PE=1 SV=1	MOUSE	13			1.01911	0.771088	1.17171	0.869764	1.19411	1.2106	0.031826	1.18113	1.02495	1.42988	1.5597	0.00127116	1.19166	1.30885	1.85863	1.74759	0.000279394	1.17243	1.49057	2.04892	1.67372	0.000753957	1.19881	1.39616	2.00647	1.1585	0.0634679	1.17257	0.988007	1.35842	1.03686	0.58547	1.17321	0.883779	1.21646
252	18.84	19.48	51.84	42.81	38.8	sp|P17751|TPIS_MOUSE	Triosephosphate isomerase OS=Mus musculus GN=Tpi1 PE=1 SV=4	MOUSE	14			0.450266	3.19223e-06	1.15254	0.390672	0.51895	0.571756	3.49023e-05	1.1531	0.495844	0.65929	0.74398	0.00075642	1.13122	0.657679	0.841605	0.853498	0.0249864	1.14093	0.748073	0.97378	0.903737	0.0924241	1.13075	0.799241	1.0219	1.18056	0.0147381	1.12984	1.0449	1.33384	0.939563	0.265789	1.12966	0.831724	1.06138
253	18.71	19.45	13.53	8.41	7.187	sp|Q9JM52|MINK1_MOUSE	Misshapen-like kinase 1 OS=Mus musculus GN=Mink1 PE=1 SV=3	MOUSE	9			0.821948	0.112027	1.2907	0.636822	1.06089	1.02127	0.761013	1.1704	0.872581	1.19528	1.1045	0.19041	1.17603	0.939177	1.29893	1.08496	0.293304	1.18501	0.915574	1.28569	0.966413	0.553493	1.13865	0.848733	1.10041	1.12344	0.0578384	1.12918	0.994914	1.26856	1.03791	0.488793	1.128	0.920127	1.17076
254	18.59	19.15	22.44	16.67	15.84	sp|Q8C8N2|SCAI_MOUSE	Protein SCAI OS=Mus musculus GN=Scai PE=1 SV=2	MOUSE	11			0.770262	0.079785	1.34996	0.57058	1.03983	0.923592	0.36705	1.21133	0.762459	1.11878	0.924848	0.494536	1.28624	0.719031	1.18958	1.04665	0.527453	1.17253	0.892642	1.22722	1.13341	0.156311	1.20271	0.942381	1.36317	0.949412	0.373771	1.13551	0.83611	1.07807	1.07853	0.314046	1.17621	0.916961	1.26858
255	18.54	19.5	10.41	7.784	6.34	sp|Q68FD9|K1549_MOUSE	UPF0606 protein KIAA1549 OS=Mus musculus GN=Kiaa1549 PE=1 SV=3	MOUSE	10			1.01734	0.870045	1.25624	0.809823	1.27802	1.00871	0.922073	1.21249	0.831936	1.22305	1.04472	0.634832	1.22017	0.856205	1.27474	0.947816	0.68704	1.33358	0.71073	1.26399	0.957651	0.394067	1.11433	0.859398	1.06714	0.964678	0.52636	1.12981	0.853838	1.08991	1.0629	0.379204	1.15919	0.916933	1.23211
256	18.46	21.22	40.16	37.53	32.02	sp|Q04447|KCRB_MOUSE	Creatine kinase B-type OS=Mus musculus GN=Ckb PE=1 SV=1	MOUSE	14			0.365363	1.90681e-06	1.18061	0.309469	0.431353	0.456987	4.51573e-05	1.23071	0.37132	0.562419	0.674043	0.000240975	1.14579	0.588277	0.772314	0.821696	0.0105815	1.14377	0.718412	0.939828	0.840366	0.018866	1.14492	0.733997	0.96215	1.04173	0.494698	1.14367	0.910868	1.1914	0.930608	0.244912	1.14339	0.813899	1.06405
257	18.39	24.78	20.21	13.41	12.18	sp|Q8BJ42|DLGP2_MOUSE	Disks large-associated protein 2 OS=Mus musculus GN=Dlgap2 PE=1 SV=2	MOUSE	12			0.643142	0.00311315	1.26697	0.507621	0.814842	0.884291	0.121442	1.17945	0.749748	1.04298	1.01151	0.833481	1.132	0.893554	1.14503	1.20328	0.0252724	1.16701	1.03108	1.40424	1.30574	0.0197691	1.23352	1.05855	1.61065	1.04971	0.517845	1.18355	0.886919	1.24238	1.15612	0.0794106	1.18208	0.978038	1.36662
258	18.36	19.03	17.93	11.18	9.982	sp|Q9JME5|AP3B2_MOUSE	AP-3 complex subunit beta-2 OS=Mus musculus GN=Ap3b2 PE=1 SV=2	MOUSE	10			0.769784	0.011329	1.20252	0.64014	0.925682	0.841842	0.0457836	1.18299	0.711619	0.995895	0.944135	0.389396	1.15681	0.816153	1.09219	1.0143	0.779118	1.11949	0.906038	1.1355	0.981289	0.815643	1.19813	0.819018	1.17571	1.01931	0.774024	1.16008	0.878651	1.18249	0.9446	0.278877	1.11979	0.843548	1.05776
259	18.26	18.44	29.29	24.47	20.42	sp|Q8R0S4|CACB4_MOUSE	Voltage-dependent L-type calcium channel subunit beta-4 OS=Mus musculus GN=Cacnb4 PE=1 SV=2	MOUSE	11			0.499067	0.020107	1.62908	0.30635	0.813019	0.801316	0.17604	1.49138	0.537299	1.19506	0.908155	0.538393	1.55683	0.583335	1.41385	0.978535	0.796066	1.27708	0.766232	1.24966	1.02185	0.897489	1.63413	0.625317	1.66984	1.03388	0.693447	1.27651	0.809925	1.31975	1.10185	0.294483	1.27575	0.863692	1.40568
260	18.23	21.71	22.82	16.18	12.34	sp|Q9ES97|RTN3_MOUSE	Reticulon-3 OS=Mus musculus GN=Rtn3 PE=1 SV=2	MOUSE	9			0.650821	0.000753781	1.21517	0.535582	0.790857	0.952594	0.475358	1.15892	0.821967	1.10398	0.926491	0.205249	1.13482	0.816417	1.0514	0.912919	0.116586	1.12605	0.810728	1.02799	0.900335	0.0528648	1.11248	0.809308	1.0016	1.00907	0.878111	1.13819	0.88656	1.14851	0.929872	0.160709	1.11359	0.835022	1.0355
261	18.23	19.01	18.65	11.88	11.32	sp|Q61548|AP180_MOUSE	Clathrin coat assembly protein AP180 OS=Mus musculus GN=Snap91 PE=1 SV=1	MOUSE	11			0.659341	0.000903879	1.16475	0.566077	0.767971	0.822145	0.0204548	1.16248	0.707235	0.955725	0.960529	0.575492	1.18881	0.807978	1.14188	0.899584	0.131096	1.16279	0.773642	1.04603	0.966569	0.588061	1.16316	0.830988	1.12427	1.06006	0.366485	1.16308	0.911422	1.23294	1.05149	0.431895	1.16308	0.904055	1.22296
262	18.19	18.29	23.2	18.14	15.03	sp|Q9Z0X1|AIFM1_MOUSE	Apoptosis-inducing factor 1, mitochondrial OS=Mus musculus GN=Aifm1 PE=1 SV=1	MOUSE	10			1.1306	0.0905517	1.15776	0.976538	1.30896	1.05865	0.310782	1.12754	0.938901	1.19367	1.11297	0.111923	1.1473	0.970079	1.27691	1.26358	0.0436073	1.25307	1.00839	1.58334	1.20374	0.0443408	1.19673	1.00586	1.44055	0.810536	0.0701633	1.26028	0.643139	1.0215	1.02261	0.808149	1.22411	0.835388	1.25178
263	18.16	21.68	60.49	58.54	58.54	sp|P62821|RAB1A_MOUSE	Ras-related protein Rab-1A OS=Mus musculus GN=Rab1A PE=1 SV=3	MOUSE	19			0.98334	0.85963	1.43413	0.685668	1.41024	0.927051	0.457595	1.429	0.648742	1.32475	0.945557	0.57145	1.43206	0.660279	1.35409	1.01206	0.8983	1.4288	0.708328	1.44604	0.981389	0.843051	1.43289	0.684902	1.40622	1.06794	0.512237	1.4304	0.746604	1.52758	1.01376	0.883996	1.42771	0.710062	1.44736
264	18.06	18.31	32.78	26.37	23.75	sp|Q9ESW4|AGK_MOUSE	Acylglycerol kinase, mitochondrial OS=Mus musculus GN=Agk PE=1 SV=1	MOUSE	10			1.35824	0.0119057	1.24363	1.09216	1.68914	1.40657	0.000671732	1.15786	1.21481	1.62861	1.4992	0.000717073	1.19214	1.25756	1.78725	1.46297	0.00177119	1.21048	1.20859	1.77089	1.32346	0.00407553	1.17642	1.12499	1.55694	1.03343	0.646554	1.17253	0.881365	1.21172	1.08716	0.222077	1.15668	0.939899	1.2575
265	18.05	18.34	32.07	25.17	25.17	sp|P14231|AT1B2_MOUSE	Sodium/potassium-transporting ATPase subunit beta-2 OS=Mus musculus GN=Atp1b2 PE=1 SV=2	MOUSE	16			0.562476	0.00454246	1.37661	0.408595	0.774308	0.602021	0.00166806	1.25869	0.478294	0.757756	0.840017	0.0302278	1.16312	0.722211	0.977039	0.821338	0.0129465	1.14787	0.715532	0.942789	0.79993	0.00756424	1.14843	0.696541	0.918666	0.889305	0.0838643	1.14874	0.774156	1.02158	0.941294	0.325218	1.14819	0.819806	1.08079
266	17.99	18.28	29.95	23.67	22.22	sp|O88844|IDHC_MOUSE	Isocitrate dehydrogenase [NADP] cytoplasmic OS=Mus musculus GN=Idh1 PE=1 SV=2	MOUSE	9			2.03273	0.0041956	1.51198	1.34442	3.07344	1.54112	0.0117682	1.35967	1.13345	2.09542	1.29179	0.0286868	1.24824	1.03489	1.61247	1.09281	0.1428	1.13422	0.963494	1.23948	1.03928	0.646571	1.20506	0.862433	1.2524	1.10179	0.154588	1.1528	0.95575	1.27015	1.01359	0.914814	1.32566	0.764589	1.34368
267	17.99	18.28	38.98	36.27	32.54	sp|Q9DB05|SNAA_MOUSE	Alpha-soluble NSF attachment protein OS=Mus musculus GN=Napa PE=1 SV=1	MOUSE	10			0.819254	0.0097884	1.1399	0.718704	0.933872	0.861664	0.0320202	1.14006	0.755806	0.982349	0.910269	0.180591	1.16401	0.782014	1.05956	0.874591	0.0476522	1.14121	0.766371	0.998093	0.870527	0.0423308	1.14113	0.762866	0.993382	1.02892	0.754057	1.23698	0.831798	1.27275	1.03122	0.624311	1.15693	0.891338	1.19305
268	17.84	18.46	21.61	19.21	18.35	sp|Q61490|CD166_MOUSE	CD166 antigen OS=Mus musculus GN=Alcam PE=1 SV=3	MOUSE	11			1.16683	0.158593	1.27063	0.918304	1.48261	0.966791	0.592606	1.16419	0.830442	1.12553	0.908564	0.164412	1.16348	0.780902	1.0571	0.864888	0.0787164	1.18453	0.730156	1.02448	0.942122	0.358504	1.16375	0.809557	1.09639	1.03414	0.610445	1.17226	0.882177	1.21227	0.996124	0.957902	1.19714	0.832085	1.1925
269	17.84	18.16	18.86	14.2	12.88	sp|Q03137|EPHA4_MOUSE	Ephrin type-A receptor 4 OS=Mus musculus GN=Epha4 PE=1 SV=2	MOUSE	9			1.09798	0.272375	1.19823	0.916335	1.31564	1.23688	0.0773984	1.27286	0.971735	1.57437	0.990448	0.878743	1.14834	0.862504	1.13737	1.00758	0.944487	1.26943	0.793726	1.27905	0.995607	0.950217	1.16779	0.852553	1.16267	0.938421	0.249492	1.12387	0.834991	1.05466	0.987103	0.85843	1.17348	0.841179	1.15834
270	17.83	18.3	38.32	31.14	26.05	sp|P16125|LDHB_MOUSE	L-lactate dehydrogenase B chain OS=Mus musculus GN=Ldhb PE=1 SV=2	MOUSE	10			0.46561	0.00126445	1.43779	0.323838	0.669447	0.521654	7.18552e-05	1.22277	0.426618	0.637861	0.700866	0.000370309	1.1496	0.609661	0.805714	0.789002	0.0127362	1.18664	0.664904	0.936261	0.835783	0.0208563	1.15509	0.723567	0.965403	1.07267	0.297134	1.15611	0.927832	1.24012	0.942242	0.380631	1.15935	0.812733	1.09239
271	17.78	18.27	30.62	22.91	17.4	sp|Q9R111|GUAD_MOUSE	Guanine deaminase OS=Mus musculus GN=Gda PE=1 SV=1	MOUSE	9			0.786359	0.142446	1.39981	0.561763	1.10075	0.84419	0.0395808	1.17296	0.719707	0.990203	0.950936	0.27534	1.102	0.862915	1.04794	0.951634	0.282832	1.1022	0.863392	1.04889	0.978557	0.629267	1.10184	0.888113	1.07821	1.13809	0.0143479	1.10235	1.03242	1.25458	0.99379	0.889958	1.10274	0.901205	1.09589
272	17.75	18.03	30.87	25.14	23.77	sp|Q9D6R2|IDH3A_MOUSE	Isocitrate dehydrogenase [NAD] subunit alpha, mitochondrial OS=Mus musculus GN=Idh3a PE=1 SV=1	MOUSE	15			0.766589	0.00180565	1.14325	0.670535	0.876404	0.87268	0.022419	1.11771	0.780778	0.9754	1.14831	0.0216803	1.11866	1.0265	1.28457	1.20084	0.00562921	1.11915	1.073	1.34392	1.34226	0.000842993	1.14002	1.1774	1.5302	1.3125	0.00317709	1.16281	1.12873	1.52618	0.92503	0.147117	1.11846	0.827057	1.03461
273	17.73	18.06	34.58	25.7	24.07	sp|O08917|FLOT1_MOUSE	Flotillin-1 OS=Mus musculus GN=Flot1 PE=1 SV=1	MOUSE	10			0.805856	0.00140125	1.11348	0.723727	0.897304	0.869508	0.0175519	1.11517	0.779708	0.969651	0.772231	0.000362145	1.11135	0.694856	0.858222	0.809444	0.00141223	1.11116	0.728469	0.899422	0.78841	0.0014802	1.12681	0.699681	0.888391	0.897357	0.0476592	1.11283	0.806373	0.998608	0.941436	0.230188	1.11189	0.846697	1.04677
274	17.69	17.8	31.83	29.3	27.61	sp|Q99LC3|NDUAA_MOUSE	NADH dehydrogenase [ubiquinone] 1 alpha subcomplex subunit 10, mitochondrial OS=Mus musculus GN=Ndufa10 PE=1 SV=1	MOUSE	12			0.830629	0.108666	1.2697	0.654192	1.05465	1.02264	0.797401	1.21961	0.838494	1.24722	1.21956	0.00805787	1.1368	1.0728	1.3864	1.35963	0.000763767	1.13688	1.19593	1.54574	1.33871	0.00106828	1.13773	1.17665	1.52309	0.939926	0.289703	1.13647	0.827059	1.0682	1.06881	0.259475	1.13686	0.940146	1.21509
275	17.68	19.47	12.1	8.339	5.683	sp|Q80TJ1|CAPS1_MOUSE	Calcium-dependent secretion activator 1 OS=Mus musculus GN=Cadps PE=1 SV=3	MOUSE	8			0.758536	0.0496529	1.31762	0.575686	0.999462	0.752635	0.00674537	1.20174	0.62629	0.904468	0.848739	0.00630037	1.11044	0.764328	0.942472	0.859239	0.0665535	1.17876	0.728934	1.01284	0.911635	0.076892	1.11047	0.820948	1.01234	1.0425	0.48647	1.13853	0.915653	1.18692	1.04651	0.475558	1.14813	0.911498	1.20153
276	17.63	19.94	56.73	52.4	47.12	sp|P61294|RAB6B_MOUSE	Ras-related protein Rab-6B OS=Mus musculus GN=Rab6b PE=1 SV=1	MOUSE	15			1.14408	0.19564	1.29449	0.883806	1.48099	1.15436	0.310205	1.45491	0.793424	1.67949	1.12059	0.239751	1.28106	0.874731	1.43554	1.06339	0.478513	1.27408	0.834635	1.35484	1.07365	0.578393	1.43899	0.746115	1.54498	0.984018	0.836545	1.25609	0.783397	1.23602	0.938258	0.437019	1.2545	0.747914	1.17704
277	17.54	17.77	19.26	14.96	14.96	sp|Q8K0U4|HS12A_MOUSE	Heat shock 70 kDa protein 12A OS=Mus musculus GN=Hspa12a PE=1 SV=1	MOUSE	9			0.699613	0.000203311	1.13676	0.615445	0.795292	0.710205	0.000115831	1.11984	0.634204	0.795314	0.803293	0.00215982	1.1204	0.716968	0.900012	0.893354	0.0507202	1.11988	0.797723	1.00045	0.990993	0.859573	1.12097	0.884049	1.11087	1.01758	0.769327	1.14163	0.891342	1.1617	0.976017	0.637243	1.12101	0.870663	1.09412
278	17.53	18.12	22.1	16.01	15.3	sp|Q9QXS6|DREB_MOUSE	Drebrin OS=Mus musculus GN=Dbn1 PE=1 SV=4	MOUSE	10			1.92314	0.000323599	1.26706	1.5178	2.43673	1.55227	0.00225929	1.2488	1.24301	1.93848	1.55644	0.00014762	1.15156	1.35159	1.79233	1.26	0.00771211	1.15946	1.08672	1.46092	1.28998	0.00197676	1.1338	1.13775	1.46258	1.15231	0.0320737	1.13388	1.01625	1.30658	1.07295	0.2272	1.13405	0.946116	1.21678
279	17.52	18.84	29.2	20.88	12.39	sp|Q76MZ3|2AAA_MOUSE	Serine/threonine-protein phosphatase 2A 65 kDa regulatory subunit A alpha isoform OS=Mus musculus GN=Ppp2r1a PE=1 SV=3	MOUSE	8			1.11683	0.101944	1.14602	0.974528	1.27991	1.011	0.810236	1.10287	0.916704	1.115	1.09921	0.0881872	1.11771	0.983447	1.2286	0.981096	0.674678	1.10233	0.89002	1.08149	1.0417	0.512756	1.14219	0.91202	1.18983	1.11312	0.0586929	1.11834	0.995328	1.24485	0.977217	0.613475	1.1025	0.886366	1.07738
280	17.51	18.07	21.27	13.96	12.33	sp|Q9Z2I0|LETM1_MOUSE	LETM1 and EF-hand domain-containing protein 1, mitochondrial OS=Mus musculus GN=Letm1 PE=2 SV=1	MOUSE	9			0.921594	0.170604	1.13322	0.813253	1.04437	0.948732	0.342975	1.12795	0.841111	1.07012	1.09495	0.181263	1.15356	0.949195	1.2631	1.21283	0.0239648	1.17365	1.03338	1.42343	1.21811	0.00932933	1.14308	1.06564	1.39239	1.01411	0.787482	1.12286	0.903148	1.1387	0.98833	0.863207	1.16433	0.848838	1.15074
281	17.49	18.51	20.14	14.51	12.12	sp|P26040|EZRI_MOUSE	Ezrin OS=Mus musculus GN=Ezr PE=1 SV=3	MOUSE	9			0.75271	0.0422149	1.3103	0.574456	0.986277	0.757737	0.0253889	1.25808	0.602295	0.953296	1.04302	0.488477	1.14994	0.907024	1.19942	1.05527	0.377217	1.14807	0.919168	1.21153	0.983145	0.772378	1.14733	0.856898	1.12799	0.98142	0.751831	1.14867	0.854394	1.12733	0.982071	0.758649	1.14758	0.855779	1.127
282	17.47	18.29	19.07	11.86	8.644	sp|Q3UTJ2|SRBS2_MOUSE	Sorbin and SH3 domain-containing protein 2 OS=Mus musculus GN=Sorbs2 PE=1 SV=2	MOUSE	8			0.639305	0.000831115	1.24165	0.514881	0.793796	0.755427	6.7101e-05	1.10468	0.683841	0.834506	1.05603	0.407686	1.14956	0.918636	1.21397	0.937216	0.191181	1.1079	0.845941	1.03834	0.951498	0.383635	1.12817	0.843401	1.07345	1.01715	0.71347	1.10445	0.920961	1.12339	0.983773	0.765466	1.12496	0.874492	1.10671
283	17.45	17.76	25.14	20.76	19.43	sp|O35633|VIAAT_MOUSE	Vesicular inhibitory amino acid transporter OS=Mus musculus GN=Slc32a1 PE=1 SV=3	MOUSE	9			0.675913	0.00222266	1.22666	0.55102	0.829114	0.804265	0.0136425	1.17301	0.685644	0.94341	0.988461	0.837238	1.1344	0.871351	1.12131	1.0444	0.453263	1.1355	0.919766	1.18591	0.977797	0.695137	1.13589	0.860819	1.11067	1.01964	0.808168	1.19568	0.852769	1.21916	1.02038	0.741066	1.14563	0.890666	1.16898
284	17.17	17.22	52.11	45.54	45.54	sp|Q9DB20|ATPO_MOUSE	ATP synthase subunit O, mitochondrial OS=Mus musculus GN=Atp5o PE=1 SV=1	MOUSE	15			0.912052	0.118998	1.13042	0.806823	1.03101	0.97681	0.66591	1.13105	0.863628	1.10482	1.2388	0.00439039	1.13038	1.09592	1.40032	1.3426	0.000740982	1.1302	1.18793	1.51741	1.27518	0.00224737	1.13056	1.12792	1.44166	0.92165	0.159765	1.13053	0.815238	1.04195	0.953356	0.386645	1.13018	0.843546	1.07746
285	17.16	17.21	53.98	46.46	34.51	sp|P50518|VATE1_MOUSE	V-type proton ATPase subunit E 1 OS=Mus musculus GN=Atp6v1e1 PE=1 SV=2	MOUSE	13			0.543517	3.90152e-07	1.11198	0.488781	0.604382	0.7092	4.40993e-05	1.11183	0.637868	0.788509	0.872103	0.0199724	1.11592	0.781509	0.973198	0.976392	0.624358	1.11248	0.87767	1.08622	1.01344	0.783403	1.11251	0.910951	1.12746	1.1531	0.0217925	1.12342	1.02642	1.29541	0.997164	0.953054	1.11195	0.896769	1.1088
286	17.11	17.21	74.34	66.37	66.37	sp|Q9Z1P6|NDUA7_MOUSE	NADH dehydrogenase [ubiquinone] 1 alpha subcomplex subunit 7 OS=Mus musculus GN=Ndufa7 PE=1 SV=3	MOUSE	14			0.780061	0.00152706	1.13354	0.688166	0.884228	0.88828	0.101077	1.15804	0.767057	1.02866	1.03135	0.753329	1.24048	0.831409	1.27938	1.20212	0.0234261	1.16512	1.03176	1.40062	1.14148	0.104894	1.18059	0.966873	1.34762	0.833404	0.00457089	1.11627	0.746597	0.930304	0.957766	0.436603	1.12739	0.849546	1.07977
287	17.02	20.3	13.06	6.861	5.263	sp|P15508|SPTB1_MOUSE	Spectrin beta chain, erythrocytic OS=Mus musculus GN=Sptb PE=1 SV=4	MOUSE	9			0.682529	0.00769199	1.28308	0.531947	0.875737	0.792243	0.0274513	1.22087	0.648917	0.967226	0.853226	0.0318149	1.15142	0.741018	0.982425	0.986227	0.817732	1.14371	0.862303	1.12796	1.04748	0.517893	1.17136	0.894247	1.22697	1.01745	0.729379	1.11774	0.91027	1.13724	0.947379	0.291986	1.11684	0.848267	1.05807
288	16.93	17.71	23.15	20.57	19.82	sp|O70161|PI51C_MOUSE	Phosphatidylinositol 4-phosphate 5-kinase type-1 gamma OS=Mus musculus GN=Pip5k1c PE=1 SV=2	MOUSE	9			0.497475	0.000244156	1.24697	0.398947	0.620336	0.599972	0.00205952	1.2731	0.471269	0.763823	0.772624	0.0188843	1.21897	0.633835	0.941804	0.753218	0.0089194	1.19994	0.627712	0.903817	0.879814	0.153951	1.21176	0.726064	1.06612	1.12521	0.167626	1.20195	0.936152	1.35245	0.977618	0.722658	1.16054	0.842379	1.13457
289	16.85	17.91	17.69	12.27	9.867	sp|P27546|MAP4_MOUSE	Microtubule-associated protein 4 OS=Mus musculus GN=Map4 PE=1 SV=3	MOUSE	8			2.46122	0.00151922	1.55401	1.58378	3.82477	1.65359	0.0284529	1.54452	1.07061	2.554	1.29608	0.0204464	1.23061	1.05321	1.59497	1.00958	0.888784	1.16443	0.867015	1.17558	1.00036	0.996498	1.20051	0.833275	1.20094	0.90571	0.513086	1.39614	0.648722	1.2645	1.03086	0.768542	1.25888	0.818875	1.29773
290	16.85	17.4	24.2	14.83	10.44	sp|Q8CI94|PYGB_MOUSE	Glycogen phosphorylase, brain form OS=Mus musculus GN=Pygb PE=1 SV=3	MOUSE	8			0.668529	0.000338269	1.15813	0.577248	0.774244	0.640698	0.000204232	1.16133	0.551694	0.74406	0.844047	0.0383398	1.17059	0.721044	0.988033	0.930022	0.386851	1.20436	0.772215	1.12008	0.916865	0.216131	1.16297	0.788379	1.06629	1.0332	0.538676	1.12694	0.916817	1.16435	1.02474	0.643214	1.12685	0.909381	1.15473
291	16.84	16.92	24.1	22.2	20.68	sp|P24270|CATA_MOUSE	Catalase OS=Mus musculus GN=Cat PE=1 SV=4	MOUSE	9			3.18478	7.81525e-05	1.43659	2.2169	4.57522	2.0915	0.0038748	1.52796	1.36882	3.19572	1.29947	0.0247988	1.24499	1.04376	1.61783	1.22985	0.154833	1.35485	0.907737	1.66626	1.17355	0.230918	1.32925	0.882862	1.55995	1.08907	0.386983	1.23992	0.878334	1.35036	1.05488	0.630356	1.27926	0.824606	1.34946
292	16.81	78.82	70.27	63.74	61.04	sp|Q9D6F9|TBB4A_MOUSE	Tubulin beta-4A chain OS=Mus musculus GN=Tubb4a PE=1 SV=3	MOUSE	88			0.489578	0.0135122	1.43463	0.341257	0.702364	0.45719	0.0109321	1.42624	0.320557	0.652062	0.453793	0.0109269	1.43095	0.317128	0.649354	0.584942	0.0231307	1.42927	0.409261	0.836038	0.587315	0.0410254	1.61397	0.363895	0.947908	0.822732	0.144032	1.43134	0.574797	1.17761	0.802101	0.116993	1.42854	0.561482	1.14584
293	16.74	17.17	10.4	6.468	5.58	sp|Q80U28|MADD_MOUSE	MAP kinase-activating death domain protein OS=Mus musculus GN=Madd PE=1 SV=2	MOUSE	8			0.8223	0.125969	1.30227	0.631435	1.07086	1.01045	0.870662	1.15323	0.876192	1.16528	1.02593	0.690878	1.15391	0.889095	1.18383	0.995539	0.958174	1.20988	0.822843	1.20448	1.09609	0.173002	1.15191	0.951542	1.26261	1.13793	0.0338208	1.1236	1.01275	1.27858	1.06394	0.393393	1.17168	0.908042	1.24659
294	16.73	18.54	11.84	5.502	3.961	sp|Q61290|CAC1E_MOUSE	Voltage-dependent R-type calcium channel subunit alpha-1E OS=Mus musculus GN=Cacna1e PE=1 SV=1	MOUSE	9			0.865563	0.158497	1.23871	0.698763	1.07218	0.929366	0.418817	1.21919	0.76228	1.13308	1.00604	0.906362	1.12123	0.89727	1.128	0.946238	0.293378	1.11999	0.844865	1.05977	0.989551	0.883697	1.17396	0.842918	1.16169	1.11176	0.0668472	1.12216	0.990737	1.24757	1.008	0.875546	1.12032	0.899739	1.12929
295	16.71	16.72	62.8	59.15	49.39	sp|P17742|PPIA_MOUSE	Peptidyl-prolyl cis-trans isomerase A OS=Mus musculus GN=Ppia PE=1 SV=2	MOUSE	11			1.13996	0.0574489	1.14647	0.994319	1.30693	1.06701	0.290691	1.14683	0.930401	1.22367	1.26005	0.00612859	1.14668	1.09887	1.44488	1.07534	0.294733	1.16748	0.921075	1.25544	1.04597	0.452522	1.14677	0.912104	1.19949	1.20927	0.0145556	1.14671	1.05456	1.38668	0.999766	0.996796	1.14655	0.871977	1.14628
296	16.67	17.06	11.52	7.863	7.307	sp|Q8BIZ1|ANS1B_MOUSE	Ankyrin repeat and sterile alpha motif domain-containing protein 1B OS=Mus musculus GN=Anks1b PE=1 SV=3	MOUSE	9			0.485103	3.46683e-05	1.20218	0.403518	0.583183	0.733548	0.000681934	1.13534	0.646103	0.832828	0.965577	0.536005	1.13577	0.850149	1.09668	1.18294	0.0171381	1.13639	1.04096	1.34428	1.25556	0.0039927	1.13642	1.10483	1.42684	1.13002	0.058895	1.13688	0.993969	1.28469	1.18527	0.0160544	1.13591	1.04345	1.34636
297	16.62	17.01	14.24	9.369	7.361	sp|Q8CGY8|OGT1_MOUSE	UDP-N-acetylglucosamine--peptide N-acetylglucosaminyltransferase 110 kDa subunit OS=Mus musculus GN=Ogt PE=1 SV=2	MOUSE	8			0.873818	0.190178	1.24027	0.704537	1.08377	0.92442	0.155927	1.12165	0.824157	1.03688	0.996272	0.949522	1.1386	0.874997	1.13435	1.05308	0.368778	1.13162	0.930595	1.19169	1.10943	0.045858	1.1068	1.00238	1.22792	1.15935	0.0161021	1.11986	1.03527	1.29832	0.997307	0.96134	1.13018	0.882432	1.12714
298	16.57	19.63	18.85	11.19	10.08	sp|Q9D415|DLGP1_MOUSE	Disks large-associated protein 1 OS=Mus musculus GN=Dlgap1 PE=1 SV=3	MOUSE	9			0.526131	0.00036227	1.29997	0.404726	0.683953	0.693814	0.00637979	1.26367	0.549048	0.876749	0.81686	0.00296422	1.12018	0.729224	0.915028	0.959911	0.637936	1.20932	0.793761	1.16084	0.995942	0.959497	1.19263	0.835081	1.18779	0.997072	0.953854	1.11791	0.891907	1.11464	1.17189	0.041171	1.16265	1.00795	1.3625
299	16.57	16.57	22.6	22.6	17.7	sp|Q8BGH2|SAM50_MOUSE	Sorting and assembly machinery component 50 homolog OS=Mus musculus GN=Samm50 PE=1 SV=1	MOUSE	10			0.890676	0.133386	1.17331	0.759116	1.04504	0.943645	0.4183	1.16971	0.806735	1.10379	1.00769	0.886787	1.12765	0.893616	1.13632	1.18567	0.0111039	1.12699	1.05207	1.33623	1.1026	0.0970429	1.12734	0.978054	1.243	0.874632	0.0339397	1.12854	0.775012	0.987057	1.03099	0.580195	1.12985	0.912497	1.16486
300	16.54	17.9	27.89	23.49	14.86	sp|P80318|TCPG_MOUSE	T-complex protein 1 subunit gamma OS=Mus musculus GN=Cct3 PE=1 SV=1	MOUSE	8			1.88027	0.00061481	1.32062	1.42378	2.48313	1.54594	0.00471619	1.30261	1.18681	2.01375	1.27187	0.0251985	1.22503	1.03824	1.55807	1.20794	0.0863877	1.24859	0.967447	1.50823	1.13912	0.15404	1.20841	0.942657	1.37652	1.09466	0.181476	1.15173	0.950449	1.26075	1.04627	0.428893	1.13147	0.924699	1.18383
301	16.53	17.11	24.86	20.46	18.55	sp|Q8BWF0|SSDH_MOUSE	Succinate-semialdehyde dehydrogenase, mitochondrial OS=Mus musculus GN=Aldh5a1 PE=1 SV=1	MOUSE	8			0.894463	0.123526	1.16764	0.766042	1.04441	0.847468	0.0774191	1.21158	0.699472	1.02678	1.11334	0.133463	1.16674	0.954236	1.29897	1.08677	0.353767	1.23293	0.881459	1.33991	1.09938	0.177759	1.16812	0.941154	1.28422	1.04569	0.519154	1.18028	0.88597	1.23421	0.879556	0.0876026	1.16848	0.752734	1.02774
302	16.42	18.57	20.92	17.35	16.16	sp|O08539|BIN1_MOUSE	Myc box-dependent-interacting protein 1 OS=Mus musculus GN=Bin1 PE=1 SV=1	MOUSE	10			0.602368	0.000107263	1.16617	0.516534	0.702465	0.7126	0.0026339	1.19255	0.597544	0.84981	0.807187	0.020541	1.18536	0.680964	0.956806	0.816963	0.00782697	1.13861	0.717508	0.930204	0.877555	0.0545757	1.1434	0.767495	1.0034	1.06478	0.309147	1.14498	0.929955	1.21916	1.0057	0.919752	1.13727	0.88431	1.14374
303	16.42	16.51	42.19	40.1	36.98	sp|P63001|RAC1_MOUSE	Ras-related C3 botulinum toxin substrate 1 OS=Mus musculus GN=Rac1 PE=1 SV=1	MOUSE	11			0.92519					0.875319					0.723775					0.741169					0.896656					0.836165					0.879372
304	16.41	16.78	9.779	6.497	6.162	sp|P97798|NEO1_MOUSE	Neogenin OS=Mus musculus GN=Neo1 PE=1 SV=1	MOUSE	8			2.50726	3.8277e-06	1.18294	2.11952	2.96594	1.95645	0.00131337	1.36038	1.43817	2.66152	1.16094	0.0874746	1.19454	0.971875	1.38679	0.973379	0.709642	1.17883	0.825715	1.14745	0.995713	0.954063	1.18553	0.839891	1.18044	0.854181	0.108217	1.22445	0.697603	1.0459	0.970095	0.690832	1.18908	0.815837	1.15352
305	16.37	16.74	18.79	10.91	9.503	sp|O70589|CSKP_MOUSE	Peripheral plasma membrane protein CASK OS=Mus musculus GN=Cask PE=1 SV=2	MOUSE	10			1.09134	0.138525	1.12859	0.96699	1.23168	1.14037	0.0603299	1.14825	0.993136	1.30943	1.08985	0.100762	1.11187	0.980199	1.21177	1.13269	0.0252557	1.11142	1.01914	1.25889	1.14143	0.0582889	1.14785	0.994409	1.3102	1.0832	0.126105	1.11259	0.973579	1.20516	1.15376	0.02457	1.1281	1.02275	1.30156
306	16.28	16.88	11.34	7.365	7.004	sp|O54991|CNTP1_MOUSE	Contactin-associated protein 1 OS=Mus musculus GN=Cntnap1 PE=2 SV=2	MOUSE	10			0.539859	0.0761671	2.01609	0.267775	1.0884	0.671295	0.000145494	1.13523	0.591329	0.762074	0.763384	0.00712958	1.18541	0.643982	0.904923	0.69519	0.00522482	1.24016	0.560563	0.86215	0.709434	0.00344669	1.20634	0.588088	0.855819	0.772716	0.00172137	1.13207	0.682572	0.874764	0.977323	0.672777	1.13102	0.86411	1.10537
307	16.22	16.38	46.79	38.53	35.78	sp|P10649|GSTM1_MOUSE	Glutathione S-transferase Mu 1 OS=Mus musculus GN=Gstm1 PE=1 SV=2	MOUSE	10			0.425025	8.21561e-05	1.208	0.351841	0.513432	0.426327	0.00101601	1.37742	0.30951	0.587233	0.581051	0.000437561	1.18544	0.490159	0.688798	0.663085	0.00400828	1.23379	0.537437	0.818108	0.717852	0.00816962	1.22263	0.587137	0.877669	0.951259	0.451601	1.17051	0.812691	1.11345	0.911589	0.1874	1.16871	0.779997	1.06538
308	16.2	16.29	40.51	27.65	27.65	sp|P08226|APOE_MOUSE	Apolipoprotein E OS=Mus musculus GN=Apoe PE=1 SV=2	MOUSE	9			1.39449	0.00259714	1.18812	1.1737	1.65682	1.2022	0.0964612	1.25477	0.958111	1.50848	1.0362	0.649928	1.19413	0.86774	1.23736	0.992567	0.955372	1.35555	0.732225	1.34547	0.91222	0.226186	1.17792	0.774433	1.07452	0.973836	0.635855	1.13508	0.857941	1.10539	1.02525	0.669858	1.14176	0.897954	1.17059
309	16.14	17.4	22.06	14.93	10.83	sp|Q80U63|MFN2_MOUSE	Mitofusin-2 OS=Mus musculus GN=Mfn2 PE=1 SV=3	MOUSE	8			0.951242	0.728378	1.38681	0.685921	1.31919	0.928871	0.480462	1.26389	0.734931	1.17399	1.05412	0.442482	1.1655	0.904439	1.22857	1.18286	0.149271	1.27784	0.925673	1.5115	1.17508	0.0582423	1.18383	0.992609	1.3911	0.988653	0.843936	1.14124	0.8663	1.12829	1.01873	0.832849	1.22185	0.833762	1.24474
310	16.13	18.65	25.46	21.25	19.56	sp|Q8JZW4|CPNE5_MOUSE	Copine-5 OS=Mus musculus GN=Cpne5 PE=2 SV=1	MOUSE	11			1.14422	0.772816	5.79583	0.197421	6.63169	1.13011	0.869225	16.8011	0.0672641	18.9871	0.870233	0.792872	7.37085	0.118064	6.41436	0.616901	0.355398	5.7155	0.107935	3.52589	0.82702	0.653288	4.77488	0.173202	3.94892	1.09615	0.830258	5.06162	0.21656	5.54828	0.854507	0.642462	3.48895	0.244918	2.98133
311	16.12	16.29	18.84	12.81	12.06	sp|Q9EQH3|VPS35_MOUSE	Vacuolar protein sorting-associated protein 35 OS=Mus musculus GN=Vps35 PE=1 SV=1	MOUSE	9			1.06954	0.275313	1.14155	0.936913	1.22093	1.06387	0.373478	1.16355	0.914336	1.23787	1.07587	0.275754	1.15506	0.931437	1.24269	0.975836	0.710221	1.15775	0.842871	1.12978	0.996281	0.958376	1.17297	0.849366	1.16861	1.03439	0.582304	1.14572	0.90283	1.18511	1.04637	0.44636	1.13943	0.918331	1.19227
312	16.08	17.45	13.72	6.713	5.429	sp|Q7TT50|MRCKB_MOUSE	Serine/threonine-protein kinase MRCK beta OS=Mus musculus GN=Cdc42bpb PE=1 SV=2	MOUSE	7			1.3495	0.0124667	1.24045	1.08791	1.674	1.32821	0.0113318	1.22149	1.08737	1.62239	0.995222	0.942453	1.15984	0.858068	1.1543	1.05718	0.454476	1.17717	0.898068	1.24447	0.99121	0.865527	1.12347	0.882272	1.1136	1.07759	0.407783	1.21804	0.884689	1.31255	1.04507	0.66451	1.25333	0.833833	1.30982
313	16.06	18.23	51.16	46.98	46.98	sp|Q91V41|RAB14_MOUSE	Ras-related protein Rab-14 OS=Mus musculus GN=Rab14 PE=1 SV=3	MOUSE	14			0.980629	0.736825	1.14563	0.85597	1.12344	0.993816	0.914639	1.14543	0.867634	1.13835	0.949446	0.388929	1.14649	0.828134	1.08853	0.949995	0.391233	1.14555	0.829294	1.08826	0.997046	0.959323	1.14584	0.870148	1.14245	0.955728	0.447372	1.14605	0.833928	1.09532	0.96631	0.559547	1.14544	0.843614	1.10685
314	16.06	16.24	12.01	7.424	7.424	sp|Q9Z1L5|CA2D3_MOUSE	Voltage-dependent calcium channel subunit alpha-2/delta-3 OS=Mus musculus GN=Cacna2d3 PE=1 SV=1	MOUSE	8			1.00339	0.977085	1.41238	0.710426	1.41716	0.985082	0.89984	1.41846	0.694472	1.3973	1.11716	0.223766	1.25934	0.887103	1.40688	1.13737	0.299975	1.38778	0.81956	1.57843	1.08186	0.356559	1.259	0.859302	1.36205	0.86185	0.219593	1.35771	0.634782	1.17014	0.997373	0.984007	1.46922	0.678847	1.46536
315	15.88	16.07	50	36.67	29.17	sp|Q9D8Y0|EFHD2_MOUSE	EF-hand domain-containing protein D2 OS=Mus musculus GN=Efhd2 PE=1 SV=1	MOUSE	7			0.317059	9.35537e-06	1.27103	0.249451	0.402991	0.417095	0.000375523	1.38308	0.30157	0.576877	0.546137	0.000463658	1.26148	0.432932	0.688943	0.692509	0.000464716	1.1516	0.601343	0.797497	0.794355	0.00509876	1.14528	0.693592	0.909758	1.0099	0.864045	1.14014	0.885768	1.15143	0.922205	0.425072	1.25379	0.735535	1.15625
316	15.83	17.09	25.04	17.73	12.37	sp|P68404|KPCB_MOUSE	Protein kinase C beta type OS=Mus musculus GN=Prkcb PE=1 SV=4	MOUSE	9			0.78978	0.00142029	1.12103	0.704514	0.885366	0.800249	0.00285456	1.12898	0.708823	0.903468	0.845937	0.0107545	1.12377	0.75277	0.950635	0.85627	0.100313	1.21244	0.706237	1.03818	0.882636	0.0412493	1.12582	0.783996	0.993685	0.939876	0.246171	1.12106	0.838385	1.05365	0.947543	0.308402	1.12101	0.845254	1.06221
317	15.77	15.89	27.93	23.94	23.94	sp|Q8BR92|PALM2_MOUSE	Paralemmin-2 OS=Mus musculus GN=Palm2 PE=1 SV=1	MOUSE	9			1.16261	0.153692	1.2495	0.93046	1.45268	1.11364	0.16161	1.17666	0.946445	1.31037	0.994011	0.91025	1.12926	0.880236	1.12249	0.866658	0.027291	1.12946	0.767321	0.978855	0.898689	0.0940129	1.13934	0.788778	1.02391	0.967977	0.548491	1.12988	0.856705	1.0937	0.989874	0.849344	1.12989	0.876081	1.11845
318	15.66	16	57.4	54.44	45.56	sp|P19783|COX41_MOUSE	Cytochrome c oxidase subunit 4 isoform 1, mitochondrial OS=Mus musculus GN=Cox4i1 PE=1 SV=2	MOUSE	18			0.946011	0.484124	1.1906	0.794567	1.12632	1.00214	0.968402	1.12814	0.888307	1.13056	1.28194	0.022612	1.2255	1.04605	1.57101	1.53311	0.000287578	1.17513	1.30464	1.8016	1.38912	0.000241995	1.12862	1.23082	1.56779	0.962103	0.481417	1.12825	0.852743	1.08549	1.01736	0.748487	1.12701	0.902709	1.14657
319	15.64	15.77	64.6	56.52	52.17	sp|Q9DCX2|ATP5H_MOUSE	ATP synthase subunit d, mitochondrial OS=Mus musculus GN=Atp5h PE=1 SV=3	MOUSE	12			0.932513	0.591265	1.35194	0.689762	1.2607	0.971287	0.64428	1.15803	0.83874	1.12478	1.165	0.0590653	1.17439	0.992	1.36816	1.42877	0.00178491	1.17814	1.21273	1.68329	1.32747	0.00322396	1.15782	1.14652	1.53697	0.888053	0.171872	1.20599	0.736366	1.07099	0.895195	0.257424	1.24175	0.720916	1.11161
320	15.6	15.99	11.83	7.583	7.167	sp|Q8C419|GP158_MOUSE	Probable G-protein coupled receptor 158 OS=Mus musculus GN=Gpr158 PE=1 SV=2	MOUSE	9			0.778663	0.0376711	1.26026	0.617859	0.981317	0.889486	0.210709	1.22266	0.727501	1.08754	1.05073	0.387026	1.13529	0.925518	1.19289	1.02931	0.769787	1.25174	0.822302	1.28842	1.01628	0.78335	1.14299	0.889137	1.1616	1.1487	0.108721	1.19533	0.960996	1.37308	1.08284	0.327142	1.19564	0.90566	1.29468
321	15.33	15.46	45.36	37.11	30.41	sp|Q6ZWN5|RS9_MOUSE	40S ribosomal protein S9 OS=Mus musculus GN=Rps9 PE=1 SV=3	MOUSE	7			2.01498	2.52743e-05	1.22314	1.64738	2.4646	1.51333	0.000164863	1.16406	1.30005	1.76161	1.28827	0.00394136	1.16073	1.10988	1.49534	1.1186	0.0474828	1.11686	1.00155	1.24932	1.08746	0.122489	1.1177	0.972946	1.21546	0.999376	0.990959	1.12891	0.885255	1.12821	1.0409	0.557464	1.16049	0.896951	1.20795
322	15.31	16.55	16.32	10.78	7.634	sp|F8VPU2|FARP1_MOUSE	FERM, RhoGEF and pleckstrin domain-containing protein 1 OS=Mus musculus GN=Farp1 PE=1 SV=1	MOUSE	8			1.8422	0.00271526	1.39063	1.32472	2.56182	1.4363	0.0205606	1.33651	1.07466	1.91963	1.21722	0.0741798	1.24708	0.976051	1.51797	1.03825	0.695446	1.23766	0.838876	1.285	1.05673	0.504462	1.19972	0.880816	1.26778	0.978818	0.750558	1.16187	0.842448	1.13726	0.939358	0.497985	1.22536	0.766596	1.15105
323	15.3	17.75	44.88	42.05	27.92	sp|Q60931|VDAC3_MOUSE	Voltage-dependent anion-selective channel protein 3 OS=Mus musculus GN=Vdac3 PE=1 SV=1	MOUSE	12			1.10578	0.141535	1.15159	0.960223	1.2734	1.1408	0.154104	1.21105	0.941994	1.38157	1.16968	0.0478554	1.16752	1.00185	1.36562	1.39652	0.00235274	1.19775	1.16595	1.67269	1.23215	0.0222103	1.1868	1.03821	1.46231	0.977612	0.724756	1.15139	0.849071	1.12561	0.907601	0.293836	1.21741	0.745516	1.10492
324	15.29	15.52	37.89	24.21	22.46	sp|P21107|TPM3_MOUSE	Tropomyosin alpha-3 chain OS=Mus musculus GN=Tpm3 PE=1 SV=3	MOUSE	8			1.29823	0.378996	2.24058	0.579418	2.90878	1.10559	0.565575	1.64247	0.67313	1.8159	1.07158	0.72517	1.76787	0.606144	1.89442	0.915628	0.332275	1.27527	0.717986	1.16767	0.940602	0.707242	1.60256	0.586937	1.50737	1.18562	0.409682	1.76267	0.672626	2.08986	0.922529	0.482427	1.37839	0.66928	1.2716
325	15.21	15.39	28.51	28.51	25.96	sp|O08585|CLCA_MOUSE	Clathrin light chain A OS=Mus musculus GN=Clta PE=1 SV=2	MOUSE	8			0.512051	2.28625e-05	1.14948	0.445462	0.588594	0.579235	7.01559e-05	1.1482	0.504474	0.665076	0.685342	0.000576907	1.15013	0.595885	0.788229	0.773128	0.00399324	1.14927	0.672714	0.888531	0.829826	0.0166613	1.14894	0.722254	0.95342	0.999069	0.987506	1.14989	0.868842	1.14882	1.02623	0.664449	1.14906	0.893103	1.1792
326	15.2	15.52	22.01	14.67	11.64	sp|P31650|S6A11_MOUSE	Sodium- and chloride-dependent GABA transporter 3 OS=Mus musculus GN=Slc6a11 PE=1 SV=2	MOUSE	8			0.79246	0.010629	1.16255	0.681656	0.921275	0.696292	0.00169586	1.16439	0.597986	0.810759	0.916865	0.244217	1.18427	0.7742	1.08582	0.813572	0.0170697	1.16306	0.699511	0.946231	0.766612	0.00593293	1.1608	0.660419	0.88988	0.749394	0.00597451	1.176	0.637238	0.881289	0.871519	0.0655421	1.16234	0.749796	1.013
327	15.18	15.29	36.65	31.32	29.18	sp|Q6PER3|MARE3_MOUSE	Microtubule-associated protein RP/EB family member 3 OS=Mus musculus GN=Mapre3 PE=1 SV=1	MOUSE	8			0.881075	0.465895	1.48885	0.591783	1.31179	0.877854	0.247808	1.28281	0.684322	1.12612	0.949862	0.462715	1.17409	0.809017	1.11523	0.906167	0.19309	1.17881	0.768716	1.0682	0.935758	0.402862	1.19788	0.781176	1.12093	1.08856	0.188651	1.15031	0.946318	1.25217	1.01277	0.834732	1.15312	0.878284	1.16784
328	15.14	15.55	25.33	18.91	16.28	sp|P07724|ALBU_MOUSE	Serum albumin OS=Mus musculus GN=Alb PE=1 SV=3	MOUSE	8			1.14554	0.277271	1.30445	0.878183	1.4943	1.06209	0.5329	1.23383	0.860804	1.31043	1.05543	0.467149	1.17439	0.89871	1.23949	1.12084	0.135359	1.17036	0.957686	1.31179	1.01134	0.853275	1.14333	0.884548	1.15629	0.978841	0.713098	1.13594	0.861697	1.11191	1.15302	0.033099	1.13669	1.01437	1.31063
329	15.09	15.23	62.83	53.4	43.46	sp|P62761|VISL1_MOUSE	Visinin-like protein 1 OS=Mus musculus GN=Vsnl1 PE=1 SV=2	MOUSE	11			0.80388	0.0561526	1.25733	0.639356	1.01074	0.868484	0.144307	1.25667	0.691098	1.0914	0.978447	0.781777	1.25724	0.778249	1.23014	0.879029	0.210142	1.29447	0.679066	1.13788	0.955076	0.620452	1.30446	0.73216	1.24586	1.0473	0.567374	1.25809	0.832456	1.3176	1.04274	0.724793	1.41113	0.738938	1.47144
330	15.05	15.1	22.26	21.04	21.04	sp|P35803|GPM6B_MOUSE	Neuronal membrane glycoprotein M6-b OS=Mus musculus GN=Gpm6b PE=1 SV=2	MOUSE	11			0.888398	0.255637	1.25366	0.708643	1.11375	1.03264	0.59671	1.14693	0.900355	1.18437	1.06386	0.60008	1.30561	0.814836	1.38899	1.10716	0.321639	1.25327	0.883412	1.38757	1.07411	0.408023	1.2118	0.886369	1.3016	1.01726	0.76998	1.14241	0.890451	1.16213	1.07037	0.266281	1.14242	0.936936	1.22282
331	15.04	15.16	31.43	22.86	21.43	sp|Q9Z1S5|SEPT3_MOUSE	Neuronal-specific septin-3 OS=Mus musculus GN=Sept3 PE=1 SV=2	MOUSE	10			0.686959	0.00249347	1.2131	0.566284	0.833349	0.734454	0.0177906	1.26732	0.579532	0.93079	0.725352	0.00544053	1.21121	0.598866	0.878554	0.705793	0.000497324	1.14496	0.616433	0.808108	0.810749	0.00732814	1.14215	0.709848	0.925993	0.940016	0.31374	1.1443	0.821474	1.07566	0.929308	0.230958	1.14131	0.814249	1.06063
332	14.99	15.61	15.62	9.547	7.425	sp|Q2PFD7|PSD3_MOUSE	PH and SEC7 domain-containing protein 3 OS=Mus musculus GN=Psd3 PE=1 SV=2	MOUSE	7			0.78783	0.00611101	1.16356	0.677084	0.91669	0.944801	0.516845	1.2097	0.781018	1.14293	0.929136	0.170515	1.11808	0.83101	1.03885	0.857176	0.0773713	1.1911	0.71965	1.02098	1.00895	0.892403	1.1559	0.872874	1.16624	0.998972	0.983974	1.11931	0.892487	1.11816	0.910477	0.092204	1.11918	0.81352	1.01899
333	14.97	15.69	22.05	14.42	13.73	sp|Q99PU5|ACBG1_MOUSE	Long-chain-fatty-acid--CoA ligase ACSBG1 OS=Mus musculus GN=Acsbg1 PE=1 SV=1	MOUSE	8			0.881155	0.192854	1.23504	0.713463	1.08826	1.02992	0.787619	1.29186	0.797238	1.33052	1.13116	0.123693	1.18352	0.955752	1.33875	1.14602	0.12318	1.20446	0.951479	1.38033	0.970589	0.664705	1.1739	0.826805	1.13938	0.990036	0.874604	1.16043	0.853163	1.14887	0.921683	0.190316	1.14474	0.805148	1.05508
334	14.96	15.07	18.95	12.92	10.87	sp|Q8CC35|SYNPO_MOUSE	Synaptopodin OS=Mus musculus GN=Synpo PE=1 SV=2	MOUSE	7			0.471779	0.000934217	1.42168	0.331845	0.670721	0.602802	0.000502754	1.24182	0.485417	0.748572	0.739676	0.000178301	1.11822	0.661476	0.827121	0.790843	0.0126374	1.18648	0.666544	0.938322	0.850988	0.00971849	1.11817	0.761051	0.951552	0.992541	0.930498	1.20782	0.821765	1.19881	0.971176	0.573601	1.11996	0.867149	1.08768
335	14.95	17.23	10.22	3.783	2.546	sp|P11881|ITPR1_MOUSE	Inositol 1,4,5-trisphosphate receptor type 1 OS=Mus musculus GN=Itpr1 PE=1 SV=2	MOUSE	8			0.556223	0.00185049	1.33092	0.417922	0.740291	0.677639	0.00313659	1.23234	0.549881	0.835078	0.689296	0.00225229	1.20671	0.571218	0.831782	0.785019	0.0236276	1.21984	0.643544	0.957594	0.868527	0.0939044	1.18777	0.731228	1.03161	0.963542	0.514807	1.13661	0.847736	1.09517	0.972843	0.702488	1.17775	0.82602	1.14576
336	14.91	14.98	33.96	28.66	28.66	sp|Q91V61|SFXN3_MOUSE	Sideroflexin-3 OS=Mus musculus GN=Sfxn3 PE=1 SV=1	MOUSE	9			0.83068	0.0134369	1.14011	0.728595	0.947069	0.899746	0.0966503	1.14039	0.788979	1.02606	1.12288	0.0742235	1.14041	0.984633	1.28054	1.30266	0.00262434	1.14017	1.14251	1.48525	1.30263	0.00264587	1.14041	1.14225	1.48554	1.03157	0.583121	1.14015	0.904766	1.17614	0.983308	0.765	1.14074	0.861994	1.12169
337	14.86	21.68	39.86	32.95	27.88	sp|P17183|ENOG_MOUSE	Gamma-enolase OS=Mus musculus GN=Eno2 PE=1 SV=2	MOUSE	12			0.342109	0.000579463	1.42881	0.239436	0.48881	0.422386	0.00226849	1.47223	0.286902	0.621852	0.618414	0.000661526	1.1788	0.524613	0.728987	0.732019	0.00411936	1.17414	0.62345	0.859494	0.82181	0.0246686	1.17222	0.701071	0.963342	1.10732	0.159081	1.17174	0.945027	1.29749	0.925735	0.269334	1.17322	0.789058	1.08609
338	14.77	22.43	48.18	46.56	40.08	sp|P61982|1433G_MOUSE	14-3-3 protein gamma OS=Mus musculus GN=Ywhag PE=1 SV=2	MOUSE	21			1.17094	0.0418005	1.16089	1.00865	1.35934	1.07778	0.252959	1.16078	0.928497	1.25106	1.03037	0.628049	1.16085	0.8876	1.1961	0.945833	0.380482	1.16058	0.814968	1.09771	1.01211	0.844061	1.16113	0.87166	1.17519	1.06428	0.331344	1.16061	0.917003	1.23521	0.964227	0.557524	1.16081	0.83065	1.11928
339	14.77	16.4	8.549	3.576	2.623	sp|Q9EPN1|NBEA_MOUSE	Neurobeachin OS=Mus musculus GN=Nbea PE=2 SV=1	MOUSE	7			1.32673	0.001657	1.14463	1.15908	1.51862	1.29706	0.0673109	1.32895	0.976	1.72373	1.14607	0.0546966	1.15024	0.996375	1.31826	1.06521	0.531923	1.25514	0.848678	1.33698	1.1565	0.0834855	1.18587	0.975235	1.37145	0.969917	0.749011	1.2424	0.780683	1.20502	1.01189	0.871212	1.1808	0.85695	1.19484
340	14.76	15.31	29.17	23.72	23.72	sp|Q9CWZ7|SNAG_MOUSE	Gamma-soluble NSF attachment protein OS=Mus musculus GN=Napg PE=1 SV=1	MOUSE	9			0.719566	0.00358399	1.20499	0.597155	0.86707	0.7825	0.00407535	1.15279	0.678785	0.902062	0.851751	0.0124414	1.12222	0.75899	0.955848	0.850588	0.0114789	1.12117	0.758662	0.953653	0.919072	0.126125	1.12073	0.820069	1.03003	1.05314	0.327607	1.12133	0.939189	1.18091	0.935539	0.216742	1.1214	0.834259	1.04912
341	14.73	18.34	32.06	27.03	22.25	sp|Q641P0|ARP3B_MOUSE	Actin-related protein 3B OS=Mus musculus GN=Actr3b PE=2 SV=1	MOUSE	9			1.03032	0.739932	1.23394	0.834987	1.27135	1.1668	0.0681488	1.1853	0.98439	1.38301	1.10129	0.130703	1.14444	0.962297	1.26035	1.14108	0.0537641	1.14445	0.997058	1.30591	1.13265	0.0804292	1.15617	0.979658	1.30954	1.07155	0.257146	1.14461	0.936172	1.22651	1.05359	0.417783	1.15816	0.909705	1.22023
342	14.72	14.84	46.67	42.38	42.38	sp|P99029|PRDX5_MOUSE	Peroxiredoxin-5, mitochondrial OS=Mus musculus GN=Prdx5 PE=1 SV=2	MOUSE	11			0.5495	0.000241426	1.17994	0.465701	0.648377	0.569264	0.00221943	1.28609	0.442631	0.732127	0.924051	0.276104	1.18076	0.782589	1.09108	0.902318	0.421068	1.35208	0.667356	1.22001	1.04497	0.523211	1.17921	0.886158	1.23224	1.1301	0.116517	1.18043	0.957361	1.33399	0.873511	0.0914	1.1814	0.739385	1.03197
343	14.7	19.07	41.67	36.81	28.82	sp|O35526|STX1A_MOUSE	Syntaxin-1A OS=Mus musculus GN=Stx1a PE=1 SV=3	MOUSE	11			0.500464	2.18491e-05	1.15367	0.433801	0.577372	0.641174	0.000241375	1.15051	0.557293	0.73768	0.745253	0.00227085	1.15223	0.646792	0.858703	0.833156	0.0201098	1.15295	0.72263	0.960586	0.947196	0.76127	1.5181	0.623934	1.43794	1.00094	0.989004	1.17285	0.853425	1.17395	1.11452	0.111075	1.15266	0.96691	1.28466
344	14.67	14.85	16.38	10.37	9.716	sp|Q922S4|PDE2A_MOUSE	cGMP-dependent 3',5'-cyclic phosphodiesterase OS=Mus musculus GN=Pde2a PE=1 SV=3	MOUSE	8			0.737456	0.00127608	1.14003	0.646872	0.840725	0.939179	0.393351	1.18177	0.794725	1.10989	0.959034	0.468386	1.14141	0.840222	1.09465	0.984748	0.786856	1.14225	0.86211	1.12483	1.04423	0.479198	1.15074	0.907445	1.20164	1.12542	0.138201	1.18427	0.950309	1.33281	1.08984	0.161521	1.14096	0.955192	1.24347
345	14.6	15.37	12.88	7.785	5.653	sp|O88343|S4A4_MOUSE	Electrogenic sodium bicarbonate cotransporter 1 OS=Mus musculus GN=Slc4a4 PE=1 SV=2	MOUSE	7			0.70669	0.10022	1.53855	0.459321	1.08728	0.704804	0.0287301	1.35403	0.520523	0.954326	0.962211	0.686001	1.23594	0.778526	1.18924	0.953369	0.510016	1.17317	0.812644	1.11846	0.931138	0.2409	1.1387	0.817721	1.06029	0.885503	0.0896967	1.15636	0.765768	1.02396	0.986082	0.78348	1.12045	0.880077	1.10485
346	14.59	15.86	22.7	17.03	14.19	sp|O88448|KLC2_MOUSE	Kinesin light chain 2 OS=Mus musculus GN=Klc2 PE=1 SV=1	MOUSE	7			1.25867	0.0180868	1.18656	1.06077	1.4935	1.18482	0.0525129	1.18806	0.997273	1.40763	1.08042	0.250392	1.16532	0.927137	1.25903	1.02158	0.814908	1.24916	0.817816	1.27612	1.03495	0.624972	1.18494	0.873419	1.22635	0.96373	0.595688	1.18263	0.814907	1.13973	1.01598	0.868404	1.26328	0.804236	1.28347
347	14.59	14.96	47.58	31.72	31.72	sp|Q9CRB9|CHCH3_MOUSE	Coiled-coil-helix-coiled-coil-helix domain-containing protein 3, mitochondrial OS=Mus musculus GN=Chchd3 PE=1 SV=1	MOUSE	8			0.860541	0.0267935	1.13562	0.757771	0.977248	0.84366	0.0253218	1.15253	0.732009	0.97234	1.05717	0.535621	1.22367	0.863929	1.29362	1.26333	0.00349685	1.13665	1.11145	1.43595	1.16766	0.0242259	1.13658	1.02734	1.32714	0.920207	0.166748	1.13594	0.810084	1.0453	1.0071	0.906887	1.14804	0.877242	1.15619
348	14.57	14.78	25.05	18.95	18.95	sp|Q99JY0|ECHB_MOUSE	Trifunctional enzyme subunit beta, mitochondrial OS=Mus musculus GN=Hadhb PE=1 SV=1	MOUSE	9			0.786636	0.00518434	1.14693	0.685861	0.902217	0.86765	0.0431233	1.14556	0.7574	0.993948	0.889155	0.0817693	1.14758	0.774812	1.02037	1.00562	0.933372	1.17029	0.85929	1.17686	0.915232	0.17836	1.15284	0.793892	1.05512	0.765023	0.00408021	1.15659	0.661448	0.884817	0.967624	0.579947	1.14763	0.84315	1.11047
349	14.52	18.11	34.64	25.6	23.8	sp|P06151|LDHA_MOUSE	L-lactate dehydrogenase A chain OS=Mus musculus GN=Ldha PE=1 SV=3	MOUSE	10			0.903001	0.0973913	1.13447	0.795966	1.02443	0.980579	0.723683	1.13429	0.864488	1.11226	1.08155	0.186257	1.13488	0.953007	1.22743	1.00536	0.922292	1.13306	0.887292	1.13913	1.06719	0.261528	1.13421	0.940911	1.21042	1.19677	0.012026	1.13462	1.05477	1.35788	0.993186	0.90167	1.13455	0.875401	1.12682
350	14.48	15.29	18.37	15.4	13.54	sp|P80315|TCPD_MOUSE	T-complex protein 1 subunit delta OS=Mus musculus GN=Cct4 PE=1 SV=3	MOUSE	7			1.69756	0.179827	2.31621	0.732905	3.9319	1.24902	0.485889	2.04399	0.61107	2.55298	0.934138	0.811458	1.9164	0.487445	1.79018	0.802729	0.255656	1.52167	0.527533	1.22149	0.827935	0.396756	1.64013	0.504799	1.35792	0.95411	0.659041	1.27277	0.749633	1.21436	0.960145	0.575361	1.17791	0.815129	1.13096
351	14.47	14.81	11.56	5.85	5.102	sp|Q7TPD3|ROBO2_MOUSE	Roundabout homolog 2 OS=Mus musculus GN=Robo2 PE=2 SV=2	MOUSE	8			1.49894	0.000283814	1.15419	1.29869	1.73006	1.48787	0.00429538	1.25413	1.18638	1.86598	1.09742	0.196704	1.1666	0.940696	1.28025	1.05973	0.375616	1.15606	0.916672	1.22511	1.03863	0.579543	1.16687	0.890099	1.21195	1.01994	0.842816	1.25469	0.812901	1.2797	1.25404	0.00583047	1.14678	1.09354	1.43811
352	14.35	16.45	13.3	5.419	3.111	sp|Q8CJ19|MICA3_MOUSE	Protein-methionine sulfoxide oxidase MICAL3 OS=Mus musculus GN=Mical3 PE=2 SV=2	MOUSE	6			0.999308	0.991782	1.16586	0.857146	1.16505	0.94158	0.402228	1.17313	0.802622	1.1046	0.923436	0.173229	1.13229	0.81555	1.04559	0.935053	0.244769	1.13324	0.825115	1.05964	0.982047	0.881478	1.31927	0.744389	1.29558	0.927166	0.498305	1.28463	0.721739	1.19106	0.987413	0.816594	1.13246	0.871917	1.11821
353	14.35	14.45	37.23	27.01	25.18	sp|Q9CR68|UCRI_MOUSE	Cytochrome b-c1 complex subunit Rieske, mitochondrial OS=Mus musculus GN=Uqcrfs1 PE=1 SV=1	MOUSE	7			0.815093	0.00740317	1.13859	0.715878	0.928059	0.856233	0.0246236	1.13737	0.752819	0.973852	1.05974	0.322488	1.1376	0.931556	1.20556	1.28794	0.00231059	1.13699	1.13276	1.46436	1.16223	0.0279148	1.13725	1.02196	1.32175	0.894119	0.0797659	1.13796	0.785719	1.01747	0.988079	0.831396	1.13694	0.86907	1.12338
354	14.3	14.52	19.85	14.84	13.49	sp|P47738|ALDH2_MOUSE	Aldehyde dehydrogenase, mitochondrial OS=Mus musculus GN=Aldh2 PE=1 SV=1	MOUSE	7			1.48558	0.0338344	1.42442	1.04294	2.11609	1.15773	0.373709	1.45204	0.797312	1.68106	1.24123	0.17663	1.41252	0.878731	1.75326	1.1707	0.188486	1.2969	0.902693	1.51828	1.1167	0.459084	1.40703	0.79366	1.57123	1.10205	0.374017	1.28098	0.860317	1.4117	0.998403	0.991914	1.44766	0.689668	1.44535
355	14.26	14.59	12.83	6.384	5.183	sp|Q3UHD1|BAI1_MOUSE	Brain-specific angiogenesis inhibitor 1 OS=Mus musculus GN=Bai1 PE=1 SV=1	MOUSE	6			0.832483	0.118239	1.27328	0.653808	1.05999	0.84437	0.086976	1.22145	0.691287	1.03135	0.835379	0.0768011	1.22664	0.681032	1.02471	1.11577	0.227852	1.2134	0.91954	1.35388	1.17125	0.069177	1.18977	0.984431	1.39351	0.969219	0.597956	1.14032	0.84995	1.10522	1.11496	0.111159	1.15044	0.969155	1.28269
356	14.24	14.8	17.27	13.89	9.011	sp|Q9Z268|RASL1_MOUSE	RasGAP-activating-like protein 1 OS=Mus musculus GN=Rasal1 PE=2 SV=2	MOUSE	7			0.744351	5.06231e-05	1.10241	0.675203	0.82058	0.810801	0.000725318	1.10228	0.735566	0.893731	0.953603	0.32031	1.10652	0.861805	1.05518	1.01748	0.764808	1.13377	0.897426	1.15359	1.01291	0.812091	1.1242	0.901004	1.13871	1.03162	0.492961	1.10239	0.935811	1.13725	1.00015	0.997313	1.10189	0.907664	1.10206
357	14.2	15.89	12.73	5.463	3.951	sp|Q9JMH9|MY18A_MOUSE	Unconventional myosin-XVIIIa OS=Mus musculus GN=Myo18a PE=1 SV=2	MOUSE	8			1.13912	0.321143	1.3345	0.853594	1.52015	1.05763	0.639583	1.31104	0.80671	1.3866	1.21607	0.109279	1.28691	0.944953	1.56498	1.07807	0.31099	1.17681	0.916097	1.26868	1.11676	0.150591	1.17565	0.949903	1.31292	1.05018	0.468798	1.16324	0.902812	1.22161	1.09183	0.358744	1.23559	0.883648	1.34905
358	14.07	15.77	9.669	4.426	3.696	sp|O55017|CAC1B_MOUSE	Voltage-dependent N-type calcium channel subunit alpha-1B OS=Mus musculus GN=Cacna1b PE=1 SV=1	MOUSE	7			0.942534	0.446106	1.19441	0.789122	1.12577	0.911983	0.142398	1.1429	0.797955	1.04231	0.894628	0.085221	1.14151	0.78372	1.02123	0.976323	0.707917	1.16091	0.840996	1.13342	1.06107	0.403815	1.17533	0.902785	1.24712	1.025	0.717366	1.17256	0.874155	1.20187	1.06025	0.323618	1.14243	0.928067	1.21127
359	14.06	14.15	47.24	33.67	33.67	sp|Q9R1Q8|TAGL3_MOUSE	Transgelin-3 OS=Mus musculus GN=Tagln3 PE=1 SV=1	MOUSE	8			0.590286	0.00425388	1.33484	0.442215	0.787936	0.675732	0.000345899	1.14113	0.592161	0.771098	0.892849	0.0809984	1.14152	0.782159	1.0192	0.892315	0.0791768	1.14113	0.781955	1.01825	0.960952	0.490362	1.14191	0.841529	1.09732	1.15197	0.0402347	1.14196	1.00877	1.3155	0.926985	0.281449	1.16975	0.792464	1.08434
360	14.05	14.62	28	19.25	18	sp|Q8R3V5|SHLB2_MOUSE	Endophilin-B2 OS=Mus musculus GN=Sh3glb2 PE=2 SV=2	MOUSE	7			0.671007	0.0129384	1.32248	0.507384	0.887396	0.708943	0.00573044	1.22231	0.58	0.866551	0.887204	0.0726388	1.14419	0.7754	1.01513	0.883658	0.0715956	1.14859	0.769342	1.01496	0.959205	0.476766	1.14377	0.838633	1.09711	1.15025	0.0426324	1.14288	1.00645	1.31459	1.01336	0.816587	1.14345	0.886234	1.15873
361	14.03	22.67	20.39	14.91	13.05	sp|P57780|ACTN4_MOUSE	Alpha-actinin-4 OS=Mus musculus GN=Actn4 PE=1 SV=1	MOUSE	12			0.728117	0.0516808	1.3778	0.528462	1.0032	0.855721	0.160492	1.26889	0.674385	1.08582	1.05359	0.527512	1.2099	0.870809	1.27474	0.990857	0.897935	1.18291	0.837644	1.17209	0.992371	0.92467	1.20934	0.820591	1.20011	0.968186	0.609456	1.15818	0.835955	1.12133	0.94856	0.405789	1.15553	0.820885	1.09609
362	13.99	14.4	34.41	31.76	24.12	sp|P62874|GBB1_MOUSE	Guanine nucleotide-binding protein G(I)/G(S)/G(T) subunit beta-1 OS=Mus musculus GN=Gnb1 PE=1 SV=3	MOUSE	11			0.896231	0.204642	1.22251	0.733106	1.09565	0.773078	0.0238838	1.22322	0.632003	0.945644	0.781979	0.0282398	1.22511	0.638292	0.958013	0.789081	0.0316512	1.22497	0.644165	0.966599	0.85672	0.101062	1.22417	0.699839	1.04877	1.01335	0.865468	1.22612	0.826468	1.24249	1.07216	0.393445	1.22437	0.87568	1.31272
363	13.99	14.08	21.63	15.87	14.66	sp|P14211|CALR_MOUSE	Calreticulin OS=Mus musculus GN=Calr PE=1 SV=1	MOUSE	7			1.964	0.000342259	1.27961	1.53484	2.51316	1.47424	0.00123176	1.19244	1.23632	1.75795	1.21357	0.010191	1.14036	1.0642	1.3839	1.03504	0.542893	1.13583	0.91126	1.17562	1.03731	0.651708	1.20176	0.863161	1.2466	0.927728	0.427174	1.23429	0.75163	1.14508	0.943186	0.373657	1.15672	0.815399	1.091
364	13.98	14.08	35.06	30.63	21.77	sp|P53810|PIPNA_MOUSE	Phosphatidylinositol transfer protein alpha isoform OS=Mus musculus GN=Pitpna PE=1 SV=2	MOUSE	6			0.923005	0.387531	1.22834	0.751423	1.13377	0.930716	0.331494	1.17676	0.790916	1.09523	0.997561	0.9643	1.13259	0.880779	1.12983	0.933453	0.469339	1.2373	0.754429	1.15496	0.909106	0.217356	1.18088	0.769854	1.07354	1.21147	0.00885991	1.13472	1.06764	1.37468	1.04735	0.459322	1.14998	0.910757	1.20443
365	13.88	14.57	17.97	9.258	6.599	sp|Q91V92|ACLY_MOUSE	ATP-citrate synthase OS=Mus musculus GN=Acly PE=1 SV=1	MOUSE	7			1.04422	0.372635	1.10995	0.940775	1.15903	0.878681	0.0205797	1.10997	0.791624	0.975313	0.882118	0.0245958	1.11102	0.793972	0.980051	0.888833	0.0785799	1.14382	0.777074	1.01666	0.891781	0.0359498	1.11089	0.80276	0.990674	1.01856	0.699821	1.11012	0.917517	1.13072	0.935166	0.182566	1.1107	0.841964	1.03868
366	13.86	20.04	19.91	11.95	10.81	sp|Q9QYS2|GRM3_MOUSE	Metabotropic glutamate receptor 3 OS=Mus musculus GN=Grm3 PE=2 SV=1	MOUSE	11			0.930091	0.487469	1.2635	0.736123	1.17517	0.794569	0.0212153	1.20197	0.661057	0.955045	0.891465	0.118069	1.16478	0.765349	1.03836	0.843115	0.0123554	1.12829	0.747254	0.951274	0.821586	0.00623065	1.12804	0.728332	0.926781	0.881483	0.127582	1.18843	0.741722	1.04758	0.986349	0.838018	1.16557	0.846241	1.14966
367	13.85	14.37	25.36	20	17.94	sp|O88998|NOE1_MOUSE	Noelin OS=Mus musculus GN=Olfm1 PE=1 SV=1	MOUSE	8			0.676694	0.00404958	1.23587	0.547545	0.836306	0.773483	0.0130907	1.19774	0.645784	0.926435	0.900725	0.116362	1.14971	0.783436	1.03557	1.05663	0.368031	1.14856	0.919962	1.21361	1.09274	0.1684	1.14865	0.951326	1.25518	0.993321	0.909837	1.14895	0.864545	1.14128	1.13864	0.0609541	1.148	0.991841	1.30716
368	13.85	13.91	24.79	20.51	18.23	sp|P51863|VA0D1_MOUSE	V-type proton ATPase subunit d 1 OS=Mus musculus GN=Atp6v0d1 PE=1 SV=2	MOUSE	7			0.641664	0.00212879	1.24829	0.514034	0.800982	0.765129	0.00390889	1.16164	0.658664	0.888802	0.917859	0.137144	1.12836	0.813443	1.03568	0.96875	0.554806	1.12871	0.85828	1.09344	1.06078	0.287052	1.12874	0.939789	1.19734	1.09538	0.120101	1.12948	0.969813	1.23722	1.02192	0.685115	1.12896	0.905193	1.1537
369	13.84	13.91	24.93	22.74	22.74	sp|P97792|CXAR_MOUSE	Coxsackievirus and adenovirus receptor homolog OS=Mus musculus GN=Cxadr PE=1 SV=1	MOUSE	9			4.44963	0.00307627	2.14877	2.07078	9.56123	3.07514	0.0123492	2.17806	1.41187	6.69785	1.93038	0.0102392	1.54722	1.24765	2.98671	1.41826	0.00126448	1.16196	1.22058	1.64797	1.32431	0.0187311	1.24007	1.06793	1.64223	1.18507	0.208503	1.34299	0.88241	1.59154	1.08053	0.486116	1.29103	0.836953	1.39501
370	13.81	14.4	37.54	25.89	24.27	sp|P63330|PP2AA_MOUSE	Serine/threonine-protein phosphatase 2A catalytic subunit alpha isoform OS=Mus musculus GN=Ppp2ca PE=1 SV=1	MOUSE	7			1.23442	0.135846	1.39199	0.886798	1.7183	1.14926	0.363719	1.51345	0.759369	1.73935	1.06052	0.527177	1.29973	0.815956	1.37839	1.01375	0.912088	1.43645	0.705731	1.4562	1.08052	0.38275	1.27322	0.84865	1.37574	1.08748	0.46108	1.37232	0.792436	1.49237	1.05937	0.499275	1.27061	0.833749	1.34605
370	0	14.4	37.54	25.89	24.27	sp|P62715|PP2AB_MOUSE	Serine/threonine-protein phosphatase 2A catalytic subunit beta isoform OS=Mus musculus GN=Ppp2cb PE=1 SV=1	MOUSE	7
371	13.78	15.54	36.04	27.16	18.27	sp|P61161|ARP2_MOUSE	Actin-related protein 2 OS=Mus musculus GN=Actr2 PE=1 SV=1	MOUSE	9			1.42937	0.00178041	1.16398	1.22801	1.66376	1.20998	0.0233487	1.16413	1.03938	1.40857	1.11922	0.130224	1.17359	0.953671	1.31351	1.07045	0.301975	1.16432	0.919379	1.24635	1.07724	0.263154	1.1639	0.925547	1.2538	1.07973	0.250901	1.16407	0.927542	1.25688	1.00107	0.986424	1.16556	0.858868	1.16681
372	13.75	14.12	17.69	10.66	10.01	sp|Q8BUV3|GEPH_MOUSE	Gephyrin OS=Mus musculus GN=Gphn PE=1 SV=2	MOUSE	7			0.844417	0.178326	1.31195	0.643634	1.10783	0.806883	0.0641746	1.26099	0.639881	1.01747	0.865668	0.170995	1.25487	0.689846	1.0863	0.987348	0.838937	1.15812	0.852546	1.14346	1.01336	0.866167	1.2028	0.8425	1.21887	0.988996	0.852332	1.14951	0.860362	1.13686	0.957457	0.474361	1.14961	0.832857	1.1007
373	13.73	13.75	41.61	38.26	32.89	sp|P62204|CALM_MOUSE	Calmodulin OS=Mus musculus GN=Calm1 PE=1 SV=2	MOUSE	10			0.742514	0.076289	1.40979	0.526686	1.04679	0.801323	0.0627369	1.26962	0.631152	1.01737	0.907071	0.196143	1.18315	0.76666	1.0732	0.829894	0.196302	1.37939	0.60164	1.14475	0.843357	0.0432615	1.17678	0.716663	0.992449	1.08832	0.238196	1.17644	0.925092	1.28034	0.89033	0.125451	1.17642	0.756811	1.0474
374	13.71	13.8	63.86	51.81	44.58	sp|P18760|COF1_MOUSE	Cofilin-1 OS=Mus musculus GN=Cfl1 PE=1 SV=3	MOUSE	8			1.54863	0.0100828	1.26995	1.21945	1.96668	1.34243	0.0295369	1.27008	1.05697	1.70499	1.32986	0.0319572	1.26944	1.0476	1.68818	1.04299	0.61339	1.26913	0.821812	1.3237	1.04332	0.612535	1.27061	0.821111	1.32565	1.17926	0.115567	1.26984	0.928674	1.49747	0.979948	0.805099	1.27031	0.771423	1.24484
375	13.59	28.13	26.3	19.24	13.33	sp|Q8BZ98|DYN3_MOUSE	Dynamin-3 OS=Mus musculus GN=Dnm3 PE=1 SV=1	MOUSE	17			0.865132	0.0746101	1.17651	0.735334	1.01784	0.814041	0.00543133	1.13653	0.71625	0.925185	0.831522	0.00666833	1.12644	0.738187	0.936658	0.910806	0.0763214	1.11134	0.819558	1.01221	0.961684	0.439368	1.11543	0.862167	1.07269	1	1	1.11037	0.9006	1.11037	0.993981	0.899674	1.11105	0.894637	1.10436
376	13.59	14.26	13.86	8.43	7.946	sp|Q80YA9|CNKR2_MOUSE	Connector enhancer of kinase suppressor of ras 2 OS=Mus musculus GN=Cnksr2 PE=1 SV=1	MOUSE	7			0.835707	0.182728	1.32804	0.629279	1.10985	0.9439	0.505466	1.21043	0.779806	1.14252	0.951701	0.570108	1.21262	0.784828	1.15406	0.988978	0.92415	1.2971	0.762451	1.28281	0.891994	0.198113	1.2066	0.73926	1.07628	1.01157	0.855739	1.15179	0.878264	1.16512	0.957693	0.577745	1.18745	0.806515	1.13721
377	13.56	14.2	18.11	11.11	9.602	sp|Q9Z0E0|NCDN_MOUSE	Neurochondrin OS=Mus musculus GN=Ncdn PE=1 SV=1	MOUSE	7			0.835448	0.0330438	1.17419	0.711509	0.980977	1.00686	0.941514	1.23685	0.81405	1.24533	1.15024	0.0337773	1.13398	1.01434	1.30434	0.995508	0.960057	1.22768	0.810884	1.22217	0.988217	0.82567	1.13042	0.874204	1.1171	1.12669	0.081278	1.14867	0.98086	1.2942	0.975818	0.652532	1.13104	0.862762	1.10369
378	13.56	13.59	21.41	18.59	18.59	sp|P70441|NHRF1_MOUSE	Na(+)/H(+) exchange regulatory cofactor NHE-RF1 OS=Mus musculus GN=Slc9a3r1 PE=1 SV=3	MOUSE	7			0.632502	0.00103963	1.20866	0.52331	0.764479	0.703215	0.0559534	1.43966	0.488459	1.01239	0.952198	0.492761	1.17838	0.808059	1.12205	1.08825	0.249026	1.17603	0.925358	1.27982	1.04042	0.535303	1.1589	0.897759	1.20574	1.13732	0.0874012	1.16687	0.974681	1.3271	1.21961	0.0491599	1.21839	1.001	1.48595
379	13.51	14.61	15.47	8.691	6.304	sp|Q9Z0H8|CLIP2_MOUSE	CAP-Gly domain-containing linker protein 2 OS=Mus musculus GN=Clip2 PE=1 SV=2	MOUSE	6			1.7793	0.00229033	1.32071	1.34724	2.34994	1.44756	0.0100244	1.27668	1.13384	1.84807	1.05682	0.524935	1.22188	0.864909	1.29131	0.860157	0.0380715	1.14929	0.748425	0.98857	1.03816	0.651191	1.21253	0.856199	1.2588	1.00171	0.977316	1.15099	0.8703	1.15295	1.01689	0.787631	1.15661	0.879199	1.17615
380	13.48	17.78	21.8	9.706	6.444	sp|Q8BSS9|LIPA2_MOUSE	Liprin-alpha-2 OS=Mus musculus GN=Ppfia2 PE=1 SV=2	MOUSE	7			1.41734	0.000818346	1.15878	1.22313	1.64239	1.35916	0.00129603	1.15073	1.18113	1.56403	1.18644	0.0379575	1.17163	1.01265	1.39007	1.08777	0.167748	1.13804	0.955833	1.23792	1.11915	0.0631517	1.12826	0.991929	1.2627	1.0278	0.606922	1.12797	0.91119	1.15933	1.09214	0.126855	1.12788	0.96831	1.2318
381	13.48	14	21.71	15.26	11.91	sp|Q8VD37|SGIP1_MOUSE	SH3-containing GRB2-like protein 3-interacting protein 1 OS=Mus musculus GN=Sgip1 PE=1 SV=1	MOUSE	7			0.554354	0.0455811	1.77667	0.312019	0.984903	0.71329	0.0112885	1.26406	0.564285	0.901643	0.71891	0.0164158	1.28235	0.560621	0.921892	0.789619	0.0365493	1.2419	0.635815	0.980628	0.909927	0.24532	1.19249	0.763049	1.08508	1.04532	0.486757	1.15351	0.906212	1.20579	0.958476	0.507616	1.15451	0.830205	1.10657
382	13.46	14.75	33.78	26.33	23.4	sp|P61164|ACTZ_MOUSE	Alpha-centractin OS=Mus musculus GN=Actr1a PE=2 SV=1	MOUSE	7			1.1761	0.119543	1.24453	0.945016	1.46369	1.02889	0.794885	1.29225	0.796197	1.32958	0.951358	0.58456	1.23524	0.770182	1.17515	0.968678	0.75676	1.27145	0.761869	1.23163	0.93913	0.673412	1.41487	0.663757	1.32875	1.00105	0.994338	1.41238	0.708766	1.41386	0.929461	0.522451	1.30164	0.714072	1.20982
383	13.44	14.41	18.18	8.574	7.541	sp|Q8BGQ7|SYAC_MOUSE	Alanine--tRNA ligase, cytoplasmic OS=Mus musculus GN=Aars PE=1 SV=1	MOUSE	7			1.01839	0.912597	1.4763	0.689826	1.50345	0.966205	0.752421	1.29009	0.748941	1.2465	0.965967	0.549916	1.14316	0.845	1.10425	0.994026	0.933631	1.18397	0.839571	1.1769	0.920795	0.185515	1.1446	0.804469	1.05394	1.10848	0.109764	1.14377	0.96914	1.26784	1.02765	0.635886	1.14326	0.898875	1.17487
384	13.43	13.63	30.89	25.11	24	sp|Q9JJK2|LANC2_MOUSE	LanC-like protein 2 OS=Mus musculus GN=Lancl2 PE=1 SV=1	MOUSE	8			0.89478	0.160984	1.18983	0.752023	1.06464	0.949323	0.460599	1.18219	0.803024	1.12228	0.934372	0.518935	1.28619	0.726465	1.20178	0.903286	0.448717	1.37481	0.657027	1.24184	0.998259	0.979596	1.18141	0.844971	1.17935	1.08934	0.242012	1.1804	0.922858	1.28587	1.00245	0.972955	1.19297	0.840295	1.19589
385	13.41	17.89	8.558	2.739	1.43	sp|E9Q401|RYR2_MOUSE	Ryanodine receptor 2 OS=Mus musculus GN=Ryr2 PE=1 SV=1	MOUSE	6			0.776456	0.0357175	1.26105	0.615722	0.97915	0.820484	0.0788951	1.25344	0.654585	1.02843	0.78714	0.0021676	1.13613	0.692825	0.894293	0.864779	0.191968	1.26234	0.685062	1.09164	0.82345	0.115227	1.28664	0.640002	1.05948	0.909841	0.0660097	1.10758	0.821464	1.00773	0.977926	0.795613	1.20831	0.809332	1.18164
386	13.41	14.28	14.65	12.47	11.18	sp|Q5RJI5|BRSK1_MOUSE	Serine/threonine-protein kinase BRSK1 OS=Mus musculus GN=Brsk1 PE=1 SV=1	MOUSE	7			1.3515	0.0358962	1.30856	1.03282	1.76853	1.48599	0.044313	1.46188	1.01649	2.17233	1.19268	0.0594981	1.20623	0.988767	1.43865	0.989331	0.877707	1.19912	0.825047	1.18633	1.0082	0.936897	1.30871	0.770378	1.31944	1.1101	0.293447	1.2712	0.873275	1.41116	1.09599	0.488808	1.39678	0.784658	1.53086
387	13.41	13.42	56.42	53.07	43.58	sp|Q9CQJ8|NDUB9_MOUSE	NADH dehydrogenase [ubiquinone] 1 beta subcomplex subunit 9 OS=Mus musculus GN=Ndufb9 PE=1 SV=3	MOUSE	10			0.819051	0.260879	1.49925	0.546307	1.22796	0.864521	0.233841	1.31853	0.655672	1.13989	1.03011	0.799777	1.32996	0.774541	1.37001	1.12022	0.186415	1.21008	0.925741	1.35556	1.09652	0.2125	1.18038	0.92896	1.29431	0.875487	0.173591	1.24055	0.705723	1.08609	0.987601	0.84458	1.16809	0.845482	1.15361
388	13.37	13.43	36.21	34.16	22.63	sp|Q9QY76|VAPB_MOUSE	Vesicle-associated membrane protein-associated protein B OS=Mus musculus GN=Vapb PE=2 SV=3	MOUSE	6			1.16867	0.151084	1.257	0.929726	1.46902	1.00751	0.915156	1.1737	0.858401	1.18252	1.05085	0.387663	1.13582	0.925192	1.19357	0.924251	0.275521	1.17059	0.789558	1.08192	1.03853	0.503912	1.13532	0.914742	1.17906	1.05676	0.390964	1.15352	0.916124	1.219	1.00129	0.981599	1.13564	0.881692	1.1371
389	13.33	13.58	35.16	28.13	20.7	sp|Q9CQQ7|AT5F1_MOUSE	ATP synthase F(0) complex subunit B1, mitochondrial OS=Mus musculus GN=Atp5f1 PE=1 SV=1	MOUSE	9			0.932602	0.275998	1.15315	0.808745	1.07543	0.991725	0.883098	1.14172	0.86862	1.13228	1.27605	0.00413471	1.14198	1.1174	1.45722	1.46401	0.000414187	1.14191	1.28207	1.67177	1.38609	0.000945603	1.14185	1.2139	1.58271	0.955668	0.436574	1.14242	0.836526	1.09178	1.00979	0.863309	1.14187	0.884331	1.15305
390	13.28	13.54	22.84	17.95	16.32	sp|Q8R127|SCPDL_MOUSE	Saccharopine dehydrogenase-like oxidoreductase OS=Mus musculus GN=Sccpdh PE=2 SV=1	MOUSE	7			1.17355	0.0165101	1.12834	1.04006	1.32416	0.971577	0.705158	1.18885	0.81724	1.15506	1.049	0.378792	1.12799	0.929975	1.18326	1.02891	0.62124	1.13934	0.903081	1.17228	1.09979	0.104642	1.12829	0.97474	1.24088	0.986916	0.8036	1.12816	0.874804	1.1134	1.04267	0.439969	1.12831	0.924101	1.17646
391	13.27	13.33	13.74	12.09	12.09	sp|O08919|NUMBL_MOUSE	Numb-like protein OS=Mus musculus GN=Numbl PE=1 SV=3	MOUSE	7			0.95396	0.742555	1.51643	0.629081	1.44662	0.927961	0.713779	1.80391	0.514416	1.67396	0.865984	0.332794	1.48802	0.581972	1.2886	0.994213	0.96616	1.4933	0.66578	1.48466	0.963643	0.668345	1.28276	0.751227	1.23612	0.943798	0.516003	1.28491	0.734524	1.2127	0.890385	0.500984	1.62287	0.548646	1.44498
392	13.2	13.33	17.5	11.48	10.76	sp|Q91WC3|ACSL6_MOUSE	Long-chain-fatty-acid--CoA ligase 6 OS=Mus musculus GN=Acsl6 PE=2 SV=1	MOUSE	7			0.712079	0.0445174	1.38731	0.513281	0.987872	0.7129	0.0306081	1.33835	0.532671	0.954109	0.815199	0.0557616	1.2358	0.659652	1.00743	0.870565	0.0962532	1.19037	0.731339	1.0363	0.806853	0.0207573	1.18016	0.683681	0.952216	0.816306	0.048958	1.2234	0.667242	0.998672	0.948549	0.429807	1.17137	0.809776	1.1111
393	13.18	13.77	31.35	26.4	21.45	sp|Q791V5|MTCH2_MOUSE	Mitochondrial carrier homolog 2 OS=Mus musculus GN=Mtch2 PE=1 SV=1	MOUSE	8			1.09301	0.230398	1.19085	0.917843	1.30161	1.07189	0.330809	1.19038	0.90046	1.27597	1.28649	0.0160397	1.19069	1.08045	1.53181	1.44143	0.0115512	1.25844	1.14541	1.81395	1.36104	0.0152329	1.23403	1.10292	1.67957	1.09812	0.212181	1.19146	0.921654	1.30836	1.00969	0.885842	1.19119	0.847627	1.20273
394	13.17	13.94	22.4	12.64	10.72	sp|Q8JZN5|ACAD9_MOUSE	Acyl-CoA dehydrogenase family member 9, mitochondrial OS=Mus musculus GN=Acad9 PE=1 SV=2	MOUSE	7			1.24969	0.0452593	1.2416	1.00652	1.55162	1.17023	0.0629624	1.18395	0.988414	1.38549	1.3021	0.0444104	1.29029	1.00915	1.68009	1.33502	0.00661626	1.19	1.12187	1.58868	1.09983	0.174033	1.16301	0.945677	1.27911	0.976637	0.794759	1.237	0.789518	1.20811	0.980258	0.799653	1.2019	0.815588	1.17818
395	13.14	13.57	30.1	22.39	17.66	sp|Q99KJ8|DCTN2_MOUSE	Dynactin subunit 2 OS=Mus musculus GN=Dctn2 PE=1 SV=3	MOUSE	7			1.04789	0.37137	1.12065	0.935072	1.17432	0.948583	0.323247	1.12258	0.845	1.06486	1.01834	0.724452	1.1216	0.907932	1.14217	1.02113	0.684672	1.12125	0.9107	1.14494	0.950244	0.340687	1.12319	0.846024	1.0673	1.05729	0.297643	1.12223	0.942132	1.18651	0.978283	0.671368	1.12186	0.872016	1.0975
396	13.13	13.32	41.67	32.87	30.56	sp|P35278|RAB5C_MOUSE	Ras-related protein Rab-5C OS=Mus musculus GN=Rab5c PE=1 SV=2	MOUSE	8			1.40839	0.0218693	1.28159	1.09894	1.80497	1.20965	0.0924055	1.28157	0.943875	1.55025	1.1472	0.268007	1.38007	0.831262	1.58322	1.07539	0.595434	1.47786	0.727666	1.58928	1.04909	0.593472	1.29184	0.812085	1.35525	1.02741	0.75333	1.28391	0.800222	1.3191	0.991711	0.92191	1.28237	0.773343	1.27174
397	13.09	13.87	22.48	16.78	14.01	sp|Q9D1T0|LIGO1_MOUSE	Leucine-rich repeat and immunoglobulin-like domain-containing nogo receptor-interacting protein 1 OS=Mus musculus GN=Lingo1 PE=1 SV=1	MOUSE	6			0.855213	0.138801	1.26533	0.67588	1.08213	0.907189	0.489378	1.42704	0.635714	1.29459	0.993365	0.964172	1.4721	0.674793	1.46233	1.10707	0.565523	1.57047	0.704928	1.73862	1.07657	0.391348	1.23778	0.869761	1.33256	1.02475	0.845432	1.38595	0.739386	1.42025	1.04947	0.525805	1.213	0.865184	1.273
398	12.95	14.3	41.3	35.87	35.87	sp|P62835|RAP1A_MOUSE	Ras-related protein Rap-1A OS=Mus musculus GN=Rap1a PE=2 SV=1	MOUSE	11			0.965968	0.660828	1.25498	0.769705	1.21227	0.935522	0.419601	1.25519	0.745323	1.17426	0.957421	0.587139	1.25656	0.76194	1.20305	0.976754	0.764179	1.25594	0.777709	1.22674	0.905335	0.263603	1.25937	0.718877	1.14016	1.00304	0.968879	1.25601	0.798589	1.25983	0.915801	0.318385	1.26423	0.724394	1.15778
398	0	12.14	41.3	32.61	32.61	sp|Q99JI6|RAP1B_MOUSE	Ras-related protein Rap-1b OS=Mus musculus GN=Rap1b PE=2 SV=2	MOUSE	9
399	12.95	13.02	38.39	36.16	33.93	sp|O08709|PRDX6_MOUSE	Peroxiredoxin-6 OS=Mus musculus GN=Prdx6 PE=1 SV=3	MOUSE	7			0.546895	0.0012893	1.31765	0.415053	0.720617	0.56172	4.16891e-05	1.16302	0.482982	0.653294	0.796753	0.00544318	1.14523	0.695715	0.912465	0.962073	0.605763	1.18442	0.812274	1.1395	0.889034	0.0624501	1.13389	0.784056	1.00807	1.10707	0.0951406	1.13286	0.977235	1.25417	1.00522	0.945132	1.18848	0.845803	1.19469
400	12.93	12.95	34.22	30.8	27.38	sp|Q61792|LASP1_MOUSE	LIM and SH3 domain protein 1 OS=Mus musculus GN=Lasp1 PE=1 SV=1	MOUSE	7			0.925236	0.338654	1.21979	0.75852	1.1286	0.973826	0.707935	1.20076	0.811011	1.16933	1.17967	0.0671928	1.20192	0.981493	1.41787	1.10864	0.323315	1.28963	0.859656	1.42973	1.15329	0.0979046	1.20211	0.959384	1.38638	1.17835	0.0688006	1.20237	0.980019	1.41681	1.02591	0.718745	1.20164	0.853758	1.23277
401	12.91	12.97	21.44	16.53	14.24	sp|Q8R366|IGSF8_MOUSE	Immunoglobulin superfamily member 8 OS=Mus musculus GN=Igsf8 PE=1 SV=2	MOUSE	8			0.423415	2.30196e-05	1.22816	0.344755	0.520023	0.474831	0.000177851	1.27728	0.371752	0.606492	0.500412	0.00102601	1.35543	0.369191	0.678272	0.536847	0.00107538	1.31716	0.40758	0.707112	0.563421	0.000629928	1.261	0.446806	0.710471	0.81612	0.00887045	1.14328	0.713842	0.933053	0.925663	0.204621	1.13953	0.812323	1.05482
402	12.9	13.32	19.13	15.36	11.45	sp|Q7TPB0|LPPR3_MOUSE	Lipid phosphate phosphatase-related protein type 3 OS=Mus musculus GN=Lppr3 PE=2 SV=1	MOUSE	6			2.03415	0.020783	1.74762	1.16395	3.55491	1.73565	0.0351456	1.64547	1.0548	2.85596	1.18122	0.25977	1.38751	0.851322	1.63896	1.22031	0.0892135	1.27193	0.959418	1.55215	1.13601	0.243024	1.27255	0.892704	1.44562	0.965435	0.779495	1.34168	0.719572	1.2953	1.11172	0.189317	1.19134	0.933165	1.32443
403	12.84	13.27	17.34	10.21	6.596	sp|Q80T41|GABR2_MOUSE	Gamma-aminobutyric acid type B receptor subunit 2 OS=Mus musculus GN=Gabbr2 PE=1 SV=2	MOUSE	7			0.906519	0.311526	1.23307	0.735171	1.1178	0.984321	0.863214	1.22732	0.802005	1.20808	0.998359	0.983462	1.19378	0.836302	1.19182	0.995868	0.953653	1.17261	0.849278	1.16776	0.958727	0.537899	1.16304	0.824329	1.11504	0.959985	0.446504	1.12483	0.85345	1.07982	1.0646	0.254575	1.1248	0.946474	1.19746
404	12.84	13.02	35.04	33.07	28.74	sp|Q9DBJ1|PGAM1_MOUSE	Phosphoglycerate mutase 1 OS=Mus musculus GN=Pgam1 PE=1 SV=3	MOUSE	9			0.600872	0.0442708	1.62934	0.368783	0.979024	0.726252	0.0617792	1.41211	0.514301	1.02555	0.930694	0.580894	1.39425	0.667524	1.29762	1.00487	0.953349	1.2417	0.809264	1.24775	0.990403	0.950258	1.49668	0.661732	1.48232	1.2887	0.030921	1.24063	1.03875	1.5988	1.15306	0.146853	1.24619	0.925273	1.43694
405	12.79	17.55	12.63	5.617	3.505	sp|P97445|CAC1A_MOUSE	Voltage-dependent P/Q-type calcium channel subunit alpha-1A OS=Mus musculus GN=Cacna1a PE=1 SV=2	MOUSE	8			0.771585	0.0550688	1.30506	0.591224	1.00697	0.916453	0.546127	1.36979	0.669045	1.25535	0.935866	0.44768	1.20787	0.774808	1.1304	1.07278	0.510334	1.2609	0.850799	1.35267	1.10238	0.153961	1.15214	0.956803	1.27009	0.913683	0.15103	1.13897	0.802205	1.04065	1.02216	0.76923	1.17817	0.867583	1.20428
406	12.77	12.79	21.76	15.97	13.19	sp|Q62443|NPTX1_MOUSE	Neuronal pentraxin-1 OS=Mus musculus GN=Nptx1 PE=2 SV=1	MOUSE	6			0.54548	0.0168901	1.57241	0.346908	0.857716	0.59557	0.0181887	1.48305	0.401584	0.883262	0.698442	0.00190774	1.18184	0.590978	0.825449	0.821439	0.0486123	1.21537	0.675873	0.998355	0.913828	0.159162	1.14707	0.796663	1.04822	0.857504	0.0343615	1.14796	0.746979	0.984382	1.08384	0.200486	1.14683	0.945074	1.24297
407	12.76	12.95	50	41.67	37.82	sp|P62983|RS27A_MOUSE	Ubiquitin-40S ribosomal protein S27a OS=Mus musculus GN=Rps27a PE=1 SV=2	MOUSE	8			1.08531	0.209619	1.15325	0.94109	1.25164	1.08347	0.281458	1.18033	0.917941	1.27885	1.00953	0.876358	1.15376	0.874996	1.16476	0.891185	0.0958864	1.15355	0.772557	1.02803	0.949638	0.411679	1.15414	0.822811	1.09601	1.02329	0.709882	1.15531	0.885725	1.18221	0.957106	0.482318	1.15405	0.829344	1.10455
407	0	12.89	90.33	80.52	73.16	sp|P0CG50|UBC_MOUSE	Polyubiquitin-C OS=Mus musculus GN=Ubc PE=1 SV=2	MOUSE	8
407	0	12.84	58.59	50.78	46.09	sp|P62984|RL40_MOUSE	Ubiquitin-60S ribosomal protein L40 OS=Mus musculus GN=Uba52 PE=1 SV=2	MOUSE	8
407	0	12.84	93.77	85.25	77.38	sp|P0CG49|UBB_MOUSE	Polyubiquitin-B OS=Mus musculus GN=Ubb PE=2 SV=1	MOUSE	8
408	12.7	16.91	28.08	20	17.69	sp|Q8BW75|AOFB_MOUSE	Amine oxidase [flavin-containing] B OS=Mus musculus GN=Maob PE=1 SV=4	MOUSE	8			0.534054	0.00961972	1.53381	0.348189	0.819135	0.52385	0.00406126	1.45441	0.36018	0.761894	0.593081	0.00887586	1.41994	0.41768	0.842138	0.743998	0.0107963	1.22925	0.605247	0.914556	0.716977	0.00861057	1.24852	0.57426	0.895162	0.699601	0.000113353	1.12501	0.621861	0.787059	0.943239	0.284394	1.12462	0.838717	1.06079
409	12.69	12.78	23.24	16.76	12.7	sp|Q9R0Q6|ARC1A_MOUSE	Actin-related protein 2/3 complex subunit 1A OS=Mus musculus GN=Arpc1a PE=1 SV=1	MOUSE	7			1.25161	0.00938724	1.16144	1.07764	1.45368	1.24745	0.00408295	1.1329	1.10111	1.41324	1.10755	0.209886	1.19124	0.929747	1.31936	1.02886	0.607953	1.13351	0.907678	1.16622	1.10245	0.106844	1.13283	0.973181	1.24888	0.996496	0.949099	1.13368	0.878994	1.12971	0.941698	0.292228	1.13286	0.831259	1.06681
410	12.66	14.02	56.13	41.04	38.68	sp|P53994|RAB2A_MOUSE	Ras-related protein Rab-2A OS=Mus musculus GN=Rab2a PE=1 SV=1	MOUSE	8			1.0634	0.328257	1.15184	0.923213	1.22487	0.896939	0.107673	1.15123	0.779113	1.03259	0.874506	0.0572673	1.15003	0.760418	1.00571	0.852146	0.0310407	1.1499	0.74106	0.979884	0.904499	0.129634	1.15014	0.786426	1.0403	0.919418	0.19372	1.15084	0.798907	1.05811	0.93276	0.272736	1.15152	0.810027	1.07409
411	12.64	14.05	16.81	9.43	7.47	sp|Q91Z67|SRGP2_MOUSE	SLIT-ROBO Rho GTPase-activating protein 2 OS=Mus musculus GN=Srgap2 PE=1 SV=2	MOUSE	6			1.73512	0.0460843	1.71098	1.0141	2.96875	1.42214	0.118364	1.61727	0.879346	2.29999	1.20249	0.267831	1.4628	0.822042	1.759	0.903386	0.305821	1.25745	0.718426	1.13596	1.01374	0.932044	1.47887	0.685484	1.49918	0.933454	0.489295	1.2679	0.736218	1.18353	1.03268	0.706602	1.23045	0.839271	1.27065
412	12.62	15.02	14.05	9.661	8.908	sp|Q6NXK7|DPP10_MOUSE	Inactive dipeptidyl peptidase 10 OS=Mus musculus GN=Dpp10 PE=2 SV=1	MOUSE	8			0.623747	0.00166297	1.23846	0.503648	0.772485	0.711649	0.00611401	1.22301	0.581883	0.870353	0.77646	0.00529403	1.15624	0.671539	0.897774	0.820428	0.0151536	1.15485	0.710418	0.947473	0.8825	0.185882	1.22725	0.719085	1.08305	1.04629	0.470513	1.15466	0.906147	1.20811	1.00405	0.946948	1.15316	0.870692	1.15783
413	12.6	36.84	59.73	53.36	49.66	sp|P48962|ADT1_MOUSE	ADP/ATP translocase 1 OS=Mus musculus GN=Slc25a4 PE=1 SV=4	MOUSE	38			0.914405	0.15727	1.14513	0.798519	1.04711	0.986827	0.819795	1.14606	0.861061	1.13096	1.27532	0.00473977	1.14603	1.11282	1.46156	1.37042	0.00130941	1.14601	1.19582	1.57052	1.32117	0.00243376	1.14579	1.15306	1.51379	0.946579	0.361528	1.14573	0.82618	1.08452	0.945321	0.352009	1.14614	0.824789	1.08347
414	12.57	12.77	40.91	30.07	27.97	sp|P47754|CAZA2_MOUSE	F-actin-capping protein subunit alpha-2 OS=Mus musculus GN=Capza2 PE=1 SV=3	MOUSE	9			0.893184	0.608924	1.87999	0.4751	1.67918	0.793182	0.158897	1.48458	0.534281	1.17754	0.816607	0.162271	1.41831	0.575762	1.1582	0.899921	0.256347	1.2711	0.707983	1.14389	0.911319	0.449187	1.40546	0.648412	1.28082	0.929176	0.406013	1.27428	0.729176	1.18403	0.986761	0.868138	1.26455	0.780324	1.24781
415	12.56	12.7	22.48	19.33	12.18	sp|Q00493|CBPE_MOUSE	Carboxypeptidase E OS=Mus musculus GN=Cpe PE=1 SV=2	MOUSE	8			1.35524	0.0153521	1.25915	1.07631	1.70645	1.18261	0.252403	1.36372	0.867188	1.61275	1.20403	0.0139093	1.1479	1.04889	1.38211	1.11252	0.234298	1.20828	0.920748	1.34423	1.02966	0.745943	1.21879	0.84482	1.25493	1.02247	0.785358	1.19615	0.854799	1.22302	0.973309	0.731092	1.18839	0.819016	1.15667
416	12.51	13.13	22.74	14.03	13.23	sp|O54865|GCYB1_MOUSE	Guanylate cyclase soluble subunit beta-1 OS=Mus musculus GN=Gucy1b3 PE=2 SV=1	MOUSE	7			1.36211	0.0564253	1.37806	0.988426	1.87706	1.15536	0.287853	1.35401	0.853291	1.56438	1.01969	0.798865	1.19614	0.852486	1.21968	0.875816	0.109384	1.18855	0.73688	1.04095	0.9579	0.570273	1.19164	0.803849	1.14147	0.947859	0.57031	1.24397	0.761961	1.17911	0.951356	0.496956	1.18389	0.803587	1.1263
417	12.5	12.75	30.75	18.75	16.25	sp|Q80TL4|K1045_MOUSE	Protein KIAA1045 OS=Mus musculus GN=Kiaa1045 PE=2 SV=2	MOUSE	6			0.614129	0.000174789	1.17323	0.523452	0.720514	0.678937	0.000328712	1.15087	0.589936	0.781365	0.772802	0.00155634	1.12951	0.684193	0.872887	0.774617	0.00157623	1.12857	0.686373	0.874206	0.839449	0.0117741	1.13031	0.742672	0.948836	0.988238	0.840833	1.14369	0.864079	1.13024	0.931789	0.209849	1.12864	0.825583	1.05166
418	12.49	15.9	31.83	27.61	22.82	sp|O70443|GNAZ_MOUSE	Guanine nucleotide-binding protein G(z) subunit alpha OS=Mus musculus GN=Gnaz PE=2 SV=4	MOUSE	9			0.732411	0.0087334	1.19794	0.611391	0.877387	0.734899	0.00888154	1.19662	0.614146	0.879394	0.785158	0.0202031	1.19692	0.655982	0.939772	0.862598	0.0863455	1.19874	0.719586	1.03403	0.926027	0.300596	1.19674	0.773794	1.10821	0.997745	0.976462	1.22095	0.81719	1.21819	1.04181	0.563215	1.19798	0.869639	1.24807
419	12.48	12.55	16.08	14.01	10.47	sp|P37040|NCPR_MOUSE	NADPH--cytochrome P450 reductase OS=Mus musculus GN=Por PE=1 SV=2	MOUSE	6			1.30784	0.000787859	1.12549	1.16203	1.47196	1.22561	0.013074	1.15917	1.05731	1.42069	1.03269	0.564466	1.13135	0.912794	1.16833	0.975276	0.679574	1.14422	0.852352	1.11593	0.935103	0.224939	1.12486	0.831303	1.05186	1.03307	0.53568	1.12292	0.919987	1.16005	1.06149	0.273376	1.12413	0.944278	1.19326
420	12.47	12.57	32.95	28.74	26.82	sp|O70439|STX7_MOUSE	Syntaxin-7 OS=Mus musculus GN=Stx7 PE=1 SV=3	MOUSE	6			1.38409	0.0118032	1.24128	1.11505	1.71805	1.06871	0.312127	1.16419	0.917985	1.24419	0.890474	0.106641	1.16392	0.765062	1.03644	0.897218	0.126306	1.16432	0.770595	1.04465	0.850521	0.0412331	1.16465	0.730278	0.990562	1.00374	0.959156	1.19533	0.839723	1.1998	0.992069	0.898747	1.16527	0.851364	1.15603
421	12.42	12.79	38.54	22.93	21.34	sp|Q9JLZ3|AUHM_MOUSE	Methylglutaconyl-CoA hydratase, mitochondrial OS=Mus musculus GN=Auh PE=1 SV=1	MOUSE	7			0.604622	0.0104833	1.39891	0.432209	0.845812	0.67166	0.0279916	1.40207	0.479048	0.941717	0.835473	0.0539296	1.20195	0.6951	1.00419	0.979888	0.837082	1.2605	0.777379	1.23515	0.933943	0.281902	1.15197	0.810737	1.07587	1.01553	0.801459	1.1543	0.87978	1.17223	0.915847	0.243042	1.18076	0.775646	1.08139
422	12.42	12.54	30.12	25.44	20.18	sp|Q925N0|SFXN5_MOUSE	Sideroflexin-5 OS=Mus musculus GN=Sfxn5 PE=1 SV=2	MOUSE	7			0.599276	2.61055e-05	1.13294	0.528957	0.678942	0.727523	0.000531709	1.13312	0.642051	0.824373	0.874223	0.0394002	1.13405	0.770884	0.991416	0.994994	0.927366	1.13385	0.877535	1.12817	0.882865	0.103587	1.17059	0.754203	1.03348	0.654839	0.000135807	1.14256	0.573134	0.748191	0.957404	0.439513	1.13385	0.84438	1.08556
423	12.4	13.27	14.49	12.42	10.67	sp|O88485|DC1I1_MOUSE	Cytoplasmic dynein 1 intermediate chain 1 OS=Mus musculus GN=Dync1i1 PE=1 SV=2	MOUSE	6			1.27027	0.0280491	1.22537	1.03664	1.55655	1.05011	0.407296	1.14372	0.918146	1.20103	0.97919	0.716222	1.14455	0.855523	1.12073	0.878546	0.0572183	1.14448	0.767638	1.00548	0.854949	0.08287	1.20258	0.71093	1.02814	1.05628	0.445168	1.17822	0.896508	1.24453	1.03519	0.590392	1.16056	0.891976	1.20141
424	12.39	17.51	39.93	35.57	31.88	sp|P28663|SNAB_MOUSE	Beta-soluble NSF attachment protein OS=Mus musculus GN=Napb PE=1 SV=2	MOUSE	12			0.625302	0.00128726	1.2041	0.51931	0.752926	0.643784	0.000628704	1.16078	0.554612	0.747295	0.715257	0.00222716	1.16157	0.615766	0.830821	0.759465	0.00537538	1.16272	0.653178	0.883047	0.80648	0.0143451	1.1623	0.693864	0.937373	1.0153	0.805511	1.16228	0.873544	1.18006	0.995646	0.94348	1.16246	0.856501	1.1574
425	12.36	12.91	23.67	18.98	13.22	sp|Q9D394|RUFY3_MOUSE	Protein RUFY3 OS=Mus musculus GN=Rufy3 PE=1 SV=1	MOUSE	7			1.41054	0.0564696	1.43034	0.986158	2.01756	1.35616	0.0338389	1.31024	1.03505	1.77689	1.2206	0.0329651	1.19177	1.02419	1.45466	1.10781	0.14797	1.16642	0.949749	1.29217	1.07969	0.301913	1.18688	0.909691	1.28147	1.13524	0.0887084	1.16721	0.972612	1.32506	1.11606	0.249885	1.24226	0.898406	1.38644
426	12.34	12.83	16.46	13.6	11.45	sp|Q8R5H6|WASF1_MOUSE	Wiskott-Aldrich syndrome protein family member 1 OS=Mus musculus GN=Wasf1 PE=1 SV=2	MOUSE	6			1.05306	0.5108	1.22023	0.862997	1.28497	0.985648	0.842125	1.20788	0.816016	1.19054	1.03678	0.624038	1.20819	0.858128	1.25263	0.969714	0.672667	1.20636	0.803834	1.16982	0.93713	0.394272	1.20807	0.775727	1.13211	0.985169	0.83747	1.20868	0.815082	1.19075	1.00508	0.963593	1.33613	0.752234	1.34292
427	12.32	16.59	15.45	8.826	7.944	sp|Q6R0H7|GNAS1_MOUSE	Guanine nucleotide-binding protein G(s) subunit alpha isoforms XLas OS=Mus musculus GN=Gnas PE=2 SV=1	MOUSE	10			1.13526	0.443582	1.58194	0.717639	1.79592	0.904021	0.412086	1.40197	0.644821	1.26741	0.990068	0.95642	1.70801	0.579661	1.69105	0.920513	0.630744	1.639	0.56163	1.50872	0.930866	0.699381	1.70947	0.544535	1.59129	1.05612	0.708629	1.52604	0.692065	1.61169	1.09295	0.489147	1.43295	0.762727	1.56614
427	0	16.43	33.76	25.38	22.84	sp|P63094|GNAS2_MOUSE	Guanine nucleotide-binding protein G(s) subunit alpha isoforms short OS=Mus musculus GN=Gnas PE=1 SV=1	MOUSE	10
428	12.31	14.48	19.86	10.76	9.241	sp|Q9QYB8|ADDB_MOUSE	Beta-adducin OS=Mus musculus GN=Add2 PE=1 SV=4	MOUSE	8			0.946973	0.438094	1.18096	0.801869	1.11834	0.916996	0.669626	1.63551	0.560679	1.49975	0.835673	0.101098	1.25863	0.663955	1.0518	0.732679	0.0128249	1.23527	0.593135	0.905053	0.819694	0.155747	1.35806	0.603577	1.11319	0.943583	0.397675	1.17528	0.80286	1.10897	0.974468	0.715598	1.18816	0.820147	1.15783
429	12.28	12.55	22.9	15.78	15.78	sp|P70404|IDHG1_MOUSE	Isocitrate dehydrogenase [NAD] subunit gamma 1, mitochondrial OS=Mus musculus GN=Idh3g PE=1 SV=1	MOUSE	7			0.686923	0.00260111	1.18986	0.577311	0.817345	0.753508	0.0064061	1.17555	0.640983	0.885786	0.921162	0.250524	1.17644	0.783007	1.08369	1.04283	0.535041	1.17582	0.8869	1.22618	1.11585	0.14139	1.17525	0.949457	1.3114	1.14837	0.0802551	1.17648	0.976106	1.35103	0.935583	0.335727	1.17445	0.796615	1.09879
430	12.21	12.3	22.29	21.02	19.11	sp|Q62277|SYPH_MOUSE	Synaptophysin OS=Mus musculus GN=Syp PE=1 SV=2	MOUSE	11			0.440226	0.000275166	1.26245	0.348708	0.555764	0.625638	0.00188193	1.22363	0.511296	0.765551	0.874852	0.245547	1.29872	0.673629	1.13618	0.912707	0.208094	1.17648	0.775798	1.07378	1.01969	0.768009	1.17464	0.868087	1.19777	1.11128	0.153126	1.17487	0.945882	1.30561	1.00736	0.910925	1.17382	0.858188	1.18246
431	12.2	12.84	14.29	7.992	6.893	sp|P80560|PTPR2_MOUSE	Receptor-type tyrosine-protein phosphatase N2 OS=Mus musculus GN=Ptprn2 PE=1 SV=2	MOUSE	6			1.02317	0.722994	1.16999	0.874512	1.19709	1.20426	0.0832393	1.24767	0.965203	1.50252	1.02722	0.765876	1.24553	0.824724	1.27943	1.02854	0.741962	1.23104	0.835508	1.26617	1.1589	0.0736149	1.18291	0.979702	1.37088	1.11286	0.140133	1.16989	0.951253	1.30193	1.01603	0.896213	1.34724	0.754161	1.36884
432	12.18	12.81	11	5.191	4.303	sp|P35436|NMDE1_MOUSE	Glutamate receptor ionotropic, NMDA 2A OS=Mus musculus GN=Grin2a PE=1 SV=2	MOUSE	6			0.636649	0.00064354	1.16607	0.54598	0.742376	0.858268	0.216733	1.32057	0.649921	1.13341	0.910947	0.180027	1.16642	0.780978	1.06255	1.20655	0.0970907	1.26724	0.952104	1.52899	1.08722	0.218019	1.16491	0.93331	1.26651	0.92195	0.396163	1.2526	0.736026	1.15484	1.13365	0.0888404	1.16531	0.972829	1.32105
433	12.18	12.38	11.37	6.298	5.069	sp|Q61137|ASTN1_MOUSE	Astrotactin-1 OS=Mus musculus GN=Astn1 PE=2 SV=4	MOUSE	6			0.975982	0.853456	1.36139	0.716899	1.3287	1.15424	0.606712	1.90876	0.604709	2.20317	1.16562	0.424341	1.54895	0.752523	1.80548	1.18901	0.243611	1.38773	0.856801	1.65003	1.12005	0.308501	1.28321	0.872848	1.43725	1.03802	0.856218	1.62047	0.640565	1.68208	1.09569	0.622697	1.53931	0.711809	1.68661
434	12.16	12.6	47.37	47.37	42.86	sp|Q91ZZ3|SYUB_MOUSE	Beta-synuclein OS=Mus musculus GN=Sncb PE=1 SV=1	MOUSE	7			0.364385	0.0308745	2.18478	0.166783	0.796103	0.496579	0.0553462	2.0953	0.236997	1.04048	0.692405	0.0944225	1.68858	0.410051	1.16918	0.74845	0.159203	1.76409	0.424269	1.32033	0.870891	0.437639	1.85609	0.469208	1.61645	1.27506	0.103442	1.4409	0.88491	1.83723	0.948434	0.595114	1.43878	0.659193	1.36459
435	12.15	12.75	15.04	7.522	5.973	sp|Q9R1V6|ADA22_MOUSE	Disintegrin and metalloproteinase domain-containing protein 22 OS=Mus musculus GN=Adam22 PE=1 SV=2	MOUSE	6			0.456817	6.34171e-05	1.21506	0.375963	0.555059	0.557555	4.18813e-05	1.14462	0.487109	0.638188	0.634521	0.000208433	1.14998	0.551767	0.729686	0.679915	0.000415716	1.14385	0.594408	0.777722	0.765112	0.00520325	1.16539	0.656529	0.891654	0.889979	0.0793369	1.14471	0.777471	1.01877	0.937262	0.282722	1.14383	0.819409	1.07207
436	12.13	12.25	29.02	20.82	18.61	sp|P47802|MTX1_MOUSE	Metaxin-1 OS=Mus musculus GN=Mtx1 PE=1 SV=1	MOUSE	6			0.954946	0.634766	1.253	0.76213	1.19654	0.985378	0.876129	1.24807	0.789522	1.22982	1.13317	0.3388	1.34233	0.844181	1.52109	1.11526	0.104774	1.15003	0.969763	1.28258	1.10567	0.129526	1.15021	0.961278	1.27175	1.01842	0.762713	1.1518	0.884197	1.17301	1.03171	0.609806	1.15252	0.895182	1.18907
437	12.11	19.6	16.4	9.297	7.332	sp|P83510|TNIK_MOUSE	Traf2 and NCK-interacting protein kinase OS=Mus musculus GN=Tnik PE=1 SV=2	MOUSE	9			1.26743	0.0111071	1.17798	1.07594	1.49301	1.21667	0.169689	1.35391	0.898631	1.64726	1.2281	0.130373	1.32792	0.924829	1.63081	1.18476	0.103833	1.23929	0.956002	1.46826	1.10471	0.399121	1.29996	0.849806	1.43608	1.05638	0.394894	1.15387	0.915512	1.21892	1.01085	0.842044	1.13136	0.89348	1.14364
438	12.09	14.54	19.46	8.577	6.799	sp|P28738|KIF5C_MOUSE	Kinesin heavy chain isoform 5C OS=Mus musculus GN=Kif5c PE=1 SV=3	MOUSE	7			1.60671	0.0201011	1.42171	1.13013	2.28427	1.27861	0.113527	1.40185	0.912086	1.79242	1.26786	0.109329	1.37841	0.919803	1.74763	1.1459	0.393154	1.48498	0.771657	1.70163	1.17074	0.373361	1.54811	0.756234	1.81243	1.12814	0.144183	1.20286	0.937885	1.35699	1.06449	0.672892	1.46456	0.726838	1.55901
439	12.06	12.08	59.38	45.31	45.31	sp|P19536|COX5B_MOUSE	Cytochrome c oxidase subunit 5B, mitochondrial OS=Mus musculus GN=Cox5b PE=1 SV=1	MOUSE	12			0.930928	0.454117	1.27113	0.732362	1.18333	0.948903	0.497788	1.21591	0.780404	1.15378	1.26511	0.0286532	1.21537	1.04092	1.53759	1.48598	0.00486105	1.21519	1.22284	1.80576	1.34241	0.0137402	1.21509	1.10479	1.63114	0.973128	0.718051	1.21542	0.800654	1.18276	0.991795	0.912015	1.21458	0.816577	1.20461
440	12.05	12.61	15.86	11.27	9.043	sp|Q62351|TFR1_MOUSE	Transferrin receptor protein 1 OS=Mus musculus GN=Tfrc PE=1 SV=1	MOUSE	7			1.7516	0.0143338	1.49531	1.17139	2.6192	1.45778	0.0152	1.3157	1.10799	1.918	1.22294	0.0277489	1.18589	1.03124	1.45028	1.05237	0.410073	1.15154	0.913883	1.21185	0.993705	0.939806	1.21684	0.816628	1.20918	0.994119	0.928004	1.16556	0.852911	1.1587	1.00765	0.919525	1.19363	0.84419	1.20276
441	12.05	12.15	35.08	31.05	28.63	sp|Q9D6J6|NDUV2_MOUSE	NADH dehydrogenase [ubiquinone] flavoprotein 2, mitochondrial OS=Mus musculus GN=Ndufv2 PE=1 SV=2	MOUSE	8			0.718972	0.0294609	1.32446	0.542842	0.952248	0.816055	0.0298616	1.18982	0.685862	0.970962	1.06961	0.32655	1.1725	0.91225	1.25412	1.27568	0.0742778	1.32078	0.965859	1.68489	1.19356	0.0511283	1.19512	0.998698	1.42645	0.907428	0.182072	1.17496	0.772304	1.06619	0.969152	0.727453	1.24421	0.778932	1.20583
442	12.04	12.16	15.59	9.677	9.677	sp|Q9R1R2|TRIM3_MOUSE	Tripartite motif-containing protein 3 OS=Mus musculus GN=Trim3 PE=1 SV=1	MOUSE	6			1.15059	0.314004	1.36672	0.841864	1.57254	1.23967	0.066506	1.26476	0.980163	1.56788	1.09648	0.243851	1.19056	0.920977	1.30542	1.07586	0.293997	1.16837	0.920817	1.257	1.01475	0.89709	1.30412	0.778109	1.32335	1.0227	0.760159	1.1876	0.861153	1.21456	0.994408	0.927929	1.15661	0.859763	1.15014
443	12.02	12.37	53.41	47.16	42.61	sp|Q9DCS9|NDUBA_MOUSE	NADH dehydrogenase [ubiquinone] 1 beta subcomplex subunit 10 OS=Mus musculus GN=Ndufb10 PE=1 SV=3	MOUSE	6			0.949803	0.498471	1.21201	0.783657	1.15117	0.941814	0.543552	1.28529	0.732766	1.2105	1.15078	0.112121	1.21165	0.949763	1.39435	1.36783	0.0108281	1.21319	1.12746	1.65944	1.33847	0.0137931	1.21299	1.10345	1.62356	0.96058	0.59298	1.21224	0.7924	1.16446	0.979146	0.790524	1.22877	0.796853	1.20314
444	12	22.75	52.03	48.37	44.31	sp|P68510|1433F_MOUSE	14-3-3 protein eta OS=Mus musculus GN=Ywhah PE=1 SV=2	MOUSE	18			1.1295	0.312937	1.34052	0.842581	1.51412	1.08421	0.272843	1.19325	0.908615	1.29373	1.17086	0.0885215	1.21579	0.963044	1.42353	0.976784	0.73013	1.19271	0.818962	1.16502	1.08848	0.254506	1.1937	0.911853	1.29933	1.13209	0.1235	1.19359	0.948475	1.35125	0.964922	0.603982	1.19281	0.808948	1.15097
445	12	12.28	20.49	14.2	12.58	sp|Q99J85|NPTXR_MOUSE	Neuronal pentraxin receptor OS=Mus musculus GN=Nptxr PE=1 SV=1	MOUSE	6			0.667076	0.00954969	1.2907	0.516834	0.860992	0.866464	0.114071	1.21255	0.714582	1.05063	1.08545	0.228298	1.16604	0.930892	1.26568	1.04437	0.500516	1.16623	0.895503	1.21798	1.08646	0.223987	1.1661	0.931699	1.26692	1.16068	0.0558239	1.16702	0.994563	1.35454	1.09211	0.20164	1.16666	0.936092	1.27412
446	12	12	21.13	19.59	19.59	sp|Q8R464|CADM4_MOUSE	Cell adhesion molecule 4 OS=Mus musculus GN=Cadm4 PE=1 SV=1	MOUSE	8			0.938924	0.416401	1.21313	0.77397	1.13903	1.0037	0.959352	1.20827	0.830697	1.21274	0.909603	0.258934	1.22148	0.744672	1.11106	0.846833	0.0735905	1.21111	0.699222	1.02561	0.955078	0.546684	1.21411	0.78665	1.15957	0.920393	0.429167	1.29961	0.708209	1.19615	1.11127	0.219222	1.22289	0.908727	1.35895
447	11.99	12.39	32.71	18.63	13.87	sp|Q8BVE3|VATH_MOUSE	V-type proton ATPase subunit H OS=Mus musculus GN=Atp6v1h PE=1 SV=1	MOUSE	5			0.62061	0.00515694	1.33466	0.464995	0.828304	0.723559	0.0140557	1.26939	0.570006	0.918478	0.902472	0.185796	1.17761	0.766361	1.06276	0.963781	0.589162	1.16326	0.828515	1.12113	0.886417	0.0456294	1.12477	0.788087	0.997017	1.12001	0.0587122	1.12595	0.994719	1.26107	0.98941	0.839932	1.12486	0.879584	1.11295
448	11.97	12.29	15.14	8.316	6.183	sp|P30999|CTND1_MOUSE	Catenin delta-1 OS=Mus musculus GN=Ctnnd1 PE=1 SV=2	MOUSE	6			1.19348	0.169731	1.3143	0.908075	1.56859	1.12721	0.354592	1.3307	0.847081	1.49998	1.13392	0.170888	1.21508	0.93321	1.37781	1.16048	0.138714	1.23453	0.940016	1.43266	1.11028	0.206649	1.19457	0.929444	1.32631	1.03159	0.578275	1.13453	0.909272	1.17037	1.05533	0.344454	1.13386	0.930735	1.1966
449	11.92	16.42	18.33	12.56	11.79	sp|P12382|K6PL_MOUSE	6-phosphofructokinase, liver type OS=Mus musculus GN=Pfkl PE=1 SV=4	MOUSE	9			0.648157	0.0091403	1.25708	0.515605	0.814786	0.684142	0.0454058	1.44045	0.47495	0.985472	0.75958	0.0315659	1.25739	0.604091	0.955091	0.724973	0.0207913	1.25691	0.576789	0.911228	0.811265	0.140887	1.39752	0.580504	1.13376	0.972363	0.723902	1.25839	0.772704	1.22361	0.914097	0.328966	1.2786	0.714918	1.16877
450	11.92	12.38	40.63	34.38	29.46	sp|Q9DC70|NDUS7_MOUSE	NADH dehydrogenase [ubiquinone] iron-sulfur protein 7, mitochondrial OS=Mus musculus GN=Ndufs7 PE=1 SV=1	MOUSE	6			0.868015	0.0771921	1.17818	0.736739	1.02268	0.87303	0.11756	1.20303	0.725694	1.05028	1.09207	0.226191	1.17836	0.92677	1.28685	1.22361	0.0245458	1.17724	1.03939	1.44048	1.1538	0.0753822	1.1786	0.978955	1.35986	0.941644	0.389919	1.17855	0.798986	1.10977	0.926683	0.286844	1.17853	0.786303	1.09213
451	11.9	22.18	33.92	25.87	25	sp|P97427|DPYL1_MOUSE	Dihydropyrimidinase-related protein 1 OS=Mus musculus GN=Crmp1 PE=1 SV=1	MOUSE	16			2.27656	0.00449878	1.40294	1.62271	3.19388	1.83841	0.0235771	1.57423	1.16782	2.89408	1.60948	0.0133204	1.33293	1.20748	2.14532	1.25623	0.25412	1.6751	0.749942	2.10431	1.2716	0.0615722	1.29949	0.978538	1.65243	1.21224	0.280037	1.59326	0.760853	1.93142	1.02812	0.904479	1.96723	0.522624	2.02256
452	11.87	12.25	16.39	11.17	9.125	sp|P39688|FYN_MOUSE	Tyrosine-protein kinase Fyn OS=Mus musculus GN=Fyn PE=1 SV=4	MOUSE	7			1.39546	0.116121	1.62238	0.860132	2.26398	1.29699	0.066263	1.33982	0.968037	1.73774	1.05615	0.623393	1.37534	0.767916	1.45257	1.00895	0.910132	1.26006	0.800714	1.27134	0.933871	0.416942	1.26088	0.740648	1.1775	0.981273	0.827786	1.28868	0.761455	1.26455	1.02843	0.748044	1.28838	0.79824	1.32501
453	11.83	13.28	18.56	9.851	8.133	sp|Q6NS60|FBX41_MOUSE	F-box only protein 41 OS=Mus musculus GN=Fbxo41 PE=1 SV=3	MOUSE	6			0.896215	0.332831	1.27782	0.701365	1.1452	0.959012	0.728438	1.30783	0.733286	1.25422	0.869894	0.0475209	1.14734	0.758187	0.99806	0.946978	0.65332	1.30908	0.723393	1.23967	0.964251	0.727358	1.2617	0.764245	1.2166	0.942438	0.669465	1.36147	0.692221	1.2831	1.04918	0.439746	1.14587	0.915613	1.20222
454	11.83	12.31	21.36	17.77	15.8	sp|Q9QZF2|GPC1_MOUSE	Glypican-1 OS=Mus musculus GN=Gpc1 PE=1 SV=1	MOUSE	6			1.06057	0.539498	1.2476	0.850086	1.32316	1.05606	0.509676	1.2098	0.872919	1.27763	0.897936	0.444047	1.37936	0.650979	1.23858	0.846303	0.0546471	1.18704	0.712955	1.00459	0.948428	0.388327	1.14952	0.825067	1.09023	0.971857	0.753358	1.23657	0.785928	1.20177	0.91946	0.191689	1.1499	0.799599	1.05729
455	11.81	12.26	19.78	12.75	10.54	sp|P80316|TCPE_MOUSE	T-complex protein 1 subunit epsilon OS=Mus musculus GN=Cct5 PE=1 SV=1	MOUSE	6			1.93748	2.44668e-05	1.14945	1.68557	2.22703	1.40053	0.00101718	1.14887	1.21905	1.60903	1.11169	0.110868	1.14872	0.967768	1.27702	0.970635	0.615043	1.14748	0.845881	1.11379	0.96438	0.546775	1.14914	0.839216	1.10821	1.01918	0.747517	1.14787	0.887887	1.16989	0.969366	0.709147	1.21483	0.797946	1.17761
456	11.77	12.25	12.69	8.209	7.036	sp|Q80TZ3|AUXI_MOUSE	Putative tyrosine-protein phosphatase auxilin OS=Mus musculus GN=Dnajc6 PE=2 SV=2	MOUSE	6			0.807316	0.00992992	1.15148	0.701114	0.929606	0.803504	0.0412608	1.22969	0.653418	0.988063	0.875159	0.0567324	1.14867	0.761887	1.00527	0.863044	0.07591	1.18322	0.729403	1.02117	0.901601	0.161454	1.17204	0.769257	1.05671	0.98266	0.767397	1.14831	0.855744	1.1284	0.99264	0.900356	1.14843	0.864342	1.13998
457	11.75	11.79	46.98	40.27	40.27	sp|Q9JKC6|CEND_MOUSE	Cell cycle exit and neuronal differentiation protein 1 OS=Mus musculus GN=Cend1 PE=1 SV=1	MOUSE	7			0.687346	0.00620631	1.24932	0.550176	0.858714	0.877367	0.066185	1.15351	0.760609	1.01205	1.2859	0.00513393	1.15412	1.11418	1.48409	1.49075	0.000488934	1.15411	1.29168	1.72049	1.34796	0.00222598	1.1541	1.16797	1.55568	1.09194	0.223002	1.1716	0.932008	1.27932	0.902739	0.133349	1.1552	0.781456	1.04285
458	11.73	12.98	27.11	20.73	18	sp|Q5FWK3|RHG01_MOUSE	Rho GTPase-activating protein 1 OS=Mus musculus GN=Arhgap1 PE=1 SV=1	MOUSE	7			0.828383	0.448546	1.80214	0.459667	1.49286	0.837596	0.231608	1.39759	0.599317	1.17061	0.835147	0.0604912	1.21141	0.6894	1.01171	0.959139	0.605847	1.21524	0.789261	1.16558	0.888992	0.177645	1.21279	0.733016	1.07816	1.04357	0.606525	1.22098	0.854694	1.27418	1.0203	0.771107	1.18322	0.862308	1.20725
459	11.72	11.87	16.32	9.079	7.632	sp|Q920P3|BRNP1_MOUSE	BMP/retinoic acid-inducible neural-specific protein 1 OS=Mus musculus GN=Brinp1 PE=2 SV=1	MOUSE	6			1.06725	0.322466	1.1647	0.916324	1.24303	1.28779	0.0117818	1.18307	1.08852	1.52355	1.27685	0.0127573	1.18032	1.08178	1.5071	1.21876	0.0201065	1.16343	1.04755	1.41794	1.09626	0.181071	1.1643	0.941558	1.27638	1.09113	0.300726	1.21451	0.898414	1.32519	1.1794	0.0379533	1.16353	1.01364	1.37227
460	11.7	12.99	15.36	8.144	5.876	sp|P70414|NAC1_MOUSE	Sodium/calcium exchanger 1 OS=Mus musculus GN=Slc8a1 PE=1 SV=1	MOUSE	6			0.996956	0.97954	1.322	0.754128	1.31797	1.02826	0.79974	1.29329	0.795074	1.32985	0.990801	0.898614	1.18549	0.835775	1.17458	0.945395	0.642527	1.32482	0.713605	1.25247	0.962849	0.565152	1.16444	0.826879	1.12118	1.02627	0.691296	1.16442	0.881357	1.19501	1.02541	0.794197	1.25244	0.818728	1.28426
461	11.68	12.72	10.58	4.66	4.03	sp|Q6A065|CE170_MOUSE	Centrosomal protein of 170 kDa OS=Mus musculus GN=Cep170 PE=1 SV=2	MOUSE	6			1.82038	0.000777287	1.23651	1.4722	2.25092	1.44195	0.018466	1.31477	1.09673	1.89584	1.0919	0.341164	1.23982	0.880692	1.35376	0.92443	0.255621	1.17048	0.789785	1.08203	0.965818	0.705892	1.25073	0.772205	1.20797	1.04626	0.675593	1.29931	0.805242	1.35941	0.952198	0.460478	1.17068	0.813369	1.11472
462	11.68	11.78	19.56	12.09	12.09	sp|P62812|GBRA1_MOUSE	Gamma-aminobutyric acid receptor subunit alpha-1 OS=Mus musculus GN=Gabra1 PE=1 SV=1	MOUSE	8			0.773838	0.195251	1.58113	0.489422	1.22353	1.01875	0.903752	1.49237	0.682635	1.52035	0.948785	0.598112	1.29082	0.735026	1.22471	0.879095	0.278611	1.33056	0.660694	1.16969	1.01771	0.877044	1.34394	0.757258	1.36774	0.873703	0.280506	1.3507	0.646854	1.18011	1.07196	0.436612	1.25033	0.857336	1.3403
463	11.64	12.17	11.8	10.05	10.05	sp|Q9D2N4|DTNA_MOUSE	Dystrobrevin alpha OS=Mus musculus GN=Dtna PE=1 SV=2	MOUSE	7			0.929362	0.294409	1.17452	0.791271	1.09155	0.882098	0.113971	1.18367	0.745225	1.04411	1.01405	0.840796	1.18471	0.855944	1.20135	1.03454	0.819367	1.43724	0.71981	1.48688	0.988012	0.900377	1.26553	0.780708	1.25036	0.952893	0.597378	1.24623	0.764619	1.18753	0.98875	0.864581	1.17591	0.840839	1.16268
464	11.63	11.88	31.67	22.67	16.33	sp|Q9CVB6|ARPC2_MOUSE	Actin-related protein 2/3 complex subunit 2 OS=Mus musculus GN=Arpc2 PE=1 SV=3	MOUSE	7			1.45877	0.00100704	1.16797	1.24898	1.70381	1.34968	0.00766744	1.20499	1.12008	1.62635	1.20149	0.0231642	1.15992	1.03584	1.39364	1.07053	0.257748	1.1427	0.936844	1.2233	1.11815	0.086758	1.14292	0.97833	1.27796	1.12066	0.0811845	1.14241	0.98096	1.28025	1.04983	0.540412	1.20126	0.873942	1.26112
465	11.62	14.55	7.606	1.641	1.255	sp|A2AN08|UBR4_MOUSE	E3 ubiquitin-protein ligase UBR4 OS=Mus musculus GN=Ubr4 PE=1 SV=1	MOUSE	6			1.31716	0.159895	1.52247	0.865149	2.00534	1.28997	0.178123	1.50468	0.857304	1.94098	1.1335	0.320021	1.32696	0.854209	1.5041	1.10545	0.345189	1.27059	0.870026	1.40457	1.06	0.534531	1.24168	0.853682	1.31619	0.98606	0.862835	1.20984	0.815031	1.19298	1.04889	0.431506	1.14859	0.913197	1.20474
466	11.62	11.88	15.84	12.36	11.28	sp|O89053|COR1A_MOUSE	Coronin-1A OS=Mus musculus GN=Coro1a PE=1 SV=5	MOUSE	6			0.872007	0.359542	1.44439	0.603721	1.25952	0.813067	0.0692611	1.26235	0.644088	1.02638	0.97038	0.674341	1.20255	0.806938	1.16693	0.995099	0.944033	1.20027	0.829059	1.19439	1.0134	0.850109	1.20117	0.843676	1.21726	1.14751	0.108159	1.20346	0.953507	1.38098	1.07878	0.450308	1.28643	0.838583	1.38777
467	11.59	23.36	13.69	7.519	6.445	sp|Q02357|ANK1_MOUSE	Ankyrin-1 OS=Mus musculus GN=Ank1 PE=1 SV=2	MOUSE	11			0.696132	0.0146531	1.29008	0.539602	0.898068	0.65121	0.0151305	1.35549	0.480426	0.882707	0.792743	0.181654	1.4697	0.539392	1.16509	0.925684	0.512041	1.32504	0.698606	1.22657	1.11033	0.454625	1.39391	0.796564	1.5477	0.917465	0.485441	1.342	0.683655	1.23124	0.995947	0.958946	1.21287	0.82115	1.20795
468	11.57	11.96	24.86	12.62	11.3	sp|P80317|TCPZ_MOUSE	T-complex protein 1 subunit zeta OS=Mus musculus GN=Cct6a PE=1 SV=3	MOUSE	6			1.73098	0.00122023	1.28196	1.35026	2.21905	1.27326	0.0176144	1.20324	1.0582	1.53203	1.1526	0.0292791	1.13085	1.01923	1.30341	1.18209	0.069085	1.20251	0.983021	1.42147	1.19926	0.0113021	1.13435	1.05723	1.36038	1.16773	0.0473336	1.16495	1.00239	1.36035	1.09932	0.260718	1.20086	0.915446	1.32013
469	11.57	11.7	20.39	16.28	13.06	sp|Q64516|GLPK_MOUSE	Glycerol kinase OS=Mus musculus GN=Gk PE=2 SV=2	MOUSE	7			0.774126	0.027912	1.24641	0.621086	0.964877	0.834503	0.131995	1.28239	0.650741	1.07016	1.00387	0.958812	1.1817	0.849506	1.18627	1.15141	0.0277687	1.12879	1.02004	1.2997	1.02581	0.64345	1.12996	0.907828	1.15912	0.917115	0.294451	1.19464	0.767694	1.09562	1.06071	0.425182	1.17558	0.902289	1.24695
470	11.45	11.85	51.12	38.12	31.39	sp|Q9R0P9|UCHL1_MOUSE	Ubiquitin carboxyl-terminal hydrolase isozyme L1 OS=Mus musculus GN=Uchl1 PE=1 SV=1	MOUSE	8			1.17699	0.0188386	1.13657	1.03556	1.33772	1.01335	0.920563	1.34591	0.752908	1.36387	1.07597	0.223101	1.13638	0.946843	1.22272	0.952369	0.399854	1.13492	0.839149	1.08087	0.939171	0.291494	1.13672	0.826209	1.06758	1.29404	0.00166496	1.13666	1.13846	1.47088	0.972721	0.629966	1.13581	0.856414	1.10482
471	11.44	11.58	20.87	14.32	12.86	sp|P16460|ASSY_MOUSE	Argininosuccinate synthase OS=Mus musculus GN=Ass1 PE=1 SV=1	MOUSE	7			0.658798	0.00271001	1.23171	0.534866	0.811446	0.739717	0.00546857	1.19028	0.621463	0.880473	0.725156	0.00141783	1.1516	0.629697	0.835087	0.785818	0.0180629	1.20079	0.654416	0.943605	0.794432	0.0208167	1.19841	0.662904	0.952058	0.848849	0.0276241	1.14874	0.738942	0.975103	0.957731	0.472896	1.148	0.83426	1.09948
472	11.41	11.47	39.39	30.3	30.3	sp|Q61171|PRDX2_MOUSE	Peroxiredoxin-2 OS=Mus musculus GN=Prdx2 PE=1 SV=3	MOUSE	7			1.10329	0.164148	1.16778	0.944781	1.2884	1.04755	0.475243	1.16741	0.897329	1.22291	1.09768	0.1828	1.16766	0.940068	1.28171	1.02322	0.718157	1.16709	0.876729	1.1942	1.0298	0.646238	1.16734	0.882177	1.20213	1.11117	0.140271	1.16736	0.951866	1.29714	0.988334	0.852916	1.16713	0.846807	1.15351
473	11.38	13.35	37.55	34.93	28.82	sp|Q6IRU5|CLCB_MOUSE	Clathrin light chain B OS=Mus musculus GN=Cltb PE=1 SV=1	MOUSE	8			0.611412	0.000111475	1.16197	0.526186	0.710441	0.716876	0.00041065	1.13347	0.632464	0.812555	0.870922	0.03495	1.13345	0.768383	0.987145	0.882778	0.0489023	1.13191	0.779899	0.999229	0.951413	0.375928	1.13269	0.83996	1.07766	1.05272	0.361304	1.13248	0.929567	1.19218	1.05306	0.361379	1.13339	0.929118	1.19353
474	11.36	11.9	14.34	9.557	7.226	sp|P56399|UBP5_MOUSE	Ubiquitin carboxyl-terminal hydrolase 5 OS=Mus musculus GN=Usp5 PE=1 SV=1	MOUSE	5			0.785428	0.0540024	1.2805	0.613374	1.00574	0.714557	0.0118585	1.25949	0.567339	0.899977	0.751439	0.0164349	1.23613	0.607898	0.928875	0.755321	0.0118257	1.21228	0.623061	0.915656	0.753601	0.00641784	1.18434	0.636305	0.89252	0.932411	0.432556	1.22582	0.760644	1.14297	0.853671	0.0499092	1.17132	0.728813	0.999919
475	11.35	39.32	27.25	20.25	17.82	sp|O35643|AP1B1_MOUSE	AP-1 complex subunit beta-1 OS=Mus musculus GN=Ap1b1 PE=2 SV=2	MOUSE	25			0.770555	0.00688427	1.16366	0.662184	0.896663	0.846179	0.0364394	1.16351	0.727262	0.984541	0.878925	0.0824358	1.16544	0.754154	1.02434	0.899683	0.133225	1.16383	0.773035	1.04708	0.993568	0.917411	1.16433	0.853337	1.15684	0.98609	0.878712	1.25141	0.787986	1.234	1.02298	0.716573	1.16421	0.878697	1.19097
476	11.35	11.9	18.6	10.7	9.825	sp|P97390|VPS45_MOUSE	Vacuolar protein sorting-associated protein 45 OS=Mus musculus GN=Vps45 PE=1 SV=1	MOUSE	6			1.26571	0.0347301	1.23443	1.02534	1.56243	1.00429	0.944827	1.16317	0.863404	1.16816	0.924795	0.241093	1.16321	0.795037	1.07573	0.91049	0.171847	1.1633	0.782679	1.05917	0.88542	0.125745	1.18576	0.746712	1.04989	0.992473	0.921737	1.20689	0.822342	1.1978	1.03234	0.610668	1.16278	0.887826	1.20039
477	11.34	12.29	10.57	5.573	4.933	sp|Q8CGM1|BAI2_MOUSE	Brain-specific angiogenesis inhibitor 2 OS=Mus musculus GN=Bai2 PE=1 SV=2	MOUSE	7			0.930103	0.709408	1.65289	0.562713	1.53736	1.09105	0.682102	1.73101	0.630295	1.88861	1.00795	0.950662	1.39627	0.721885	1.40737	1.15984	0.229814	1.33747	0.867193	1.55125	1.14673	0.252028	1.32864	0.863086	1.52359	1.01759	0.886382	1.37425	0.740466	1.39842	1.15621	0.257226	1.35688	0.85211	1.56883
478	11.31	11.73	16.43	13.79	12.78	sp|P32037|GTR3_MOUSE	Solute carrier family 2, facilitated glucose transporter member 3 OS=Mus musculus GN=Slc2a3 PE=1 SV=1	MOUSE	8			0.536168	0.00465509	1.29639	0.413586	0.695081	0.730623	0.0226341	1.25902	0.580311	0.91987	0.82025	0.242455	1.54382	0.531311	1.26632	0.849964	0.108792	1.25702	0.676172	1.06842	0.877609	0.243991	1.33285	0.658444	1.16972	1.06138	0.471343	1.25936	0.842792	1.33666	0.949817	0.537417	1.26612	0.75018	1.20258
479	11.29	11.78	14.42	10.26	8.312	sp|Q68FF6|GIT1_MOUSE	ARF GTPase-activating protein GIT1 OS=Mus musculus GN=Git1 PE=1 SV=1	MOUSE	7			0.957543	0.724125	1.33237	0.718677	1.2758	0.818353	0.0723579	1.25273	0.653257	1.02517	0.886748	0.213533	1.2354	0.717781	1.09549	0.872131	0.0506957	1.14728	0.760174	1.00058	1.00618	0.939643	1.21036	0.831303	1.21784	0.991728	0.886998	1.14695	0.864668	1.13746	0.959134	0.567165	1.18374	0.810255	1.13537
480	11.29	11.38	22.22	13.8	9.319	sp|Q9Z1Q2|ABHGA_MOUSE	Abhydrolase domain-containing protein 16A OS=Mus musculus GN=Abhd16a PE=1 SV=3	MOUSE	5			1.06217	0.708848	1.45766	0.728681	1.54828	1.11469	0.439359	1.37836	0.808713	1.53645	1.18762	0.24397	1.38506	0.857456	1.64493	1.1509	0.110188	1.20153	0.957862	1.38284	1.10443	0.312977	1.24695	0.885705	1.37716	1.06883	0.319145	1.16181	0.919971	1.24178	1.03968	0.544173	1.15969	0.896514	1.20571
481	11.29	11.35	68.6	63.95	58.14	sp|P56391|CX6B1_MOUSE	Cytochrome c oxidase subunit 6B1 OS=Mus musculus GN=Cox6b1 PE=1 SV=2	MOUSE	11			0.875463	0.0712705	1.16158	0.753684	1.01692	0.960511	0.521319	1.16216	0.826489	1.11627	1.22417	0.0182896	1.16282	1.05276	1.4235	1.4259	0.0017923	1.16303	1.22602	1.65836	1.29227	0.00724038	1.16293	1.11122	1.50282	0.941839	0.353043	1.16245	0.810218	1.09484	0.945593	0.383628	1.16262	0.813331	1.09936
482	11.29	11.29	20.11	17.82	17.82	sp|Q80Z24|NEGR1_MOUSE	Neuronal growth regulator 1 OS=Mus musculus GN=Negr1 PE=1 SV=1	MOUSE	7			1.00695	0.936756	1.25576	0.801868	1.26449	1.09681	0.219655	1.19297	0.919397	1.30847	1.12316	0.140981	1.19248	0.941864	1.33934	1.04228	0.549076	1.19232	0.874162	1.24273	1.09227	0.235481	1.192	0.916336	1.30199	1.10003	0.208083	1.193	0.922067	1.31233	1.03576	0.609007	1.19247	0.868588	1.23511
483	11.28	11.31	63.06	54.05	39.64	sp|Q9D855|QCR7_MOUSE	Cytochrome b-c1 complex subunit 7 OS=Mus musculus GN=Uqcrb PE=1 SV=3	MOUSE	6			0.832918	0.0174078	1.14744	0.725891	0.955726	0.900646	0.132843	1.15872	0.777276	1.0436	1.06829	0.28711	1.14843	0.930219	1.22685	1.21996	0.0128323	1.14915	1.06162	1.40191	1.14175	0.0579679	1.1488	0.993864	1.31165	0.91156	0.153743	1.14891	0.79341	1.0473	0.952954	0.427904	1.1488	0.829524	1.09475
484	11.27	12.07	18.73	10.09	8.367	sp|Q03141|MARK3_MOUSE	MAP/microtubule affinity-regulating kinase 3 OS=Mus musculus GN=Mark3 PE=1 SV=2	MOUSE	6			1.66702	0.254247	15.4944	0.107589	25.8294	1.35382	0.390113	14.9721	0.0904229	20.2696	1.18779	0.736368	144.723	0.00820728	171.9	0.975775	0.927712	15.3692	0.0634889	14.9969	1.16371	0.582038	12.1829	0.0955203	14.1774	1.13957	0.725519	36.919	0.0308669	42.0719	0.95296	0.736962	4.04066	0.235842	3.85059
485	11.25	12.25	11.42	5.911	3.834	sp|Q80VC9|CAMP3_MOUSE	Calmodulin-regulated spectrin-associated protein 3 OS=Mus musculus GN=Camsap3 PE=1 SV=1	MOUSE	5			1.64458	0.00632855	1.32772	1.23864	2.18354	1.46436	0.00556019	1.23453	1.18617	1.8078	1.11316	0.140579	1.17062	0.950921	1.30309	0.969849	0.793567	1.32995	0.729235	1.28985	0.957564	0.57983	1.20736	0.793106	1.15612	1.02087	0.79162	1.20991	0.843758	1.23516	0.95454	0.473613	1.16699	0.81795	1.11394
486	11.23	11.23	21.01	21.01	19.07	sp|P20108|PRDX3_MOUSE	Thioredoxin-dependent peroxide reductase, mitochondrial OS=Mus musculus GN=Prdx3 PE=1 SV=1	MOUSE	6			0.965397	0.782573	3.52119	0.274167	3.39935	1.02938	0.819394	3.53249	0.291404	3.63628	1.30454	0.227498	3.5298	0.369578	4.60476	1.34896	0.203621	3.52445	0.382742	4.75432	1.28764	0.238075	3.52744	0.365035	4.54206	1.15095	0.409548	3.81595	0.301615	4.39195	0.871048	0.396715	3.52789	0.246903	3.07296
487	11.19	13.48	33.54	27.33	25.78	sp|Q99JR1|SFXN1_MOUSE	Sideroflexin-1 OS=Mus musculus GN=Sfxn1 PE=1 SV=3	MOUSE	8			1.1071	0.154772	1.16531	0.95005	1.29012	1.10869	0.294584	1.24593	0.889846	1.38135	1.07885	0.249217	1.15672	0.932687	1.24793	1.24687	0.0209532	1.18984	1.04793	1.48358	1.14328	0.107947	1.18951	0.961132	1.35995	0.905321	0.146072	1.15696	0.782501	1.04742	0.939622	0.378342	1.17381	0.80049	1.10294
488	11.18	11.28	62.76	53.79	46.21	sp|Q7TMF3|NDUAC_MOUSE	NADH dehydrogenase [ubiquinone] 1 alpha subcomplex subunit 12 OS=Mus musculus GN=Ndufa12 PE=2 SV=2	MOUSE	8			0.834156	0.0507222	1.19986	0.695214	1.00087	0.958631	0.665982	1.26747	0.756334	1.21504	1.16229	0.0893269	1.20177	0.967149	1.39681	1.41452	0.00459912	1.20098	1.1778	1.69881	1.3458	0.00880991	1.20139	1.12021	1.61683	0.922448	0.309973	1.20173	0.767603	1.10853	0.964086	0.698194	1.25718	0.766864	1.21203
489	11.14	11.61	20.3	17.76	13.32	sp|P63080|GBRB3_MOUSE	Gamma-aminobutyric acid receptor subunit beta-3 OS=Mus musculus GN=Gabrb3 PE=2 SV=1	MOUSE	6			1.01477	0.908574	1.39493	0.727469	1.41554	1.19947	0.353816	1.61899	0.740873	1.94193	0.998769	0.989931	1.29009	0.774187	1.2885	1.00814	0.954509	1.44892	0.69579	1.46071	1.10455	0.382256	1.32508	0.833575	1.46362	0.998733	0.987932	1.24445	0.80255	1.24287	1.1946	0.0586192	1.20706	0.989677	1.44195
490	11.11	13.5	11.63	5.523	5.523	sp|Q8BYI9|TENR_MOUSE	Tenascin-R OS=Mus musculus GN=Tnr PE=1 SV=2	MOUSE	7			0.50161	0.00845718	1.48658	0.337425	0.745683	0.505304	0.00395533	1.37358	0.367874	0.694074	0.561018	0.0110627	1.43167	0.391861	0.803194	0.649962	0.00827015	1.27892	0.508212	0.83125	0.631478	0.018294	1.39293	0.453345	0.879604	0.749161	0.0103202	1.19211	0.628434	0.89308	0.919272	0.253374	1.19159	0.771469	1.09539
491	11.09	11.24	15.67	11.86	9.956	sp|Q8BG39|SV2B_MOUSE	Synaptic vesicle glycoprotein 2B OS=Mus musculus GN=Sv2b PE=1 SV=1	MOUSE	7			0.406687	0.000590792	1.35062	0.301112	0.549279	0.609991	0.000366513	1.16087	0.525462	0.708118	0.748437	0.00415831	1.1612	0.644539	0.869083	0.8995	0.129858	1.16223	0.773941	1.04543	0.935281	0.303838	1.16203	0.804868	1.08682	1.04179	0.513913	1.16172	0.896764	1.21027	1.04523	0.564335	1.20247	0.869236	1.25686
492	11.08	11.93	13.65	9.904	8.942	sp|Q61330|CNTN2_MOUSE	Contactin-2 OS=Mus musculus GN=Cntn2 PE=1 SV=2	MOUSE	6			0.769709	0.00799954	1.17104	0.657286	0.901361	0.714303	0.00815109	1.22617	0.582547	0.875859	0.740029	0.0373002	1.31641	0.562157	0.974182	0.788557	0.111538	1.37232	0.574616	1.08215	0.831125	0.0285571	1.16898	0.710981	0.971571	0.909388	0.27732	1.22187	0.744259	1.11115	1.01098	0.901571	1.24077	0.814795	1.25439
493	11	11.32	18.55	13.19	10.13	sp|Q9CTY5|MICU3_MOUSE	Calcium uptake protein 3, mitochondrial OS=Mus musculus GN=Micu3 PE=2 SV=2	MOUSE	5			1.0933	0.347593	1.26225	0.866156	1.38001	1.30818	0.021438	1.22549	1.06748	1.60316	1.34009	0.0111542	1.19982	1.1169	1.60786	1.46247	0.00450782	1.20107	1.21764	1.75652	1.32544	0.0128647	1.20059	1.10399	1.59131	0.910802	0.226229	1.19902	0.75962	1.09207	0.903301	0.19761	1.20072	0.7523	1.08461
494	10.99	10.99	56.1	53.66	53.66	sp|Q9CQ69|QCR8_MOUSE	Cytochrome b-c1 complex subunit 8 OS=Mus musculus GN=Uqcrq PE=1 SV=3	MOUSE	7			0.766113	0.063522	1.33697	0.573022	1.02427	0.88884	0.453991	1.48418	0.598878	1.3192	1.01114	0.890156	1.23248	0.820413	1.2462	1.20518	0.16434	1.35627	0.888598	1.63455	1.18124	0.109819	1.25316	0.942611	1.48029	0.873905	0.1763	1.25623	0.695659	1.09782	0.940813	0.472644	1.23841	0.759696	1.16511
495	10.95	11.09	20.76	16.74	13.62	sp|Q06890|CLUS_MOUSE	Clusterin OS=Mus musculus GN=Clu PE=1 SV=1	MOUSE	5			0.707363	0.138508	1.73179	0.408458	1.225	0.797289	0.0566223	1.26928	0.628143	1.01198	0.940731	0.465943	1.26286	0.744918	1.18801	0.913488	0.303942	1.26197	0.72386	1.15279	0.964173	0.75345	1.40122	0.688095	1.35102	0.952812	0.556095	1.26219	0.754885	1.20263	0.96552	0.664836	1.26265	0.76468	1.21911
496	10.88	10.94	19.36	16.67	16.67	sp|Q8BLF1|NCEH1_MOUSE	Neutral cholesterol ester hydrolase 1 OS=Mus musculus GN=Nceh1 PE=1 SV=1	MOUSE	6			0.872649	0.154265	1.25689	0.694293	1.09682	1.1723	0.238979	1.41216	0.830149	1.65548	1.05922	0.481556	1.25668	0.842872	1.33111	0.909163	0.276589	1.25662	0.723499	1.14247	0.895077	0.221968	1.25801	0.711501	1.12602	0.975722	0.755711	1.25792	0.775661	1.22738	1.03695	0.650361	1.25875	0.823796	1.30526
497	10.86	11.57	10.26	6.617	5.128	sp|Q08460|KCMA1_MOUSE	Calcium-activated potassium channel subunit alpha-1 OS=Mus musculus GN=Kcnma1 PE=1 SV=2	MOUSE	6			0.555485	0.00691154	1.42951	0.388584	0.794073	0.700334	0.0114472	1.27445	0.549521	0.892538	0.797212	0.0431059	1.24224	0.641751	0.990332	0.978224	0.822278	1.25808	0.777555	1.23068	0.987628	0.88305	1.21956	0.809826	1.20447	1.02934	0.695918	1.18832	0.866218	1.22319	1.112	0.171301	1.18201	0.940768	1.31439
498	10.86	11.56	23.25	13.99	11.71	sp|O35098|DPYL4_MOUSE	Dihydropyrimidinase-related protein 4 OS=Mus musculus GN=Dpysl4 PE=1 SV=1	MOUSE	7			1.60726	0.022268	1.45269	1.1064	2.33486	1.62833	0.0443446	1.59914	1.01826	2.60393	1.49729	0.0349944	1.43563	1.04295	2.14956	1.44196	0.0110556	1.27043	1.13501	1.83191	1.49065	0.0130562	1.31315	1.13517	1.95744	1.36892	0.0436939	1.35119	1.01313	1.84967	1.12606	0.315997	1.31527	0.856143	1.48108
499	10.84	13.38	26.91	24.46	20.8	sp|Q6WVG3|KCD12_MOUSE	BTB/POZ domain-containing protein KCTD12 OS=Mus musculus GN=Kctd12 PE=1 SV=1	MOUSE	6			1.14266	0.427242	1.48733	0.768263	1.69952	1.07741	0.659447	1.50613	0.715347	1.62271	0.983855	0.850424	1.2346	0.796904	1.21466	1.04663	0.521242	1.18526	0.883041	1.24053	0.981593	0.775803	1.17221	0.83739	1.15063	0.989155	0.867235	1.17273	0.843466	1.16001	1.00131	0.983917	1.17223	0.854195	1.17376
500	10.83	11.37	8.364	3.355	2.987	sp|Q6V4S5|SDK2_MOUSE	Protein sidekick-2 OS=Mus musculus GN=Sdk2 PE=2 SV=1	MOUSE	5			0.92898	0.348179	1.2124	0.766234	1.12629	1.13405	0.483838	1.57311	0.720897	1.78398	1.07533	0.357444	1.21413	0.885679	1.30559	1.09371	0.514214	1.41605	0.772367	1.54876	0.944332	0.647538	1.38016	0.684217	1.30333	0.931308	0.358167	1.20978	0.769813	1.12668	0.931161	0.622719	1.45058	0.641924	1.35072
501	10.83	11.09	38.8	23.5	16.67	sp|Q9Z2Y3|HOME1_MOUSE	Homer protein homolog 1 OS=Mus musculus GN=Homer1 PE=1 SV=2	MOUSE	6			0.730297	0.00795668	1.19424	0.611515	0.872151	0.815849	0.032724	1.19273	0.684016	0.97309	0.907957	0.204379	1.19356	0.760712	1.0837	1.05655	0.43397	1.19214	0.88626	1.25955	0.987428	0.892613	1.27664	0.773456	1.26059	1.02041	0.766709	1.19317	0.85521	1.21752	1.16902	0.0696831	1.1927	0.980147	1.39429
502	10.82	10.93	49.71	44	32	sp|Q9CXZ1|NDUS4_MOUSE	NADH dehydrogenase [ubiquinone] iron-sulfur protein 4, mitochondrial OS=Mus musculus GN=Ndufs4 PE=1 SV=3	MOUSE	7			0.807413	0.0176292	1.17113	0.689429	0.945588	0.871694	0.199477	1.26982	0.686469	1.1069	1.16914	0.0505445	1.16981	0.99943	1.36767	1.44389	0.00525563	1.22166	1.18191	1.76393	1.29942	0.0078822	1.17049	1.11015	1.52096	0.89023	0.115377	1.17008	0.760831	1.04164	0.926303	0.26318	1.16902	0.792373	1.08287
503	10.82	10.9	16.14	15.2	10.88	sp|Q61753|SERA_MOUSE	D-3-phosphoglycerate dehydrogenase OS=Mus musculus GN=Phgdh PE=1 SV=3	MOUSE	5			0.956979	0.603324	1.2263	0.780378	1.17355	0.899891	0.215436	1.21079	0.743228	1.08958	0.972727	0.770077	1.25908	0.772571	1.22474	1.15215	0.159825	1.2469	0.92401	1.43661	1.01224	0.877749	1.21324	0.834331	1.22809	1.11643	0.206299	1.21538	0.918586	1.35689	1.16843	0.248609	1.35877	0.859913	1.58763
504	10.78	10.83	19.32	17.15	15.7	sp|Q9EPJ9|ARFG1_MOUSE	ADP-ribosylation factor GTPase-activating protein 1 OS=Mus musculus GN=Arfgap1 PE=1 SV=2	MOUSE	5			0.790867	0.198086	1.50178	0.526618	1.18771	0.896892	0.366787	1.32586	0.676462	1.18915	1.34548	0.0354428	1.30584	1.03036	1.75697	1.32699	0.046309	1.31804	1.00679	1.74904	1.33349	0.0065934	1.18012	1.12996	1.57368	1.19597	0.039297	1.18059	1.01303	1.41195	1.06179	0.393552	1.17962	0.900114	1.25252
505	10.7	16.56	31.25	28.75	24.69	sp|Q9DB41|GHC2_MOUSE	Mitochondrial glutamate carrier 2 OS=Mus musculus GN=Slc25a18 PE=2 SV=4	MOUSE	9			0.730963	0.0107075	1.22544	0.596491	0.89575	0.728453	0.0111455	1.23075	0.591876	0.896547	0.722394	0.00242986	1.15977	0.622875	0.837812	0.803221	0.0123297	1.15875	0.693176	0.930737	0.752512	0.00447721	1.16092	0.648204	0.873605	0.625464	0.00159622	1.21491	0.514824	0.759881	1.06599	0.397843	1.19457	0.89236	1.2734
506	10.67	11.09	13.47	6.304	5.826	sp|O70228|ATP9A_MOUSE	Probable phospholipid-transporting ATPase IIA OS=Mus musculus GN=Atp9a PE=2 SV=3	MOUSE	6			1.73595	0.00025137	1.16616	1.4886	2.0244	1.22437	0.114488	1.31335	0.93225	1.60804	1.1065	0.14825	1.1645	0.950191	1.28852	1.04161	0.522417	1.16471	0.894304	1.21317	0.999583	0.996898	1.29877	0.769639	1.29823	0.987504	0.83992	1.16411	0.84829	1.14956	0.967736	0.606255	1.16582	0.830091	1.12821
507	10.64	10.75	20.38	15.55	11.55	sp|Q9CYT6|CAP2_MOUSE	Adenylyl cyclase-associated protein 2 OS=Mus musculus GN=Cap2 PE=1 SV=1	MOUSE	5			0.48276	0.00169789	1.35836	0.3554	0.655761	0.610322	0.00366024	1.28045	0.476645	0.781489	0.699494	0.00219712	1.17262	0.59652	0.820244	0.771532	0.00810524	1.16996	0.65945	0.902664	0.808609	0.0185158	1.17229	0.689767	0.947926	0.960671	0.696558	1.28355	0.748448	1.23307	0.916821	0.236741	1.18074	0.77648	1.08253
508	10.63	10.69	19.85	17.87	14.89	sp|Q9R0N7|SYT7_MOUSE	Synaptotagmin-7 OS=Mus musculus GN=Syt7 PE=1 SV=1	MOUSE	5			0.715915	0.0386143	1.36333	0.525122	0.976028	0.744367	0.0131515	1.23075	0.604808	0.916128	0.818986	0.113073	1.30145	0.629287	1.06587	0.81712	0.175316	1.37939	0.592377	1.12713	0.946477	0.524453	1.22047	0.775503	1.15514	1.01885	0.876797	1.32652	0.768067	1.35153	0.982314	0.872993	1.29921	0.756084	1.27623
509	10.61	10.83	20	16.4	12.8	sp|P61922|GABT_MOUSE	4-aminobutyrate aminotransferase, mitochondrial OS=Mus musculus GN=Abat PE=1 SV=1	MOUSE	5			0.693763	0.0819228	1.57034	0.441793	1.08944	0.752987	0.0327529	1.27087	0.592495	0.956952	1.06982	0.691474	1.63416	0.654664	1.74825	1.0649	0.740257	1.73377	0.614214	1.8463	1.10531	0.463382	1.46234	0.755851	1.61633	1.03216	0.848011	1.62006	0.637112	1.67215	0.861329	0.173867	1.3067	0.659164	1.1255
510	10.6	11.01	25.15	16.9	11.59	sp|P09103|PDIA1_MOUSE	Protein disulfide-isomerase OS=Mus musculus GN=P4hb PE=1 SV=2	MOUSE	5			1.86002	0.0221559	1.60731	1.15723	2.98963	1.39371	0.024742	1.30055	1.07164	1.81259	1.23221	0.0354228	1.20395	1.02347	1.48352	1.01595	0.845118	1.23467	0.822849	1.25436	1.04644	0.539746	1.20706	0.866936	1.26312	1.08581	0.301732	1.21279	0.895305	1.31686	0.972614	0.699122	1.20387	0.807907	1.1709
511	10.6	10.92	19.9	11.9	8.844	sp|P14733|LMNB1_MOUSE	Lamin-B1 OS=Mus musculus GN=Lmnb1 PE=1 SV=3	MOUSE	5			2.38173	0.042125	2.27596	1.04647	5.42074	1.36974	0.254874	1.876	0.730136	2.56962	0.932116	0.652314	1.45865	0.639027	1.35963	1.13176	0.567149	1.68166	0.673005	1.90323	1.1041	0.621736	1.62344	0.680098	1.79243	0.965738	0.80026	1.39923	0.690192	1.35129	1.18213	0.0662547	1.20168	0.983736	1.42054
512	10.58	11.54	13.89	5.193	3.792	sp|Q9Z0R4|ITSN1_MOUSE	Intersectin-1 OS=Mus musculus GN=Itsn1 PE=1 SV=2	MOUSE	5			1.03457	0.803851	1.37767	0.750958	1.42531	0.966836	0.727081	1.25311	0.77155	1.21155	0.978395	0.836968	1.28238	0.762951	1.25467	0.832892	0.0701737	1.22562	0.679567	1.02081	1.03316	0.79205	1.33587	0.773399	1.38017	0.992895	0.941795	1.25761	0.789511	1.24867	0.991602	0.937522	1.28725	0.770325	1.27644
513	10.57	10.65	25.85	24.62	17.54	sp|Q9D0M3|CY1_MOUSE	Cytochrome c1, heme protein, mitochondrial OS=Mus musculus GN=Cyc1 PE=1 SV=1	MOUSE	7			0.788178	0.233772	1.66433	0.473571	1.31179	0.87277	0.593696	2.07026	0.421576	1.80686	1.03093	0.859168	1.65158	0.624206	1.70266	1.27367	0.0581275	1.29361	0.984592	1.64763	1.20361	0.102259	1.28817	0.934357	1.55046	0.864808	0.166579	1.28938	0.670715	1.11507	0.941161	0.773852	1.84753	0.509416	1.73882
514	10.55	10.6	39.8	37.24	31.63	sp|P62746|RHOB_MOUSE	Rho-related GTP-binding protein RhoB OS=Mus musculus GN=Rhob PE=1 SV=1	MOUSE	7			1.05397	0.499236	1.21728	0.865839	1.28297	1.01071	0.882071	1.20582	0.838198	1.21873	1.01403	0.859551	1.22751	0.826086	1.24473	0.972232	0.702335	1.20966	0.803725	1.17607	0.934599	0.374412	1.20682	0.774433	1.12789	1.01177	0.870674	1.20591	0.839013	1.2201	0.964872	0.71504	1.28818	0.749017	1.24293
515	10.53	10.7	15.41	12.04	11.06	sp|Q9WTR5|CAD13_MOUSE	Cadherin-13 OS=Mus musculus GN=Cdh13 PE=1 SV=2	MOUSE	7			1.77646	0.0123574	1.48922	1.19288	2.64554	1.68607	0.018176	1.48765	1.13337	2.50828	1.45964	0.0315185	1.3931	1.04777	2.03342	1.27617	0.0355944	1.24738	1.02308	1.59186	1.30031	0.0446461	1.28908	1.00871	1.67621	1.17334	0.0314883	1.15038	1.01996	1.34979	1.12248	0.249111	1.24802	0.899405	1.40087
516	10.48	10.86	29.17	20.83	14.93	sp|Q8BX10|PGAM5_MOUSE	Serine/threonine-protein phosphatase PGAM5, mitochondrial OS=Mus musculus GN=Pgam5 PE=2 SV=1	MOUSE	5			1.68165	0.0158294	1.46533	1.14762	2.46417	1.75932	0.00977369	1.44908	1.21409	2.54941	1.74103	0.00779075	1.41342	1.23178	2.46081	1.75027	0.00495784	1.37264	1.27511	2.4025	1.43013	0.0365752	1.38647	1.03149	1.98283	1.05928	0.417821	1.17586	0.900855	1.24555	1.0322	0.621748	1.16085	0.889174	1.19822
517	10.45	12.58	8.672	2.676	1.741	sp|Q0KL02|TRIO_MOUSE	Triple functional domain protein OS=Mus musculus GN=Trio PE=1 SV=3	MOUSE	5			1.18914	0.103101	1.26822	0.937646	1.5081	0.895565	0.520356	1.62165	0.552256	1.45229	0.931752	0.417581	1.2711	0.73303	1.18435	1.05828	0.502817	1.26789	0.83468	1.34179	0.954172	0.712679	1.44578	0.659972	1.37952	1.0213	0.798417	1.27176	0.803057	1.29885	1.04357	0.678369	1.34522	0.775758	1.40383
518	10.44	10.68	13.93	12.5	9.286	sp|Q3TXX4|VGLU1_MOUSE	Vesicular glutamate transporter 1 OS=Mus musculus GN=Slc17a7 PE=1 SV=2	MOUSE	6			0.36188	0.00149116	1.33181	0.271721	0.481954	0.562544	0.00483769	1.27482	0.441274	0.717141	0.701565	0.0193264	1.27794	0.548982	0.896556	0.774422	0.0448976	1.2772	0.606345	0.98909	0.870938	0.170808	1.27785	0.681565	1.11293	1.00249	0.976481	1.28027	0.78303	1.28345	1.04664	0.594075	1.27639	0.820001	1.33593
519	10.37	10.51	14.43	13.14	10.05	sp|P97441|ZNT3_MOUSE	Zinc transporter 3 OS=Mus musculus GN=Slc30a3 PE=1 SV=1	MOUSE	5			0.426923	0.0137727	1.75682	0.24301	0.750025	0.622594	0.00790186	1.30617	0.476655	0.813216	0.833072	0.206653	1.40041	0.594878	1.16664	0.934813	0.530905	1.31407	0.71139	1.22841	1.00459	0.950573	1.21277	0.828345	1.21834	1.04248	0.567367	1.20386	0.865947	1.255	1.09588	0.242118	1.2036	0.910503	1.319
520	10.36	10.68	27.62	23.1	18.1	sp|Q9WV60|GSK3B_MOUSE	Glycogen synthase kinase-3 beta OS=Mus musculus GN=Gsk3b PE=1 SV=2	MOUSE	5			1.42258	0.225062	2.39816	0.593197	3.41159	1.25502	0.453744	2.88577	0.434899	3.62169	1.13018	0.421858	1.69129	0.668233	1.91146	0.950502	0.809148	2.21323	0.429463	2.10368	1.08704	0.463967	1.4917	0.728724	1.62153	1.03994	0.716161	1.49566	0.695307	1.5554	1.01905	0.860048	1.50124	0.678809	1.52984
521	10.32	10.6	28.14	26.24	17.11	sp|Q9DCT2|NDUS3_MOUSE	NADH dehydrogenase [ubiquinone] iron-sulfur protein 3, mitochondrial OS=Mus musculus GN=Ndufs3 PE=1 SV=2	MOUSE	5			0.79232	0.0830912	1.31912	0.600642	1.04517	0.878108	0.0900308	1.17272	0.748779	1.02977	1.06394	0.567149	1.29726	0.820141	1.3802	1.2759	0.154435	1.45294	0.878148	1.8538	1.17138	0.191087	1.30876	0.89503	1.53305	0.88032	0.32191	1.34749	0.653303	1.18622	0.995807	0.972753	1.35114	0.737012	1.34547
522	10.32	10.42	59.6	54.55	54.55	sp|Q9CQ75|NDUA2_MOUSE	NADH dehydrogenase [ubiquinone] 1 alpha subcomplex subunit 2 OS=Mus musculus GN=Ndufa2 PE=1 SV=3	MOUSE	7			0.785124	0.0104455	1.16877	0.671753	0.917628	0.889131	0.108511	1.16747	0.761585	1.03804	1.07452	0.299406	1.17311	0.915957	1.26053	1.32017	0.0111106	1.19947	1.10063	1.5835	1.21862	0.0220587	1.16787	1.04345	1.42318	0.873589	0.0866986	1.17743	0.741947	1.02859	0.9833	0.789989	1.16661	0.842869	1.14713
523	10.3	10.53	21.37	17.09	15.1	sp|Q3ULJ0|GPD1L_MOUSE	Glycerol-3-phosphate dehydrogenase 1-like protein OS=Mus musculus GN=Gpd1l PE=1 SV=2	MOUSE	6			0.996384	0.97077	1.27361	0.782333	1.269	0.961407	0.688333	1.26864	0.757825	1.21968	1.02031	0.783629	1.19535	0.853572	1.21963	0.992951	0.941324	1.26498	0.784951	1.25607	1.00753	0.904389	1.16503	0.864815	1.17381	1.08944	0.213344	1.16708	0.933475	1.27147	1.05893	0.425152	1.18484	0.893725	1.25466
524	10.26	10.85	12.17	6.627	4.55	sp|Q9EQZ6|RPGF4_MOUSE	Rap guanine nucleotide exchange factor 4 OS=Mus musculus GN=Rapgef4 PE=1 SV=1	MOUSE	5			0.732994	0.0163284	1.252	0.585458	0.917708	0.871059	0.25224	1.31561	0.662095	1.14597	0.867907	0.119444	1.21425	0.714768	1.05385	0.995517	0.944988	1.17265	0.848947	1.16739	0.975637	0.706969	1.17267	0.83198	1.1441	0.975966	0.77755	1.23337	0.791302	1.20373	1.06649	0.343082	1.17128	0.91054	1.24916
525	10.21	14.91	17.45	8.727	8.727	sp|Q8BYM5|NLGN3_MOUSE	Neuroligin-3 OS=Mus musculus GN=Nlgn3 PE=1 SV=2	MOUSE	8			1.12061	0.219806	1.26409	0.88649	1.41655	1.11369	0.238963	1.26333	0.881548	1.40696	1.15223	0.151002	1.26508	0.910795	1.45765	1.22715	0.111223	1.33791	0.917216	1.64182	1.18302	0.106678	1.26401	0.935925	1.49535	0.988835	0.888356	1.26368	0.782501	1.24958	1.06988	0.424386	1.26243	0.847476	1.35065
526	10.21	13.59	29.71	25.99	18.83	sp|P27601|GNA13_MOUSE	Guanine nucleotide-binding protein subunit alpha-13 OS=Mus musculus GN=Gna13 PE=1 SV=1	MOUSE	7			0.775711	0.147969	1.48275	0.523156	1.15019	0.703033	0.0567691	1.44572	0.486286	1.01639	0.768454	0.0769548	1.36165	0.564353	1.04637	0.87298	0.481949	1.62741	0.536422	1.4207	0.834014	0.168997	1.35065	0.61749	1.12646	0.840556	0.0653448	1.21085	0.694186	1.01779	1.00974	0.900826	1.2247	0.82448	1.23662
527	10.19	10.21	31.95	18.34	14.2	sp|Q922Q1|MOSC2_MOUSE	MOSC domain-containing protein 2, mitochondrial OS=Mus musculus GN=Marc2 PE=1 SV=1	MOUSE	5			0.842027	0.0343384	1.16552	0.72245	0.981397	0.732706	0.00991387	1.21881	0.601163	0.893032	0.987166	0.839631	1.1686	0.844742	1.1536	1.17331	0.0434816	1.16528	1.00689	1.36723	1.07219	0.294454	1.16542	0.92001	1.24955	0.816014	0.0188273	1.16512	0.700368	0.950756	1.0576	0.387733	1.16445	0.908241	1.23152
528	10.18	34.45	30.94	24.17	21.55	sp|P11499|HS90B_MOUSE	Heat shock protein HSP 90-beta OS=Mus musculus GN=Hsp90ab1 PE=1 SV=3	MOUSE	19			1.35178	0.00372006	1.17421	1.15123	1.58727	1.06354	0.299905	1.14211	0.931204	1.21468	1.00545	0.92331	1.14164	0.880706	1.14786	0.9838	0.773529	1.14197	0.861496	1.12347	1.02161	0.706754	1.14172	0.894792	1.16639	1.05897	0.331897	1.14208	0.927231	1.20942	0.998103	0.973261	1.14222	0.873829	1.14005
529	10.18	10.28	20.43	11.29	10.22	sp|Q8C3Q5|SHSA7_MOUSE	Protein shisa-7 OS=Mus musculus GN=Shisa7 PE=1 SV=3	MOUSE	6			0.599257	0.00159663	1.25882	0.476048	0.754356	0.738667	0.00333602	1.17093	0.630836	0.86493	0.94226	0.497717	1.22347	0.770151	1.15283	1.09485	0.198282	1.16572	0.939208	1.27628	1.14785	0.182353	1.25082	0.91768	1.43575	0.998039	0.972737	1.14436	0.872134	1.14212	1.11322	0.098347	1.14366	0.973382	1.27315
530	10.17	10.32	16.37	10.92	10.92	sp|P97797|SHPS1_MOUSE	Tyrosine-protein phosphatase non-receptor type substrate 1 OS=Mus musculus GN=Sirpa PE=1 SV=1	MOUSE	7			0.540474	0.0240511	1.62053	0.333518	0.875853	0.648022	0.0666185	1.61822	0.400454	1.04864	0.736735	0.16035	1.6369	0.45008	1.20596	0.796428	0.0717648	1.29658	0.614252	1.03263	0.848688	0.129694	1.27029	0.668105	1.07808	0.972653	0.71907	1.22062	0.796854	1.18724	1.08014	0.320684	1.208	0.894161	1.30481
531	10.11	10.24	13.87	7.178	7.178	sp|A2A699|F1712_MOUSE	Protein FAM171A2 OS=Mus musculus GN=Fam171a2 PE=1 SV=1	MOUSE	5			1.42564	0.0064447	1.20772	1.18045	1.72177	1.22695	0.283681	1.58238	0.775384	1.94151	0.995908	0.961315	1.24679	0.79878	1.24168	0.934594	0.376955	1.20818	0.773553	1.12916	0.924198	0.316364	1.21077	0.763318	1.11899	0.984331	0.854687	1.2517	0.786398	1.23208	1.14279	0.121444	1.208	0.946021	1.38049
532	10.07	10.18	28.52	17.49	17.49	sp|Q9R1P4|PSA1_MOUSE	Proteasome subunit alpha type-1 OS=Mus musculus GN=Psma1 PE=1 SV=1	MOUSE	5			1.34679	0.0612229	1.37732	0.977832	1.85497	1.24461	0.0477714	1.24026	1.00351	1.54364	1.27891	0.040648	1.25734	1.01716	1.60803	1.21393	0.111649	1.30282	0.931773	1.58153	1.12443	0.409787	1.42477	0.789207	1.60206	1.04849	0.795014	1.60536	0.653119	1.6832	1.05639	0.483232	1.21809	0.867251	1.28678
533	10.07	10.16	13.13	7.306	6.621	sp|P70168|IMB1_MOUSE	Importin subunit beta-1 OS=Mus musculus GN=Kpnb1 PE=1 SV=2	MOUSE	5			0.995389	0.955984	1.22731	0.811031	1.22165	0.862738	0.262769	1.35107	0.638559	1.16562	0.846739	0.0490582	1.17984	0.717672	0.999019	0.943819	0.396222	1.17383	0.804049	1.10788	0.934447	0.335312	1.17772	0.79344	1.10051	0.935267	0.408629	1.21028	0.772769	1.13193	0.896562	0.146411	1.17749	0.761417	1.05569
534	10.05	22.32	22.32	15.25	14.7	sp|Q811D0|DLG1_MOUSE	Disks large homolog 1 OS=Mus musculus GN=Dlg1 PE=1 SV=1	MOUSE	16			0.676042	0.065199	1.53343	0.440869	1.03666	0.670628	0.00794412	1.27202	0.527215	0.853052	0.881645	0.357664	1.37684	0.640341	1.21388	0.972389	0.839464	1.40126	0.693937	1.36257	0.999301	0.994941	1.30929	0.763238	1.30838	0.994991	0.959629	1.27463	0.780609	1.26825	1.02933	0.804807	1.33004	0.773907	1.36905
535	10.05	10.57	23.52	15.87	13.38	sp|Q8R1Q8|DC1L1_MOUSE	Cytoplasmic dynein 1 light intermediate chain 1 OS=Mus musculus GN=Dync1li1 PE=1 SV=1	MOUSE	5			1.62739	0.0165467	1.40574	1.15767	2.28769	1.19732	0.218063	1.40834	0.850169	1.68624	1.07759	0.317301	1.19926	0.898544	1.29232	1.00402	0.964242	1.26308	0.794897	1.26816	0.905051	0.281255	1.24924	0.724481	1.13063	1.10029	0.219006	1.19982	0.917046	1.32014	0.987597	0.858522	1.19996	0.823024	1.18508
536	10.03	10.28	13.12	7.597	7.597	sp|Q91ZA3|PCCA_MOUSE	Propionyl-CoA carboxylase alpha chain, mitochondrial OS=Mus musculus GN=Pcca PE=1 SV=2	MOUSE	5			0.83483	0.254906	1.50548	0.554526	1.25682	0.812303	0.31799	1.73951	0.466973	1.41301	0.891618	0.22137	1.26763	0.703375	1.13024	1.18337	0.174612	1.35315	0.874531	1.60128	1.15466	0.146984	1.26524	0.912602	1.46093	1.0539	0.577689	1.30779	0.805867	1.37828	0.977772	0.782467	1.26737	0.771494	1.2392
537	10.01	71.6	59.11	55.78	51.56	sp|Q9ERD7|TBB3_MOUSE	Tubulin beta-3 chain OS=Mus musculus GN=Tubb3 PE=1 SV=1	MOUSE	93			2.27098	0.0232867	1.73014	1.3126	3.92911	1.74241	0.0508843	1.75172	0.994686	3.05223	1.16622	0.197788	1.41651	0.8233	1.65196	0.962749	0.685551	1.41722	0.679322	1.36443	0.851427	0.184758	1.41573	0.601405	1.20539	1.03255	0.730582	1.41678	0.728803	1.46289	0.960409	0.666664	1.41573	0.678386	1.35968
538	10	12.11	33.48	25	25	sp|P48774|GSTM5_MOUSE	Glutathione S-transferase Mu 5 OS=Mus musculus GN=Gstm5 PE=1 SV=1	MOUSE	7			0.645762	0.0505174	1.55091	0.416376	1.00152	0.691091	0.00513472	1.20272	0.574605	0.831192	0.880998	0.166341	1.2314	0.715447	1.08486	1.02352	0.80134	1.27134	0.805072	1.30125	0.898788	0.180524	1.20062	0.7486	1.07911	1.04779	0.516416	1.19995	0.873188	1.25729	1.0124	0.907417	1.31812	0.768062	1.33446
539	10	10.48	24.26	16.07	16.07	sp|Q9DB73|NB5R1_MOUSE	NADH-cytochrome b5 reductase 1 OS=Mus musculus GN=Cyb5r1 PE=2 SV=1	MOUSE	5			0.589035	0.00149376	1.20875	0.487308	0.711997	0.63998	0.00349455	1.22221	0.523624	0.782191	0.767878	0.0430201	1.28487	0.597633	0.98662	0.841121	0.207227	1.37648	0.611066	1.15779	0.889974	0.186421	1.22526	0.726358	1.09045	0.833686	0.0452821	1.19207	0.699361	0.993812	0.914738	0.323207	1.24575	0.734288	1.13953
540	10	10.24	20.79	20.79	19.38	sp|P60335|PCBP1_MOUSE	Poly(rC)-binding protein 1 OS=Mus musculus GN=Pcbp1 PE=1 SV=1	MOUSE	5			1.16757	0.3589	1.7582	0.66407	2.05283	1.06557	0.737916	2.03711	0.523078	2.17068	1.02929	0.808737	1.56949	0.655808	1.61546	0.977966	0.84201	1.52759	0.640201	1.49393	0.959087	0.722603	1.55305	0.617552	1.48951	1.04847	0.619208	1.41868	0.739046	1.48745	1.04755	0.658225	1.47502	0.710196	1.54516
541	10	10.14	17.08	8.253	8.253	sp|O08795|GLU2B_MOUSE	Glucosidase 2 subunit beta OS=Mus musculus GN=Prkcsh PE=1 SV=1	MOUSE	5			1.61943	0.00227588	1.21301	1.33506	1.96438	1.20754	0.11742	1.30088	0.928247	1.57087	1.15716	0.177841	1.28167	0.902855	1.48309	0.950841	0.661412	1.34495	0.706969	1.27884	0.832688	0.112718	1.28514	0.647934	1.07012	1.02472	0.828377	1.34037	0.764505	1.3735	0.951083	0.684088	1.37433	0.692033	1.3071
542	10	10.11	28.8	23.62	23.62	sp|P26645|MARCS_MOUSE	Myristoylated alanine-rich C-kinase substrate OS=Mus musculus GN=Marcks PE=1 SV=2	MOUSE	5			3.12009	0.0067001	1.71267	1.82177	5.34368	2.12511	0.00267671	1.29618	1.63951	2.75453	1.98693	0.00433422	1.32173	1.50328	2.6262	1.35693	0.0867091	1.47179	0.921958	1.99711	1.27105	0.0604883	1.29634	0.98049	1.64771	1.29971	0.0488809	1.29653	1.00245	1.68512	1.02829	0.86682	1.62653	0.632201	1.67255
543	10	10.09	21.1	17.63	17.63	sp|Q9WUM5|SUCA_MOUSE	Succinyl-CoA ligase [ADP/GDP-forming] subunit alpha, mitochondrial OS=Mus musculus GN=Suclg1 PE=1 SV=4	MOUSE	5			0.599609	0.0443375	1.62752	0.368418	0.975879	0.566077	0.014751	1.4284	0.396301	0.808584	0.795072	0.05757	1.27515	0.623514	1.01383	0.881723	0.195248	1.27266	0.692818	1.12213	0.965012	0.671472	1.27377	0.757605	1.2292	1.00972	0.906955	1.27422	0.792423	1.28661	0.926053	0.388991	1.27541	0.726081	1.1811
544	10	10	23.75	23.75	23.75	sp|O09061|PSB1_MOUSE	Proteasome subunit beta type-1 OS=Mus musculus GN=Psmb1 PE=1 SV=1	MOUSE	6			1.16838	0.0770428	1.20019	0.973495	1.40227	1.05524	0.635761	1.33862	0.788302	1.41257	1.08213	0.346975	1.22849	0.880864	1.32939	0.944365	0.435939	1.20172	0.785847	1.13486	0.99188	0.916698	1.22537	0.809456	1.21542	1.05587	0.479973	1.21403	0.869718	1.28186	1.08896	0.383913	1.27401	0.854752	1.38735
545	9.97	10.24	38.87	30.77	21.05	sp|P57746|VATD_MOUSE	V-type proton ATPase subunit D OS=Mus musculus GN=Atp6v1d PE=1 SV=1	MOUSE	7			0.59113	0.000761222	1.22752	0.481564	0.725625	0.748869	0.00222576	1.14891	0.651811	0.860379	0.882216	0.0702026	1.14965	0.76738	1.01424	0.970663	0.61943	1.14935	0.844534	1.11563	0.972259	0.638787	1.14949	0.845816	1.1176	1.08746	0.394328	1.25063	0.869531	1.36	0.982172	0.762096	1.14904	0.854778	1.12855
546	9.92	9.92	41.53	41.53	41.53	sp|Q9WTT4|VATG2_MOUSE	V-type proton ATPase subunit G 2 OS=Mus musculus GN=Atp6v1g2 PE=2 SV=1	MOUSE	8			0.389275	0.00316148	1.41027	0.276029	0.548981	0.656397	0.00953953	1.25298	0.523867	0.822455	0.814324	0.0634826	1.25466	0.649039	1.0217	0.855917	0.117927	1.25563	0.681663	1.07472	1.01816	0.816981	1.25468	0.811492	1.27747	1.03813	0.63538	1.25412	0.827776	1.30194	1.01264	0.871166	1.25409	0.807466	1.26994
547	9.91	10.49	16.76	14.55	11.79	sp|P56564|EAA1_MOUSE	Excitatory amino acid transporter 1 OS=Mus musculus GN=Slc1a3 PE=1 SV=2	MOUSE	8			0.742008	0.0743511	1.41218	0.525435	1.04785	0.824965	0.274067	1.52463	0.541093	1.25776	0.970347	0.694361	1.21867	0.796232	1.18254	1.00699	0.926467	1.21757	0.827047	1.22609	0.998014	0.98002	1.23016	0.811289	1.22772	1.01007	0.89555	1.22011	0.827856	1.23239	1.06232	0.446282	1.22003	0.87073	1.29606
548	9.87	10.5	33.04	30.84	30.84	sp|P00405|COX2_MOUSE	Cytochrome c oxidase subunit 2 OS=Mus musculus GN=Mtco2 PE=1 SV=1	MOUSE	11			0.895436	0.466914	3.54145	0.252845	3.17114	0.968339	0.800382	3.52794	0.274477	3.41624	1.27682	0.246301	3.54322	0.360355	4.52405	1.51344	0.150151	3.54441	0.426993	5.36423	1.38389	0.189287	3.54286	0.390614	4.90293	0.928805	0.593844	3.54559	0.26196	3.29317	1.04957	0.711796	3.53901	0.296572	3.71444
549	9.86	10.44	11.88	8.97	7.273	sp|Q6VNS1|NTRK3_MOUSE	NT-3 growth factor receptor OS=Mus musculus GN=Ntrk3 PE=1 SV=1	MOUSE	5			0.918628	0.697088	8.10728	0.113309	7.44758	0.880373	0.542116	6.35093	0.138621	5.59118	0.891796	0.599376	7.37871	0.120861	6.5803	0.997003	0.981333	3.66953	0.271698	3.65854	1.03128	0.812177	3.62392	0.284574	3.73726	0.894982	0.521324	4.51548	0.198203	4.04127	0.869813	0.40326	3.67475	0.2367	3.19635
550	9.85	10.93	13.24	4.505	3.462	sp|Q9QZQ1|AFAD_MOUSE	Afadin OS=Mus musculus GN=Mllt4 PE=1 SV=3	MOUSE	5			1.24469	0.0158263	1.17008	1.06377	1.45639	1.01852	0.883673	1.35857	0.749696	1.38373	0.982046	0.847366	1.25835	0.780425	1.23576	1.00828	0.934547	1.27829	0.788774	1.28887	0.922093	0.599868	1.45153	0.635255	1.33845	1.00343	0.976494	1.32831	0.755416	1.33286	1.02584	0.841236	1.36461	0.751742	1.39987
551	9.85	10.93	11.14	5.792	4.01	sp|Q6P9K9|NRX3A_MOUSE	Neurexin-3 OS=Mus musculus GN=Nrxn3 PE=1 SV=2	MOUSE	5			0.919026	0.767223	2.09565	0.438539	1.92596	0.941342	0.639639	1.39348	0.675533	1.31174	0.925984	0.584601	1.43261	0.64636	1.32658	0.971577	0.797909	1.3398	0.725165	1.30172	0.987713	0.954763	1.76576	0.559372	1.74406	0.935971	0.606725	1.39001	0.673355	1.30101	1.03028	0.853295	1.52195	0.676947	1.56804
552	9.8	10.43	9.213	4.446	3.107	sp|Q6ZPE2|MTMR5_MOUSE	Myotubularin-related protein 5 OS=Mus musculus GN=Sbf1 PE=1 SV=2	MOUSE	4			0.842255	0.102498	1.24381	0.677155	1.04761	0.885404	0.33754	1.33084	0.665299	1.17833	0.837339	0.232659	1.38718	0.603628	1.16154	0.928077	0.497782	1.2881	0.720499	1.19546	0.935334	0.487153	1.24735	0.749858	1.16669	1.00488	0.97328	1.40654	0.714436	1.4134	1.05877	0.632314	1.3196	0.802339	1.39715
553	9.77	9.95	17.7	12.37	10.87	sp|O54829|RGS7_MOUSE	Regulator of G-protein signaling 7 OS=Mus musculus GN=Rgs7 PE=1 SV=2	MOUSE	5			0.557109	0.00194433	1.28865	0.432321	0.717917	0.638784	0.00260045	1.23055	0.519104	0.786055	0.738573	0.00399107	1.16743	0.63265	0.862231	0.758352	0.00572331	1.16632	0.65021	0.884481	0.810355	0.0172755	1.16701	0.694384	0.945694	0.917852	0.215095	1.16801	0.785826	1.07206	0.949736	0.43159	1.16774	0.813309	1.10905
554	9.76	18.87	38.65	30.34	23.15	sp|Q61598|GDIB_MOUSE	Rab GDP dissociation inhibitor beta OS=Mus musculus GN=Gdi2 PE=1 SV=1	MOUSE	11			1.35659	0.0499025	1.3564	1.00014	1.84008	1.15148	0.147284	1.23569	0.931851	1.42288	1.19079	0.18194	1.33606	0.89127	1.59097	0.931155	0.470887	1.2652	0.735976	1.17809	1.04913	0.701184	1.35438	0.774621	1.42092	1.14403	0.428838	1.49484	0.765316	1.71014	1.01821	0.786063	1.17592	0.865889	1.19734
555	9.74	10	18.18	8.117	6.981	sp|Q921G7|ETFD_MOUSE	Electron transfer flavoprotein-ubiquinone oxidoreductase, mitochondrial OS=Mus musculus GN=Etfdh PE=1 SV=1	MOUSE	5			0.893596	0.225927	1.23306	0.724696	1.10186	0.86755	0.0987857	1.19773	0.72433	1.03909	0.913699	0.181584	1.16137	0.786741	1.06115	1.04382	0.495452	1.16191	0.898366	1.21283	0.961223	0.527674	1.16172	0.827417	1.11667	0.828775	0.0231269	1.16108	0.713799	0.962271	1.04143	0.566245	1.1854	0.878553	1.23451
556	9.73	9.75	43.75	40.28	36.11	sp|Q9ERS2|NDUAD_MOUSE	NADH dehydrogenase [ubiquinone] 1 alpha subcomplex subunit 13 OS=Mus musculus GN=Ndufa13 PE=1 SV=3	MOUSE	6			0.766823	0.00670382	1.16579	0.65777	0.893957	0.822184	0.0331683	1.18842	0.691827	0.977103	0.974689	0.752428	1.21866	0.799803	1.18782	1.13993	0.107608	1.18768	0.959798	1.35387	1.07802	0.263597	1.16581	0.9247	1.25676	0.829719	0.0501431	1.20547	0.688294	1.0002	0.97187	0.651019	1.16487	0.83432	1.1321
557	9.72	10.37	11.17	7.234	6.599	sp|P70408|CAD10_MOUSE	Cadherin-10 OS=Mus musculus GN=Cdh10 PE=1 SV=3	MOUSE	6			1.07533	0.335076	1.20218	0.894479	1.29274	1.11593	0.2374	1.24526	0.896138	1.38962	1.11872	0.241257	1.2543	0.891911	1.40322	1.19117	0.0593158	1.20436	0.989053	1.4346	1.12703	0.148346	1.20406	0.936026	1.35702	0.984606	0.828456	1.20468	0.817317	1.18614	0.993525	0.954137	1.34266	0.739965	1.33397
558	9.69	9.75	68.29	54.88	54.88	sp|Q62425|NDUA4_MOUSE	NADH dehydrogenase [ubiquinone] 1 alpha subcomplex subunit 4 OS=Mus musculus GN=Ndufa4 PE=1 SV=2	MOUSE	8			0.8699	0.147846	1.25698	0.692053	1.09345	0.97541	0.751072	1.25595	0.77663	1.22507	1.27339	0.0434319	1.25639	1.01353	1.59987	1.52653	0.00976519	1.25671	1.2147	1.91839	1.41702	0.0166914	1.25671	1.12757	1.78078	0.977471	0.771308	1.25606	0.778207	1.22776	0.975979	0.756529	1.25585	0.777147	1.22568
559	9.66	9.82	45.08	27.98	25.39	sp|P97315|CSRP1_MOUSE	Cysteine and glycine-rich protein 1 OS=Mus musculus GN=Csrp1 PE=1 SV=3	MOUSE	5			0.548495	0.000377572	1.24975	0.438885	0.685481	0.600754	0.00519674	1.3517	0.444444	0.812037	0.817983	0.0167314	1.16423	0.702594	0.952323	0.848344	0.0204179	1.13926	0.744643	0.966486	0.874125	0.112238	1.1915	0.733636	1.04152	0.928563	0.437118	1.23705	0.750626	1.14868	0.969462	0.586972	1.13752	0.85226	1.10278
560	9.65	10.04	29.9	22.92	20.27	sp|Q9DCN2|NB5R3_MOUSE	NADH-cytochrome b5 reductase 3 OS=Mus musculus GN=Cyb5r3 PE=1 SV=3	MOUSE	5			1.21511	0.167142	1.37832	0.881591	1.67481	1.05439	0.568801	1.26758	0.831815	1.33652	1.05222	0.657689	1.34405	0.78287	1.41424	0.929173	0.35254	1.21412	0.765305	1.12813	0.937932	0.640915	1.42349	0.658898	1.33513	0.904298	0.389547	1.33592	0.676908	1.20807	0.955242	0.636451	1.28261	0.744764	1.2252
561	9.62	9.87	23.94	10.13	10.13	sp|Q60864|STIP1_MOUSE	Stress-induced-phosphoprotein 1 OS=Mus musculus GN=Stip1 PE=1 SV=1	MOUSE	6			0.997703	0.974442	1.18355	0.842974	1.18083	1.00405	0.976482	1.37939	0.72789	1.38498	1.03826	0.659626	1.21948	0.851397	1.26615	1.07155	0.579431	1.3347	0.802835	1.4302	1.12992	0.200743	1.23121	0.917732	1.39117	1.00942	0.882917	1.16105	0.869407	1.17198	1.06481	0.338859	1.1594	0.918419	1.23454
562	9.62	9.62	37.75	37.75	37.75	sp|Q60605|MYL6_MOUSE	Myosin light polypeptide 6 OS=Mus musculus GN=Myl6 PE=1 SV=3	MOUSE	6			1.3504	0.0779342	1.43713	0.939652	1.9407	1.05614	0.513008	1.26476	0.835048	1.33576	1.08225	0.366242	1.26729	0.853986	1.37153	1.00691	0.931794	1.26586	0.795436	1.27461	0.959708	0.618884	1.26706	0.757427	1.21601	1.02812	0.733701	1.26656	0.811737	1.30217	0.959324	0.613314	1.26501	0.758355	1.21355
563	9.57	9.69	15.17	11.98	11.98	sp|Q8C522|ENDD1_MOUSE	Endonuclease domain-containing 1 protein OS=Mus musculus GN=Endod1 PE=1 SV=2	MOUSE	5			0.676086	0.00820666	1.24985	0.540932	0.845008	0.671687	0.0241695	1.36713	0.491313	0.918281	0.677763	0.0138752	1.29444	0.523597	0.877321	0.715633	0.0109224	1.22993	0.58185	0.880176	0.667433	0.00368559	1.20253	0.555023	0.802609	0.922488	0.405679	1.27278	0.724782	1.17412	0.907935	0.215574	1.20012	0.756537	1.08963
564	9.53	10.29	21.39	11.02	8.914	sp|Q03517|SCG2_MOUSE	Secretogranin-2 OS=Mus musculus GN=Scg2 PE=1 SV=1	MOUSE	6			1.10017	0.132763	1.1438	0.961852	1.25837	1.01684	0.771844	1.14417	0.888714	1.16343	1.05371	0.378661	1.14422	0.920898	1.20568	0.987804	0.838278	1.15129	0.857995	1.13725	1.0351	0.5615	1.14727	0.902228	1.18753	1.02963	0.66326	1.16892	0.880835	1.20355	0.876922	0.163411	1.22433	0.716244	1.07365
565	9.53	9.7	16.28	9.302	9.302	sp|Q5U458|DJC11_MOUSE	DnaJ homolog subfamily C member 11 OS=Mus musculus GN=Dnajc11 PE=2 SV=2	MOUSE	5			1.09963	0.574631	1.54032	0.713898	1.69378	1.08821	0.564307	1.45341	0.748732	1.58161	1.28085	0.0608352	1.30413	0.982144	1.6704	1.32743	0.0118717	1.19662	1.10931	1.58843	1.16077	0.0818681	1.19604	0.97051	1.38833	0.940212	0.454765	1.22994	0.764438	1.1564	1.06027	0.459144	1.21962	0.869344	1.29313
566	9.52	9.56	20.96	17	14.16	sp|O88569|ROA2_MOUSE	Heterogeneous nuclear ribonucleoproteins A2/B1 OS=Mus musculus GN=Hnrnpa2b1 PE=1 SV=2	MOUSE	5			0.993655	0.939257	1.27728	0.777944	1.26918	0.951691	0.714621	1.47986	0.643097	1.40837	0.796854	0.245188	1.651	0.482648	1.31561	1.1133	0.480782	1.53017	0.727564	1.70354	0.944535	0.5155	1.28016	0.737824	1.20916	0.972156	0.738477	1.27805	0.760654	1.24247	0.981565	0.900393	1.54521	0.63523	1.51673
567	9.48	9.6	15.74	12.98	10.43	sp|Q3UJU9|RMD3_MOUSE	Regulator of microtubule dynamics protein 3 OS=Mus musculus GN=Rmdn3 PE=1 SV=2	MOUSE	5			0.769267	0.0179397	1.21995	0.630574	0.938465	0.903754	0.138819	1.15618	0.781671	1.0449	0.960044	0.493949	1.14687	0.837102	1.10104	1.05886	0.346187	1.14675	0.923356	1.21425	1.07379	0.251553	1.1472	0.936011	1.23186	0.995724	0.94248	1.14958	0.866164	1.14466	0.94219	0.326356	1.1461	0.822084	1.07984
568	9.46	9.68	15.02	14.8	11.43	sp|P62484|ABI2_MOUSE	Abl interactor 2 OS=Mus musculus GN=Abi2 PE=2 SV=1	MOUSE	5			1.06892	0.54485	1.3231	0.80789	1.41428	1.00886	0.966638	1.7338	0.581877	1.74917	0.986164	0.875716	1.26119	0.78193	1.24374	0.937739	0.526299	1.29357	0.724922	1.21303	1.01293	0.905754	1.32685	0.763408	1.344	0.953442	0.725398	1.42072	0.671097	1.35458	0.993204	0.957891	1.40062	0.709117	1.3911
569	9.44	9.49	23.31	19.17	19.17	sp|Q9D172|ES1_MOUSE	ES1 protein homolog, mitochondrial OS=Mus musculus GN=D10Jhu81e PE=1 SV=1	MOUSE	5			0.676312	0.00151709	1.17401	0.576069	0.793997	0.745305	0.0173419	1.24126	0.600442	0.925118	1.08718	0.37285	1.24566	0.872775	1.35425	1.14187	0.176665	1.24224	0.919199	1.41847	1.17816	0.0451774	1.17209	1.00517	1.38091	1.16304	0.164571	1.26948	0.916155	1.47647	0.939965	0.660003	1.40593	0.668574	1.32152
570	9.41	9.78	20.69	18.62	13.56	sp|Q8BLQ9|CADM2_MOUSE	Cell adhesion molecule 2 OS=Mus musculus GN=Cadm2 PE=1 SV=2	MOUSE	6			0.708251	0.0324612	1.34707	0.52577	0.954066	0.744298	0.0489479	1.34054	0.555225	0.997757	0.883097	0.139165	1.20597	0.732269	1.06499	0.976805	0.85595	1.40015	0.697645	1.36767	0.952366	0.5121	1.20747	0.788729	1.14995	1.03512	0.641816	1.21013	0.855378	1.25262	1.08867	0.28185	1.20898	0.900483	1.31618
571	9.37	9.8	19.65	11.89	11.09	sp|Q9DBG6|RPN2_MOUSE	Dolichyl-diphosphooligosaccharide--protein glycosyltransferase subunit 2 OS=Mus musculus GN=Rpn2 PE=2 SV=1	MOUSE	6			1.7602	0.248949	3.20412	0.549354	5.63987	1.32511	0.471635	2.67558	0.495262	3.54544	1.05812	0.848104	2.15482	0.49105	2.28006	0.952931	0.826072	1.76934	0.538582	1.68605	1.07639	0.750343	1.82113	0.591055	1.96025	1.03327	0.822812	1.46243	0.706545	1.51109	1.06609	0.741544	1.65288	0.644987	1.76212
572	9.37	9.46	21.62	14.32	14.32	sp|Q99K85|SERC_MOUSE	Phosphoserine aminotransferase OS=Mus musculus GN=Psat1 PE=1 SV=1	MOUSE	5			0.92749	0.477815	1.34466	0.68976	1.24715	0.977646	0.782785	1.26956	0.770067	1.24118	1.00387	0.961571	1.26479	0.793702	1.26969	1.02029	0.800705	1.26088	0.809185	1.28646	1.00738	0.925864	1.26035	0.799286	1.26964	1.20818	0.0805783	1.26075	0.958302	1.52322	1.09206	0.316892	1.2635	0.864314	1.37981
573	9.3	9.41	38.83	23.44	18.32	sp|Q91VN4|CHCH6_MOUSE	Coiled-coil-helix-coiled-coil-helix domain-containing protein 6, mitochondrial OS=Mus musculus GN=Chchd6 PE=2 SV=2	MOUSE	5			0.966855	0.777699	1.31215	0.736848	1.26866	1.00614	0.974599	1.55093	0.648736	1.56045	1.15507	0.223282	1.29067	0.894943	1.49081	1.33707	0.103901	1.44435	0.925723	1.93121	1.21233	0.0192543	1.16246	1.0429	1.40929	0.940244	0.471299	1.21093	0.776462	1.13857	0.935857	0.49941	1.24627	0.750927	1.16633
574	9.29	11.45	37.82	31.09	27.46	sp|P84075|HPCA_MOUSE	Neuron-specific calcium-binding protein hippocalcin OS=Mus musculus GN=Hpca PE=1 SV=2	MOUSE	8
575	9.28	9.32	26.99	20.05	15.42	sp|Q791T5|MTCH1_MOUSE	Mitochondrial carrier homolog 1 OS=Mus musculus GN=Mtch1 PE=2 SV=1	MOUSE	6			1.60031	0.000576876	1.16915	1.36878	1.87101	1.63519	0.00321466	1.2699	1.28765	2.07652	1.41234	0.00235194	1.16907	1.20808	1.65112	1.37667	0.00403041	1.17783	1.16882	1.62149	1.26943	0.0108021	1.16778	1.08705	1.48241	1.00101	0.987402	1.16837	0.856756	1.16954	1.16575	0.0907329	1.20747	0.965446	1.40761
576	9.27	9.38	22.02	18.77	18.77	sp|P60202|MYPR_MOUSE	Myelin proteolipid protein OS=Mus musculus GN=Plp1 PE=1 SV=2	MOUSE	5			0.215124	0.0270644	3.34155	0.0643786	0.718849	0.290811	0.00777401	1.85036	0.157165	0.538104	0.327321	0.00902347	1.79783	0.182065	0.588468	0.479133	0.00730915	1.4315	0.334708	0.685879	0.455097	0.00373663	1.35507	0.335849	0.616686	0.664323	0.0142231	1.28776	0.515877	0.855486	0.96876	0.717949	1.2897	0.751154	1.24941
577	9.25	9.92	11.42	3.086	2.778	sp|Q6DFV3|RHG21_MOUSE	Rho GTPase-activating protein 21 OS=Mus musculus GN=Arhgap21 PE=1 SV=1	MOUSE	5			0.659599	0.0387686	1.46879	0.449078	0.968811	0.705569	0.00978204	1.24751	0.565584	0.880202	0.654951	0.0706224	1.60811	0.40728	1.05323	0.731797	0.039492	1.33657	0.547519	0.978095	0.769563	0.0858158	1.37076	0.561414	1.05489	0.889113	0.371808	1.36089	0.653331	1.20999	0.939178	0.546914	1.28382	0.731549	1.20574
578	9.22	9.67	13.47	7.635	7.105	sp|Q8K1A6|C2D1A_MOUSE	Coiled-coil and C2 domain-containing protein 1A OS=Mus musculus GN=Cc2d1a PE=1 SV=2	MOUSE	6			1.4064	0.031121	1.32643	1.06028	1.86549	1.16436	0.34213	1.53733	0.757391	1.79	0.986028	0.944437	1.80688	0.545707	1.78164	0.92382	0.673119	1.71832	0.53763	1.58742	1.15009	0.413449	1.5997	0.718943	1.83979	0.949956	0.820877	1.9377	0.49025	1.84073	0.99881	0.991811	1.405	0.710896	1.40333
579	9.22	9.27	39.66	39.66	35.34	sp|P63044|VAMP2_MOUSE	Vesicle-associated membrane protein 2 OS=Mus musculus GN=Vamp2 PE=1 SV=2	MOUSE	8			0.667956	0.0198713	1.32592	0.503768	0.885658	0.839683	0.105225	1.27379	0.659201	1.06958	0.900575	0.266719	1.27741	0.705003	1.1504	0.938326	0.465936	1.27526	0.73579	1.19661	1.01425	0.864254	1.27365	0.796328	1.2918	0.955208	0.588949	1.27348	0.750075	1.21644	0.894237	0.237109	1.27308	0.702419	1.13844
580	9.2	9.71	19.83	18.72	13.69	sp|O88741|GDAP1_MOUSE	Ganglioside-induced differentiation-associated protein 1 OS=Mus musculus GN=Gdap1 PE=1 SV=1	MOUSE	5			1.24205	0.0675715	1.27077	0.977398	1.57835	1.15494	0.283292	1.36097	0.848619	1.57184	1.4522	0.00208056	1.17846	1.23229	1.71135	1.47411	0.00919111	1.27414	1.15695	1.87822	1.29804	0.0105763	1.18375	1.09654	1.53655	0.965536	0.617679	1.18481	0.814931	1.14397	0.992747	0.930243	1.2255	0.810076	1.21661
581	9.2	9.55	21.84	14.81	12.38	sp|Q9QYJ0|DNJA2_MOUSE	DnaJ homolog subfamily A member 2 OS=Mus musculus GN=Dnaja2 PE=1 SV=1	MOUSE	5			0.942725	0.75028	1.71267	0.550443	1.61457	0.843987	0.288689	1.52146	0.554722	1.28409	0.805886	0.169555	1.46426	0.550369	1.18003	0.799535	0.131824	1.41342	0.565673	1.13008	0.784782	0.301123	1.85666	0.422686	1.45707	1.00973	0.90335	1.26293	0.799516	1.27522	0.861667	0.596437	2.23092	0.386238	1.92231
582	9.19	9.23	26.4	21.6	21.6	sp|P04370|MBP_MOUSE	Myelin basic protein OS=Mus musculus GN=Mbp PE=1 SV=2	MOUSE	8			0.133637	0.000657681	1.53753	0.0869166	0.205471	0.296283	0.00337469	1.57351	0.188294	0.466202	0.551728	0.00392079	1.26286	0.436889	0.696755	0.788925	0.0477065	1.26182	0.625229	0.99548	0.54671	0.00379419	1.26401	0.432519	0.69105	0.649061	0.0102158	1.26778	0.511966	0.822868	0.913489	0.304081	1.26207	0.723805	1.15288
583	9.17	9.21	20.4	18.13	13.88	sp|Q9D880|TIM50_MOUSE	Mitochondrial import inner membrane translocase subunit TIM50 OS=Mus musculus GN=Timm50 PE=1 SV=1	MOUSE	4			1.3292	0.0101717	1.19989	1.10777	1.5949	1.21148	0.0513846	1.21357	0.998277	1.4702	1.16401	0.128086	1.23901	0.93947	1.44223	1.20544	0.0706175	1.23335	0.977367	1.48673	1.14132	0.0798796	1.16769	0.977414	1.33271	0.901857	0.1489	1.16855	0.771776	1.05386	0.948469	0.42205	1.16837	0.811785	1.10817
584	9.16	16.77	15.63	9.375	7.411	sp|Q99MI1|RB6I2_MOUSE	ELKS/Rab6-interacting/CAST family member 1 OS=Mus musculus GN=Erc1 PE=1 SV=1	MOUSE	8			1.61941	0.0465367	1.60005	1.0121	2.59114	1.30056	0.0885637	1.38485	0.939135	1.80107	1.16038	0.158407	1.26932	0.914176	1.47289	1.07791	0.382297	1.23662	0.871657	1.33297	1.06411	0.39592	1.19913	0.887408	1.27601	1.06151	0.415491	1.20034	0.884343	1.27417	0.970555	0.695075	1.21756	0.797128	1.18171
585	9.16	9.42	17.37	7.495	7.495	sp|P32020|NLTP_MOUSE	Non-specific lipid-transfer protein OS=Mus musculus GN=Scp2 PE=1 SV=3	MOUSE	5			1.95758	0.00756998	1.39313	1.40517	2.72717	1.66637	0.0212315	1.4418	1.15575	2.40258	1.49409	0.0132392	1.27369	1.17304	1.90301	1.22482	0.0748475	1.27188	0.963	1.55781	1.07462	0.415661	1.27518	0.842722	1.37033	1.03233	0.701595	1.27134	0.812003	1.31244	0.923554	0.372651	1.27387	0.724999	1.17649
586	9.16	9.39	13.85	8.021	6.146	sp|Q9WV18|GABR1_MOUSE	Gamma-aminobutyric acid type B receptor subunit 1 OS=Mus musculus GN=Gabbr1 PE=1 SV=1	MOUSE	6			1.1016	0.518009	1.43041	0.770133	1.57574	0.993434	0.956951	1.34786	0.737048	1.33901	1.0585	0.785882	1.6651	0.635696	1.7625	1.06713	0.825465	2.05225	0.519982	2.19003	0.988673	0.94772	1.52946	0.646421	1.51213	1.03789	0.731537	1.30145	0.797488	1.35075	1.09039	0.493697	1.35188	0.806576	1.47408
587	9.14	11.2	9.221	3.874	2.947	sp|Q71LX4|TLN2_MOUSE	Talin-2 OS=Mus musculus GN=Tln2 PE=1 SV=3	MOUSE	5			1.01244	0.882301	1.27669	0.793017	1.29257	1.01822	0.81683	1.25532	0.811126	1.27819	1.10276	0.267129	1.25726	0.877116	1.38645	0.971286	0.711937	1.25648	0.773022	1.2204	0.936144	0.420949	1.25327	0.74696	1.17324	1.12448	0.200248	1.25623	0.895124	1.41261	0.887348	0.192462	1.25483	0.707145	1.11347
588	9.14	9.54	10.68	6.088	4.17	sp|O54774|AP3D1_MOUSE	AP-3 complex subunit delta-1 OS=Mus musculus GN=Ap3d1 PE=1 SV=1	MOUSE	4			1.10457	0.163869	1.16976	0.944269	1.29209	1.02224	0.833924	1.29177	0.791346	1.3205	1.09524	0.302426	1.22571	0.89356	1.34245	1.05578	0.501457	1.21254	0.870714	1.28018	1.05851	0.397782	1.17137	0.903648	1.23991	1.09966	0.179992	1.16973	0.940092	1.28631	0.899269	0.188688	1.19655	0.751551	1.07602
589	9.13	9.69	14.33	7.677	5.732	sp|Q3V3R1|C1TM_MOUSE	Monofunctional C1-tetrahydrofolate synthase, mitochondrial OS=Mus musculus GN=Mthfd1l PE=1 SV=2	MOUSE	5			0.739095	0.209909	2.04152	0.362032	1.50888	0.839	0.574461	3.11386	0.26944	2.61253	1.13058	0.392668	1.62983	0.693679	1.84265	1.20886	0.394229	2.13406	0.566462	2.57978	1.0292	0.861242	1.86817	0.550912	1.92272	1.06431	0.631605	1.61383	0.659498	1.71762	0.890985	0.33339	1.48101	0.601607	1.31956
590	9.12	9.21	13.12	7.776	7.776	sp|Q68FM6|PPR29_MOUSE	Protein phosphatase 1 regulatory subunit 29 OS=Mus musculus GN=Elfn2 PE=2 SV=1	MOUSE	5			0.979649	0.842147	1.30822	0.748843	1.28159	1.05212	0.728309	1.46009	0.720589	1.53619	0.951598	0.631343	1.3041	0.729695	1.24098	1.09121	0.445123	1.33157	0.819487	1.45302	1.13827	0.36437	1.42137	0.800826	1.6179	1.05707	0.586434	1.29796	0.814411	1.37203	1.13188	0.302748	1.33774	0.846108	1.51416
591	9.11	9.13	41.76	36.47	25.88	sp|Q63810|CANB1_MOUSE	Calcineurin subunit B type 1 OS=Mus musculus GN=Ppp3r1 PE=1 SV=3	MOUSE	4			0.686689	0.0323851	1.38318	0.496455	0.949817	0.677495	0.00829223	1.24919	0.542348	0.84632	0.9877	0.859667	1.19993	0.823129	1.18518	0.961623	0.584682	1.2008	0.800819	1.15472	1.003	0.965901	1.2004	0.835552	1.204	1.18299	0.064353	1.20208	0.984118	1.42205	1.01192	0.866865	1.20222	0.841715	1.21655
592	9.09	9.52	35.65	27.31	21.76	sp|P24369|PPIB_MOUSE	Peptidyl-prolyl cis-trans isomerase B OS=Mus musculus GN=Ppib PE=1 SV=2	MOUSE	5			2.34187	0.00876877	1.63899	1.42884	3.8383	1.74776	0.028167	1.58498	1.1027	2.77015	1.42932	0.0243856	1.32507	1.07867	1.89395	1.2069	0.246397	1.46931	0.821407	1.77331	1.12924	0.156376	1.21365	0.93045	1.3705	0.962024	0.607604	1.21309	0.793039	1.16702	0.9548	0.573483	1.23334	0.774158	1.17759
593	9.09	9.29	29.57	19.95	13.46	sp|Q80XI4|PI42B_MOUSE	Phosphatidylinositol 5-phosphate 4-kinase type-2 beta OS=Mus musculus GN=Pip4k2b PE=1 SV=1	MOUSE	4			1.22382	0.181916	1.44965	0.844218	1.77411	1.1065	0.441474	1.43904	0.768911	1.59229	0.976551	0.827156	1.37319	0.711156	1.34099	1.08372	0.524194	1.42752	0.759168	1.54704	1.18343	0.114963	1.27555	0.927782	1.50952	1.14109	0.305976	1.40651	0.811291	1.60494	1.06022	0.68144	1.50822	0.702959	1.59904
594	9.09	9.26	21.36	14.82	13.32	sp|Q99LR1|ABD12_MOUSE	Monoacylglycerol lipase ABHD12 OS=Mus musculus GN=Abhd12 PE=1 SV=2	MOUSE	5			0.807321	0.283018	1.61522	0.49982	1.30401	0.82383	0.273389	1.52816	0.5391	1.25894	0.770734	0.0994549	1.4026	0.549505	1.08103	0.786773	0.176116	1.50028	0.524417	1.18038	0.789628	0.0855385	1.33454	0.591684	1.05379	0.798948	0.0286371	1.20459	0.663251	0.962408	0.908814	0.276495	1.23469	0.736064	1.12211
595	9.07	9.14	27.39	24.07	24.07	sp|Q8BVI4|DHPR_MOUSE	Dihydropteridine reductase OS=Mus musculus GN=Qdpr PE=1 SV=2	MOUSE	5			0.681328	0.0764326	1.5829	0.43043	1.07848	0.714703	0.177203	1.83744	0.388967	1.31322	0.696071	0.0660361	1.50225	0.463353	1.04567	0.796183	0.0550596	1.26761	0.628098	1.00925	0.933585	0.428517	1.2706	0.73476	1.18621	0.905801	0.286832	1.27587	0.709945	1.15569	0.921151	0.343489	1.26223	0.72978	1.16271
596	9.07	9.12	19.81	15.65	15.65	sp|Q99L04|DHRS1_MOUSE	Dehydrogenase/reductase SDR family member 1 OS=Mus musculus GN=Dhrs1 PE=2 SV=1	MOUSE	5			1.13387	0.127113	1.19907	0.945622	1.3596	1.01116	0.871002	1.19474	0.84634	1.20807	0.926546	0.474717	1.3083	0.708206	1.2122	0.924927	0.29909	1.19928	0.771237	1.10925	0.933342	0.376607	1.21253	0.769747	1.13171	0.826511	0.0704952	1.24104	0.66598	1.02574	0.932178	0.33448	1.19461	0.780321	1.11359
597	9.06	9.07	31.48	25.93	25.93	sp|P01831|THY1_MOUSE	Thy-1 membrane glycoprotein OS=Mus musculus GN=Thy1 PE=1 SV=1	MOUSE	9			0.377267	0.116002	4.11589	0.0916612	1.55279	0.577622	0.317749	4.30901	0.13405	2.48898	0.716055	0.358378	2.66987	0.268198	1.91177	0.741758	0.415232	2.74007	0.270708	2.03247	0.792222	0.480001	2.51264	0.315295	1.99057	0.867934	0.326026	1.46927	0.590723	1.27523	0.930025	0.85347	3.15112	0.295141	2.93062
598	8.99	9.03	18.46	13.59	10.34	sp|Q61553|FSCN1_MOUSE	Fascin OS=Mus musculus GN=Fscn1 PE=1 SV=4	MOUSE	4			1.31171	0.158617	1.52385	0.860784	1.99886	1.31805	0.0785756	1.37982	0.955228	1.81868	1.25937	0.10347	1.34742	0.934653	1.69691	1.04613	0.786727	1.501	0.696952	1.57024	1.05606	0.424462	1.17507	0.898723	1.24094	1.15383	0.118415	1.21575	0.949066	1.40277	0.957626	0.51991	1.1746	0.815275	1.12483
599	8.96	21.89	37.57	34.46	25.42	sp|B2RSH2|GNAI1_MOUSE	Guanine nucleotide-binding protein G(i) subunit alpha-1 OS=Mus musculus GN=Gnai1 PE=2 SV=1	MOUSE	14			0.627265	0.0094208	1.28241	0.489132	0.804408	0.676449	0.0140781	1.27229	0.531678	0.86064	0.694732	0.0185595	1.28181	0.541993	0.890514	0.745357	0.0294282	1.26904	0.587339	0.945888	0.798971	0.0608137	1.2756	0.626349	1.01917	0.944911	0.509521	1.27319	0.742162	1.20305	0.951999	0.560605	1.2711	0.74896	1.21008
600	8.93	12.65	39.34	35.52	32.79	sp|P61226|RAP2B_MOUSE	Ras-related protein Rap-2b OS=Mus musculus GN=Rap2b PE=1 SV=1	MOUSE	8			0.464478	0.0867317	3.80269	0.122145	1.76626	0.651097	0.154593	3.85977	0.168688	2.51308	0.747762	0.22171	3.82238	0.195627	2.85823	0.901	0.508741	3.90195	0.23091	3.51566	1.01144	0.931518	3.81276	0.265278	3.85638	1.0504	0.723585	3.84739	0.273017	4.04131	1.10342	0.520917	3.80189	0.29023	4.1951
601	8.92	8.95	18.99	13.04	9.84	sp|Q9D8N0|EF1G_MOUSE	Elongation factor 1-gamma OS=Mus musculus GN=Eef1g PE=1 SV=3	MOUSE	4			2.02205	0.000384868	1.2736	1.58767	2.57527	1.44055	0.00601477	1.24019	1.16156	1.78656	1.15391	0.126053	1.21802	0.947362	1.40549	1.0707	0.265194	1.14574	0.934505	1.22675	1.1352	0.0645203	1.14715	0.989581	1.30224	1.01253	0.882872	1.21925	0.830455	1.23453	1.02344	0.725386	1.16651	0.877353	1.19386
602	8.88	9.15	18.5	8.059	8.059	sp|Q60598|SRC8_MOUSE	Src substrate cortactin OS=Mus musculus GN=Cttn PE=1 SV=2	MOUSE	5			0.955808	0.659456	1.30221	0.733991	1.24466	1.01341	0.925404	1.44941	0.699189	1.46886	1.1964	0.306565	1.52969	0.782122	1.83012	1.09554	0.591661	1.54506	0.709059	1.69267	1.01006	0.943719	1.4477	0.697704	1.46226	1.06036	0.754408	1.62504	0.652512	1.72312	0.995569	0.967195	1.32545	0.751115	1.31958
603	8.87	8.87	56.9	56.9	56.9	sp|P52503|NDUS6_MOUSE	NADH dehydrogenase [ubiquinone] iron-sulfur protein 6, mitochondrial OS=Mus musculus GN=Ndufs6 PE=1 SV=2	MOUSE	8			1.0068	0.977322	2.01227	0.500333	2.02596	0.976574	0.789711	1.29541	0.753874	1.26506	1.15361	0.160922	1.27809	0.902605	1.47442	1.1821	0.118876	1.27856	0.924555	1.51138	1.08357	0.487283	1.38174	0.784208	1.49722	0.887923	0.221284	1.27848	0.694515	1.13519	0.870336	0.173551	1.28224	0.678764	1.11598
604	8.85	9.79	16.2	7.312	6.749	sp|P28271|ACOC_MOUSE	Cytoplasmic aconitate hydratase OS=Mus musculus GN=Aco1 PE=1 SV=3	MOUSE	5			1.07183	0.53823	1.33167	0.804876	1.42733	1.08688	0.599533	1.50108	0.724068	1.6315	0.980164	0.871562	1.38096	0.709771	1.35357	1.08106	0.31948	1.20984	0.893551	1.30791	0.858077	0.194634	1.31394	0.653059	1.12746	0.970984	0.778918	1.31286	0.739592	1.27477	0.934251	0.664913	1.49844	0.623484	1.39991
605	8.85	8.92	38.56	32.68	29.41	sp|Q9D898|ARP5L_MOUSE	Actin-related protein 2/3 complex subunit 5-like protein OS=Mus musculus GN=Arpc5l PE=1 SV=1	MOUSE	5			0.842417	0.0824524	1.22562	0.687339	1.03248	0.906739	0.308428	1.24866	0.726171	1.13221	0.937918	0.513653	1.26431	0.741839	1.18582	0.932561	0.316899	1.17527	0.793489	1.09601	1.02539	0.72466	1.18881	0.862532	1.21899	1.08449	0.272223	1.1842	0.915803	1.28425	1.00205	0.975183	1.17435	0.853278	1.17675
606	8.85	8.85	64	64	56	sp|P63216|GBG3_MOUSE	Guanine nucleotide-binding protein G(I)/G(S)/G(O) subunit gamma-3 OS=Mus musculus GN=Gng3 PE=1 SV=1	MOUSE	8			0.77988	0.362491	2.09243	0.372715	1.63184	0.842102	0.487643	1.9996	0.421135	1.68387	0.927767	0.707665	1.78305	0.520327	1.65425	0.871761	0.396334	1.55639	0.560119	1.3568	0.939978	0.59412	1.39291	0.674832	1.3093	1.05439	0.520236	1.26121	0.836015	1.32982	1.07104	0.408759	1.25606	0.852702	1.34529
607	8.84	9.48	16.11	15.09	13.55	sp|Q60737|CSK21_MOUSE	Casein kinase II subunit alpha OS=Mus musculus GN=Csnk2a1 PE=1 SV=2	MOUSE	5			0.925204	0.432544	1.31466	0.703757	1.21633	0.986263	0.868296	1.27622	0.772803	1.25868	0.939039	0.461704	1.26839	0.740337	1.19107	0.903297	0.424705	1.4207	0.635811	1.28331	1.03101	0.760264	1.3375	0.770845	1.37898	0.996915	0.968822	1.26081	0.790696	1.25692	0.967816	0.686261	1.26333	0.766083	1.22267
608	8.83	9.21	21.25	14.55	11.32	sp|P46471|PRS7_MOUSE	26S protease regulatory subunit 7 OS=Mus musculus GN=Psmc2 PE=1 SV=5	MOUSE	4			1.58948	0.00570398	1.26917	1.25238	2.01731	1.36966	0.25583	1.93306	0.708547	2.64764	1.287	0.0476676	1.28157	1.00424	1.64939	1.1198	0.522346	1.56603	0.715056	1.75364	1.08322	0.622534	1.51689	0.714104	1.64313	1.02573	0.72786	1.2079	0.849183	1.23897	1.13567	0.475715	1.56706	0.72471	1.77966
609	8.82	11.51	17.64	9.362	7.87	sp|P16054|KPCE_MOUSE	Protein kinase C epsilon type OS=Mus musculus GN=Prkce PE=1 SV=1	MOUSE	5			0.964948	0.768062	1.42157	0.678788	1.37175	1.0171	0.948579	2.16041	0.470789	2.19734	0.995548	0.97788	1.60283	0.621119	1.59569	1.00848	0.96432	1.73851	0.58008	1.75325	1.09619	0.695664	1.97048	0.556304	2.16002	1.06558	0.647569	1.49077	0.714788	1.58853	0.97482	0.841371	1.45083	0.671905	1.4143
610	8.81	32.04	34.97	27.98	23.63	sp|Q923T9|KCC2G_MOUSE	Calcium/calmodulin-dependent protein kinase type II subunit gamma OS=Mus musculus GN=Camk2g PE=1 SV=1	MOUSE	23			0.635273	0.0209371	1.38182	0.459736	0.877835	0.589091	0.0105528	1.34161	0.439092	0.790332	0.664178	0.0101166	1.25088	0.530967	0.830809	0.665967	0.0103172	1.251	0.532348	0.833123	0.678098	0.0117958	1.25171	0.541737	0.848784	0.999964	0.999689	1.25131	0.799136	1.25126	0.829153	0.0764629	1.25142	0.662572	1.03762
611	8.81	9.34	8.84	3.444	2.698	sp|Q6P5U7|K1239_MOUSE	Leucine-rich repeat and WD repeat-containing protein KIAA1239 OS=Mus musculus GN=Kiaa1239 PE=1 SV=2	MOUSE	4			1.05485	0.552305	1.24064	0.850252	1.30869	1.1228	0.341642	1.32778	0.845623	1.49083	1.09181	0.210584	1.17036	0.932891	1.27781	1.16304	0.214492	1.31419	0.884987	1.52846	1.28017	0.0362146	1.25049	1.02373	1.60084	1.12518	0.26352	1.27227	0.884389	1.43154	1.07467	0.296949	1.17242	0.916629	1.25997
612	8.76	8.96	20.88	14.41	12.35	sp|Q8BFZ9|ERLN2_MOUSE	Erlin-2 OS=Mus musculus GN=Erlin2 PE=1 SV=1	MOUSE	4			2.05563	0.0181031	1.6784	1.22476	3.45017	1.35765	0.00901789	1.19597	1.13519	1.62371	1.05769	0.462996	1.21172	0.872884	1.28162	1.00889	0.897975	1.1972	0.842713	1.20784	1.002	0.976748	1.19621	0.837647	1.19861	0.997957	0.976388	1.19758	0.833314	1.19513	1.0449	0.533719	1.19635	0.873413	1.25007
613	8.76	8.87	54.3	43.71	38.41	sp|Q9CPW4|ARPC5_MOUSE	Actin-related protein 2/3 complex subunit 5 OS=Mus musculus GN=Arpc5 PE=2 SV=3	MOUSE	5			1.80548	0.0236343	1.58567	1.13862	2.86289	1.60185	0.0152473	1.37922	1.16142	2.2093	1.49981	0.0128839	1.30098	1.15283	1.95124	1.13102	0.20418	1.25294	0.902691	1.4171	1.16344	0.0923112	1.21013	0.961417	1.40792	1.07405	0.36077	1.21208	0.886124	1.30183	0.949087	0.497009	1.21458	0.781413	1.15274
614	8.75	10.27	7.497	2.323	1.373	sp|Q04690|NF1_MOUSE	Neurofibromin OS=Mus musculus GN=Nf1 PE=1 SV=1	MOUSE	4			1.15972	0.12063	1.22615	0.945824	1.42199	1.24997	0.0978388	1.32614	0.942558	1.65764	1.13462	0.3177	1.34	0.846734	1.5204	1.03725	0.77055	1.35709	0.764317	1.40764	1.12514	0.375182	1.3655	0.823979	1.53639	1.02404	0.782971	1.23383	0.82997	1.26349	1.11104	0.143305	1.16889	0.95051	1.29869
615	8.75	9	74.65	60.56	52.11	sp|Q06185|ATP5I_MOUSE	ATP synthase subunit e, mitochondrial OS=Mus musculus GN=Atp5i PE=1 SV=2	MOUSE	4			0.92528	0.459523	1.4446	0.640507	1.33666	1.0242	0.803069	1.43655	0.71296	1.47132	1.27444	0.103342	1.43955	0.88531	1.83462	1.4693	0.0453876	1.44094	1.01968	2.11716	1.33396	0.0769622	1.44111	0.925643	1.92238	0.989361	0.911322	1.44131	0.686431	1.42598	0.972323	0.772544	1.4414	0.674569	1.40151
616	8.75	8.82	47.59	43.32	29.41	sp|P70296|PEBP1_MOUSE	Phosphatidylethanolamine-binding protein 1 OS=Mus musculus GN=Pebp1 PE=1 SV=3	MOUSE	5			0.811236	0.585047	4.03763	0.200919	3.27547	0.868745	0.629869	2.9286	0.296641	2.54421	0.905117	0.699885	2.62247	0.345138	2.37365	0.835661	0.596297	3.44856	0.242322	2.88183	0.929522	0.854788	4.55008	0.204287	4.2294	1.16053	0.670306	3.65883	0.317186	4.24618	0.941192	0.805836	2.53881	0.370721	2.38951
617	8.75	8.81	17.28	12.74	9.935	sp|Q07076|ANXA7_MOUSE	Annexin A7 OS=Mus musculus GN=Anxa7 PE=2 SV=2	MOUSE	4			0.549692	0.00421023	1.32718	0.414179	0.729542	0.538301	0.0115092	1.47545	0.364839	0.794234	0.630027	0.00318073	1.22443	0.514546	0.771427	0.724648	0.0966936	1.51221	0.479197	1.09582	0.738161	0.0961498	1.47542	0.500306	1.0891	0.786652	0.0873792	1.34408	0.585272	1.05732	1.06438	0.428598	1.21755	0.874198	1.29594
618	8.7	8.87	17.72	12.24	12.24	sp|P40124|CAP1_MOUSE	Adenylyl cyclase-associated protein 1 OS=Mus musculus GN=Cap1 PE=1 SV=4	MOUSE	5			0.693058	0.167676	3.51196	0.197342	2.43399	0.756304	0.331621	7.66198	0.0987087	5.79479	0.806719	0.325115	4.61337	0.174866	3.72169	0.900869	0.48259	3.51069	0.256607	3.16267	0.781454	0.44268	13.6586	0.0572135	10.6735	0.976908	0.852263	3.51182	0.278177	3.43073	0.868296	0.409637	3.84068	0.226079	3.33485
619	8.68	9.26	16.35	8.019	7.075	sp|P29341|PABP1_MOUSE	Polyadenylate-binding protein 1 OS=Mus musculus GN=Pabpc1 PE=1 SV=2	MOUSE	4			1.30893	0.138574	1.49894	0.873237	1.96201	1.04416	0.688663	1.32088	0.7905	1.37921	0.988639	0.888464	1.23652	0.799536	1.22247	0.866788	0.301162	1.3973	0.620329	1.21117	0.913959	0.441541	1.34	0.682061	1.2247	0.973348	0.744465	1.23946	0.785299	1.20643	0.896107	0.240663	1.24758	0.718277	1.11796
620	8.67	8.67	41.45	34.87	34.87	sp|Q01768|NDKB_MOUSE	Nucleoside diphosphate kinase B OS=Mus musculus GN=Nme2 PE=1 SV=1	MOUSE	7			1.36537	0.00898656	1.19973	1.13807	1.63807	1.16363	0.152133	1.26897	0.916988	1.47662	1.17548	0.0691835	1.19954	0.97994	1.41003	0.987904	0.862374	1.20058	0.822855	1.18606	1.02756	0.700187	1.20006	0.85626	1.23314	1.16496	0.0809724	1.20027	0.970577	1.39827	0.948769	0.470145	1.20106	0.789944	1.13953
620	0	8.36	33.55	33.55	30.26	sp|P15532|NDKA_MOUSE	Nucleoside diphosphate kinase A OS=Mus musculus GN=Nme1 PE=1 SV=1	MOUSE	6
621	8.63	8.72	21.84	13.49	13.49	sp|Q6GQS1|SCMC3_MOUSE	Calcium-binding mitochondrial carrier protein SCaMC-3 OS=Mus musculus GN=Slc25a23 PE=2 SV=1	MOUSE	6			0.941496	0.452002	1.24918	0.753689	1.1761	0.93095	0.720417	1.78417	0.521782	1.66098	1.18864	0.162764	1.34794	0.881822	1.60221	1.39624	0.0175323	1.24956	1.11738	1.74469	1.32948	0.0559842	1.34763	0.98653	1.79164	0.875693	0.154134	1.24944	0.700871	1.09412	1.0502	0.53516	1.24999	0.840164	1.31274
622	8.62	9.46	17.58	13.94	11.72	sp|Q80U23|SNPH_MOUSE	Syntaphilin OS=Mus musculus GN=Snph PE=2 SV=3	MOUSE	5			0.791518	0.145902	1.41809	0.558159	1.12244	0.977711	0.884295	1.46007	0.669631	1.42753	1.10937	0.326269	1.27798	0.868062	1.41775	1.2467	0.0675533	1.27601	0.977034	1.5908	1.33551	0.0381581	1.30473	1.02359	1.74247	1.10061	0.168978	1.16577	0.944109	1.28306	1.03277	0.706581	1.23114	0.838875	1.27148
623	8.61	8.72	5.046	3.161	2.432	sp|Q69ZU6|THS7A_MOUSE	Thrombospondin type-1 domain-containing protein 7A OS=Mus musculus GN=Thsd7a PE=2 SV=2	MOUSE	4			1.22556	0.13879	1.35803	0.902456	1.66435	1.20641	0.255485	1.48119	0.81449	1.78693	1.04892	0.509771	1.20131	0.873147	1.26007	1.13921	0.249146	1.30807	0.870913	1.49017	0.952162	0.503961	1.20387	0.790921	1.14627	1.06092	0.473882	1.23107	0.86179	1.30606	1.10763	0.434799	1.38717	0.798482	1.53648
624	8.61	8.72	11.83	9.167	6.333	sp|Q68EF6|BEGIN_MOUSE	Brain-enriched guanylate kinase-associated protein OS=Mus musculus GN=Begain PE=1 SV=2	MOUSE	4			0.762295	0.0111037	1.19447	0.638189	0.910536	0.930434	0.341969	1.19318	0.779794	1.11018	1.06639	0.598028	1.34149	0.794931	1.43055	1.25362	0.05788	1.26759	0.988974	1.58908	1.16396	0.142187	1.25136	0.930159	1.45653	1.04453	0.515234	1.17358	0.890042	1.22584	1.12368	0.117295	1.17186	0.958888	1.3168
625	8.56	10.82	37.35	26.1	21.29	sp|Q9WV55|VAPA_MOUSE	Vesicle-associated membrane protein-associated protein A OS=Mus musculus GN=Vapa PE=1 SV=2	MOUSE	7			1.14042	0.139933	1.2125	0.940555	1.38276	1.03392	0.672662	1.21079	0.853919	1.25186	0.965811	0.608511	1.17797	0.819894	1.1377	0.928777	0.309802	1.18309	0.785044	1.09883	0.920906	0.25811	1.18064	0.780005	1.08726	0.944192	0.410417	1.17873	0.801023	1.11295	0.997867	0.980561	1.23911	0.805311	1.23646
626	8.56	8.72	37.41	25.19	16.3	sp|Q9DC07|LNEBL_MOUSE	LIM zinc-binding domain-containing Nebulette OS=Mus musculus GN=Nebl PE=2 SV=1	MOUSE	4			0.442955	0.00554587	1.43392	0.308913	0.63516	0.48816	0.00201389	1.25097	0.390225	0.610674	0.591004	0.0190169	1.43582	0.411614	0.848576	0.759237	0.0298794	1.25184	0.606498	0.950441	0.768056	0.0685975	1.35163	0.568246	1.03812	0.887089	0.187476	1.25121	0.708986	1.10993	0.888017	0.190322	1.2512	0.709733	1.11109
627	8.55	9	13.12	6.609	3.831	sp|P43406|ITAV_MOUSE	Integrin alpha-V OS=Mus musculus GN=Itgav PE=1 SV=2	MOUSE	4			1.00692	0.974389	1.87692	0.536475	1.88991	1.04181	0.695353	1.35278	0.770123	1.40934	0.8535	0.271754	1.45534	0.586461	1.24213	1.01826	0.847001	1.31526	0.774195	1.33928	0.921076	0.374596	1.28585	0.716316	1.18437	0.815473	0.281814	1.642	0.496634	1.33901	1.07088	0.543874	1.3761	0.778199	1.47364
628	8.53	9.58	12.68	5.276	3.543	sp|Q6PAJ1|BCR_MOUSE	Breakpoint cluster region protein OS=Mus musculus GN=Bcr PE=1 SV=3	MOUSE	4			1.14733	0.317545	1.44137	0.795997	1.65373	1.05874	0.788356	1.85722	0.570068	1.96631	1.03983	0.747381	1.42194	0.731276	1.47859	1.1001	0.631523	1.76912	0.621836	1.94621	1.08359	0.508146	1.40633	0.77051	1.52389	1.05857	0.639809	1.41789	0.74658	1.50093	0.992661	0.937253	1.31539	0.754652	1.30574
629	8.53	9.18	13.11	4.851	3.83	sp|Q61543|GSLG1_MOUSE	Golgi apparatus protein 1 OS=Mus musculus GN=Glg1 PE=1 SV=1	MOUSE	4			1.56352	0.0195129	1.40383	1.11375	2.19492	1.14831	0.140403	1.22519	0.937253	1.4069	0.913469	0.24168	1.19156	0.766614	1.08846	0.800159	0.0363676	1.22389	0.653786	0.979303	0.851313	0.059935	1.18631	0.717616	1.00992	0.950994	0.487384	1.18815	0.800398	1.12993	1.03268	0.654933	1.19022	0.86764	1.22912
630	8.51	8.78	11.76	6.556	5.619	sp|Q8K212|PACS1_MOUSE	Phosphofurin acidic cluster sorting protein 1 OS=Mus musculus GN=Pacs1 PE=2 SV=2	MOUSE	5			1.02265	0.837832	1.3062	0.782919	1.33579	0.997947	0.975648	1.17905	0.846396	1.17663	0.990619	0.890533	1.18219	0.83795	1.1711	0.878034	0.0969776	1.17821	0.745226	1.03451	1.01315	0.848441	1.18166	0.857399	1.1972	1.12141	0.269715	1.26798	0.884407	1.42192	1.04904	0.520411	1.19502	0.877844	1.25362
631	8.51	8.6	36.36	27.27	23.74	sp|Q9CQW1|YKT6_MOUSE	Synaptobrevin homolog YKT6 OS=Mus musculus GN=Ykt6 PE=2 SV=1	MOUSE	4			1.00076	0.991242	1.19876	0.834833	1.19967	0.978871	0.839418	1.31549	0.74411	1.2877	0.984545	0.868897	1.27861	0.770012	1.25885	0.805707	0.0371517	1.21543	0.662898	0.979281	0.883095	0.360841	1.39763	0.631852	1.23424	1.00113	0.99191	1.33864	0.747875	1.34016	0.936487	0.460949	1.25055	0.748861	1.17112
632	8.5	9.11	23.43	18.86	12.29	sp|Q3UMR5|MCU_MOUSE	Calcium uniporter protein, mitochondrial OS=Mus musculus GN=Mcu PE=1 SV=2	MOUSE	4			1.37372	0.0476328	1.36633	1.00542	1.87695	1.36658	0.0105997	1.21107	1.12841	1.65503	1.43314	0.0394612	1.39325	1.02863	1.99672	1.54404	0.0339382	1.46332	1.05516	2.25942	1.34398	0.0183945	1.23799	1.08561	1.66383	0.980163	0.786449	1.21168	0.808931	1.18764	0.937902	0.405553	1.21119	0.774363	1.13598
633	8.49	8.65	9.384	6.006	3.529	sp|Q9CPW0|CNTP2_MOUSE	Contactin-associated protein-like 2 OS=Mus musculus GN=Cntnap2 PE=1 SV=2	MOUSE	4			0.671039	0.0273896	1.38561	0.484291	0.929799	0.758509	0.0208466	1.23049	0.61643	0.933335	0.677936	0.0219014	1.3447	0.504153	0.911623	0.691027	0.0070976	1.22396	0.564582	0.84579	0.68346	0.0201931	1.32684	0.515103	0.906842	0.839487	0.198254	1.37062	0.612488	1.15061	0.917528	0.318803	1.23372	0.743709	1.13197
634	8.47	8.59	18.64	11.82	8.016	sp|P63141|KCNA2_MOUSE	Potassium voltage-gated channel subfamily A member 2 OS=Mus musculus GN=Kcna2 PE=1 SV=1	MOUSE	4			0.498155	0.146281	7.93318	0.0627939	3.95195	0.489488	0.0876906	3.51938	0.139083	1.7227	0.624089	0.162505	4.7742	0.130721	2.97953	0.636593	0.13716	3.51071	0.181329	2.23489	0.817807	0.341991	4.58206	0.17848	3.74724	0.88589	0.514599	5.01167	0.176766	4.43978	0.923942	0.570447	3.51277	0.263023	3.2456
635	8.46	11.04	11.04	6.57	4.796	sp|Q80ZF8|BAI3_MOUSE	Brain-specific angiogenesis inhibitor 3 OS=Mus musculus GN=Bai3 PE=1 SV=2	MOUSE	7			0.923493	0.702786	1.71402	0.538787	1.58289	0.892603	0.147355	1.19227	0.748661	1.06422	0.918409	0.583937	1.48761	0.617372	1.36623	1.01256	0.863788	1.20863	0.837773	1.22382	0.992406	0.957096	1.44724	0.685725	1.43625	0.992604	0.940092	1.29388	0.767154	1.28431	1.06482	0.377417	1.19219	0.893164	1.26948
636	8.43	8.7	64.71	52.94	41.18	sp|Q64433|CH10_MOUSE	10 kDa heat shock protein, mitochondrial OS=Mus musculus GN=Hspe1 PE=1 SV=2	MOUSE	4			1.01121	0.869761	1.19368	0.847134	1.20706	1.03307	0.634905	1.19244	0.866346	1.23187	1.20915	0.0533218	1.21441	0.995663	1.46841	1.26843	0.0201252	1.19304	1.06319	1.51328	1.30222	0.0142753	1.19327	1.09131	1.5539	1.15277	0.0891028	1.19311	0.966183	1.37538	0.945705	0.427419	1.192	0.793379	1.12728
637	8.43	8.7	34.81	32.04	29.28	sp|P61205|ARF3_MOUSE	ADP-ribosylation factor 3 OS=Mus musculus GN=Arf3 PE=2 SV=2	MOUSE	7			0.741732	0.0677141	1.42292	0.521275	1.05542	0.833564	0.155414	1.42069	0.58673	1.18424	0.969783	0.743006	1.42058	0.682667	1.37766	0.861232	0.351305	1.70451	0.505265	1.46798	0.94087	0.533723	1.42169	0.661798	1.33762	1.06068	0.546138	1.42178	0.746023	1.50805	0.973473	0.837745	1.64458	0.591928	1.60095
637	0	8.5	34.25	29.28	29.28	sp|P84078|ARF1_MOUSE	ADP-ribosylation factor 1 OS=Mus musculus GN=Arf1 PE=1 SV=2	MOUSE	7
638	8.41	8.63	24.46	20.17	20.17	sp|Q8JZS0|LIN7A_MOUSE	Protein lin-7 homolog A OS=Mus musculus GN=Lin7a PE=1 SV=2	MOUSE	6			0.527136	0.0977905	2.5379	0.207705	1.33782	0.644833	0.125324	2.09554	0.307717	1.35127	0.752537	0.0974195	1.51077	0.498116	1.13691	0.916293	0.444563	1.48917	0.615305	1.36451	1.00973	0.937512	1.60058	0.630849	1.61615	0.926045	0.511083	1.51756	0.610219	1.40533	1.09642	0.394361	1.44484	0.758853	1.58416
639	8.41	8.41	26.2	26.2	23.14	sp|Q8R191|SNG3_MOUSE	Synaptogyrin-3 OS=Mus musculus GN=Syngr3 PE=1 SV=1	MOUSE	5			0.726252	0.220268	1.93317	0.37568	1.40397	0.831789	0.0950949	1.27541	0.652175	1.06087	0.848831	0.127964	1.28366	0.661261	1.08961	0.981548	0.825744	1.28	0.766837	1.25638	0.99983	0.998385	1.27997	0.781136	1.27975	1.04286	0.623923	1.27789	0.816077	1.33266	1.01493	0.860064	1.27856	0.79381	1.29765
640	8.4	10.14	15.04	6.179	4.065	sp|Q6ZQ38|CAND1_MOUSE	Cullin-associated NEDD8-dissociated protein 1 OS=Mus musculus GN=Cand1 PE=2 SV=2	MOUSE	4			0.862619	0.17733	1.28514	0.671224	1.10859	0.881299	0.134204	1.20584	0.730861	1.0627	0.959265	0.563889	1.20171	0.798253	1.15275	0.906704	0.213276	1.20184	0.754433	1.08971	0.98528	0.834489	1.20278	0.81917	1.18507	1.01756	0.887789	1.37916	0.737812	1.40338	1.06056	0.502478	1.24821	0.849664	1.32379
641	8.4	8.41	32.88	32.88	28.77	sp|P12787|COX5A_MOUSE	Cytochrome c oxidase subunit 5A, mitochondrial OS=Mus musculus GN=Cox5a PE=1 SV=2	MOUSE	9			1.00287	0.985831	1.52472	0.657745	1.5291	1.06632	0.402176	1.20974	0.881446	1.28997	1.2863	0.0219766	1.21172	1.06155	1.55864	1.45398	0.00581434	1.21356	1.19811	1.76449	1.28481	0.0224547	1.21221	1.05989	1.55745	1.00456	0.950063	1.20879	0.831051	1.2143	1.04484	0.559917	1.21135	0.862541	1.26566
642	8.37	8.42	24.42	20.16	17.83	sp|Q9QXV0|PCSK1_MOUSE	ProSAAS OS=Mus musculus GN=Pcsk1n PE=1 SV=2	MOUSE	4			0.908268	0.239239	1.21327	0.748612	1.10197	0.819603	0.331482	1.64898	0.497038	1.35151	0.863237	0.221634	1.32615	0.650937	1.14478	0.870276	0.193291	1.28007	0.679865	1.11402	0.977638	0.814023	1.2839	0.761458	1.25519	1.12978	0.257524	1.29274	0.873943	1.46052	0.973574	0.718448	1.21178	0.803422	1.17976
643	8.36	19.42	27.27	22.38	18.18	sp|Q8CHH9|SEPT8_MOUSE	Septin-8 OS=Mus musculus GN=Sept8 PE=1 SV=4	MOUSE	11			0.656927	0.199858	2.07858	0.316046	1.36548	0.55972	0.00299815	1.31981	0.42409	0.738725	0.671653	0.00105321	1.16261	0.57771	0.780874	0.767775	0.00650379	1.16366	0.659793	0.893429	0.754327	0.00506975	1.16457	0.647732	0.878466	0.938757	0.331454	1.16315	0.807079	1.09192	0.919744	0.215592	1.16388	0.790236	1.07048
644	8.36	12.19	10.47	1.136	0.4773	sp|Q6ZWR6|SYNE1_MOUSE	Nesprin-1 OS=Mus musculus GN=Syne1 PE=1 SV=2	MOUSE	4			0.749421	0.0048144	1.16647	0.642469	0.874178	0.83059	0.053159	1.20847	0.687305	1.00375	0.833903	0.0306656	1.16942	0.713091	0.975184	0.973713	0.711806	1.19137	0.817307	1.16005	0.842058	0.173093	1.32085	0.637514	1.11223	0.986948	0.838788	1.17073	0.84302	1.15545	1.0235	0.764686	1.20796	0.847296	1.23635
645	8.35	8.68	36.41	25.73	22.82	sp|P35293|RAB18_MOUSE	Ras-related protein Rab-18 OS=Mus musculus GN=Rab18 PE=2 SV=2	MOUSE	4			1.26027	0.0765088	1.31915	0.95536	1.66249	1.05958	0.609565	1.3827	0.766315	1.46509	0.863222	0.20562	1.33718	0.645555	1.15428	0.875183	0.173262	1.26927	0.689515	1.11085	0.821005	0.134572	1.36104	0.603219	1.11742	0.869107	0.143249	1.25412	0.693	1.08997	0.969395	0.735681	1.30606	0.74223	1.26609
646	8.32	26.92	56.91	54.47	48.37	sp|Q9CQV8|1433B_MOUSE	14-3-3 protein beta/alpha OS=Mus musculus GN=Ywhab PE=1 SV=3	MOUSE	22			0.972221	0.721493	1.22681	0.792478	1.19273	1.04829	0.500264	1.19347	0.878353	1.25111	0.992507	0.911952	1.19403	0.831222	1.18509	0.902638	0.181636	1.19254	0.756906	1.07643	0.987528	0.853598	1.1937	0.827285	1.17881	1.06602	0.372361	1.19345	0.893229	1.27224	0.999861	0.998404	1.19951	0.833555	1.19935
647	8.32	8.35	40.71	37.86	34.29	sp|P62962|PROF1_MOUSE	Profilin-1 OS=Mus musculus GN=Pfn1 PE=1 SV=2	MOUSE	6			0.932805	0.627543	1.69445	0.550507	1.58059	0.986515	0.890511	1.45502	0.678009	1.4354	1.01075	0.913702	1.4561	0.694153	1.47176	0.964632	0.723236	1.46289	0.659403	1.41115	1.07751	0.477866	1.44919	0.743524	1.56151	1.05214	0.614229	1.44754	0.72685	1.52301	0.987384	0.913308	1.55883	0.633413	1.53916
648	8.31	8.7	9.74	5.889	4.53	sp|Q61361|PGCB_MOUSE	Brevican core protein OS=Mus musculus GN=Bcan PE=1 SV=2	MOUSE	5			0.420286	0.00154864	1.36817	0.307189	0.575022	0.45925	0.000247752	1.1913	0.385503	0.547104	0.557051	0.000756695	1.19176	0.46742	0.66387	0.624438	0.00172983	1.19167	0.524004	0.74412	0.673072	0.00323863	1.19049	0.565375	0.801284	0.700446	0.0048951	1.19189	0.587677	0.834854	0.919896	0.342405	1.24031	0.741663	1.14096
649	8.28	8.6	28.27	24.61	21.47	sp|P12815|PDCD6_MOUSE	Programmed cell death protein 6 OS=Mus musculus GN=Pdcd6 PE=1 SV=2	MOUSE	4			0.703792	0.0155578	1.2516	0.562314	0.880866	0.743918	0.0250422	1.25298	0.593718	0.932115	0.776244	0.0369408	1.25145	0.620273	0.971433	0.836672	0.085608	1.25169	0.668434	1.04726	0.883533	0.177485	1.25167	0.705882	1.10589	0.95763	0.582192	1.25118	0.765383	1.19817	0.995526	0.955845	1.26787	0.785197	1.2622
650	8.26	8.77	67.11	59.21	44.74	sp|Q9CPQ1|COX6C_MOUSE	Cytochrome c oxidase subunit 6C OS=Mus musculus GN=Cox6c PE=1 SV=3	MOUSE	5			0.822796	0.0432766	1.20379	0.683504	0.990476	1.002	0.977409	1.20232	0.83339	1.20473	1.22257	0.0394848	1.20349	1.01585	1.47136	1.45384	0.00501403	1.20409	1.20742	1.75056	1.33019	0.0131307	1.20473	1.10414	1.60251	0.950065	0.486976	1.20431	0.788885	1.14418	0.987741	0.862708	1.20411	0.820305	1.18935
651	8.26	8.33	19.63	16.23	14.14	sp|P23242|CXA1_MOUSE	Gap junction alpha-1 protein OS=Mus musculus GN=Gja1 PE=1 SV=2	MOUSE	5			0.387052	0.000391689	1.27137	0.304436	0.492088	0.364039	0.00241618	1.50877	0.241282	0.54925	0.579767	0.00318738	1.27004	0.456494	0.736328	0.639007	0.00420236	1.23582	0.517073	0.789696	0.585211	0.00121014	1.19911	0.488037	0.701734	0.808553	0.0300876	1.1961	0.675993	0.967107	0.86305	0.0834224	1.19503	0.722198	1.03137
652	8.25	8.47	27.47	18.83	15.12	sp|Q921M7|FA49B_MOUSE	Protein FAM49B OS=Mus musculus GN=Fam49b PE=2 SV=1	MOUSE	4			1.01922	0.825488	1.25172	0.814255	1.27577	1.05206	0.494927	1.20662	0.871905	1.26943	1.07353	0.509196	1.31269	0.81781	1.4092	0.922069	0.300508	1.20873	0.762842	1.11453	1.11474	0.184718	1.20731	0.92333	1.34584	1.09848	0.237899	1.20692	0.910151	1.32578	1.09216	0.409642	1.30475	0.837063	1.425
653	8.24	8.7	10.98	6.393	4.584	sp|Q9R1V7|ADA23_MOUSE	Disintegrin and metalloproteinase domain-containing protein 23 OS=Mus musculus GN=Adam23 PE=1 SV=1	MOUSE	4			0.53441	0.00059557	1.23329	0.433321	0.659082	0.644501	0.00102447	1.17974	0.54631	0.760341	0.652938	0.00118804	1.18019	0.553246	0.770595	0.698421	0.00682285	1.23155	0.567108	0.860139	0.806506	0.0876092	1.29811	0.621294	1.04693	0.904078	0.176761	1.1793	0.766619	1.06618	0.940787	0.44828	1.21024	0.777354	1.13858
654	8.21	8.32	36.51	28.04	24.34	sp|Q99LX0|PARK7_MOUSE	Protein DJ-1 OS=Mus musculus GN=Park7 PE=1 SV=1	MOUSE	4			0.913945	0.323284	1.24847	0.732054	1.14103	0.897749	0.388526	1.36317	0.658577	1.22378	1.02031	0.773365	1.19854	0.851293	1.22287	1.05001	0.690843	1.37257	0.764997	1.44121	1.00602	0.931155	1.19861	0.839321	1.20582	1.23196	0.0973197	1.30812	0.94178	1.61154	1.00309	0.964586	1.19885	0.836714	1.20255
655	8.19	8.5	14.15	7.466	6.385	sp|Q922P8|T132A_MOUSE	Transmembrane protein 132A OS=Mus musculus GN=Tmem132a PE=2 SV=2	MOUSE	4			1.40435	0.181042	1.86371	0.753522	2.6173	1.2522	0.178866	1.50607	0.831433	1.8859	1.19174	0.126145	1.30388	0.91399	1.55388	1.17538	0.456439	1.82748	0.643171	2.14799	1.07802	0.427358	1.29831	0.830326	1.3996	1.10645	0.529071	1.57386	0.703018	1.74139	1.04553	0.778217	1.58399	0.660059	1.65611
656	8.18	8.66	11.04	5.394	4.481	sp|P55012|S12A2_MOUSE	Solute carrier family 12 member 2 OS=Mus musculus GN=Slc12a2 PE=1 SV=2	MOUSE	4			0.837434	0.0965428	1.26615	0.661403	1.06031	0.895405	0.470522	1.53238	0.584321	1.3721	0.79972	0.0544932	1.26052	0.634435	1.00806	0.87266	0.40402	1.56405	0.557947	1.36489	0.880445	0.178345	1.26044	0.698523	1.10975	0.842158	0.20849	1.40808	0.59809	1.18583	0.891903	0.420284	1.4781	0.603411	1.31833
657	8.17	8.66	21.94	18.18	11.91	sp|P48036|ANXA5_MOUSE	Annexin A5 OS=Mus musculus GN=Anxa5 PE=1 SV=1	MOUSE	4			0.458848	0.000404032	1.21974	0.376187	0.559673	0.475926	0.000323138	1.19574	0.398017	0.569085	0.600005	0.00525472	1.29283	0.464102	0.775705	0.676645	0.00384951	1.19758	0.565011	0.810335	0.752425	0.0116845	1.19654	0.628834	0.900307	0.819935	0.0380687	1.19813	0.684347	0.982386	1.04048	0.574922	1.19796	0.86854	1.24645
658	8.15	9.57	13.95	5.176	4.385	sp|Q922J3|CLIP1_MOUSE	CAP-Gly domain-containing linker protein 1 OS=Mus musculus GN=Clip1 PE=1 SV=1	MOUSE	4			1.60906	0.00684285	1.25431	1.28282	2.01827	1.23327	0.135551	1.38945	0.887594	1.71356	1.17667	0.10651	1.25436	0.938069	1.47597	0.928482	0.375181	1.25514	0.739741	1.16538	1.09714	0.282793	1.25351	0.875253	1.37528	1.11624	0.26566	1.29225	0.863797	1.44246	1.10418	0.255679	1.25239	0.881662	1.38286
659	8.11	8.13	28.72	24.1	20	sp|O55022|PGRC1_MOUSE	Membrane-associated progesterone receptor component 1 OS=Mus musculus GN=Pgrmc1 PE=1 SV=4	MOUSE	4			1.5138	0.036911	1.42277	1.06398	2.1538	1.2519	0.121479	1.4502	0.86326	1.81551	1.01668	0.878003	1.50593	0.675116	1.53104	0.978962	0.818923	1.42102	0.688913	1.39113	0.910576	0.370796	1.42204	0.640331	1.29488	1.11405	0.318152	1.42266	0.783071	1.58491	0.965901	0.724022	1.44434	0.668749	1.39509
660	8.09	11.31	39.38	31.09	31.09	sp|Q9QUI0|RHOA_MOUSE	Transforming protein RhoA OS=Mus musculus GN=Rhoa PE=1 SV=1	MOUSE	10			1.12859	0.14605	1.20495	0.936622	1.3599	0.954243	0.524425	1.20521	0.791766	1.15006	1.00645	0.929159	1.20751	0.833493	1.21529	0.90819	0.395202	1.32437	0.685751	1.20278	0.940966	0.418861	1.20638	0.779995	1.13516	1.04648	0.61047	1.2568	0.832656	1.31522	0.960758	0.5882	1.20809	0.795272	1.16068
660	0	9.22	31.61	25.91	25.91	sp|Q62159|RHOC_MOUSE	Rho-related GTP-binding protein RhoC OS=Mus musculus GN=Rhoc PE=1 SV=2	MOUSE	8
661	8.09	8.22	16.46	6.203	6.203	sp|Q8CA95|PDE10_MOUSE	cAMP and cAMP-inhibited cGMP 3',5'-cyclic phosphodiesterase 10A OS=Mus musculus GN=Pde10a PE=1 SV=2	MOUSE	4			0.890131	0.20516	1.25811	0.707515	1.11988	0.999847	0.998415	1.25422	0.797187	1.25403	1.04253	0.605842	1.25945	0.827766	1.31302	1.21763	0.0722474	1.25852	0.967512	1.53242	1.14513	0.335248	1.45729	0.785792	1.66878	1.07518	0.469375	1.32214	0.81321	1.42155	0.862911	0.23218	1.36911	0.63027	1.18142
662	8.06	10.07	34.39	31.75	31.75	sp|P08556|RASN_MOUSE	GTPase NRas OS=Mus musculus GN=Nras PE=2 SV=1	MOUSE	5			1.01911	0.889703	1.42711	0.714106	1.45438	0.975262	0.850288	1.41262	0.690392	1.37767	0.979611	0.810516	1.25021	0.783559	1.22472	0.940494	0.588518	1.33637	0.703769	1.25685	0.984426	0.883025	1.32042	0.745539	1.29986	1.01999	0.796441	1.22051	0.835708	1.2449	0.931253	0.542781	1.34661	0.691551	1.25404
663	8.06	8.06	39.53	30.23	26.36	sp|Q9CQC7|NDUB4_MOUSE	NADH dehydrogenase [ubiquinone] 1 beta subcomplex subunit 4 OS=Mus musculus GN=Ndufb4 PE=1 SV=3	MOUSE	7			0.907878	0.41894	1.34723	0.673884	1.22312	1.07765	0.31096	1.19618	0.900909	1.28907	1.19957	0.21917	1.41481	0.847869	1.69716	1.27878	0.0200756	1.20009	1.06557	1.53466	1.26734	0.0421144	1.25008	1.01381	1.58427	0.97485	0.815911	1.32901	0.733516	1.29558	1.14645	0.101621	1.19622	0.958395	1.3714
664	8.04	9.45	15.61	8.233	7.376	sp|Q80UG5|SEPT9_MOUSE	Septin-9 OS=Mus musculus GN=Sept9 PE=1 SV=1	MOUSE	6			0.875316	0.262054	1.3601	0.643568	1.19051	0.81076	0.206607	1.51532	0.535042	1.22856	0.811076	0.0753472	1.28281	0.632267	1.04045	0.85181	0.193827	1.35785	0.627324	1.15663	0.84567	0.107938	1.26489	0.668571	1.06968	1.03228	0.737505	1.31641	0.784161	1.3589	0.929229	0.468137	1.32564	0.700964	1.23183
665	8.04	8.13	10.42	5.816	5.816	sp|Q8K400|STXB5_MOUSE	Syntaxin-binding protein 5 OS=Mus musculus GN=Stxbp5 PE=1 SV=3	MOUSE	4			0.671656	0.0141847	1.27874	0.52525	0.85887	0.838423	0.224461	1.44413	0.580573	1.21079	0.949325	0.676003	1.43154	0.663148	1.359	0.935068	0.625282	1.48275	0.630629	1.38648	0.95398	0.65595	1.35552	0.703773	1.29314	1.10513	0.548944	1.60383	0.689061	1.77245	1.04	0.649165	1.28116	0.811761	1.3324
666	8.04	8.1	29.17	22.62	22.62	sp|P59999|ARPC4_MOUSE	Actin-related protein 2/3 complex subunit 4 OS=Mus musculus GN=Arpc4 PE=1 SV=3	MOUSE	4			1.2632	0.311559	1.84476	0.684749	2.3303	1.2177	0.239108	1.53381	0.793905	1.86772	1.01849	0.876202	1.41063	0.722015	1.43671	0.993949	0.937305	1.25365	0.792845	1.24606	0.976813	0.76417	1.25519	0.778221	1.22608	1.00365	0.962385	1.25422	0.800221	1.2588	0.957091	0.581288	1.25411	0.763164	1.2003
667	8.03	23.58	13.15	7.603	6.072	sp|P70207|PLXA2_MOUSE	Plexin-A2 OS=Mus musculus GN=Plxna2 PE=1 SV=2	MOUSE	11			1.35448	0.0793558	1.44662	0.936303	1.95942	1.56372	0.0575936	1.60629	0.973495	2.51178	1.07247	0.464989	1.30552	0.821486	1.40013	0.974832	0.826154	1.40309	0.694776	1.36777	1.055	0.55689	1.29494	0.81471	1.36616	0.957395	0.58401	1.25422	0.76334	1.20078	0.929941	0.490319	1.34293	0.69247	1.24885
668	8.03	8.32	25.27	12.09	12.09	sp|Q3UXZ6|FA81A_MOUSE	Protein FAM81A OS=Mus musculus GN=Fam81a PE=2 SV=2	MOUSE	4			0.389312	0.00372099	1.43848	0.270642	0.560016	0.570818	0.0159131	1.43502	0.397776	0.819137	0.670205	0.013384	1.27387	0.526118	0.853752	0.894517	0.418474	1.46096	0.612281	1.30685	1.12422	0.528137	1.68825	0.665909	1.89797	0.944007	0.502187	1.27258	0.741807	1.20132	1.19476	0.1423	1.3314	0.897375	1.59071
669	8.03	8.22	23.5	12.9	12.9	sp|Q8BFP9|PDK1_MOUSE	[Pyruvate dehydrogenase (acetyl-transferring)] kinase isozyme 1, mitochondrial OS=Mus musculus GN=Pdk1 PE=1 SV=2	MOUSE	4			0.872169	0.411977	1.5807	0.55176	1.37864	0.961767	0.781681	1.50587	0.638677	1.4483	0.980727	0.82452	1.29188	0.759146	1.26698	1.22747	0.262583	1.60642	0.764106	1.97183	1.20961	0.189064	1.43005	0.845856	1.72981	1.11154	0.523584	1.59583	0.696528	1.77384	0.933179	0.410442	1.25943	0.740954	1.17527
670	8.03	8.1	20	15.71	15.71	sp|P97447|FHL1_MOUSE	Four and a half LIM domains protein 1 OS=Mus musculus GN=Fhl1 PE=1 SV=3	MOUSE	4			0.872862	0.162146	1.26421	0.690438	1.10348	0.956047	0.757802	1.52724	0.625997	1.46011	1.00426	0.957635	1.26459	0.794143	1.26998	1.0327	0.691902	1.26429	0.816825	1.30563	0.986062	0.861772	1.26573	0.779047	1.24809	1.10935	0.256646	1.2665	0.875916	1.40498	0.913167	0.31047	1.26797	0.720178	1.15787
671	8.02	9.25	10.03	3.304	2.714	sp|P33173|KIF1A_MOUSE	Kinesin-like protein KIF1A OS=Mus musculus GN=Kif1a PE=1 SV=2	MOUSE	4			0.948707	0.826634	2.01695	0.470366	1.9135	0.778575	0.11037	1.42566	0.546117	1.10998	0.951651	0.803659	1.78771	0.532331	1.70127	0.922682	0.596738	1.54352	0.597779	1.42418	0.819805	0.271706	1.60095	0.512074	1.31247	0.930499	0.765232	2.01617	0.461519	1.87604	0.953326	0.797711	1.72168	0.553719	1.64132
672	8.02	8.11	28.52	19.59	19.59	sp|Q6PCP5|MFF_MOUSE	Mitochondrial fission factor OS=Mus musculus GN=Mff PE=1 SV=1	MOUSE	5			1.39732	0.274198	2.62426	0.532463	3.66694	1.46824	0.0840315	1.66847	0.879989	2.44971	1.37819	0.100738	1.60759	0.8573	2.21556	1.41234	0.0596467	1.46234	0.965806	2.06533	1.41479	0.059181	1.46274	0.967218	2.06948	1.07768	0.486784	1.46327	0.73649	1.57694	1.13417	0.454004	1.80001	0.630091	2.04151
673	8.01	25.22	19.71	11.25	9.657	sp|Q7TMB8|CYFP1_MOUSE	Cytoplasmic FMR1-interacting protein 1 OS=Mus musculus GN=Cyfip1 PE=1 SV=1	MOUSE	14			0.74336	0.0313479	1.27936	0.581041	0.951024	0.861984	0.15076	1.27921	0.673841	1.10266	0.85921	0.172232	1.3106	0.655586	1.12608	0.975655	0.767862	1.27477	0.765359	1.24373	0.95076	0.558788	1.27764	0.74415	1.21473	1.03016	0.724103	1.27623	0.807192	1.31473	1.00662	0.936818	1.27628	0.788719	1.28473
674	8.01	14.62	17.11	9.508	8.949	sp|Q9JI91|ACTN2_MOUSE	Alpha-actinin-2 OS=Mus musculus GN=Actn2 PE=1 SV=2	MOUSE	7			0.699325	0.0526649	1.44095	0.485323	1.00769	0.817111	0.0687381	1.25963	0.648689	1.02926	0.919747	0.400702	1.31326	0.700354	1.20787	0.967733	0.75377	1.35484	0.714281	1.31112	0.976116	0.75901	1.25728	0.776373	1.22725	0.99291	0.927679	1.25815	0.789182	1.24923	0.971671	0.835334	1.49727	0.648961	1.45486
675	8.01	9.76	18.25	12.08	12.08	sp|P18572|BASI_MOUSE	Basigin OS=Mus musculus GN=Bsg PE=1 SV=2	MOUSE	5			1.04974	0.598779	1.30135	0.806656	1.36609	1.005	0.948078	1.2518	0.802848	1.25806	0.993885	0.936462	1.25287	0.793285	1.24521	0.949321	0.51549	1.25245	0.757971	1.18898	0.953663	0.551108	1.25295	0.761132	1.19489	1.00142	0.985314	1.25257	0.79949	1.25434	1.02422	0.757691	1.25276	0.817571	1.2831
676	8.01	8.17	10.01	4.825	4.825	sp|P18052|PTPRA_MOUSE	Receptor-type tyrosine-protein phosphatase alpha OS=Mus musculus GN=Ptpra PE=1 SV=3	MOUSE	4			0.572054					0.590264					0.824163					0.905037					0.912007					0.863418					0.920166
677	8	19.77	39.44	36.34	27.32	sp|P08752|GNAI2_MOUSE	Guanine nucleotide-binding protein G(i) subunit alpha-2 OS=Mus musculus GN=Gnai2 PE=1 SV=5	MOUSE	12			0.987634	0.89381	1.31367	0.751815	1.29742	0.796279	0.0532941	1.26343	0.630254	1.00604	0.714387	0.0352211	1.33954	0.533307	0.956951	0.730893	0.0235489	1.26303	0.578683	0.923139	0.829591	0.168573	1.38967	0.596971	1.15286	0.878267	0.229008	1.31542	0.667671	1.15529	0.91939	0.334451	1.2625	0.728232	1.16073
678	8	12.08	57.14	54.29	54.29	sp|O55042|SYUA_MOUSE	Alpha-synuclein OS=Mus musculus GN=Snca PE=1 SV=2	MOUSE	6			0.414209	0.00204	1.31841	0.314173	0.546097	0.527442	0.00375864	1.2807	0.411837	0.675496	0.787944	0.0736563	1.324	0.595123	1.04324	0.823439	0.168788	1.40835	0.584685	1.15969	0.930027	0.412199	1.27504	0.729411	1.18582	1.46565	0.0154592	1.27593	1.14869	1.87007	0.969406	0.712413	1.27626	0.759571	1.23721
679	8	10.88	20.8	15.29	13.76	sp|P62141|PP1B_MOUSE	Serine/threonine-protein phosphatase PP1-beta catalytic subunit OS=Mus musculus GN=Ppp1cb PE=1 SV=3	MOUSE	5			1.04622	0.727376	3.51679	0.297492	3.67932	1.27911	0.618179	96.9412	0.0131947	123.998	0.976192	0.922335	12.1474	0.0803625	11.8582	1.09365	0.644346	6.16999	0.177253	6.74782	0.977032	0.856136	3.61156	0.270529	3.52861	1.01475	0.906596	3.52221	0.288101	3.57417	0.950986	0.700814	3.5156	0.270505	3.34328
680	8	8.69	36.9	26.79	23.21	sp|Q9D3D9|ATPD_MOUSE	ATP synthase subunit delta, mitochondrial OS=Mus musculus GN=Atp5d PE=1 SV=1	MOUSE	5			0.831038	0.315084	3.55826	0.233551	2.95705	0.908683	0.512692	3.54744	0.256152	3.2235	1.11601	0.468936	3.54203	0.315076	3.95292	1.33701	0.21004	3.53855	0.37784	4.73107	1.18882	0.332416	3.54163	0.33567	4.21036	0.949646	0.728428	4.23922	0.224014	4.02576	0.953536	0.715953	3.53872	0.269458	3.3743
681	8	8.51	17.75	15.09	13.31	sp|Q8K021|SCAM1_MOUSE	Secretory carrier-associated membrane protein 1 OS=Mus musculus GN=Scamp1 PE=1 SV=1	MOUSE	4			0.971643	0.834473	1.49466	0.650075	1.45228	0.942396	0.464917	1.25364	0.751727	1.18143	0.946231	0.551513	1.30079	0.727426	1.23085	0.752107	0.123493	1.53174	0.491015	1.15203	0.830694	0.0806386	1.25526	0.661769	1.04274	0.891358	0.207662	1.25679	0.709233	1.12025	0.858512	0.120774	1.25338	0.684958	1.07604
682	8	8.42	22.44	17.72	15.75	sp|P04925|PRIO_MOUSE	Major prion protein OS=Mus musculus GN=Prnp PE=1 SV=2	MOUSE	4			0.818329	0.165391	1.41829	0.576983	1.16063	0.93103	0.530984	1.37991	0.674704	1.28474	1.03857	0.659785	1.28069	0.810947	1.33008	0.935182	0.463482	1.28972	0.725103	1.20612	0.907472	0.293632	1.2754	0.71152	1.15739	0.944011	0.506235	1.27574	0.73997	1.20432	1.02517	0.76397	1.27206	0.805915	1.30408
683	8	8.35	40.78	30.73	27.93	sp|P55821|STMN2_MOUSE	Stathmin-2 OS=Mus musculus GN=Stmn2 PE=1 SV=1	MOUSE	4			4.94458	0.259736	6489.91	0.000761888	32089.9	2.11099	0.259587	60.3914	0.0349552	127.486	1.0967	0.812007	47.2506	0.0232102	51.8196	1.04669	0.886446	24.9257	0.0419923	26.0895	0.821524	0.842779	20092.6	4.0887e-05	16506.5	1.02157	0.974591	888.091	0.00115029	907.245	0.836839	0.404346	5.30188	0.157838	4.43682
684	8	8.3	28.49	26.16	23.26	sp|Q3THE2|ML12B_MOUSE	Myosin regulatory light chain 12B OS=Mus musculus GN=Myl12b PE=1 SV=2	MOUSE	4			1.18194	0.107222	1.26311	0.935732	1.49292	1.01675	0.834627	1.26145	0.806017	1.28257	0.980261	0.803619	1.26321	0.776009	1.23827	0.880967	0.181294	1.2618	0.698183	1.1116	0.979201	0.791907	1.26112	0.776454	1.23489	0.962411	0.637695	1.26302	0.761994	1.21554	0.91702	0.323905	1.26376	0.725627	1.15889
685	8	8.29	11.75	6.732	6.732	sp|Q6ZQ18|EFR3B_MOUSE	Protein EFR3 homolog B OS=Mus musculus GN=Efr3b PE=2 SV=2	MOUSE	4			0.475705	0.013818	1.57558	0.301923	0.749513	0.578378	0.00528817	1.26916	0.455718	0.734054	0.615527	0.0161492	1.36929	0.449523	0.842835	0.68862	0.0225014	1.31414	0.524007	0.904945	0.798059	0.0873902	1.33194	0.599169	1.06297	0.931242	0.538014	1.38677	0.671517	1.29142	1.03376	0.673557	1.25504	0.823689	1.2974
686	8	8.11	29.41	21.57	21.57	sp|Q9DCW4|ETFB_MOUSE	Electron transfer flavoprotein subunit beta OS=Mus musculus GN=Etfb PE=1 SV=3	MOUSE	4			1.20253	0.205021	1.43862	0.835887	1.72998	0.954371	0.839035	1.95696	0.487681	1.86766	1.27558	0.135453	1.46475	0.870851	1.86841	1.24554	0.066435	1.28053	0.972678	1.59495	1.23642	0.091607	1.31722	0.938656	1.62863	1.1632	0.147958	1.28169	0.907555	1.49086	0.903879	0.602848	1.74164	0.518983	1.57423
687	8	8.1	41.38	28.28	28.28	sp|Q9CZX8|RS19_MOUSE	40S ribosomal protein S19 OS=Mus musculus GN=Rps19 PE=1 SV=3	MOUSE	4			1.72029	0.016798	1.42826	1.20446	2.45701	1.32564	0.0329278	1.26956	1.04418	1.68299	1.18789	0.101995	1.26487	0.939138	1.50253	1.02096	0.794202	1.26064	0.809877	1.28706	0.977531	0.775556	1.26095	0.775232	1.23262	0.969415	0.700307	1.26271	0.767725	1.22409	1.06993	0.445136	1.27799	0.837196	1.36735
688	8	8.09	16.61	15.03	15.03	sp|Q99MX7|CECR6_MOUSE	Cat eye syndrome critical region protein 6 homolog OS=Mus musculus GN=Cecr6 PE=2 SV=1	MOUSE	4			0.571691	0.174623	2.73036	0.209383	1.56092	0.899948	0.818518	3.81966	0.235609	3.43749	0.766616	0.410027	2.42424	0.316229	1.85846	0.944601	0.844118	2.33172	0.405109	2.20255	1.00377	0.988874	2.20524	0.455175	2.21355	0.761722	0.43389	2.61424	0.291374	1.99132	1.1842	0.587461	2.43067	0.487191	2.8784
689	8	8.07	21.58	15.47	15.47	sp|O54901|OX2G_MOUSE	OX-2 membrane glycoprotein OS=Mus musculus GN=Cd200 PE=1 SV=1	MOUSE	5			2.51604	0.00886033	1.45678	1.72712	3.66531	1.86491	0.0190722	1.45607	1.28078	2.71545	1.46124	0.0497844	1.45999	1.00085	2.1334	1.11887	0.562298	2.01785	0.554486	2.25772	1.30401	0.0948775	1.46137	0.892322	1.90565	1.23916	0.134445	1.45866	0.849523	1.80752	1.13222	0.29273	1.45887	0.776091	1.65177
690	8	8.04	37.63	35.57	30.93	sp|Q60829|PPR1B_MOUSE	Protein phosphatase 1 regulatory subunit 1B OS=Mus musculus GN=Ppp1r1b PE=2 SV=2	MOUSE	4			0.83974	0.325947	1.79033	0.469042	1.50341	0.886443	0.619925	2.44136	0.363094	2.16413	1.18697	0.173372	1.42623	0.832238	1.69289	1.16066	0.55834	2.51143	0.462149	2.9149	1.20545	0.329061	1.87451	0.643078	2.25963	1.13191	0.567069	2.1924	0.516289	2.4816	0.796485	0.250194	1.84219	0.432357	1.46728
691	8	8	21.2	17.48	17.48	sp|O35609|SCAM3_MOUSE	Secretory carrier-associated membrane protein 3 OS=Mus musculus GN=Scamp3 PE=1 SV=3	MOUSE	4			1.10913	0.678227	2.52766	0.438795	2.8035	1.04518	0.889942	3.36799	0.310328	3.52016	1.0244	0.937094	3.20143	0.319981	3.27954	0.997689	0.982902	1.50936	0.660999	1.50588	1.04603	0.874715	2.95732	0.353708	3.09344	1.06297	0.786007	2.33547	0.455144	2.48254	0.980578	0.935437	2.5153	0.389845	2.46645
692	8	8	9.221	8.402	8.402	sp|O35405|PLD3_MOUSE	Phospholipase D3 OS=Mus musculus GN=Pld3 PE=2 SV=1	MOUSE	4			1.29613	0.0473239	1.28865	1.0058	1.67026	1.38654	0.0213577	1.26452	1.0965	1.75331	1.10677	0.287381	1.28425	0.861809	1.42137	1.1633	0.133353	1.2653	0.919384	1.47192	1.01673	0.860299	1.31735	0.771801	1.3394	1.04913	0.562333	1.26492	0.829409	1.32707	1.07895	0.381781	1.26674	0.851749	1.36674
693	8	8	37.04	37.04	37.04	sp|P52760|UK114_MOUSE	Ribonuclease UK114 OS=Mus musculus GN=Hrsp12 PE=1 SV=3	MOUSE	4			0.424954	0.232937	8.82738	0.0481405	3.75123	0.412565	0.0771241	3.07744	0.134061	1.26964	0.479553	0.0908915	2.78592	0.172134	1.336	0.483057	0.0208957	1.5838	0.304998	0.765067	0.599848	0.0752644	1.89656	0.316282	1.13765	0.88128	0.266555	1.42815	0.617078	1.2586	0.896997	0.320376	1.42903	0.627695	1.28184
694	7.97	8.37	20.29	12.63	9.11	sp|Q9DCD0|6PGD_MOUSE	6-phosphogluconate dehydrogenase, decarboxylating OS=Mus musculus GN=Pgd PE=1 SV=3	MOUSE	4			1.4657	0.00243487	1.20544	1.2159	1.76682	1.22065	0.0397248	1.20491	1.01306	1.47078	1.16262	0.0331879	1.14334	1.01686	1.32927	1.02441	0.672225	1.14193	0.897082	1.1698	1.14488	0.0483573	1.14334	1.00134	1.30899	1.07724	0.21949	1.14204	0.943263	1.23025	1.03375	0.684084	1.20934	0.8548	1.25016
695	7.96	8.11	10.99	7.326	7.326	sp|Q3UHB1|NT5D3_MOUSE	5'-nucleotidase domain-containing protein 3 OS=Mus musculus GN=Nt5dc3 PE=2 SV=1	MOUSE	4			1.2452	0.18203	1.49676	0.83193	1.86375	1.08258	0.543347	1.44686	0.748226	1.56635	1.12656	0.425378	1.51004	0.746048	1.70116	1.2389	0.184855	1.48806	0.832562	1.84356	1.18894	0.105714	1.27151	0.935057	1.51175	1.10735	0.259546	1.26358	0.876359	1.39923	0.944767	0.498796	1.26572	0.746425	1.19581
696	7.95	8.27	58.78	44.27	36.64	sp|Q9CQZ5|NDUA6_MOUSE	NADH dehydrogenase [ubiquinone] 1 alpha subcomplex subunit 6 OS=Mus musculus GN=Ndufa6 PE=1 SV=1	MOUSE	8			0.881856	0.0910099	1.16735	0.755437	1.02943	0.957781	0.503135	1.16625	0.821249	1.11701	1.15988	0.0564206	1.16682	0.994052	1.35337	1.33048	0.00494695	1.1658	1.14126	1.55107	1.17526	0.0423026	1.1656	1.00829	1.36988	0.927907	0.26592	1.16607	0.795754	1.08201	0.922851	0.237713	1.16645	0.791159	1.07646
697	7.94	8.06	30	25.79	22.63	sp|Q8BNY6|NCS1_MOUSE	Neuronal calcium sensor 1 OS=Mus musculus GN=Ncs1 PE=2 SV=3	MOUSE	4			1.17975	0.140566	1.28428	0.918605	1.51513	0.96934	0.731355	1.2646	0.766521	1.22582	0.992516	0.92303	1.22477	0.810371	1.2156	0.997626	0.984937	1.38901	0.718228	1.38571	1.04983	0.639792	1.30611	0.803783	1.3712	1.03919	0.642189	1.23698	0.840104	1.28545	1.03147	0.65815	1.19755	0.861321	1.23524
698	7.92	8.05	21.35	12.42	10.24	sp|Q02819|NUCB1_MOUSE	Nucleobindin-1 OS=Mus musculus GN=Nucb1 PE=1 SV=2	MOUSE	4			1.81875	0.015681	1.50925	1.20507	2.74495	1.36189	0.0193539	1.25425	1.08582	1.70816	1.07564	0.325749	1.19827	0.897665	1.28891	1.05573	0.636668	1.34309	0.786046	1.41793	1.00803	0.908801	1.19958	0.840315	1.20921	1.02631	0.711781	1.19923	0.855803	1.23079	1.09154	0.301511	1.2277	0.889094	1.34009
699	7.91	9.37	12.48	7.669	7.669	sp|P48678|LMNA_MOUSE	Prelamin-A/C OS=Mus musculus GN=Lmna PE=1 SV=2	MOUSE	5			1.69359	0.0254907	1.49834	1.13031	2.53757	1.28836	0.084922	1.37413	0.937584	1.77037	0.883371	0.289498	1.35996	0.649555	1.20135	1.091	0.38251	1.31192	0.831603	1.4313	1.15332	0.143666	1.25933	0.915815	1.45241	1.00529	0.956844	1.33099	0.755295	1.33804	1.21435	0.111194	1.31805	0.92132	1.60057
700	7.89	9.17	12.84	6.973	6.181	sp|Q8BG51|MIRO1_MOUSE	Mitochondrial Rho GTPase 1 OS=Mus musculus GN=Rhot1 PE=2 SV=1	MOUSE	5			1.04047	0.784221	1.52453	0.682484	1.58622	1.06346	0.468109	1.26654	0.83966	1.34691	1.08161	0.581447	1.4996	0.721265	1.62198	1.24924	0.0743954	1.30109	0.960144	1.62537	1.05064	0.543533	1.25873	0.834685	1.32248	0.929793	0.394332	1.26301	0.73617	1.17434	0.958888	0.600392	1.25715	0.762749	1.20546
701	7.89	7.9	12.54	12.54	12.54	sp|Q3TDK6|ROGDI_MOUSE	Protein rogdi homolog OS=Mus musculus GN=Rogdi PE=2 SV=2	MOUSE	4			0.795444	0.196703	1.55314	0.512152	1.23544	0.93295	0.651291	1.55499	0.599973	1.45072	1.10625	0.46439	1.46847	0.753333	1.6245	1.16927	0.334918	1.54373	0.757431	1.80504	1.08863	0.539005	1.47818	0.736468	1.60919	1.0995	0.409309	1.37096	0.801997	1.50737	1.03152	0.793087	1.41134	0.730878	1.45582
702	7.88	8.26	18.56	8.144	7.197	sp|Q91WQ3|SYYC_MOUSE	Tyrosine--tRNA ligase, cytoplasmic OS=Mus musculus GN=Yars PE=2 SV=3	MOUSE	4			1.60127	0.0154658	1.35004	1.18609	2.16179	1.2319	0.115125	1.35201	0.911162	1.66555	1.03755	0.650243	1.26326	0.821331	1.31069	0.875694	0.156572	1.25179	0.699555	1.09618	1.00156	0.983959	1.25563	0.79766	1.25759	1.06604	0.435188	1.25421	0.849968	1.33704	1.0049	0.958989	1.32096	0.760732	1.32743
703	7.85	8.45	17.17	13.08	11.72	sp|P62482|KCAB2_MOUSE	Voltage-gated potassium channel subunit beta-2 OS=Mus musculus GN=Kcnab2 PE=2 SV=1	MOUSE	6			0.423398	0.00476797	1.52298	0.278006	0.64483	0.514732	0.00453132	1.37787	0.37357	0.709235	0.652209	0.00265091	1.19523	0.545678	0.779538	0.64197	0.00232624	1.19551	0.536982	0.767484	0.737192	0.00906538	1.1957	0.616538	0.881459	0.877535	0.111094	1.19467	0.734539	1.04837	0.942509	0.409053	1.19532	0.788497	1.1266
704	7.85	7.93	44.08	26.07	18.96	sp|P47963|RL13_MOUSE	60S ribosomal protein L13 OS=Mus musculus GN=Rpl13 PE=2 SV=3	MOUSE	4			1.54465	0.0321093	1.46187	1.05663	2.25807	1.20115	0.232609	1.41489	0.848934	1.69948	1.18732	0.0557034	1.19465	0.993863	1.41843	1.10567	0.387925	1.31418	0.841338	1.45305	1.02377	0.770469	1.21663	0.841479	1.24556	0.957895	0.556472	1.19197	0.803626	1.14178	1.05985	0.619832	1.32689	0.798747	1.40631
705	7.82	7.98	33.33	18.18	15.15	sp|P97351|RS3A_MOUSE	40S ribosomal protein S3a OS=Mus musculus GN=Rps3a PE=1 SV=3	MOUSE	4			1.35339	0.267423	1.83274	0.738452	2.4804	1.0856	0.751092	1.83147	0.592746	1.98824	1.03447	0.788217	1.34341	0.770031	1.38972	0.919897	0.669545	1.57704	0.583304	1.45072	0.893061	0.382357	1.34134	0.665799	1.19789	1.00579	0.974303	1.52267	0.660541	1.53148	1.00694	0.954759	1.3314	0.756302	1.34064
706	7.82	7.93	25.45	17.09	13.09	sp|Q9CR95|NECP1_MOUSE	Adaptin ear-binding coat-associated protein 1 OS=Mus musculus GN=Necap1 PE=1 SV=2	MOUSE	4			0.764579	0.0369883	1.27697	0.598745	0.976343	0.831639	0.027969	1.16729	0.712453	0.970764	0.955393	0.485132	1.16849	0.817629	1.11637	0.921676	0.444581	1.2876	0.715808	1.18675	1.02979	0.648599	1.16859	0.881222	1.2034	1.05406	0.42674	1.16945	0.901326	1.23267	1.01159	0.856824	1.16874	0.865535	1.18228
707	7.8	7.86	27	25	22	sp|P28667|MRP_MOUSE	MARCKS-related protein OS=Mus musculus GN=Marcksl1 PE=1 SV=2	MOUSE	4			8.2346	0.000655686	1.83875	4.47837	15.1413	5.48121	0.00139866	1.82022	3.0113	9.977	3.88008	0.00481245	1.94518	1.99472	7.54746	2.47892	0.00306846	1.48294	1.67162	3.67609	1.97647	0.00868661	1.48368	1.33214	2.93245	1.40178	0.0177163	1.27268	1.10144	1.78402	1.15698	0.223564	1.32485	0.873292	1.53282
708	7.78	8	32.26	22.58	19.82	sp|P53026|RL10A_MOUSE	60S ribosomal protein L10a OS=Mus musculus GN=Rpl10a PE=1 SV=3	MOUSE	4			1.37043	0.11662	1.58181	0.866369	2.16776	1.18037	0.476303	1.91541	0.616249	2.26089	0.96767	0.860783	1.72937	0.55955	1.67346	0.925403	0.43731	1.31787	0.702197	1.21956	0.856057	0.347564	1.56063	0.548533	1.33599	0.811545	0.120892	1.36244	0.595654	1.10568	0.852017	0.429017	1.74852	0.487278	1.48977
709	7.77	7.97	19.29	12.24	12.24	sp|Q7TQ95|LNP_MOUSE	Protein lunapark OS=Mus musculus GN=Lnp PE=1 SV=1	MOUSE	4			1.31676	0.135691	1.54017	0.854942	2.02804	1.22688	0.061923	1.25042	0.981179	1.53412	1.14402	0.152097	1.25123	0.914315	1.43142	0.956111	0.725248	1.44771	0.66043	1.38417	1.03486	0.696576	1.28906	0.802802	1.334	1.08667	0.323253	1.25138	0.868375	1.35984	0.962252	0.633264	1.26027	0.763528	1.2127
710	7.77	7.84	19.55	15.64	11.73	sp|P63085|MK01_MOUSE	Mitogen-activated protein kinase 1 OS=Mus musculus GN=Mapk1 PE=1 SV=3	MOUSE	5			0.990126	0.905949	1.27875	0.774295	1.26612	1.01844	0.820289	1.26451	0.805407	1.28783	0.966626	0.678162	1.26603	0.76351	1.22378	1.0093	0.940996	1.44272	0.699581	1.45614	1.0139	0.921299	1.50557	0.673432	1.52649	1.19117	0.0985164	1.26477	0.941811	1.50656	1.00804	0.921007	1.26701	0.795607	1.27721
711	7.76	7.79	27.15	24.5	19.87	sp|P62301|RS13_MOUSE	40S ribosomal protein S13 OS=Mus musculus GN=Rps13 PE=1 SV=2	MOUSE	4			1.85351	0.00645777	1.38902	1.3344	2.57455	1.49313	0.00866523	1.26108	1.18401	1.88296	1.19966	0.0565593	1.20947	0.991889	1.45096	1.07556	0.381979	1.22881	0.875287	1.32165	1.09636	0.250977	1.20976	0.90626	1.32633	1.0504	0.514175	1.21036	0.867838	1.27136	0.98081	0.869807	1.36059	0.720873	1.33448
712	7.74	8.58	17.08	4.323	3.118	sp|Q8BL66|EEA1_MOUSE	Early endosome antigen 1 OS=Mus musculus GN=Eea1 PE=1 SV=2	MOUSE	4			1.0693	0.713552	1.60293	0.66709	1.714	1.08319	0.310181	1.21052	0.89481	1.31122	1.11132	0.255085	1.247	0.891193	1.38582	1.09342	0.481497	1.37686	0.794138	1.50548	1.26306	0.155474	1.44917	0.871574	1.83038	1.04518	0.558081	1.21193	0.862408	1.26668	1.13456	0.214109	1.2681	0.894694	1.43874
713	7.74	8.24	16.26	10.47	8.037	sp|Q01065|PDE1B_MOUSE	Calcium/calmodulin-dependent 3',5'-cyclic nucleotide phosphodiesterase 1B OS=Mus musculus GN=Pde1b PE=1 SV=2	MOUSE	4			0.958201	0.840061	1.73414	0.55255	1.66166	0.787285	0.323322	1.80375	0.436472	1.42007	0.883151	0.122404	1.19308	0.740228	1.05367	0.904977	0.194811	1.19505	0.757269	1.0815	0.895845	0.158934	1.19319	0.750801	1.06891	1.16649	0.11087	1.23306	0.946013	1.43834	0.948863	0.456107	1.19337	0.795109	1.13235
714	7.74	8.22	22.78	13.02	9.763	sp|Q8BK64|AHSA1_MOUSE	Activator of 90 kDa heat shock protein ATPase homolog 1 OS=Mus musculus GN=Ahsa1 PE=2 SV=2	MOUSE	4			1.30648	0.0755422	1.36494	0.957172	1.78327	1.1947	0.0663804	1.21788	0.980972	1.455	1.15506	0.0959771	1.20266	0.960416	1.38915	1.16716	0.157179	1.28001	0.911836	1.49397	1.16102	0.10275	1.2173	0.95377	1.4133	1.16439	0.0758442	1.1941	0.975122	1.3904	1.03892	0.584307	1.19523	0.869221	1.24174
715	7.74	7.79	22.95	21.98	17.15	sp|Q9CZC8|SCRN1_MOUSE	Secernin-1 OS=Mus musculus GN=Scrn1 PE=1 SV=1	MOUSE	5			1.11081	0.673971	2.52733	0.439519	2.80739	0.926809	0.523348	1.53193	0.604993	1.41981	1.03626	0.942647	6.59488	0.15713	6.83399	1.01142	0.965349	2.70789	0.373508	2.7388	0.939118	0.564761	1.4849	0.632445	1.3945	1.16014	0.766309	6.55646	0.176946	7.6064	0.868304	0.613954	2.79189	0.311009	2.42421
716	7.73	7.79	15.96	8.905	8.905	sp|Q3UHD6|SNX27_MOUSE	Sorting nexin-27 OS=Mus musculus GN=Snx27 PE=1 SV=2	MOUSE	4			1.37612	0.0313036	1.30351	1.0557	1.79379	1.02394	0.944729	2.71854	0.376652	2.78364	1.02087	0.942433	2.31242	0.441475	2.36069	1.08833	0.694728	1.86468	0.583656	2.0294	0.966043	0.853684	1.72877	0.558805	1.67006	0.976987	0.926392	2.09217	0.466972	2.04403	1.02242	0.890929	1.60495	0.637038	1.64093
717	7.72	13.99	40.3	37.81	31.84	sp|Q6PHN9|RAB35_MOUSE	Ras-related protein Rab-35 OS=Mus musculus GN=Rab35 PE=1 SV=1	MOUSE	12			1.01312	0.871867	1.26654	0.799912	1.28315	0.954802	0.740391	1.49925	0.636853	1.43149	0.90427	0.265333	1.26416	0.715313	1.14314	0.946549	0.538001	1.28677	0.735601	1.21799	0.99515	0.951541	1.26421	0.78717	1.25808	1.00757	0.925044	1.26446	0.796833	1.27403	0.990358	0.921213	1.33233	0.743329	1.31948
718	7.72	8.47	10.21	4.721	4.239	sp|Q9EPL8|IPO7_MOUSE	Importin-7 OS=Mus musculus GN=Ipo7 PE=1 SV=2	MOUSE	4			1.06438	0.597746	1.40147	0.759475	1.49169	1.16501	0.16941	1.30964	0.889565	1.52574	0.938823	0.463526	1.27087	0.738726	1.19312	0.937174	0.696062	1.61591	0.579967	1.51439	1.00723	0.929257	1.26816	0.794244	1.27732	1.04476	0.703608	1.39483	0.749023	1.45726	1.13737	0.411342	1.53765	0.739681	1.74889
719	7.71	10.1	12.48	5.44	1.76	sp|Q8CH77|NAV1_MOUSE	Neuron navigator 1 OS=Mus musculus GN=Nav1 PE=1 SV=2	MOUSE	3			1.92811	0.145449	2.5805	0.747186	4.97549	1.73336	0.162185	2.29945	0.753815	3.98577	1.19345	0.549329	1.94443	0.61378	2.32059	1.10888	0.647435	1.66814	0.664743	1.84977	0.962835	0.876061	1.7397	0.553448	1.67505	0.901237	0.673447	1.74959	0.515114	1.57679	0.96918	0.848167	1.45158	0.667672	1.40684
720	7.68	8.25	16.45	12.94	12.94	sp|Q8R5M8|CADM1_MOUSE	Cell adhesion molecule 1 OS=Mus musculus GN=Cadm1 PE=1 SV=2	MOUSE	5			0.662677	0.0326109	1.41491	0.468354	0.937627	0.707674	0.0820083	1.53263	0.461738	1.0846	0.758072	0.0371308	1.27862	0.592885	0.969284	0.78767	0.0541184	1.2796	0.61556	1.0079	0.888139	0.223442	1.27976	0.693991	1.1366	0.96672	0.68928	1.27686	0.757109	1.23436	1.04441	0.612627	1.27825	0.817064	1.33502
721	7.67	7.73	42.45	27.36	27.36	sp|O35143|ATIF1_MOUSE	ATPase inhibitor, mitochondrial OS=Mus musculus GN=Atpif1 PE=1 SV=2	MOUSE	4			1.05933					1.12554					1.39544					1.51846					1.41312					1.11237					0.95894
722	7.64	7.67	27.63	25	25	sp|P61089|UBE2N_MOUSE	Ubiquitin-conjugating enzyme E2 N OS=Mus musculus GN=Ube2n PE=1 SV=1	MOUSE	4			0.840332	0.225418	1.4387	0.584092	1.20899	0.877804	0.313345	1.40931	0.622861	1.2371	0.966199	0.680856	1.27273	0.759157	1.22971	0.928652	0.405705	1.27643	0.727541	1.18536	0.986112	0.866931	1.2764	0.772571	1.25868	1.10814	0.269221	1.27332	0.87027	1.41102	0.954607	0.587331	1.27629	0.747954	1.21836
723	7.6	7.7	18.43	13.89	13.89	sp|Q99N28|CADM3_MOUSE	Cell adhesion molecule 3 OS=Mus musculus GN=Cadm3 PE=1 SV=1	MOUSE	5			0.66567	0.283531	3.33902	0.199361	2.22268	0.661815	0.233124	2.86074	0.231344	1.89328	0.700283	0.0823739	1.59921	0.437892	1.1199	0.647579	0.172991	2.4565	0.263619	1.59077	0.779028	0.478726	3.46897	0.22457	2.70243	0.871674	0.390735	1.72268	0.505999	1.50161	1.04769	0.845964	2.48234	0.422056	2.60072
724	7.59	20.36	22.1	19.05	19.05	sp|P48453|PP2BB_MOUSE	Serine/threonine-protein phosphatase 2B catalytic subunit beta isoform OS=Mus musculus GN=Ppp3cb PE=1 SV=2	MOUSE	12			1.46996	0.049831	1.46897	1.00067	2.15934	1.20428	0.211813	1.55522	0.774347	1.87292	1.51069	0.0829897	1.72635	0.875077	2.60798	1.11656	0.589036	2.10466	0.530518	2.34997	1.14919	0.372584	1.69069	0.67972	1.94293	1.07556	0.599202	1.65966	0.648059	1.78506	1.02155	0.833579	1.46877	0.695516	1.50043
725	7.56	10.84	24.4	15.9	10.72	sp|P05480|SRC_MOUSE	Neuronal proto-oncogene tyrosine-protein kinase Src OS=Mus musculus GN=Src PE=1 SV=4	MOUSE	6			1.38129	0.0363517	1.34001	1.03081	1.85095	1.19396	0.167612	1.32648	0.900101	1.58376	1.12153	0.15069	1.18991	0.942526	1.33452	0.978088	0.765645	1.19837	0.816184	1.17211	0.999136	0.993317	1.2873	0.776149	1.28619	1.05507	0.694714	1.39289	0.75747	1.4696	1.1454	0.0769615	1.17011	0.978884	1.34024
726	7.55	7.7	15.33	7.208	5.685	sp|Q60875|ARHG2_MOUSE	Rho guanine nucleotide exchange factor 2 OS=Mus musculus GN=Arhgef2 PE=1 SV=4	MOUSE	5			1.0739	0.398622	1.21984	0.880363	1.30999	1.25782	0.109579	1.35451	0.928615	1.70374	1.19371	0.0329558	1.16862	1.02147	1.39499	1.06586	0.340995	1.1687	0.912006	1.24567	0.972366	0.688454	1.1847	0.820769	1.15196	1.03889	0.659231	1.233	0.842573	1.28096	0.953385	0.463691	1.16737	0.816692	1.11296
727	7.53	9.58	16.65	10.4	7.099	sp|Q6R891|NEB2_MOUSE	Neurabin-2 OS=Mus musculus GN=Ppp1r9b PE=1 SV=1	MOUSE	5			0.924482	0.700207	1.64032	0.5636	1.51644	0.989641	0.933221	1.35513	0.730291	1.34109	1.18112	0.230494	1.36829	0.863211	1.61611	0.98711	0.867534	1.20925	0.816299	1.19366	0.996618	0.962769	1.19423	0.834529	1.19019	0.980283	0.764324	1.17552	0.833917	1.15234	0.887649	0.139942	1.19097	0.745316	1.05716
728	7.53	7.78	17.41	9.585	7.827	sp|P47934|CACP_MOUSE	Carnitine O-acetyltransferase OS=Mus musculus GN=Crat PE=1 SV=3	MOUSE	4			0.935706	0.510609	1.29141	0.72456	1.20838	1.04637	0.741904	1.42824	0.732629	1.49446	1.15677	0.326796	1.4364	0.805329	1.66159	1.14242	0.420164	1.50954	0.7568	1.72452	1.19245	0.141569	1.30644	0.912751	1.55787	0.991185	0.907058	1.2186	0.81338	1.20786	1.10713	0.412415	1.36219	0.812759	1.50812
729	7.51	8.84	11	5.755	5.755	sp|Q8C052|MAP1S_MOUSE	Microtubule-associated protein 1S OS=Mus musculus GN=Map1s PE=1 SV=2	MOUSE	5			1.18329	0.615714	2.61053	0.453277	3.08902	1.12059	0.749849	2.8202	0.397346	3.1603	0.867771	0.520212	1.86152	0.466162	1.61537	0.93303	0.806631	2.28298	0.408689	2.13009	0.7643	0.265732	1.87161	0.408364	1.43047	0.886118	0.564559	1.81481	0.488272	1.60813	0.865032	0.362065	1.53746	0.562637	1.32995
730	7.51	8.45	11.24	4.035	2.882	sp|P70336|ROCK2_MOUSE	Rho-associated protein kinase 2 OS=Mus musculus GN=Rock2 PE=1 SV=1	MOUSE	4			0.875994	0.561873	1.91143	0.458292	1.67441	0.8231	0.264814	1.57283	0.523323	1.2946	0.875472	0.203773	1.29862	0.674158	1.1369	0.963925	0.755535	1.40884	0.684196	1.35802	0.937579	0.425616	1.24986	0.750147	1.17184	1.02018	0.794182	1.24993	0.816194	1.27515	0.979849	0.790474	1.24996	0.783905	1.22477
731	7.51	7.57	27.52	17.89	17.89	sp|Q9CYH2|F213A_MOUSE	Redox-regulatory protein FAM213A OS=Mus musculus GN=Fam213a PE=1 SV=2	MOUSE	4			0.895593	0.163767	1.19691	0.748257	1.07194	0.83377	0.0463978	1.19373	0.698459	0.995294	0.910209	0.381952	1.30488	0.697541	1.18772	0.959974	0.573792	1.20367	0.797537	1.1555	0.815476	0.210293	1.46207	0.557753	1.19229	0.84976	0.0639855	1.19474	0.711249	1.01525	0.836128	0.0857131	1.24465	0.671778	1.04069
732	7.5	7.76	13.96	6.509	5.207	sp|Q80Y24|PRIC2_MOUSE	Prickle-like protein 2 OS=Mus musculus GN=Prickle2 PE=1 SV=3	MOUSE	4			1.08426	0.38147	1.28602	0.843114	1.39438	1.05403	0.731611	1.56017	0.67559	1.64447	1.20847	0.222972	1.48175	0.815572	1.79066	1.26106	0.0841951	1.33621	0.943764	1.68504	1.107	0.498209	1.52346	0.726639	1.68648	1.01952	0.861066	1.38107	0.738207	1.40803	1.25248	0.0819581	1.32039	0.94857	1.65376
733	7.5	7.59	14.52	9.073	9.073	sp|Q8CBE3|WDR37_MOUSE	WD repeat-containing protein 37 OS=Mus musculus GN=Wdr37 PE=2 SV=1	MOUSE	4			0.832446	0.136242	1.33433	0.623868	1.11076	0.862568	0.227559	1.36477	0.632023	1.17721	1.04417	0.595054	1.26114	0.827956	1.31684	1.04009	0.690134	1.32931	0.782425	1.3826	1.00788	0.920507	1.25914	0.800455	1.26906	1.02904	0.734135	1.2768	0.80595	1.31387	1.01828	0.818222	1.25843	0.809165	1.28143
734	7.5	7.58	23.08	17.31	15.06	sp|Q99JY8|LPP3_MOUSE	Lipid phosphate phosphohydrolase 3 OS=Mus musculus GN=Ppap2b PE=1 SV=1	MOUSE	4			0.899098	0.317367	1.32686	0.677613	1.19298	0.937324	0.466581	1.28099	0.73172	1.2007	1.07445	0.583669	1.45242	0.739767	1.56055	1.10037	0.371387	1.33675	0.823171	1.47092	1.06971	0.649391	1.53118	0.698617	1.63791	0.956921	0.699662	1.39084	0.688016	1.33092	0.989556	0.90033	1.27811	0.774231	1.26477
735	7.47	7.62	29.95	21.32	21.32	sp|O70325|GPX41_MOUSE	Phospholipid hydroperoxide glutathione peroxidase, mitochondrial OS=Mus musculus GN=Gpx4 PE=1 SV=4	MOUSE	4			0.826762	0.313028	3.64946	0.226544	3.01724	0.767269	0.234143	3.65836	0.20973	2.80695	0.722182	0.194681	3.68998	0.195714	2.66483	1.06213	0.660625	3.66154	0.290077	3.88903	1.08671	0.623335	4.81774	0.225564	5.23548	0.817131	0.300834	3.71252	0.220102	3.03361	0.885764	0.606489	8.7367	0.101384	7.73866
735	0	5.65	25.3	13.83	11.86	sp|Q91XR9|GPX42_MOUSE	Phospholipid hydroperoxide glutathione peroxidase, nuclear OS=Mus musculus GN=Gpx4 PE=2 SV=3	MOUSE	3
736	7.44	7.86	8.513	5.026	4.513	sp|O35382|EXOC4_MOUSE	Exocyst complex component 4 OS=Mus musculus GN=Exoc4 PE=1 SV=2	MOUSE	4			1.326	0.37755	2.38477	0.556028	3.1622	1.0047	0.988114	2.51835	0.398953	2.5302	0.933354	0.771013	1.99197	0.468559	1.85921	0.856395	0.621413	2.45718	0.348527	2.10432	0.874431	0.442995	1.62321	0.538704	1.41939	0.873105	0.659489	2.42604	0.359888	2.11819	0.938665	0.509655	1.30981	0.716642	1.22947
737	7.44	7.52	24.81	17.29	17.29	sp|Q8BGX2|CS052_MOUSE	Uncharacterized protein C19orf52 homolog OS=Mus musculus PE=2 SV=1	MOUSE	4			0.926943	0.468546	1.30116	0.712398	1.2061	1.12939	0.172821	1.22608	0.921137	1.38472	1.06811	0.371584	1.19952	0.890443	1.28122	1.22969	0.0344432	1.19972	1.02498	1.47529	1.13917	0.117489	1.19936	0.949813	1.36627	0.968939	0.651593	1.19695	0.809503	1.15978	0.965961	0.625228	1.19957	0.805254	1.15874
738	7.42	10.78	17.31	10.01	8.584	sp|P41216|ACSL1_MOUSE	Long-chain-fatty-acid--CoA ligase 1 OS=Mus musculus GN=Acsl1 PE=1 SV=2	MOUSE	7			1.07004	0.362956	1.20104	0.890926	1.28516	1.25487	0.188414	1.48875	0.842905	1.86819	1.28938	0.0180813	1.20032	1.0742	1.54767	1.39711	0.0137267	1.24754	1.11989	1.74295	1.35631	0.0099972	1.20171	1.12865	1.62989	1.16145	0.208736	1.31989	0.879965	1.53298	1.04649	0.529169	1.20116	0.871228	1.257
739	7.42	8.77	24.38	21.6	18.21	sp|O35295|PURB_MOUSE	Transcriptional activator protein Pur-beta OS=Mus musculus GN=Purb PE=1 SV=3	MOUSE	5			1.03338	0.848576	1.65271	0.625263	1.70788	1.21057	0.272238	1.57339	0.769404	1.90471	1.29298	0.22812	1.71832	0.752468	2.22174	1.33979	0.112085	1.51823	0.882466	2.0341	1.31633	0.0714941	1.37642	0.956342	1.81183	1.10194	0.374913	1.34594	0.818713	1.48315	1.11103	0.257715	1.27174	0.873628	1.41294
740	7.41	8.57	14.11	5.292	3.9	sp|Q8BPM0|DAAM1_MOUSE	Disheveled-associated activator of morphogenesis 1 OS=Mus musculus GN=Daam1 PE=1 SV=4	MOUSE	4			1.33077	0.122315	1.60762	0.827791	2.13937	1.15845	0.397397	1.8088	0.640451	2.0954	0.756246	0.323039	2.51999	0.300099	1.90573	0.903669	0.433274	1.56527	0.577323	1.41449	0.933613	0.606192	1.62882	0.573184	1.52069	1.02921	0.787053	1.49479	0.688532	1.53846	1.04677	0.888516	3.45457	0.30301	3.61613
741	7.4	14.35	28.18	23.94	18.45	sp|P12367|KAP2_MOUSE	cAMP-dependent protein kinase type II-alpha regulatory subunit OS=Mus musculus GN=Prkar2a PE=1 SV=2	MOUSE	7			1.0946	0.697926	1.9601	0.558441	2.14553	0.890197	0.226439	1.27622	0.697528	1.13609	0.838151	0.105364	1.27721	0.656235	1.07049	0.793422	0.0515397	1.26398	0.627718	1.00287	0.835413	0.220596	1.44909	0.576508	1.21059	0.980376	0.862768	1.39821	0.701166	1.37077	0.941687	0.473965	1.26379	0.745128	1.1901
742	7.39	8.22	17.39	8.857	7.246	sp|Q8CAA7|PGM2L_MOUSE	Glucose 1,6-bisphosphate synthase OS=Mus musculus GN=Pgm2l1 PE=1 SV=1	MOUSE	4			1.00334	0.974986	1.36544	0.734811	1.36999	1.06754	0.615584	1.45132	0.735564	1.54934	1.12545	0.285602	1.33658	0.842037	1.50426	1.03421	0.687497	1.27304	0.812399	1.31659	0.974834	0.762399	1.27763	0.763001	1.24548	1.17961	0.120139	1.27622	0.924299	1.50545	1.04522	0.60431	1.27615	0.819044	1.33385
743	7.39	8.01	16.94	8.321	5.749	sp|B5TVM2|ILDR2_MOUSE	Immunoglobulin-like domain-containing receptor 2 OS=Mus musculus GN=Ildr2 PE=2 SV=2	MOUSE	4			0.805351	0.252983	1.62918	0.49433	1.31206	0.919638	0.601417	1.58095	0.5817	1.4539	0.984842	0.873943	1.32519	0.743171	1.3051	1.20751	0.078839	1.25708	0.960561	1.51794	1.11701	0.216589	1.25315	0.891361	1.39979	1.07512	0.381647	1.25272	0.858226	1.34682	1.11679	0.219168	1.25473	0.890062	1.40128
744	7.39	7.42	18.77	13.72	13.72	sp|P48758|CBR1_MOUSE	Carbonyl reductase [NADPH] 1 OS=Mus musculus GN=Cbr1 PE=1 SV=3	MOUSE	4			0.805694	0.206982	1.65698	0.486243	1.33502	0.810437	0.372407	2.21076	0.366588	1.79168	0.921894	0.489401	1.51692	0.607739	1.39844	0.965315	0.804786	1.71537	0.562746	1.65587	1.04569	0.756292	1.71758	0.608813	1.79605	1.16838	0.304053	1.62998	0.716808	1.90443	0.978716	0.870363	1.64983	0.593221	1.61472
745	7.38	19.28	44.57	31.48	26.46	sp|P21278|GNA11_MOUSE	Guanine nucleotide-binding protein subunit alpha-11 OS=Mus musculus GN=Gna11 PE=1 SV=1	MOUSE	13			1.28206	0.0426099	1.26221	1.01573	1.61823	1.2947	0.0381274	1.2606	1.02704	1.6321	1.11943	0.286879	1.32028	0.847869	1.47796	1.05138	0.624551	1.34083	0.78412	1.40972	1.02515	0.758565	1.26462	0.81064	1.29642	0.991083	0.910117	1.26153	0.785622	1.25028	1.04399	0.597668	1.26219	0.827128	1.31772
746	7.35	7.36	25.7	23.83	23.83	sp|Q9JKL5|CHP3_MOUSE	Calcineurin B homologous protein 3 OS=Mus musculus GN=Tesc PE=1 SV=2	MOUSE	4			0.566957	0.089973	2.07656	0.273027	1.17732	0.580361	0.0401025	1.64501	0.352802	0.954699	0.790853	0.145478	1.46491	0.539863	1.15853	0.82086	0.261355	1.57627	0.520762	1.2939	0.802858	0.199434	1.53097	0.524412	1.22915	1.24668	0.156891	1.45272	0.858174	1.81108	0.948514	0.622996	1.36071	0.697074	1.29065
747	7.34	7.9	22.79	12.33	10	sp|P03995|GFAP_MOUSE	Glial fibrillary acidic protein OS=Mus musculus GN=Gfap PE=1 SV=4	MOUSE	4			0.848377	0.103599	1.25365	0.676727	1.06356	0.838063	0.088571	1.2534	0.668633	1.05043	0.887923	0.195333	1.25576	0.707078	1.11502	0.921507	0.331809	1.25263	0.735659	1.15431	0.922894	0.33755	1.25137	0.737508	1.15488	0.912763	0.287741	1.2527	0.728638	1.14341	0.927925	0.513495	1.38004	0.67239	1.28057
748	7.33	8.07	11.34	4.747	3.942	sp|O35954|PITM1_MOUSE	Membrane-associated phosphatidylinositol transfer protein 1 OS=Mus musculus GN=Pitpnm1 PE=1 SV=1	MOUSE	4			0.979591	0.865937	1.3745	0.712687	1.34645	1.05472	0.499286	1.22055	0.864133	1.28733	1.10008	0.366641	1.29737	0.847931	1.4272	1.09609	0.474252	1.38103	0.793679	1.51374	0.963662	0.785179	1.42266	0.677368	1.37096	1.15274	0.0953149	1.19896	0.961455	1.38209	1.05815	0.653502	1.38265	0.765307	1.46305
749	7.32	7.56	55.56	50.93	41.67	sp|P97450|ATP5J_MOUSE	ATP synthase-coupling factor 6, mitochondrial OS=Mus musculus GN=Atp5j PE=1 SV=1	MOUSE	7			0.903713	0.192805	1.19682	0.755093	1.08159	0.986173	0.847314	1.20708	0.816991	1.19039	1.27395	0.0200561	1.19666	1.06459	1.52448	1.37328	0.00794875	1.19614	1.14809	1.64262	1.33129	0.0115476	1.19708	1.11212	1.59366	0.914823	0.241977	1.19737	0.764028	1.09538	0.974046	0.705193	1.19673	0.813925	1.16567
750	7.31	7.48	11.3	7.273	5.455	sp|P12023|A4_MOUSE	Amyloid beta A4 protein OS=Mus musculus GN=App PE=1 SV=3	MOUSE	4			1.54985	0.00269311	1.20155	1.28988	1.86222	1.30255	0.0160429	1.20099	1.08457	1.56435	1.09771	0.232292	1.202	0.913235	1.31944	0.941737	0.608811	1.35061	0.697271	1.27191	1.01189	0.866133	1.20033	0.843008	1.2146	1.1304	0.13943	1.203	0.939651	1.35987	1.04302	0.557513	1.20077	0.868628	1.25243
751	7.29	7.7	22.45	11.08	9.621	sp|Q9CZ42|NNRD_MOUSE	ATP-dependent (S)-NAD(P)H-hydrate dehydratase OS=Mus musculus GN=Carkd PE=1 SV=1	MOUSE	4			0.95159	0.713624	1.47893	0.643431	1.40734	1.11797	0.361041	1.39098	0.803727	1.55508	0.989982	0.937931	1.46058	0.677802	1.44595	1.24125	0.134595	1.40187	0.885426	1.74007	0.923441	0.434524	1.32532	0.696769	1.22385	1.11142	0.510036	1.56966	0.708063	1.74456	0.94668	0.712547	1.53784	0.615593	1.45584
752	7.29	7.6	18.31	15.14	13.03	sp|O55125|NIPS1_MOUSE	Protein NipSnap homolog 1 OS=Mus musculus GN=Nipsnap1 PE=1 SV=1	MOUSE	4			0.853539	0.112057	1.25361	0.680863	1.07001	0.755952	0.0298268	1.25608	0.601836	0.949534	1.01993	0.798673	1.25284	0.814093	1.27781	1.1107	0.283561	1.29226	0.859504	1.43531	1.05122	0.532053	1.2532	0.838824	1.31739	0.988043	0.875878	1.25263	0.788777	1.23765	0.846798	0.100432	1.2527	0.675978	1.06078
753	7.28	7.56	15.63	13.7	9.135	sp|P54728|RD23B_MOUSE	UV excision repair protein RAD23 homolog B OS=Mus musculus GN=Rad23b PE=1 SV=2	MOUSE	4			0.983042	0.87624	1.33122	0.738452	1.30864	1.00857	0.969308	1.78355	0.565483	1.79884	0.997814	0.984403	1.3393	0.745028	1.33637	1.01602	0.864932	1.27555	0.796539	1.29599	0.968793	0.727166	1.26507	0.765804	1.22559	1.10943	0.244424	1.23544	0.898005	1.37064	1.0108	0.898747	1.24618	0.811123	1.25964
754	7.27	7.79	11.26	6.12	5.574	sp|Q68ED2|GRM7_MOUSE	Metabotropic glutamate receptor 7 OS=Mus musculus GN=Grm7 PE=2 SV=1	MOUSE	4			1.29649	0.0938449	1.44594	0.896642	1.87464	1.23528	0.251036	1.76611	0.699435	2.18163	1.25882	0.115988	1.44824	0.869211	1.82307	1.15114	0.242348	1.44618	0.795987	1.66477	1.2643	0.112437	1.44827	0.87297	1.83105	1.19602	0.175428	1.45308	0.823091	1.73792	1.00851	0.931554	1.45596	0.692674	1.46835
755	7.27	7.62	15.33	7.155	6.303	sp|Q9EP69|SAC1_MOUSE	Phosphatidylinositide phosphatase SAC1 OS=Mus musculus GN=Sacm1l PE=2 SV=1	MOUSE	4			0.803188	0.106235	1.35651	0.592098	1.08953	0.805309	0.253869	1.63125	0.493676	1.31366	0.787101	0.119436	1.42257	0.553293	1.11971	0.782696	0.163785	1.52924	0.511821	1.19693	0.876559	0.183122	1.27524	0.687368	1.11782	0.915389	0.341673	1.28347	0.713215	1.17487	0.958777	0.735535	1.43536	0.667968	1.37619
756	7.26	7.26	23.25	17.71	17.71	sp|Q7TQI3|OTUB1_MOUSE	Ubiquitin thioesterase OTUB1 OS=Mus musculus GN=Otub1 PE=1 SV=2	MOUSE	4			0.685788	0.0139152	1.26035	0.544123	0.864336	0.90033	0.470872	1.50078	0.599908	1.3512	0.866731	0.217091	1.33923	0.647186	1.16075	0.881696	0.408556	1.51895	0.580463	1.33926	0.838917	0.0991291	1.26683	0.662217	1.06277	1.05801	0.499023	1.26366	0.837261	1.33697	0.991044	0.924376	1.31997	0.750807	1.30815
757	7.25	31.02	33.65	26.7	22.27	sp|P17156|HSP72_MOUSE	Heat shock-related 70 kDa protein 2 OS=Mus musculus GN=Hspa2 PE=1 SV=2	MOUSE	20			0.650014	0.0947017	1.84962	0.351431	1.20228	0.780038	0.306295	2.19191	0.355872	1.70977	0.916249	0.509214	1.60394	0.571248	1.46961	1.02094	0.870786	1.62259	0.629209	1.65657	0.872751	0.296275	1.51906	0.574532	1.32576	0.949179	0.586228	1.41789	0.669428	1.34583	1.05015	0.606962	1.41667	0.741277	1.48772
758	7.22	7.32	19.05	10.28	10.28	sp|O89112|LANC1_MOUSE	LanC-like protein 1 OS=Mus musculus GN=Lancl1 PE=1 SV=1	MOUSE	4			0.744089	0.0844554	1.43238	0.519476	1.06582	0.788566	0.097184	1.35753	0.580883	1.0705	0.880662	0.130797	1.20447	0.731165	1.06073	0.782501	0.0301248	1.22967	0.636353	0.962214	0.890068	0.172331	1.21506	0.732528	1.08149	1.02728	0.704155	1.20097	0.855376	1.23374	0.999099	0.990656	1.22238	0.817337	1.22128
759	7.19	9.88	24.34	15.27	12.17	sp|P54071|IDHP_MOUSE	Isocitrate dehydrogenase [NADP], mitochondrial OS=Mus musculus GN=Idh2 PE=1 SV=3	MOUSE	5			1.08502	0.523424	1.38316	0.784454	1.50076	1.11518	0.166086	1.19596	0.932451	1.33371	0.981851	0.790633	1.1962	0.820811	1.17449	0.974199	0.718494	1.20626	0.807619	1.17514	1.05302	0.588428	1.27646	0.824949	1.34414	0.930389	0.328701	1.19748	0.776954	1.11412	0.921415	0.553998	1.42219	0.647886	1.31042
760	7.18	17.79	51.84	45.31	38.78	sp|P68254|1433T_MOUSE	14-3-3 protein theta OS=Mus musculus GN=Ywhaq PE=1 SV=1	MOUSE	11			1.34169	0.0287805	1.26651	1.05936	1.69927	1.21317	0.0801282	1.26639	0.957977	1.53635	1.1157	0.236935	1.26663	0.880844	1.41318	1.06813	0.440173	1.26654	0.843341	1.35283	0.94934	0.534727	1.2669	0.749343	1.20272	1.15903	0.207538	1.3407	0.864496	1.55392	0.953017	0.564614	1.26775	0.751737	1.20819
761	7.18	7.59	36.7	26.61	15.6	sp|Q7TQD2|TPPP_MOUSE	Tubulin polymerization-promoting protein OS=Mus musculus GN=Tppp PE=1 SV=1	MOUSE	4			0.303481	0.000684241	1.5085	0.20118	0.457802	0.368069	0.00026127	1.32423	0.27795	0.487407	0.513565	0.000746875	1.2638	0.406365	0.649046	0.610949	0.00222318	1.24624	0.490232	0.761391	0.750554	0.0104199	1.20306	0.623872	0.90296	1.07922	0.314735	1.19179	0.905542	1.28621	0.892008	0.156664	1.19291	0.747757	1.06409
762	7.12	11.35	10.71	5.439	5.439	sp|Q3TES0|IQEC3_MOUSE	IQ motif and SEC7 domain-containing protein 3 OS=Mus musculus GN=Iqsec3 PE=2 SV=1	MOUSE	6			0.782342	0.160481	1.62152	0.482474	1.26859	0.792285	0.212626	1.74137	0.454978	1.37966	0.942028	0.647268	1.61938	0.581723	1.5255	0.939673	0.887134	5.29471	0.177474	4.9753	0.857533	0.491472	2.20742	0.388477	1.89294	1.0794	0.560631	1.60851	0.671057	1.73622	1.0168	0.964702	4.19928	0.242136	4.26981
763	7.1	7.7	39.29	36.43	29.29	sp|Q9JJV2|PROF2_MOUSE	Profilin-2 OS=Mus musculus GN=Pfn2 PE=1 SV=3	MOUSE	4			0.942643	0.670512	3.73692	0.252251	3.52258	0.918541	0.562202	3.72199	0.246788	3.4188	1.03977	0.771972	3.7573	0.276733	3.90672	0.9837	0.899704	3.72261	0.26425	3.66193	1.01674	0.898713	3.7228	0.273111	3.78511	1.0533	0.775022	5.98047	0.176123	6.2992	0.930525	0.614146	3.74331	0.248583	3.48325
764	7.1	7.49	10.58	5.954	3.749	sp|Q60902|EP15R_MOUSE	Epidermal growth factor receptor substrate 15-like 1 OS=Mus musculus GN=Eps15l1 PE=1 SV=3	MOUSE	3			1.11146	0.397431	1.36326	0.815292	1.51521	1.18021	0.0631554	1.19748	0.985578	1.41329	1.0787	0.310597	1.19878	0.899833	1.29312	1.07596	0.321725	1.19708	0.898817	1.28801	1.09477	0.235963	1.1977	0.914063	1.3112	1.00094	0.991506	1.25817	0.795547	1.25935	1.01664	0.832639	1.22525	0.829737	1.24564
765	7.09	7.25	9.496	6.187	6.187	sp|P59823|IRPL1_MOUSE	Interleukin-1 receptor accessory protein-like 1 OS=Mus musculus GN=Il1rapl1 PE=1 SV=1	MOUSE	4			0.692035	0.0364597	1.38309	0.500353	0.957148	0.846	0.0986815	1.25198	0.675732	1.05917	0.860589	0.122877	1.25128	0.687765	1.07684	1.11672	0.486134	1.55807	0.716733	1.73992	1.25581	0.110468	1.3811	0.909283	1.73441	1.11873	0.211162	1.25264	0.893097	1.40137	1.29752	0.034827	1.2528	1.03569	1.62553
766	7.09	7.11	25.93	23.81	23.81	sp|Q9CQH3|NDUB5_MOUSE	NADH dehydrogenase [ubiquinone] 1 beta subcomplex subunit 5, mitochondrial OS=Mus musculus GN=Ndufb5 PE=1 SV=1	MOUSE	6			0.900552	0.378154	1.38141	0.651907	1.24403	0.95511	0.597067	1.28143	0.745347	1.22391	1.10485	0.40505	1.38851	0.795705	1.53409	1.30595	0.0421247	1.28277	1.01807	1.67524	1.25688	0.0648257	1.29019	0.974181	1.62162	0.841425	0.114862	1.28325	0.655696	1.07976	0.971868	0.738852	1.28183	0.75819	1.24577
767	7.07	7.52	17.92	8.961	8.065	sp|Q8BH66|ATLA1_MOUSE	Atlastin-1 OS=Mus musculus GN=Atl1 PE=1 SV=1	MOUSE	4			1.00525	0.955766	1.43305	0.701476	1.44057	0.808243	0.129259	1.44169	0.56062	1.16524	0.94769	0.589473	1.43779	0.65913	1.36258	0.951554	0.613748	1.43452	0.663326	1.36502	0.871927	0.242789	1.4329	0.608503	1.24939	0.916645	0.410057	1.43685	0.637955	1.31708	0.916041	0.409749	1.44038	0.635972	1.31945
768	7.03	7.55	18.64	16.95	14.83	sp|O88983|STX8_MOUSE	Syntaxin-8 OS=Mus musculus GN=Stx8 PE=1 SV=1	MOUSE	4			1.39959	0.0409506	1.36357	1.02642	1.90845	1.27822	0.0863887	1.36383	0.937229	1.74327	1.15532	0.339866	1.50044	0.769986	1.73348	1.07792	0.401345	1.27735	0.843866	1.37688	1.04876	0.652673	1.35547	0.77372	1.42156	1.05718	0.509583	1.26748	0.834075	1.33995	1.10164	0.475125	1.45977	0.754665	1.60815
769	7.02	7.26	12.14	7.251	6.239	sp|O35239|PTN9_MOUSE	Tyrosine-protein phosphatase non-receptor type 9 OS=Mus musculus GN=Ptpn9 PE=1 SV=2	MOUSE	4			0.83508	0.0764857	1.2346	0.676399	1.03099	0.850779	0.188795	1.32785	0.640721	1.1297	0.785582	0.0207789	1.19831	0.655576	0.94137	0.910619	0.220719	1.19636	0.76116	1.08943	0.924324	0.316465	1.21042	0.763638	1.11882	0.944234	0.466595	1.21919	0.774479	1.1512	0.989544	0.904266	1.25586	0.787938	1.24273
770	7	7.34	33.6	28.34	18.62	sp|Q9CRD0|OCAD1_MOUSE	OCIA domain-containing protein 1 OS=Mus musculus GN=Ociad1 PE=1 SV=1	MOUSE	3			1.01963	0.869441	1.41317	0.721522	1.44091	0.935665	0.73325	1.76071	0.531415	1.64743	1.07362	0.568341	1.42452	0.753678	1.52939	0.925604	0.449038	1.32744	0.697285	1.22868	0.947356	0.516524	1.26452	0.749181	1.19795	0.757998	0.0337659	1.2673	0.598119	0.960613	1.02479	0.817884	1.36367	0.751491	1.39748
771	6.99	7.28	15.95	7.703	6.757	sp|Q91VR5|DDX1_MOUSE	ATP-dependent RNA helicase DDX1 OS=Mus musculus GN=Ddx1 PE=1 SV=1	MOUSE	4			1.07148	0.530282	1.32218	0.810387	1.41668	0.961453	0.770369	1.41814	0.677966	1.36348	0.976538	0.812702	1.29751	0.752627	1.26707	0.940589	0.719881	1.55536	0.604738	1.46296	0.799363	0.139886	1.4024	0.569998	1.12102	1.04247	0.745769	1.39419	0.747724	1.4534	0.978329	0.775262	1.22032	0.801697	1.19388
772	6.98	7.44	18.44	6.533	3.161	sp|Q8CGK3|LONM_MOUSE	Lon protease homolog, mitochondrial OS=Mus musculus GN=Lonp1 PE=1 SV=2	MOUSE	4			1.14543	0.154749	1.22303	0.936549	1.4009	1.12445	0.169397	1.19851	0.938207	1.34767	1.22629	0.00788422	1.14018	1.07553	1.39819	1.3001	0.00135981	1.12872	1.15183	1.46745	1.248	0.00348849	1.12901	1.1054	1.40901	1.11347	0.0752804	1.12952	0.985797	1.25768	0.968286	0.62484	1.16074	0.834198	1.12393
773	6.98	7.03	15.33	8.224	5.981	sp|Q9QXY6|EHD3_MOUSE	EH domain-containing protein 3 OS=Mus musculus GN=Ehd3 PE=1 SV=2	MOUSE	3			0.628989	0.109369	1.92333	0.327031	1.20976	0.702759	0.219496	2.06542	0.34025	1.45149	0.805331	0.221753	1.56525	0.514505	1.26055	0.807317	0.434102	2.12996	0.37903	1.71955	0.947295	0.597858	1.34044	0.706703	1.2698	1.07418	0.431148	1.28525	0.83577	1.38059	0.94599	0.648891	1.41975	0.666305	1.34307
774	6.97	11.17	15.62	9.874	9.874	sp|Q8BLR2|CPNE4_MOUSE	Copine-4 OS=Mus musculus GN=Cpne4 PE=1 SV=1	MOUSE	6			1.20835	0.0882825	1.27329	0.949001	1.53858	1.1015	0.629766	1.77705	0.619846	1.95741	0.865128	0.150512	1.27125	0.680534	1.09979	0.850989	0.129768	1.28092	0.664357	1.09005	0.913828	0.583013	1.59599	0.572577	1.45846	0.807368	0.0699092	1.27931	0.631096	1.03287	0.911794	0.306973	1.2703	0.717776	1.15826
775	6.96	6.98	6.591	4.119	3.605	sp|Q6PE13|PRRT3_MOUSE	Proline-rich transmembrane protein 3 OS=Mus musculus GN=Prrt3 PE=1 SV=1	MOUSE	4			0.420429	0.0215762	1.86751	0.225129	0.785155	0.554973	0.0712617	1.98081	0.280175	1.09929	0.680766	0.0177966	1.29445	0.52591	0.88122	0.735294	0.0254594	1.26603	0.580788	0.930903	0.708494	0.0707592	1.49002	0.475493	1.05567	0.876677	0.171631	1.26384	0.693663	1.10798	0.937518	0.447385	1.26546	0.740851	1.18639
776	6.94	11.86	29.71	23.82	17.65	sp|P62880|GBB2_MOUSE	Guanine nucleotide-binding protein G(I)/G(S)/G(T) subunit beta-2 OS=Mus musculus GN=Gnb2 PE=1 SV=3	MOUSE	7			0.918808	0.445105	1.47149	0.624406	1.35202	0.865417	0.35598	1.68611	0.513262	1.45919	0.847939	0.208067	1.47251	0.575847	1.2486	0.85914	0.299938	1.60192	0.536321	1.37627	0.886432	0.313151	1.47422	0.601287	1.3068	1.00334	0.973724	1.47138	0.681904	1.4763	0.998941	0.991638	1.47071	0.679225	1.46915
777	6.94	7.63	16.55	9.138	7.414	sp|Q2M3X8|PHAR1_MOUSE	Phosphatase and actin regulator 1 OS=Mus musculus GN=Phactr1 PE=1 SV=1	MOUSE	5			0.592756	0.0304061	1.49424	0.396694	0.885721	0.76554	0.236506	1.98899	0.38489	1.52265	0.950681	0.701667	1.63613	0.581054	1.55544	0.874474	0.614882	2.65912	0.328859	2.32533	0.765499	0.217721	1.91069	0.400641	1.46263	1.22072	0.165297	1.49236	0.817977	1.82175	0.922821	0.734673	2.43044	0.379693	2.24286
778	6.9	7.03	31.41	23.83	16.97	sp|P47757|CAPZB_MOUSE	F-actin-capping protein subunit beta OS=Mus musculus GN=Capzb PE=1 SV=3	MOUSE	4			0.898451	0.397612	1.41373	0.635518	1.27017	0.941341	0.564174	1.34671	0.698995	1.26771	1.04858	0.599559	1.2943	0.810155	1.35717	1.11528	0.563177	1.7088	0.652669	1.90579	1.00175	0.987244	1.37748	0.727231	1.37989	0.98226	0.882982	1.42729	0.688198	1.40197	0.894139	0.257527	1.29091	0.692644	1.15425
779	6.9	6.97	20.68	14.24	14.24	sp|P14206|RSSA_MOUSE	40S ribosomal protein SA OS=Mus musculus GN=Rpsa PE=1 SV=4	MOUSE	4			1.88263	0.0303895	1.68083	1.12006	3.16438	1.56453	0.0820983	1.73843	0.899968	2.71983	1.17713	0.27098	1.47039	0.800557	1.73084	1.06737	0.527376	1.33779	0.797862	1.42791	1.06965	0.626973	1.48747	0.719107	1.59107	0.858098	0.26888	1.43306	0.598786	1.22971	0.959697	0.733915	1.42035	0.675678	1.3631
780	6.88	7.12	34.8	25.98	23.04	sp|Q99PT1|GDIR1_MOUSE	Rho GDP-dissociation inhibitor 1 OS=Mus musculus GN=Arhgdia PE=1 SV=3	MOUSE	3			0.874409	0.249879	1.43333	0.610056	1.25331	0.916994	0.410763	1.43553	0.638785	1.31637	1.09522	0.393669	1.43756	0.761859	1.57444	1.09558	0.405204	1.45556	0.752687	1.59469	1.09708	0.38535	1.43591	0.764034	1.57531	1.22694	0.135796	1.43664	0.854035	1.76268	0.997651	0.985474	1.63639	0.609667	1.63254
781	6.86	6.95	17.1	12.83	10.21	sp|Q8K341|ATAT_MOUSE	Alpha-tubulin N-acetyltransferase 1 OS=Mus musculus GN=Atat1 PE=1 SV=1	MOUSE	4			2.2325	0.0426149	2.13763	1.04438	4.77227	1.5451	0.120528	1.84764	0.836256	2.85478	1.26571	0.118352	1.39071	0.910121	1.76024	1.06908	0.627444	1.42376	0.75088	1.52211	1.21766	0.170084	1.38708	0.87786	1.68899	1.0866	0.433843	1.3038	0.833406	1.41671	1.05039	0.734942	1.45634	0.721255	1.52973
782	6.86	6.93	7.177	4.574	2.524	sp|P55066|NCAN_MOUSE	Neurocan core protein OS=Mus musculus GN=Ncan PE=2 SV=1	MOUSE	4			0.429684	0.00978447	1.65884	0.259027	0.712778	0.495727	0.0198396	1.67968	0.295131	0.832665	0.535318	0.00110278	1.2296	0.435359	0.658226	0.583766	0.00531687	1.31195	0.444961	0.765871	0.60822	0.00753	1.31846	0.461309	0.801916	0.611223	0.00332986	1.24415	0.491277	0.760453	0.906282	0.210592	1.20129	0.754424	1.08871
783	6.84	7	18.71	18.71	16.91	sp|P24668|MPRD_MOUSE	Cation-dependent mannose-6-phosphate receptor OS=Mus musculus GN=M6pr PE=1 SV=1	MOUSE	4			1.04023	0.737605	1.40699	0.73933	1.46359	1.07119	0.599244	1.45303	0.737211	1.55648	0.888049	0.497932	1.63449	0.543317	1.45151	0.887783	0.345255	1.40349	0.632556	1.24599	0.876108	0.305473	1.40694	0.622706	1.23263	0.898946	0.445764	1.47286	0.610339	1.32402	1.02211	0.801416	1.28831	0.79337	1.31679
784	6.84	6.88	17.27	12.23	12.23	sp|P35802|GPM6A_MOUSE	Neuronal membrane glycoprotein M6-a OS=Mus musculus GN=Gpm6a PE=1 SV=1	MOUSE	8			0.557039	0.0043137	1.26786	0.439354	0.706246	0.79192	0.0918086	1.35417	0.584799	1.0724	0.834503	0.0943541	1.26884	0.65769	1.05885	0.837282	0.142953	1.33155	0.628804	1.11488	0.894038	0.231762	1.26919	0.704415	1.13471	1.01694	0.837853	1.2708	0.800232	1.29233	1.14236	0.179943	1.27529	0.895764	1.45684
785	6.8	7.16	19.16	14.07	12.57	sp|Q9ERI6|RDH14_MOUSE	Retinol dehydrogenase 14 OS=Mus musculus GN=Rdh14 PE=2 SV=1	MOUSE	4			1.24135	0.291404	1.71367	0.724386	2.12727	1.04392	0.797877	1.63057	0.640216	1.70217	1.36129	0.138135	1.62996	0.83517	2.21885	1.23885	0.175792	1.47137	0.841971	1.82281	1.22439	0.0755191	1.27255	0.962155	1.55809	1.11769	0.585791	1.78914	0.624705	1.9997	1.02676	0.775677	1.30942	0.784131	1.34446
786	6.8	6.95	10.64	7.692	7.051	sp|O55106|STRN_MOUSE	Striatin OS=Mus musculus GN=Strn PE=1 SV=2	MOUSE	4			1.11369	0.382218	1.35629	0.821125	1.51049	1.0143	0.921142	1.45359	0.697792	1.47437	1.05828	0.629782	1.3522	0.782635	1.43101	1.12925	0.141813	1.20291	0.938762	1.35838	1.11588	0.212129	1.22776	0.908876	1.37004	0.914652	0.353434	1.26632	0.72229	1.15824	0.873551	0.111437	1.20239	0.72651	1.05035
787	6.79	7.12	17.92	13.87	12.14	sp|E9PUL5|PRRT2_MOUSE	Proline-rich transmembrane protein 2 OS=Mus musculus GN=Prrt2 PE=1 SV=1	MOUSE	4			0.555797	0.00454385	1.27451	0.436086	0.70837	0.583047	0.00564022	1.27149	0.458554	0.741338	0.656452	0.0167831	1.31847	0.497888	0.865515	0.676085	0.0622542	1.53538	0.440338	1.03805	0.774187	0.0452531	1.27857	0.605511	0.98985	0.989806	0.93814	1.4723	0.672286	1.45729	0.973711	0.751764	1.27706	0.762463	1.24349
788	6.79	6.86	46.46	25.98	25.98	sp|Q03958|PFD6_MOUSE	Prefoldin subunit 6 OS=Mus musculus GN=Pfdn6 PE=2 SV=1	MOUSE	4			1.05006	0.728222	1.43866	0.729883	1.51067	1.05211	0.688249	1.38642	0.758872	1.45867	0.980611	0.782529	1.20216	0.815711	1.17885	0.961042	0.775213	1.43486	0.669781	1.37896	1.07178	0.483328	1.28318	0.835251	1.37528	1.05117	0.495148	1.20298	0.873807	1.26454	0.990535	0.891934	1.20013	0.825357	1.18877
789	6.78	13.15	49.3	42.33	31.16	sp|P61021|RAB5B_MOUSE	Ras-related protein Rab-5B OS=Mus musculus GN=Rab5b PE=1 SV=1	MOUSE	6			1.22983	0.137954	1.44785	0.849416	1.78061	0.982997	0.898241	1.6655	0.590212	1.63718	1.04352	0.819963	2.03028	0.513978	2.11863	1.03027	0.759062	1.44126	0.714843	1.48489	1.00515	0.956322	1.42949	0.703153	1.43684	0.994106	0.949349	1.42573	0.697262	1.41732	1.09617	0.38404	1.42948	0.76683	1.56695
790	6.77	14.72	18.29	11.05	7.482	sp|Q9WUB3|PYGM_MOUSE	Glycogen phosphorylase, muscle form OS=Mus musculus GN=Pygm PE=1 SV=3	MOUSE	6			0.485862	0.00585834	1.49741	0.324467	0.727535	0.531957	0.0036241	1.37066	0.388103	0.729132	0.713777	0.00296869	1.17453	0.607714	0.838351	0.805871	0.0438998	1.23019	0.655078	0.991376	0.886583	0.10451	1.16914	0.758319	1.03654	0.803173	0.0372198	1.22142	0.657576	0.981009	0.975829	0.700363	1.16683	0.836304	1.13863
791	6.76	23.62	16.73	7.296	5	sp|Q8VDD5|MYH9_MOUSE	Myosin-9 OS=Mus musculus GN=Myh9 PE=1 SV=4	MOUSE	10			1.0423	0.739001	1.3371	0.779527	1.39367	1.06672	0.472734	1.22917	0.867837	1.31119	1.08605	0.46063	1.29215	0.840498	1.40335	0.968092	0.683598	1.20371	0.804259	1.1653	0.956986	0.622452	1.23043	0.777765	1.1775	1.02813	0.701245	1.18373	0.868554	1.21703	1.0126	0.908994	1.29306	0.783103	1.30935
792	6.76	7.12	13.4	7.475	6.77	sp|P0C192|LRC4B_MOUSE	Leucine-rich repeat-containing protein 4B OS=Mus musculus GN=Lrrc4b PE=1 SV=1	MOUSE	4			1.20366	0.42803	2.24535	0.536068	2.70264	1.00842	0.942857	1.56143	0.645829	1.57458	1.11528	0.388578	1.53673	0.725752	1.71389	0.943595	0.559474	1.43332	0.658326	1.35248	1.17581	0.299707	1.65255	0.71151	1.94308	1.01242	0.897994	1.44232	0.701939	1.46023	1.09005	0.411178	1.4335	0.760412	1.56258
793	6.75	6.86	14.39	8.726	8.726	sp|Q9JHI5|IVD_MOUSE	Isovaleryl-CoA dehydrogenase, mitochondrial OS=Mus musculus GN=Ivd PE=1 SV=1	MOUSE	4			1.07758	0.455207	1.41898	0.759405	1.52906	1.13909	0.303863	1.50476	0.756988	1.71406	1.15335	0.221028	1.41829	0.813201	1.63579	1.23947	0.118006	1.41767	0.874297	1.75716	1.23769	0.119693	1.4186	0.872474	1.7558	0.861197	0.336655	1.67015	0.515642	1.43833	1.17073	0.312905	1.66056	0.705019	1.94406
794	6.75	6.86	22.97	18.92	13.06	sp|P09671|SODM_MOUSE	Superoxide dismutase [Mn], mitochondrial OS=Mus musculus GN=Sod2 PE=1 SV=3	MOUSE	3			0.530886	0.00764111	1.36832	0.387984	0.726421	0.579934	0.00527838	1.26748	0.457548	0.735055	0.8342	0.0846049	1.25485	0.664783	1.04679	0.946037	0.491026	1.25306	0.754979	1.18545	1.02641	0.737947	1.25359	0.818781	1.2867	1.03529	0.658593	1.25339	0.825994	1.29762	0.916845	0.307985	1.25296	0.731742	1.14877
795	6.73	10.84	13.08	5.633	4.853	sp|Q6PHS9|CA2D2_MOUSE	Voltage-dependent calcium channel subunit alpha-2/delta-2 OS=Mus musculus GN=Cacna2d2 PE=1 SV=1	MOUSE	6			1.26101	0.0102639	1.16049	1.08662	1.4634	1.2535	0.0601232	1.27131	0.985993	1.5936	1.11571	0.116912	1.16033	0.961543	1.29459	1.04661	0.526198	1.1877	0.881207	1.24306	1.0581	0.374287	1.16057	0.911708	1.22801	0.938894	0.460669	1.22501	0.766437	1.15016	0.936453	0.308671	1.16068	0.806811	1.08693
796	6.7	7.82	7.688	3.273	2.234	sp|Q3UH93|PLXD1_MOUSE	Plexin-D1 OS=Mus musculus GN=Plxnd1 PE=1 SV=1	MOUSE	4			1.37087	0.200177	1.84633	0.742481	2.53107	1.43622	0.0234709	1.30908	1.09712	1.88013	1.10292	0.297542	1.28129	0.860785	1.41316	1.27372	0.241926	1.69805	0.750105	2.16284	1.23721	0.273903	1.66035	0.745145	2.0542	1.02651	0.853399	1.51243	0.678713	1.55252	1.06247	0.628213	1.43151	0.742205	1.52094
797	6.69	7.37	10.17	4.632	4.218	sp|P70232|CHL1_MOUSE	Neural cell adhesion molecule L1-like protein OS=Mus musculus GN=Chl1 PE=1 SV=2	MOUSE	4			1.52113	0.0475654	1.50434	1.01116	2.2883	1.41146	0.0557321	1.4413	0.979298	2.03433	0.971859	0.90226	2.4214	0.401362	2.35326	1.07398	0.490126	1.44249	0.744528	1.54921	1.10717	0.353335	1.44107	0.768295	1.59552	1.03951	0.693634	1.44237	0.72069	1.49935	0.965993	0.723799	1.44241	0.669708	1.39336
798	6.68	6.91	30.65	20.43	14.52	sp|Q8VEH3|ARL8A_MOUSE	ADP-ribosylation factor-like protein 8A OS=Mus musculus GN=Arl8a PE=2 SV=1	MOUSE	3			1.97427					1.29384					1.24006					1.24251					1.02613					1.05931					1.03437
799	6.65	7.07	12.53	4.945	3.516	sp|Q78PY7|SND1_MOUSE	Staphylococcal nuclease domain-containing protein 1 OS=Mus musculus GN=Snd1 PE=1 SV=1	MOUSE	3			1.55924	0.00886498	1.26092	1.23659	1.96607	1.40084	0.037397	1.34979	1.03782	1.89084	1.0868	0.383327	1.29692	0.837987	1.40949	1.16866	0.121123	1.25994	0.927554	1.47245	0.961582	0.734954	1.39872	0.687473	1.34498	0.970523	0.70707	1.25896	0.770892	1.22185	1.04298	0.679153	1.34106	0.777731	1.39871
800	6.63	13.25	22.52	19.42	15.5	sp|P54285|CACB3_MOUSE	Voltage-dependent L-type calcium channel subunit beta-3 OS=Mus musculus GN=Cacnb3 PE=2 SV=2	MOUSE	6			0.782434	0.0233488	1.21011	0.646582	0.94683	0.887198	0.536394	1.63535	0.542512	1.45088	0.933122	0.376449	1.21324	0.769115	1.1321	1.07043	0.447206	1.25158	0.855267	1.33973	1.02469	0.807213	1.29662	0.790282	1.32863	0.978318	0.793317	1.24269	0.787255	1.21575	1.16925	0.114269	1.2405	0.942563	1.45044
801	6.62	6.76	28.67	22.94	15.05	sp|Q8BL86|MBLC2_MOUSE	Metallo-beta-lactamase domain-containing protein 2 OS=Mus musculus GN=Mblac2 PE=2 SV=2	MOUSE	3			1.59211	0.0438309	1.55921	1.0211	2.48244	1.41031	0.0131242	1.25157	1.12683	1.7651	1.17326	0.0853553	1.21539	0.965335	1.42598	1.09446	0.315029	1.24395	0.879826	1.36144	1.06838	0.393647	1.212	0.881507	1.29488	0.98008	0.853589	1.32822	0.73789	1.30176	1.0478	0.519155	1.20155	0.872042	1.25899
802	6.62	6.67	14.94	14.94	12.64	sp|P97765|WBP2_MOUSE	WW domain-binding protein 2 OS=Mus musculus GN=Wbp2 PE=1 SV=1	MOUSE	3			0.754048	0.0666139	1.37477	0.548492	1.03664	0.698496	0.0402572	1.38924	0.50279	0.970377	0.789619	0.0820459	1.33876	0.589815	1.05711	0.863778	0.247953	1.38506	0.623637	1.19639	0.800966	0.148673	1.4409	0.555878	1.15411	0.859407	0.13109	1.26323	0.680328	1.08563	0.837768	0.101108	1.27199	0.658628	1.06563
803	6.61	7.43	26.25	12.6	7.349	sp|P12849|KAP1_MOUSE	cAMP-dependent protein kinase type I-beta regulatory subunit OS=Mus musculus GN=Prkar1b PE=2 SV=2	MOUSE	3			1.0917	0.730384	2.09173	0.521915	2.28355	1.01835	0.932899	1.88293	0.540834	1.91749	0.919815	0.629651	1.6437	0.5596	1.5119	0.996751	0.988805	1.97383	0.504983	1.96742	1.00358	0.988127	2.022	0.49633	2.02924	0.993049	0.930402	1.26358	0.785903	1.25479	0.977385	0.86392	1.47727	0.661617	1.44386
804	6.59	9.79	25.68	15.57	13.93	sp|O88809|DCX_MOUSE	Neuronal migration protein doublecortin OS=Mus musculus GN=Dcx PE=1 SV=1	MOUSE	6			4.31648	0.0276714	2.91282	1.48189	12.5731	1.80249	0.0476868	1.77601	1.01491	3.20125	1.24943	0.126249	1.45816	0.856859	1.82187	1.14706	0.255989	1.45487	0.788431	1.66883	1.05824	0.696413	1.71702	0.616325	1.81703	0.941746	0.602105	1.5236	0.618107	1.43484	0.95948	0.790411	1.79887	0.533379	1.72598
805	6.58	6.69	20.48	9.157	9.157	sp|Q922H2|PDK3_MOUSE	[Pyruvate dehydrogenase (acetyl-transferring)] kinase isozyme 3, mitochondrial OS=Mus musculus GN=Pdk3 PE=1 SV=1	MOUSE	4			0.76374	0.139331	1.53546	0.497403	1.17269	0.829485	0.094053	1.27849	0.648803	1.06049	0.995072	0.952239	1.27345	0.781398	1.26717	1.05875	0.720705	1.58789	0.666761	1.68117	1.14931	0.442015	1.6507	0.696259	1.89717	1.09114	0.405181	1.33273	0.818725	1.4542	0.901408	0.265664	1.2738	0.707654	1.14821
806	6.57	6.69	6.691	3.893	3.893	sp|P22892|AP1G1_MOUSE	AP-1 complex subunit gamma-1 OS=Mus musculus GN=Ap1g1 PE=1 SV=3	MOUSE	4			1.09934	0.3791	1.43881	0.764063	1.58174	1.07826	0.467591	1.4398	0.748896	1.55248	0.960671	0.684172	1.44305	0.665723	1.3863	0.956128	0.648334	1.43817	0.664824	1.37507	0.960772	0.68107	1.43597	0.669073	1.37964	1.01078	0.911254	1.44228	0.70082	1.45784	0.944533	0.597497	1.48422	0.636382	1.4019
807	6.56	8.27	13.32	10.66	9.561	sp|Q9QZM0|UBQL2_MOUSE	Ubiquilin-2 OS=Mus musculus GN=Ubqln2 PE=1 SV=2	MOUSE	4			1.29328	0.364733	2.58912	0.499507	3.34847	1.04461	0.835575	2.21799	0.470971	2.31693	0.9418	0.788092	2.31965	0.406009	2.18465	0.898751	0.73705	3.29286	0.272939	2.95946	0.95703	0.825518	2.12582	0.450194	2.03447	1.0356	0.818329	1.77915	0.582076	1.84249	1.07881	0.547909	1.57676	0.684193	1.70101
808	6.54	6.85	16.33	9.297	6.576	sp|O88712|CTBP1_MOUSE	C-terminal-binding protein 1 OS=Mus musculus GN=Ctbp1 PE=1 SV=2	MOUSE	3			0.759324	0.130621	1.52784	0.496993	1.16012	0.877742	0.163324	1.25323	0.700381	1.10002	0.97657	0.761104	1.25434	0.778554	1.22495	0.963216	0.637365	1.25631	0.766703	1.2101	1.11706	0.218824	1.25506	0.890039	1.40197	1.03902	0.629137	1.25515	0.827809	1.30413	1.08482	0.335165	1.25382	0.865212	1.36017
809	6.51	7.5	10.83	5.561	3.707	sp|Q8C129|LCAP_MOUSE	Leucyl-cystinyl aminopeptidase OS=Mus musculus GN=Lnpep PE=1 SV=1	MOUSE	3			1.03575	0.82511	1.59012	0.651364	1.64696	0.976312	0.889635	1.65786	0.588898	1.61859	0.980548	0.915552	1.72033	0.569977	1.68686	0.978275	0.912966	1.80121	0.543121	1.76208	1.05167	0.631942	1.35205	0.777831	1.42191	1.09301	0.55176	1.52722	0.715686	1.66927	1.11497	0.536306	1.64422	0.678113	1.83325
810	6.51	6.72	23.84	18.02	18.02	sp|Q9DCJ5|NDUA8_MOUSE	NADH dehydrogenase [ubiquinone] 1 alpha subcomplex subunit 8 OS=Mus musculus GN=Ndufa8 PE=1 SV=3	MOUSE	6			0.946439	0.549248	1.29737	0.729504	1.22789	0.880225	0.404187	1.5206	0.578866	1.33847	1.10968	0.366601	1.36636	0.81214	1.51622	1.2454	0.251033	1.63595	0.761271	2.03741	1.13812	0.290928	1.37979	0.824851	1.57036	0.993868	0.952002	1.34914	0.736668	1.34087	0.961909	0.666071	1.29585	0.7423	1.24649
811	6.51	6.62	33.79	24.83	24.83	sp|Q9D2M8|UB2V2_MOUSE	Ubiquitin-conjugating enzyme E2 variant 2 OS=Mus musculus GN=Ube2v2 PE=2 SV=4	MOUSE	4			0.931678	0.410794	1.26646	0.735653	1.17994	0.97579	0.76366	1.26732	0.769964	1.23664	0.989563	0.897849	1.27026	0.779021	1.25701	0.951226	0.556582	1.27277	0.747365	1.21069	0.96534	0.674202	1.27363	0.757943	1.22949	1.10782	0.267362	1.27098	0.871626	1.40801	0.904074	0.279809	1.27622	0.7084	1.1538
811	0	6.59	38.78	24.49	24.49	sp|Q9CZY3|UB2V1_MOUSE	Ubiquitin-conjugating enzyme E2 variant 1 OS=Mus musculus GN=Ube2v1 PE=1 SV=1	MOUSE	4
812	6.51	6.53	41.38	37.93	27.59	sp|Q9CPP6|NDUA5_MOUSE	NADH dehydrogenase [ubiquinone] 1 alpha subcomplex subunit 5 OS=Mus musculus GN=Ndufa5 PE=1 SV=3	MOUSE	5			0.855762	0.081327	1.20509	0.710126	1.03127	0.939335	0.486225	1.25447	0.748789	1.17837	1.11334	0.186032	1.20552	0.923535	1.34216	1.30058	0.0192638	1.21226	1.07286	1.57664	1.28812	0.0195567	1.20477	1.06918	1.55189	0.950316	0.495145	1.20769	0.786887	1.14769	0.982717	0.808126	1.20511	0.815457	1.18428
813	6.49	6.84	16.96	8.042	5.944	sp|P06801|MAOX_MOUSE	NADP-dependent malic enzyme OS=Mus musculus GN=Me1 PE=1 SV=2	MOUSE	3			0.952351	0.786557	1.97372	0.482516	1.87967	1.03743	0.744463	1.52662	0.679562	1.58377	0.913563	0.380984	1.41764	0.644426	1.2951	0.98867	0.901596	1.41995	0.696272	1.40386	1.16305	0.220096	1.44603	0.804302	1.6818	0.864655	0.326472	1.62515	0.532045	1.4052	1.00864	0.925436	1.4189	0.71086	1.43115
814	6.48	6.58	22.36	14.2	11.78	sp|P47199|QOR_MOUSE	Quinone oxidoreductase OS=Mus musculus GN=Cryz PE=1 SV=1	MOUSE	3			0.730797	0.0582386	1.39657	0.523281	1.02061	0.81293	0.26219	1.61364	0.503788	1.31177	0.730348	0.0291703	1.28903	0.566585	0.941443	0.931311	0.662101	1.59797	0.582809	1.48821	0.951947	0.572874	1.28192	0.742593	1.22032	1.06229	0.519421	1.30242	0.815631	1.38355	0.953366	0.632703	1.3319	0.715794	1.26979
815	6.44	17.55	22.46	19.65	18.36	sp|P62631|EF1A2_MOUSE	Elongation factor 1-alpha 2 OS=Mus musculus GN=Eef1a2 PE=1 SV=1	MOUSE	9			0.991107	0.925022	1.43548	0.690435	1.42272	1.02057	0.87101	1.6099	0.633931	1.64301	1.00464	0.961389	1.43951	0.697902	1.44619	0.933131	0.497822	1.4371	0.649316	1.341	1.05844	0.571773	1.44003	0.735008	1.52419	0.993784	0.94784	1.43802	0.691078	1.42908	0.880675	0.270362	1.4367	0.612984	1.26527
816	6.44	6.84	23.57	13.13	11.45	sp|P47962|RL5_MOUSE	60S ribosomal protein L5 OS=Mus musculus GN=Rpl5 PE=1 SV=3	MOUSE	4			1.48131	0.0422297	1.44329	1.02634	2.13796	1.27825	0.40457	2.24166	0.570225	2.86539	1.16057	0.372124	1.57253	0.738029	1.82503	0.991913	0.956979	1.55452	0.638084	1.54195	0.934524	0.588268	1.4284	0.654245	1.33488	0.870394	0.285022	1.40529	0.619368	1.22316	0.972081	0.749502	1.29365	0.751423	1.25754
817	6.43	6.6	6.592	3.146	3.146	sp|Q6ZPQ6|PITM2_MOUSE	Membrane-associated phosphatidylinositol transfer protein 2 OS=Mus musculus GN=Pitpnm2 PE=1 SV=2	MOUSE	4			0.749954	0.326351	2.61303	0.287006	1.95965	0.701417	0.105452	1.71461	0.409083	1.20265	0.818657	0.359881	2.07653	0.394244	1.69996	0.793492	0.115832	1.45045	0.547068	1.15092	0.798857	0.116999	1.43795	0.555552	1.14872	1.03394	0.758874	1.50492	0.687041	1.55599	0.856814	0.296257	1.6075	0.533009	1.37733
818	6.42	7.01	19.08	11.18	7.514	sp|Q9CZS1|AL1B1_MOUSE	Aldehyde dehydrogenase X, mitochondrial OS=Mus musculus GN=Aldh1b1 PE=1 SV=1	MOUSE	3			2.07744	0.00382351	1.40054	1.48331	2.90954	1.99529	0.0310695	1.80068	1.10808	3.59288	1.83684	0.0264063	1.63451	1.12378	3.00234	1.84084	0.0183306	1.55301	1.18533	2.85885	1.82594	0.0317804	1.67604	1.08944	3.06035	1.43268	0.0541437	1.44743	0.989811	2.07371	1.11531	0.212092	1.22657	0.909298	1.36801
819	6.42	6.92	15.63	10.74	8.398	sp|Q9Z127|LAT1_MOUSE	Large neutral amino acids transporter small subunit 1 OS=Mus musculus GN=Slc7a5 PE=1 SV=2	MOUSE	3			1.32962	0.0330921	1.27338	1.04417	1.69312	1.0506	0.65098	1.36843	0.767743	1.43767	0.901486	0.413828	1.4173	0.63606	1.27767	0.767742	0.194629	1.65749	0.463197	1.27252	0.838394	0.102468	1.27262	0.658793	1.06696	0.961125	0.747053	1.42882	0.67267	1.37327	1.04675	0.588625	1.27229	0.822729	1.33177
820	6.42	6.67	20.73	11.95	9.268	sp|P63005|LIS1_MOUSE	Platelet-activating factor acetylhydrolase IB subunit alpha OS=Mus musculus GN=Pafah1b1 PE=1 SV=2	MOUSE	3			1.00061	0.993895	1.21367	0.82445	1.2144	1.02805	0.684536	1.17948	0.871613	1.21256	1.02337	0.815302	1.2728	0.804032	1.30254	0.903661	0.210571	1.1989	0.753741	1.0834	0.919572	0.30341	1.20683	0.761974	1.10977	0.941278	0.480759	1.22672	0.767315	1.15468	1.01293	0.852551	1.1838	0.855657	1.1991
821	6.41	6.7	21.85	15.17	12.34	sp|Q8VDQ8|SIR2_MOUSE	NAD-dependent protein deacetylase sirtuin-2 OS=Mus musculus GN=Sirt2 PE=1 SV=2	MOUSE	3			0.454647	0.0837226	2.67094	0.170219	1.21434	0.860657	0.149462	1.28103	0.671848	1.10253	0.754861	0.0350966	1.27646	0.59137	0.96355	0.872332	0.334767	1.46097	0.59709	1.27445	0.829832	0.410056	1.86181	0.445711	1.54499	1.11678	0.550428	1.68876	0.661301	1.88597	1.18554	0.471022	1.93159	0.613761	2.28997
822	6.38	19.08	49.34	47.58	39.65	sp|P62823|RAB3C_MOUSE	Ras-related protein Rab-3C OS=Mus musculus GN=Rab3c PE=1 SV=1	MOUSE	19			0.561294	0.0239745	1.47972	0.379323	0.83056	0.737653	0.0744068	1.46027	0.50515	1.07717	1.00194	0.984542	1.46401	0.684381	1.46685	1.11292	0.467417	1.67754	0.663423	1.86697	1.11251	0.607923	2.14082	0.519667	2.3817	1.23746	0.139365	1.46752	0.843232	1.81599	0.975932	0.842262	1.59052	0.613594	1.55224
823	6.38	8.39	7.054	2.757	1.443	sp|P42859|HD_MOUSE	Huntingtin OS=Mus musculus GN=Htt PE=1 SV=2	MOUSE	3			0.657179	0.0873215	1.77173	0.370925	1.16434	0.937127	0.596315	1.56485	0.59886	1.46646	0.939274	0.588167	1.52467	0.61605	1.43208	0.888669	0.363675	1.54554	0.574989	1.37347	0.946728	0.640827	1.54158	0.614128	1.45946	1.16034	0.531917	2.34956	0.493853	2.72628	0.871011	0.505301	2.09213	0.416327	1.82227
824	6.38	6.42	30.52	30.52	22.73	sp|P08228|SODC_MOUSE	Superoxide dismutase [Cu-Zn] OS=Mus musculus GN=Sod1 PE=1 SV=2	MOUSE	3			0.69278	0.0159064	1.26669	0.546923	0.877535	0.770562	0.422886	2.44959	0.314568	1.88756	0.798196	0.0557056	1.26572	0.630624	1.0103	0.804925	0.16206	1.45361	0.553743	1.17005	0.893852	0.229811	1.26812	0.704864	1.13351	1.23804	0.0649083	1.26883	0.975738	1.57087	1.11139	0.308132	1.31578	0.844661	1.46235
825	6.35	6.84	22.44	14.13	11.08	sp|Q9D5T0|ATAD1_MOUSE	ATPase family AAA domain-containing protein 1 OS=Mus musculus GN=Atad1 PE=1 SV=1	MOUSE	3			1.38922	0.0367293	1.33705	1.03901	1.85746	1.20367	0.223891	1.471	0.818262	1.7706	1.1855	0.232614	1.43765	0.824608	1.70433	1.29569	0.0848455	1.38376	0.936355	1.79291	1.2016	0.0928475	1.27114	0.945292	1.5274	0.811149	0.0977984	1.32323	0.613008	1.07334	0.88925	0.220535	1.27389	0.69806	1.1328
826	6.35	6.48	54.32	43.21	35.8	sp|P29595|NEDD8_MOUSE	NEDD8 OS=Mus musculus GN=Nedd8 PE=1 SV=2	MOUSE	4			1.05182	0.562183	1.24883	0.842245	1.31355	1.02223	0.805733	1.26151	0.810323	1.28956	1.06059	0.462485	1.22284	0.86732	1.29693	1.08838	0.429065	1.30668	0.832936	1.42217	1.09784	0.268341	1.22355	0.897263	1.34326	1.26238	0.0336749	1.2259	1.02976	1.54755	1.03855	0.634817	1.22701	0.846408	1.27431
827	6.34	6.43	9.154	5.33	4.403	sp|O88703|HCN2_MOUSE	Potassium/sodium hyperpolarization-activated cyclic nucleotide-gated channel 2 OS=Mus musculus GN=Hcn2 PE=1 SV=1	MOUSE	3			0.911828	0.494147	1.61435	0.564828	1.47201	0.92438	0.807177	3.37874	0.273587	3.12324	0.831272	0.330134	1.86495	0.445734	1.55028	0.845935	0.623003	3.49287	0.242189	2.95474	0.948558	0.788452	2.10097	0.451486	1.99289	0.993546	0.972128	2.02703	0.49015	2.01394	1.09888	0.778877	3.54449	0.310026	3.89499
828	6.33	6.49	20.65	11.21	9.735	sp|Q9QZX7|SRR_MOUSE	Serine racemase OS=Mus musculus GN=Srr PE=1 SV=1	MOUSE	4			0.971582	0.944749	4.8806	0.19907	4.7419	0.826411	0.463736	2.49201	0.331624	2.05942	0.838018	0.301539	1.73485	0.48305	1.45383	0.777466	0.140871	1.5781	0.49266	1.22692	0.862642	0.20963	1.4169	0.608824	1.22228	1.09523	0.380049	1.41951	0.771557	1.5547	0.947786	0.578405	1.42041	0.667262	1.34625
829	6.31	6.53	58.1	48.57	38.1	sp|P62897|CYC_MOUSE	Cytochrome c, somatic OS=Mus musculus GN=Cycs PE=1 SV=2	MOUSE	7			0.767514	0.0330572	1.25153	0.613261	0.960565	0.909499	0.270451	1.25101	0.727014	1.13779	1.20945	0.0737537	1.25116	0.966664	1.51321	1.27031	0.0426007	1.25134	1.01516	1.58958	1.2661	0.0441532	1.25145	1.01171	1.58445	1.03804	0.63283	1.25128	0.829586	1.29888	0.936363	0.418992	1.25094	0.748529	1.17133
830	6.3	9.07	18.95	15.23	9.57	sp|P63137|GBRB2_MOUSE	Gamma-aminobutyric acid receptor subunit beta-2 OS=Mus musculus GN=Gabrb2 PE=1 SV=2	MOUSE	4			0.659122	0.109709	1.91317	0.344518	1.26101	0.751352	0.0797338	1.44752	0.51906	1.0876	0.778354	0.0918034	1.421	0.547751	1.10604	0.831223	0.151023	1.4192	0.585697	1.17967	0.798326	0.123382	1.45672	0.548031	1.16293	0.798661	0.195448	1.65688	0.482028	1.32328	0.867056	0.222328	1.42032	0.610467	1.2315
831	6.27	6.34	12.21	7.956	6.036	sp|Q9CZD3|SYG_MOUSE	Glycine--tRNA ligase OS=Mus musculus GN=Gars PE=1 SV=1	MOUSE	3			1.54991	0.214512	2.85903	0.542109	4.43122	1.23151	0.487908	2.89438	0.425485	3.56446	0.901907	0.687046	2.59441	0.347634	2.33992	1.05313	0.793924	2.11265	0.498488	2.2249	0.864741	0.243757	1.46604	0.589847	1.26775	0.885436	0.634112	2.56426	0.345299	2.27049	0.887658	0.437358	1.70363	0.521038	1.51225
832	6.26	7.44	37.38	24.76	18.93	sp|P63321|RALA_MOUSE	Ras-related protein Ral-A OS=Mus musculus GN=Rala PE=1 SV=1	MOUSE	5			1.47214	0.0241471	1.33749	1.10068	1.96898	1.17994	0.172365	1.34322	0.878441	1.58492	1.15029	0.165132	1.27614	0.901388	1.46793	1.03088	0.715918	1.27369	0.809363	1.31302	1.04599	0.634017	1.31118	0.797744	1.37148	1.07824	0.401435	1.27868	0.843247	1.37872	1.00939	0.910653	1.27618	0.790944	1.28817
833	6.26	6.8	10.85	5.66	4.245	sp|Q6PB70|ANO8_MOUSE	Anoctamin-8 OS=Mus musculus GN=Ano8 PE=2 SV=3	MOUSE	3			1.06191	0.536581	1.41834	0.748701	1.50614	0.779948	0.0916957	1.4166	0.550579	1.10487	0.839426	0.183807	1.45792	0.575768	1.22382	0.914129	0.386156	1.42095	0.643325	1.29893	0.940648	0.533537	1.42337	0.660859	1.33889	0.778504	0.32515	2.30036	0.338427	1.79084	0.858392	0.504226	2.25657	0.380398	1.93702
834	6.25	6.33	10.43	9.202	9.202	sp|Q8R001|MARE2_MOUSE	Microtubule-associated protein RP/EB family member 2 OS=Mus musculus GN=Mapre2 PE=1 SV=1	MOUSE	4			1.10758	0.500044	1.71353	0.646373	1.89788	1.06027	0.546001	1.41831	0.747557	1.50379	1.13866	0.355482	1.59794	0.712581	1.81952	1.02423	0.819229	1.48642	0.689061	1.52244	1.07589	0.462245	1.41757	0.758966	1.52516	1.00435	0.966992	1.49186	0.67322	1.49835	0.992042	0.936014	1.46105	0.678995	1.44942
835	6.24	6.3	46.3	38.89	34.26	sp|Q91WS0|CISD1_MOUSE	CDGSH iron-sulfur domain-containing protein 1 OS=Mus musculus GN=Cisd1 PE=1 SV=1	MOUSE	6			0.759134	0.0347709	1.26912	0.59816	0.96343	0.814076	0.0702627	1.26784	0.642098	1.03212	1.0143	0.862587	1.27112	0.797961	1.2893	1.16838	0.409822	1.6791	0.695839	1.96183	1.10961	0.263771	1.27289	0.871723	1.41241	0.974976	0.760833	1.27371	0.765463	1.24183	0.910637	0.30236	1.27094	0.716508	1.15736
836	6.24	6.25	34.45	31.09	26.89	sp|Q9D1K2|VATF_MOUSE	V-type proton ATPase subunit F OS=Mus musculus GN=Atp6v1f PE=1 SV=2	MOUSE	4			0.620205	0.00673035	1.25388	0.494627	0.777665	0.796262	0.0495899	1.25487	0.63454	0.999203	0.977337	0.767293	1.2526	0.780248	1.22421	1.01643	0.897715	1.44932	0.701314	1.47314	1.06121	0.464601	1.2538	0.846394	1.33055	1.19653	0.1573	1.3557	0.882592	1.62213	1.06427	0.446223	1.25441	0.848424	1.33504
837	6.23	6.84	10.13	6.414	4.219	sp|Q5DQR4|STB5L_MOUSE	Syntaxin-binding protein 5-like OS=Mus musculus GN=Stxbp5l PE=2 SV=1	MOUSE	3			0.389883	0.0252844	2.05586	0.189644	0.801545	0.560764	0.0647307	1.90453	0.294437	1.06799	0.754924	0.119548	1.51303	0.498949	1.14222	0.78023	0.139885	1.48535	0.525285	1.15891	0.826969	0.0818032	1.26409	0.654204	1.04536	1.11251	0.500703	1.55948	0.713389	1.73494	0.991965	0.939242	1.36355	0.727487	1.3526
838	6.23	6.38	23.02	8.153	6.475	sp|Q80TB8|VAT1L_MOUSE	Synaptic vesicle membrane protein VAT-1 homolog-like OS=Mus musculus GN=Vat1l PE=2 SV=2	MOUSE	3			0.927483	0.416882	1.25991	0.736149	1.16855	0.882054	0.125817	1.19784	0.736373	1.05656	1.04757	0.713976	1.38791	0.754784	1.45393	0.930423	0.321385	1.19369	0.779448	1.11064	0.964666	0.778345	1.39328	0.692372	1.34405	1.11877	0.339827	1.33342	0.839025	1.4918	0.858675	0.0862363	1.20535	0.712388	1.035
839	6.21	7	7.564	2.923	2.12	sp|P39447|ZO1_MOUSE	Tight junction protein ZO-1 OS=Mus musculus GN=Tjp1 PE=1 SV=2	MOUSE	3			1.063	0.699873	1.50577	0.705949	1.60064	1.18887	0.217776	1.38914	0.855831	1.65151	1.09184	0.303044	1.2294	0.888103	1.3423	1.16034	0.0774096	1.1909	0.974342	1.38185	1.02268	0.807535	1.27029	0.805077	1.2991	1.0326	0.637217	1.19098	0.867014	1.22981	1.00463	0.947167	1.19955	0.837508	1.20511
840	6.21	6.29	19.16	13.65	9.449	sp|Q91V12|BACH_MOUSE	Cytosolic acyl coenzyme A thioester hydrolase OS=Mus musculus GN=Acot7 PE=1 SV=2	MOUSE	3			1.16706	0.158249	1.30066	0.897282	1.51795	1.11876	0.281711	1.31356	0.851698	1.46955	1.06871	0.651398	1.52627	0.700209	1.63114	1.04445	0.687346	1.36609	0.764558	1.42681	0.950527	0.672033	1.41252	0.672929	1.34264	1.16312	0.147288	1.28078	0.908133	1.4897	1.04284	0.800421	1.62177	0.643027	1.69125
841	6.2	6.27	19.81	14.38	11.18	sp|O54983|CRYM_MOUSE	Ketimine reductase mu-crystallin OS=Mus musculus GN=Crym PE=1 SV=1	MOUSE	3			0.877774	0.215127	1.3031	0.673607	1.14382	0.958046	0.729989	1.43324	0.668448	1.37311	1.15313	0.341496	1.49486	0.771395	1.72377	1.01756	0.864476	1.34741	0.755198	1.37107	1.1668	0.232097	1.38904	0.839999	1.62073	1.19661	0.306129	1.59056	0.75232	1.90329	1.02126	0.804407	1.28091	0.797294	1.30814
842	6.2	6.26	21.53	14.6	12.04	sp|Q9ER00|STX12_MOUSE	Syntaxin-12 OS=Mus musculus GN=Stx12 PE=1 SV=1	MOUSE	3			1.6677	0.00713191	1.28044	1.30244	2.13539	1.29918	0.0432973	1.28002	1.01497	1.66298	0.982186	0.830005	1.27681	0.769247	1.25407	0.904413	0.525846	1.56311	0.578598	1.4137	0.956119	0.60178	1.27838	0.747915	1.22228	1.08752	0.35954	1.28068	0.849177	1.39277	1.07782	0.40418	1.27912	0.842621	1.37866
843	6.18	6.42	17.93	14.13	11.14	sp|Q8C163|EXOG_MOUSE	Nuclease EXOG, mitochondrial OS=Mus musculus GN=Exog PE=2 SV=1	MOUSE	3			1.0523	0.547505	1.27122	0.827786	1.33771	1.14626	0.428219	1.60859	0.71259	1.84386	1.09738	0.304877	1.27063	0.863652	1.39437	1.31543	0.0350405	1.26848	1.03702	1.6686	1.3777	0.0294686	1.2968	1.06238	1.78661	0.920161	0.348898	1.27006	0.724501	1.16866	1.00901	0.928669	1.34134	0.752246	1.35343
844	6.17	15.52	16.45	12.76	10.08	sp|Q9WUA3|K6PP_MOUSE	6-phosphofructokinase type C OS=Mus musculus GN=Pfkp PE=1 SV=1	MOUSE	8			0.569005	0.00455719	1.26251	0.450694	0.718374	0.850898	0.157327	1.31505	0.647045	1.11898	0.916438	0.317611	1.26133	0.726567	1.15593	0.958116	0.791363	1.60161	0.598222	1.53452	0.927338	0.376466	1.2608	0.735516	1.16919	1.08276	0.352637	1.25928	0.859823	1.3635	0.994452	0.943569	1.259	0.789874	1.25201
845	6.17	6.85	12.78	7.317	4.994	sp|Q8K4G5|ABLM1_MOUSE	Actin-binding LIM protein 1 OS=Mus musculus GN=Ablim1 PE=1 SV=1	MOUSE	4			0.995947	0.973919	1.60577	0.62023	1.59926	0.788402	0.253779	1.90662	0.413508	1.50318	0.669478	0.0546143	1.5234	0.439463	1.01988	0.664203	0.0385419	1.42765	0.465243	0.948247	0.634127	0.0320366	1.43264	0.442627	0.908476	0.895518	0.496969	1.7805	0.502959	1.59447	0.860312	0.214902	1.435	0.59952	1.23455
846	6.15	8.32	10.72	6.484	5.736	sp|Q6NS52|DGKB_MOUSE	Diacylglycerol kinase beta OS=Mus musculus GN=Dgkb PE=2 SV=2	MOUSE	4			0.54497	0.0287833	1.62898	0.334546	0.887746	0.812093	0.18798	1.47689	0.549868	1.19937	1.0429	0.756591	1.48241	0.703518	1.546	0.903652	0.548362	1.61284	0.560287	1.45744	0.96263	0.8552	1.84026	0.523094	1.77149	1.18613	0.287431	1.52345	0.778578	1.80701	0.998225	0.987049	1.3782	0.724298	1.37575
847	6.15	6.49	50.75	32.84	25.37	sp|P84086|CPLX2_MOUSE	Complexin-2 OS=Mus musculus GN=Cplx2 PE=1 SV=1	MOUSE	3			0.491614					0.532901					0.752518					0.797353					0.850624					1.08668					0.878145
848	6.15	6.29	22.79	9.687	9.687	sp|P05132|KAPCA_MOUSE	cAMP-dependent protein kinase catalytic subunit alpha OS=Mus musculus GN=Prkaca PE=1 SV=3	MOUSE	3			1.06152	0.487875	1.27236	0.834294	1.35064	1.12612	0.214549	1.27228	0.885121	1.43273	1.09517	0.320124	1.27557	0.858577	1.39697	0.996358	0.965041	1.27636	0.780623	1.27171	1.04369	0.624097	1.28403	0.812823	1.34013	1.05926	0.541911	1.30603	0.811055	1.38342	0.914962	0.327192	1.27395	0.71821	1.16561
849	6.14	6.19	17.49	12.55	10.65	sp|O88441|MTX2_MOUSE	Metaxin-2 OS=Mus musculus GN=Mtx2 PE=1 SV=1	MOUSE	3			1.00952	0.923522	1.45645	0.693139	1.47032	1.00178	0.985641	1.45661	0.687746	1.4592	1.09985	0.391845	1.45937	0.75365	1.60509	1.33638	0.0801443	1.45677	0.917353	1.9468	1.2352	0.138105	1.45956	0.846283	1.80286	0.962806	0.708015	1.45902	0.6599	1.40475	1.03525	0.730163	1.45659	0.710731	1.50793
850	6.11	6.82	14.57	9.532	6.295	sp|P11983|TCPA_MOUSE	T-complex protein 1 subunit alpha OS=Mus musculus GN=Tcp1 PE=1 SV=3	MOUSE	3			1.32457	0.314299	2.47908	0.534301	3.28373	1.05119	0.833265	2.45553	0.428092	2.58124	0.978283	0.886807	1.79751	0.544244	1.75847	0.977997	0.818362	1.44268	0.677901	1.41094	0.954813	0.643917	1.44659	0.660043	1.38123	0.909441	0.383626	1.44628	0.628814	1.3153	0.918797	0.422941	1.44008	0.638019	1.32314
851	6.1	15.86	47.95	34.7	32.42	sp|Q9CZT8|RAB3B_MOUSE	Ras-related protein Rab-3B OS=Mus musculus GN=Rab3b PE=1 SV=1	MOUSE	17			0.929001	0.489652	1.45876	0.636841	1.35519	0.871276	0.254034	1.454	0.599227	1.26683	0.937622	0.537187	1.45552	0.644184	1.36473	1.1628	0.423024	1.91485	0.60725	2.22658	1	1	1.4543	0.687618	1.4543	1.05112	0.62806	1.46019	0.719849	1.53483	0.964412	0.84961	2.06434	0.467177	1.99087
852	6.1	6.26	17.54	8.884	7.289	sp|Q9R0X4|ACOT9_MOUSE	Acyl-coenzyme A thioesterase 9, mitochondrial OS=Mus musculus GN=Acot9 PE=1 SV=1	MOUSE	3			0.889268	0.287434	1.42132	0.625662	1.26394	0.94413	0.55467	1.42149	0.664182	1.34207	0.963349	0.692491	1.42128	0.677803	1.36919	1.02416	0.798555	1.42351	0.719458	1.4579	1.12828	0.310355	1.47049	0.767279	1.65912	0.872347	0.238778	1.42475	0.612282	1.24287	0.928378	0.460223	1.42283	0.652488	1.32092
852	0	4.21	15.26	6.606	5.011	sp|Q32MW3|ACO10_MOUSE	Acyl-coenzyme A thioesterase 10, mitochondrial OS=Mus musculus GN=Acot10 PE=2 SV=1	MOUSE	2
853	6.1	6.12	13.86	12.05	12.05	sp|Q6PEV3|WIPF2_MOUSE	WAS/WASL-interacting protein family member 2 OS=Mus musculus GN=Wipf2 PE=2 SV=1	MOUSE	4			0.974684	0.936208	2.55651	0.381256	2.49179	0.977631	0.866102	1.48036	0.6604	1.44725	0.8623	0.402172	1.62309	0.531272	1.39959	0.862014	0.435034	1.69167	0.509563	1.45825	0.923038	0.680642	1.75288	0.526585	1.61797	0.888993	0.294635	1.34387	0.661517	1.19469	1.01083	0.934829	1.47078	0.687274	1.4867
854	6.09	10.72	12.59	8.36	6.878	sp|B0F2B4|NLGN4_MOUSE	Neuroligin 4-like OS=Mus musculus GN=Nlgn4l PE=1 SV=1	MOUSE	5			1.07884	0.477056	1.45697	0.74047	1.57184	1.26985	0.11187	1.45667	0.871747	1.84975	1.23884	0.137391	1.46546	0.845361	1.81547	1.3785	0.226169	2.22429	0.619749	3.06619	1.3352	0.0859703	1.47751	0.903682	1.97276	1.26842	0.112858	1.45697	0.870593	1.84805	1.41678	0.0910013	1.62588	0.871392	2.30352
855	6.09	9.36	18.3	11.65	8.133	sp|O88447|KLC1_MOUSE	Kinesin light chain 1 OS=Mus musculus GN=Klc1 PE=1 SV=3	MOUSE	4			1.36352	0.215613	2.10863	0.646634	2.87515	1.06402	0.793523	2.44652	0.43491	2.60313	1.10422	0.402577	1.49914	0.736567	1.65537	1.03557	0.735729	1.47424	0.702446	1.52668	1.04535	0.722215	1.59465	0.655533	1.66696	1.28954	0.108366	1.48123	0.870585	1.9101	1.06491	0.562076	1.48121	0.71895	1.57736
856	6.09	6.23	21.36	17.29	10.17	sp|Q9D710|TMX2_MOUSE	Thioredoxin-related transmembrane protein 2 OS=Mus musculus GN=Tmx2 PE=2 SV=1	MOUSE	3			1.51663	0.00806587	1.28628	1.17908	1.95081	1.51732	0.0520102	1.52553	0.99462	2.31472	0.962593	0.666158	1.23863	0.777142	1.1923	0.975711	0.725208	1.18529	0.823182	1.1565	1.02604	0.740218	1.20754	0.849702	1.23899	1.02945	0.681783	1.18722	0.867115	1.22218	1.19879	0.258895	1.44211	0.83128	1.72879
857	6.08	6.41	15.23	12.27	10.91	sp|Q922R8|PDIA6_MOUSE	Protein disulfide-isomerase A6 OS=Mus musculus GN=Pdia6 PE=1 SV=3	MOUSE	3			3.08483	0.0587475	3.76066	0.820288	11.601	1.75757	0.1163	3.75748	0.467752	6.60405	1.34677	0.215145	3.7786	0.35642	5.08891	1.07192	0.627702	3.79167	0.282703	4.06434	1.03703	0.78648	3.76366	0.275537	3.90302	0.922035	0.579774	3.776	0.244183	3.48161	0.993198	0.958403	3.76348	0.263904	3.73788
858	6.08	6.34	16.61	7.73	6.908	sp|Q91YQ5|RPN1_MOUSE	Dolichyl-diphosphooligosaccharide--protein glycosyltransferase subunit 1 OS=Mus musculus GN=Rpn1 PE=1 SV=1	MOUSE	4			1.80675	0.0170563	1.47825	1.22222	2.67083	1.33149	0.0351939	1.28244	1.03825	1.70755	1.13981	0.193442	1.2831	0.88832	1.46249	1.09998	0.432309	1.39815	0.786739	1.53793	1.03012	0.785775	1.37412	0.749655	1.41551	0.962975	0.713184	1.34587	0.715506	1.29604	0.96948	0.717517	1.28153	0.756503	1.24241
859	6.06	6.18	17.73	10.64	10.64	sp|Q8VHW2|CCG8_MOUSE	Voltage-dependent calcium channel gamma-8 subunit OS=Mus musculus GN=Cacng8 PE=1 SV=1	MOUSE	4			1.27911	0.275284	2.03834	0.627526	2.60725	1.25755	0.115298	1.44398	0.870893	1.81587	1.13786	0.269994	1.44467	0.787621	1.64383	1.02075	0.830022	1.43665	0.71051	1.46646	1.39749	0.122693	1.74555	0.800602	2.43938	1.10973	0.388373	1.50649	0.736633	1.6718	1.22857	0.182926	1.55573	0.789703	1.91133
860	6.06	6.13	13.56	7.979	7.979	sp|Q9D517|PLCC_MOUSE	1-acyl-sn-glycerol-3-phosphate acyltransferase gamma OS=Mus musculus GN=Agpat3 PE=1 SV=2	MOUSE	3			1.13332	0.343558	1.54899	0.73165	1.7555	1.05191	0.610584	1.43939	0.730801	1.51412	0.976035	0.875221	1.79834	0.542742	1.75525	0.799933	0.121988	1.44812	0.552396	1.1584	0.834935	0.225501	1.56568	0.533274	1.30724	0.888631	0.510393	1.89612	0.468659	1.68495	0.722937	0.0991896	1.60935	0.449211	1.16346
861	6.06	6.07	32.58	29.55	29.55	sp|P51880|FABP7_MOUSE	Fatty acid-binding protein, brain OS=Mus musculus GN=Fabp7 PE=1 SV=2	MOUSE	3			6.4603	0.0678009	9.06192	0.712906	58.5428	4.34439	0.0775188	6.49053	0.669343	28.1974	3.39305	0.106	6.44366	0.526572	21.8636	2.2969	0.21399	7.31577	0.313965	16.8036	1.65768	0.260237	4.05018	0.409286	6.71389	1.09347	0.70723	2.43018	0.449955	2.65733	1.13173	0.306219	1.47825	0.765588	1.67299
862	6.04	7.75	16.82	12.77	9.034	sp|P42669|PURA_MOUSE	Transcriptional activator protein Pur-alpha OS=Mus musculus GN=Pura PE=1 SV=1	MOUSE	4			0.556688	0.0196294	1.50326	0.37032	0.836849	0.657521	0.0100423	1.25704	0.523072	0.826528	0.774986	0.0483967	1.28596	0.602651	0.9966	0.875399	0.283913	1.3844	0.632331	1.2119	0.86975	0.151201	1.26078	0.68985	1.09657	0.987026	0.868594	1.25961	0.7836	1.24326	0.954532	0.564552	1.25782	0.758881	1.20062
863	6.04	6.72	10.82	6.873	5.67	sp|Q8BLE7|VGLU2_MOUSE	Vesicular glutamate transporter 2 OS=Mus musculus GN=Slc17a6 PE=1 SV=1	MOUSE	3			0.896477	0.217088	1.25004	0.717157	1.12064	1.11197	0.28146	1.29406	0.859285	1.43896	1.00735	0.923445	1.25001	0.805873	1.25919	0.977529	0.775444	1.26082	0.775313	1.23249	1.08304	0.338285	1.25024	0.866267	1.35406	1.02251	0.77188	1.25015	0.817909	1.27828	0.991735	0.913577	1.251	0.792756	1.24066
864	6.04	6.31	11.93	6.373	5.392	sp|O88487|DC1I2_MOUSE	Cytoplasmic dynein 1 intermediate chain 2 OS=Mus musculus GN=Dync1i2 PE=1 SV=1	MOUSE	4			1.53773	0.0166929	1.3522	1.13721	2.07932	1.22585	0.0616084	1.24542	0.984286	1.52669	1.11197	0.173984	1.19531	0.930282	1.32915	1.11445	0.166761	1.19512	0.932498	1.33191	0.992716	0.915188	1.196	0.830027	1.18729	1.10947	0.181115	1.19518	0.928281	1.32601	1.04798	0.507671	1.19605	0.876201	1.25343
865	6.04	6.12	20.34	11.38	11.38	sp|Q8R570|SNP47_MOUSE	Synaptosomal-associated protein 47 OS=Mus musculus GN=Snap47 PE=1 SV=1	MOUSE	3			1.09443	0.304402	1.2615	0.867564	1.38063	0.975925	0.799239	1.32205	0.738193	1.29022	0.947198	0.550494	1.29357	0.732234	1.22527	0.845277	0.446371	1.84386	0.458429	1.55857	0.795748	0.0540487	1.26602	0.628541	1.00744	0.924113	0.358364	1.26117	0.732745	1.16546	0.992981	0.929788	1.26389	0.785656	1.25502
866	6.03	8.23	11.48	4.834	4.834	sp|P54754|EPHB3_MOUSE	Ephrin type-B receptor 3 OS=Mus musculus GN=Ephb3 PE=1 SV=2	MOUSE	4			0.885591	0.411313	1.66136	0.533052	1.47129	0.880827	0.577092	2.28713	0.385123	2.01457	0.837081	0.169394	1.43729	0.582401	1.20313	0.862935	0.220324	1.43367	0.601906	1.23716	0.904345	0.494567	1.68585	0.536434	1.52459	0.962858	0.697437	1.43733	0.669894	1.38394	0.885979	0.281615	1.4286	0.620173	1.26571
867	6.03	7.27	13.65	5.005	3.549	sp|Q812A2|SRGP3_MOUSE	SLIT-ROBO Rho GTPase-activating protein 3 OS=Mus musculus GN=Srgap3 PE=1 SV=1	MOUSE	3			1.02761	0.894125	2.17764	0.471891	2.23776	0.890056	0.33706	1.49214	0.596495	1.32809	0.829974	0.196933	1.5231	0.544923	1.26414	0.909628	0.50882	1.66712	0.545629	1.51646	0.809686	0.126173	1.42964	0.566354	1.15756	0.782977	0.0992719	1.43189	0.546815	1.12113	0.918763	0.42384	1.44154	0.637348	1.32443
868	6.03	6.05	33.01	29.13	29.13	sp|P62806|H4_MOUSE	Histone H4 OS=Mus musculus GN=Hist1h4a PE=1 SV=2	MOUSE	3			1.09859	0.369486	1.42217	0.772475	1.56237	1.1509	0.226665	1.41989	0.810556	1.63414	0.77302	0.087721	1.42146	0.543823	1.09881	2.09347	0.0120213	1.42155	1.47267	2.97598	0.812118	0.156309	1.49616	0.542801	1.21506	0.783133	0.095838	1.42108	0.551082	1.1129	0.883021	0.402521	1.66201	0.531296	1.46759
869	6.02	7.29	9.293	4.934	2.878	sp|Q148V7|K1468_MOUSE	LisH domain and HEAT repeat-containing protein KIAA1468 OS=Mus musculus GN=Kiaa1468 PE=1 SV=1	MOUSE	3			0.752569	0.123185	1.6069	0.468337	1.2093	0.781494	0.232655	1.87176	0.417518	1.46277	0.977929	0.864481	1.6429	0.595247	1.60664	1.01178	0.910475	1.48664	0.680582	1.50416	1.03314	0.731035	1.42653	0.724233	1.47381	1.03724	0.86377	2.24573	0.461872	2.32936	1.04118	0.67648	1.43211	0.727028	1.49109
870	6.02	6.95	9.024	4.479	2.674	sp|Q8CHG7|RPGF2_MOUSE	Rap guanine nucleotide exchange factor 2 OS=Mus musculus GN=Rapgef2 PE=1 SV=2	MOUSE	3			0.712449	0.0975527	1.63633	0.435394	1.1658	0.965999	0.725689	1.44627	0.667926	1.39709	0.916001	0.419336	1.45398	0.629997	1.33184	0.846224	0.282541	1.63767	0.516726	1.38583	1.03196	0.756155	1.46332	0.705219	1.51009	0.986927	0.934008	1.83198	0.538722	1.80803	1.07444	0.780621	2.64194	0.406684	2.8386
871	6.02	6.37	17.85	11.33	9.915	sp|Q99JB2|STML2_MOUSE	Stomatin-like protein 2, mitochondrial OS=Mus musculus GN=Stoml2 PE=1 SV=1	MOUSE	3			1.22169	0.138069	1.43102	0.853719	1.74827	1.14787	0.237927	1.42834	0.803639	1.63954	1.27682	0.0979639	1.42735	0.89454	1.82248	1.41229	0.0643853	1.48635	0.950174	2.09915	1.24885	0.115144	1.42759	0.874796	1.78285	0.957537	0.650237	1.42423	0.672319	1.36375	0.988524	0.901268	1.42472	0.693838	1.40837
872	6.02	6.25	14.79	4.421	4.421	sp|P50544|ACADV_MOUSE	Very long-chain specific acyl-CoA dehydrogenase, mitochondrial OS=Mus musculus GN=Acadvl PE=1 SV=3	MOUSE	3			0.953039	0.728834	1.68116	0.566892	1.60222	0.980756	0.835431	1.42528	0.688113	1.39786	1.04879	0.686248	1.55065	0.676357	1.62631	1.07685	0.495029	1.46969	0.732702	1.58264	0.931825	0.506076	1.45968	0.638377	1.36016	0.958694	0.689756	1.48185	0.646958	1.42064	0.956519	0.646211	1.42989	0.668947	1.36771
873	6.02	6.23	12.47	9.87	8.571	sp|Q61701|ELAV4_MOUSE	ELAV-like protein 4 OS=Mus musculus GN=Elavl4 PE=1 SV=1	MOUSE	3			1.23186	0.201179	1.50165	0.820335	1.84982	1.24035	0.131264	1.39433	0.889567	1.72946	0.939423	0.468526	1.27154	0.738806	1.19451	0.983365	0.873164	1.35977	0.723184	1.33715	0.961277	0.808227	1.60695	0.598201	1.54472	0.925621	0.56917	1.47084	0.629313	1.36144	1.06556	0.553887	1.35538	0.786169	1.44425
874	6.02	6.21	14.05	7.481	7.481	sp|Q9JJY3|NSMA2_MOUSE	Sphingomyelin phosphodiesterase 3 OS=Mus musculus GN=Smpd3 PE=1 SV=1	MOUSE	4			1.67063	0.248854	3.94447	0.423538	6.58975	1.47016	0.252661	2.8363	0.518338	4.16982	1.44489	0.143698	1.96484	0.735374	2.83899	1.13929	0.407123	1.71418	0.664627	1.95294	1.23823	0.309151	1.97473	0.627038	2.44518	1.21305	0.442562	2.39945	0.505555	2.91066	0.975502	0.799345	1.4455	0.674856	1.41009
875	6.02	6.09	11.44	6.514	6.514	sp|O88910|MPP3_MOUSE	MAGUK p55 subfamily member 3 OS=Mus musculus GN=Mpp3 PE=1 SV=2	MOUSE	3			0.684623	0.0834641	1.65378	0.413974	1.13222	0.760994	0.109832	1.53016	0.497331	1.16444	0.672649	0.12277	1.93533	0.347563	1.3018	0.698961	0.114777	1.77296	0.394234	1.23923	0.840578	0.290471	1.69011	0.49735	1.42067	0.946345	0.607958	1.48253	0.638332	1.40298	1.01714	0.855658	1.42555	0.713509	1.44999
876	6.01	8.6	15.72	9.154	8.29	sp|Q8JZP2|SYN3_MOUSE	Synapsin-3 OS=Mus musculus GN=Syn3 PE=1 SV=2	MOUSE	4			1.38378	0.373933	3.4245	0.404082	4.73875	1.1582	0.624567	3.01374	0.384306	3.4905	0.97867	0.842801	1.51002	0.648116	1.47781	1.03619	0.742545	1.50069	0.690471	1.555	0.998694	0.990299	1.50637	0.662979	1.50441	1.18755	0.214398	1.50971	0.786608	1.79285	0.933864	0.543518	1.50049	0.622373	1.40125
877	6.01	8.11	34.74	21.6	21.6	sp|Q91ZR1|RAB4B_MOUSE	Ras-related protein Rab-4B OS=Mus musculus GN=Rab4b PE=2 SV=2	MOUSE	8			0.893668	0.478987	3.80802	0.23468	3.4031	0.907357	0.763965	23.9899	0.0378225	21.7674	0.799855	0.523882	21.3032	0.0375463	17.0394	0.938764	0.749855	6.93894	0.135289	6.51402	0.988276	0.95686	9.09715	0.108636	8.99049	0.973013	0.917806	14.5472	0.0668868	14.1546	1.14808	0.709307	35.5759	0.0322712	40.8439
878	6.01	6.55	13.05	7.055	6.173	sp|Q8C437|PEX5R_MOUSE	PEX5-related protein OS=Mus musculus GN=Pex5l PE=1 SV=2	MOUSE	3			0.866118	0.423306	1.85808	0.466137	1.60931	0.726665	0.0632755	1.43773	0.505426	1.04474	0.837999	0.170199	1.4357	0.583686	1.20312	0.854135	0.208294	1.44798	0.589879	1.23677	0.852907	0.200772	1.43915	0.592647	1.22746	0.929808	0.676812	1.91248	0.48618	1.77824	0.991384	0.9274	1.43578	0.690485	1.42341
879	6.01	6.42	12.2	5.424	4.576	sp|Q80XG9|LRRT4_MOUSE	Leucine-rich repeat transmembrane neuronal protein 4 OS=Mus musculus GN=Lrrtm4 PE=1 SV=2	MOUSE	3			0.712208	0.0543713	1.42643	0.499293	1.01592	0.931538	0.479088	1.42418	0.654087	1.32668	0.996221	0.967281	1.42181	0.700672	1.41643	1.09878	0.426614	1.50611	0.729545	1.65488	1.12159	0.319243	1.45598	0.770334	1.63301	1.05435	0.58507	1.42344	0.740702	1.5008	1.22364	0.188593	1.55637	0.786214	1.90443
880	6.01	6.3	16.53	8.347	7.529	sp|Q8BGD9|IF4B_MOUSE	Eukaryotic translation initiation factor 4B OS=Mus musculus GN=Eif4b PE=1 SV=1	MOUSE	3			0.745558	0.131692	1.66589	0.447544	1.24202	0.770664	0.134806	1.58309	0.486809	1.22003	0.720723	0.069256	1.47919	0.48724	1.06609	0.686371	0.241161	2.67183	0.256892	1.83387	0.889076	0.498586	1.85389	0.479575	1.64825	0.911216	0.589186	1.87353	0.486363	1.70719	0.935394	0.605079	1.60438	0.583026	1.50073
881	6.01	6.27	12.95	6.282	6.282	sp|Q3TDD9|PPR21_MOUSE	Protein phosphatase 1 regulatory subunit 21 OS=Mus musculus GN=Ppp1r21 PE=2 SV=2	MOUSE	3			1.48588	0.270676	3.09665	0.479835	4.60125	1.06575	0.630458	1.62772	0.654748	1.73474	1.06508	0.772909	2.2765	0.467856	2.42465	0.969269	0.830017	1.73427	0.55889	1.68098	1.0968	0.414781	1.4763	0.742939	1.6192	0.96163	0.878607	2.64699	0.363292	2.54542	1.05547	0.787019	2.12459	0.496788	2.24245
882	6.01	6.27	14.59	8.373	7.177	sp|Q9CQS4|S2546_MOUSE	Solute carrier family 25 member 46 OS=Mus musculus GN=Slc25a46 PE=1 SV=1	MOUSE	3			0.793241	0.139973	1.51913	0.522169	1.20503	0.77225	0.124585	1.54374	0.500247	1.19215	0.987266	0.888693	1.41646	0.696994	1.39842	0.909331	0.503552	1.6581	0.548418	1.50776	0.982406	0.933229	2.24133	0.438314	2.2019	0.861383	0.205964	1.41562	0.608483	1.21939	0.966396	0.713385	1.41573	0.682614	1.36815
883	6.01	6.12	11.27	6.889	6.889	sp|A2RT62|FXL16_MOUSE	F-box/LRR-repeat protein 16 OS=Mus musculus GN=Fbxl16 PE=2 SV=1	MOUSE	3			0.763291	0.151712	1.67037	0.456958	1.27498	0.843755	0.408813	2.02431	0.416811	1.70802	0.97779	0.810249	1.4242	0.686555	1.39257	0.911905	0.380535	1.42702	0.639029	1.3013	0.966148	0.716015	1.42445	0.678261	1.37623	1.17194	0.193596	1.42479	0.822536	1.66978	0.922764	0.434518	1.42863	0.645909	1.31829
884	6.01	6.08	37.63	17.53	17.53	sp|Q9R0Y5|KAD1_MOUSE	Adenylate kinase isoenzyme 1 OS=Mus musculus GN=Ak1 PE=1 SV=1	MOUSE	3			0.756216	0.217707	3.53884	0.21369	2.67613	0.794212	0.258744	3.52543	0.225281	2.79994	1.03529	0.785802	3.52547	0.293661	3.6499	1.15131	0.392328	3.55385	0.323961	4.09158	1.08572	0.560537	3.54424	0.306334	3.84805	1.32024	0.232974	3.86791	0.341332	5.10657	1.02793	0.827842	3.53518	0.290772	3.63394
885	6.01	6.02	25.81	19.35	19.35	sp|Q9D6J5|NDUB8_MOUSE	NADH dehydrogenase [ubiquinone] 1 beta subcomplex subunit 8, mitochondrial OS=Mus musculus GN=Ndufb8 PE=1 SV=1	MOUSE	5			0.882137	0.271545	1.4317	0.616145	1.26296	0.983141	0.853936	1.41963	0.692534	1.39569	1.07319	0.474239	1.41587	0.757976	1.5195	1.32089	0.096745	1.49524	0.883399	1.97505	1.14168	0.242761	1.41586	0.806351	1.61647	0.87226	0.233432	1.41673	0.615685	1.23576	0.931345	0.471843	1.41614	0.657663	1.31892
886	6.01	6.01	75.81	75.81	58.06	sp|P63054|PCP4_MOUSE	Purkinje cell protein 4 OS=Mus musculus GN=Pcp4 PE=2 SV=2	MOUSE	5			0.704992	0.0584452	1.46306	0.48186	1.03145	0.813019	0.144888	1.46501	0.554958	1.19108	1.16199	0.231719	1.46316	0.794165	1.70017	1.09987	0.394792	1.46372	0.751421	1.60991	1.11864	0.330549	1.46013	0.766124	1.63335	1.27363	0.137329	1.5395	0.827298	1.96076	0.975261	0.803976	1.46416	0.66609	1.42794
887	6	89.74	70.27	67.34	64.64	sp|P99024|TBB5_MOUSE	Tubulin beta-5 chain OS=Mus musculus GN=Tubb5 PE=1 SV=1	MOUSE	101			4.18599	0.0438769	3.51062	1.19238	14.6954	2.08826	0.0849573	3.51135	0.594715	7.33261	1.40157	0.181338	3.51133	0.399158	4.92138	0.957095	0.734272	3.51293	0.272449	3.36221	0.945596	0.672107	3.51045	0.269366	3.31947	1.08104	0.574949	3.5103	0.307962	3.79476	0.917279	0.542855	3.51031	0.26131	3.21994
888	6	73.25	66.96	60.49	60.49	sp|P68368|TBA4A_MOUSE	Tubulin alpha-4A chain OS=Mus musculus GN=Tuba4a PE=1 SV=1	MOUSE	78			0.306214	0.0253472	2.28544	0.133985	0.699835	0.333072	0.0278156	2.23871	0.148778	0.745651	0.428457	0.0168575	1.61544	0.265227	0.692147	0.488739	0.013116	1.42807	0.342237	0.697954	0.675472	0.141129	2.03789	0.331457	1.37654	0.90851	0.364114	1.42523	0.637446	1.29484	0.884233	0.274795	1.42679	0.619737	1.26161
889	6	12.84	9.747	4.426	4.426	sp|A2A8L5|PTPRF_MOUSE	Receptor-type tyrosine-protein phosphatase F OS=Mus musculus GN=Ptprf PE=1 SV=1	MOUSE	7			1.60367	0.251691	3.57471	0.448614	5.73265	1.24664	0.241848	1.78053	0.70015	2.21967	1.0664	0.780674	2.38739	0.446682	2.54592	1.09542	0.465004	1.54946	0.706969	1.6973	1.20801	0.396826	2.13898	0.564759	2.5839	0.940459	0.740688	2.00504	0.469048	1.88565	1.03109	0.899929	2.5251	0.408338	2.60361
890	6	10.74	20.3	16.67	15.15	sp|P62137|PP1A_MOUSE	Serine/threonine-protein phosphatase PP1-alpha catalytic subunit OS=Mus musculus GN=Ppp1ca PE=1 SV=1	MOUSE	5			1.18782	0.169104	1.42008	0.836447	1.6868	1.2585	0.105978	1.41989	0.886337	1.78693	1.36333	0.0629887	1.42125	0.959245	1.93764	1.13651	0.256879	1.41992	0.800406	1.61376	1.24693	0.113646	1.42015	0.878028	1.77083	1.11843	0.3045	1.42168	0.786697	1.59006	1.07793	0.454796	1.42062	0.758777	1.53133
891	6	6.99	13.04	8.238	8.238	sp|Q8VEJ9|VPS4A_MOUSE	Vacuolar protein sorting-associated protein 4A OS=Mus musculus GN=Vps4a PE=1 SV=1	MOUSE	4			1.16164	0.204836	1.41574	0.820513	1.64458	1.00066	0.994274	1.41579	0.70678	1.41672	1.11082	0.323534	1.41643	0.784239	1.57339	1.01476	0.895844	1.53057	0.662994	1.55316	1.09515	0.418743	1.47276	0.7436	1.61289	1.08784	0.407479	1.41662	0.767912	1.54105	0.943268	0.546015	1.41733	0.665526	1.33692
892	6	6.75	14.89	6.203	4.963	sp|Q8VD04|GRAP1_MOUSE	GRIP1-associated protein 1 OS=Mus musculus GN=Gripap1 PE=1 SV=1	MOUSE	3			0.920496	0.463961	1.48731	0.618901	1.36906	0.968196	0.802361	1.62868	0.594465	1.57688	0.904634	0.345221	1.42193	0.636203	1.28632	1.05048	0.672071	1.53977	0.68223	1.61749	0.965597	0.709185	1.4197	0.680141	1.37086	1.09515	0.431762	1.49254	0.733748	1.63456	1.21047	0.144382	1.42132	0.851653	1.72046
893	6	6.33	16.12	6.805	6.065	sp|Q8BH57|WDR48_MOUSE	WD repeat-containing protein 48 OS=Mus musculus GN=Wdr48 PE=1 SV=1	MOUSE	3			1.28473	0.438695	13.7716	0.0932883	17.6927	1.05822	0.714827	4.46556	0.236975	4.72556	1.16846	0.626968	19.6957	0.0593254	23.0137	1.11203	0.76319	31.7634	0.0350098	35.3219	1.03166	0.912069	17.271	0.0597338	17.8177	1.10039	0.85735	207.133	0.00531247	227.926	1.0968	0.572943	4.38995	0.249843	4.81489
894	6	6.33	28.38	21.78	20.13	sp|Q8BRJ3|RELL2_MOUSE	RELT-like protein 2 OS=Mus musculus GN=Rell2 PE=2 SV=1	MOUSE	3			0.615479					0.744093					0.665358					0.840712					0.899112					1.00357					1.11056
895	6	6.32	32.14	17.35	14.8	sp|Q9DBP5|KCY_MOUSE	UMP-CMP kinase OS=Mus musculus GN=Cmpk1 PE=1 SV=1	MOUSE	3			1.36951	0.167726	1.89136	0.724088	2.59023	1.24204	0.375828	2.28305	0.544024	2.83563	1.41043	0.168446	2.0116	0.70115	2.83722	1.1948	0.174382	1.44787	0.825216	1.72992	1.35204	0.149006	1.76182	0.76741	2.38204	1.19388	0.175149	1.44709	0.825019	1.72765	1.12358	0.395092	1.59475	0.704553	1.79183
896	6	6.31	38.03	21.83	21.83	sp|P01942|HBA_MOUSE	Hemoglobin subunit alpha OS=Mus musculus GN=Hba PE=1 SV=2	MOUSE	6			0.895348	0.304844	1.41597	0.63232	1.26779	0.667563	0.0377895	1.41621	0.471375	0.945407	0.829953	0.147999	1.41692	0.585747	1.17597	0.960608	0.668981	1.41706	0.67789	1.36124	0.81412	0.126139	1.41641	0.574778	1.15312	0.868563	0.224013	1.41696	0.612977	1.23072	0.952169	0.606346	1.41659	0.672156	1.34883
897	6	6.08	23.74	17.27	17.27	sp|O35658|C1QBP_MOUSE	Complement component 1 Q subcomponent-binding protein, mitochondrial OS=Mus musculus GN=C1qbp PE=1 SV=1	MOUSE	3			0.960134					0.920121					1.05121					1.12768					1.08123					1.0822					0.89029
898	6	6.07	10.72	6.434	6.434	sp|Q9DCS3|MECR_MOUSE	Trans-2-enoyl-CoA reductase, mitochondrial OS=Mus musculus GN=Mecr PE=1 SV=2	MOUSE	3			0.897277	0.332084	1.44409	0.621343	1.29575	0.855732	0.329071	1.68864	0.506759	1.44502	0.948988	0.600449	1.44126	0.658445	1.36774	1.03525	0.723227	1.44191	0.71797	1.49274	0.97654	0.807703	1.44574	0.675459	1.41183	0.93398	0.505098	1.44034	0.648443	1.34525	0.935525	0.510307	1.43485	0.652003	1.34234
899	6	6.07	6.743	4.77	4.77	sp|Q9QUG9|GRP2_MOUSE	RAS guanyl-releasing protein 2 OS=Mus musculus GN=Rasgrp2 PE=1 SV=2	MOUSE	3			3.1253	0.0352805	2.57599	1.21324	8.05073	2.31813	0.0312331	1.92477	1.20436	4.46188	1.66561	0.123726	2.34796	0.709386	3.91078	1.25111	0.155306	1.54025	0.81228	1.92703	1.27264	0.26959	1.98569	0.640907	2.52706	1.30153	0.0915212	1.44613	0.900011	1.88219	1.22247	0.148595	1.45721	0.83891	1.7814
900	6	6.06	19.54	11.49	11.49	sp|P12658|CALB1_MOUSE	Calbindin OS=Mus musculus GN=Calb1 PE=1 SV=2	MOUSE	3			0.829555	0.630992	37.5942	0.022066	31.1865	0.858049	0.394215	4.00063	0.214478	3.43274	1.00544	0.982192	11.7491	0.0855763	11.813	0.994464	0.979093	8.55914	0.116187	8.51176	1.02558	0.844479	3.62298	0.283075	3.71564	1.22367	0.371906	5.45086	0.224492	6.67008	0.92357	0.667269	5.77549	0.159912	5.33407
901	6	6.05	32.12	26.28	26.28	sp|Q9CR61|NDUB7_MOUSE	NADH dehydrogenase [ubiquinone] 1 beta subcomplex subunit 7 OS=Mus musculus GN=Ndufb7 PE=1 SV=3	MOUSE	3			0.860933	0.399781	1.83516	0.469133	1.57995	0.900794	0.338779	1.43429	0.628041	1.292	1.15755	0.262216	1.50274	0.770289	1.73949	1.24487	0.120777	1.43493	0.867548	1.78631	1.22127	0.140707	1.43624	0.850324	1.75405	1.00376	0.968314	1.43359	0.700171	1.43898	1.06078	0.554781	1.43487	0.739287	1.52208
902	6	6.05	24	20.8	20.8	sp|P62852|RS25_MOUSE	40S ribosomal protein S25 OS=Mus musculus GN=Rps25 PE=1 SV=1	MOUSE	3			1.71242	0.0419716	1.63191	1.04934	2.79452	1.25123	0.114683	1.43071	0.874549	1.79015	1.07762	0.463389	1.42998	0.753589	1.54097	1.13042	0.363583	1.57157	0.719293	1.77653	0.95466	0.631975	1.42859	0.668253	1.36382	0.924117	0.443299	1.4309	0.645828	1.32232	0.910137	0.376772	1.43262	0.635297	1.30388
903	6	6.04	36.73	27.89	27.89	sp|P02088|HBB1_MOUSE	Hemoglobin subunit beta-1 OS=Mus musculus GN=Hbb-b1 PE=1 SV=2	MOUSE	7			1.00964	0.955193	1.91662	0.526781	1.93508	0.767407	0.215039	1.88847	0.406365	1.44922	0.87469	0.24348	1.42212	0.61506	1.24392	1.10199	0.535109	1.7555	0.627735	1.93453	1.03542	0.742443	1.48783	0.695925	1.54053	1.01752	0.905888	1.74911	0.581736	1.77976	1.0544	0.584736	1.42348	0.740723	1.50092
903	0	4	20.41	14.97	14.97	sp|P02089|HBB2_MOUSE	Hemoglobin subunit beta-2 OS=Mus musculus GN=Hbb-b2 PE=1 SV=2	MOUSE	5
904	6	6.04	38.1	29.52	29.52	sp|P10639|THIO_MOUSE	Thioredoxin OS=Mus musculus GN=Txn PE=1 SV=3	MOUSE	3			0.900305	0.759905	29.045	0.0309969	26.1494	0.930416	0.74624	8.81053	0.105603	8.19746	1.00418	0.982549	6.89927	0.145548	6.92809	1.03379	0.794896	3.54351	0.291743	3.66327	1.08059	0.578555	3.53852	0.30538	3.8237	1.15815	0.379084	3.53912	0.327241	4.09882	1.02101	0.86853	3.52965	0.289267	3.60382
905	6	6.01	13.92	11.81	11.81	sp|Q8BIF0|C99L2_MOUSE	CD99 antigen-like protein 2 OS=Mus musculus GN=Cd99l2 PE=1 SV=1	MOUSE	3			0.905937	0.602356	5.70364	0.158835	5.16714	0.780649	0.251356	3.71038	0.210396	2.8965	0.814117	0.471842	10.93	0.0744849	8.89827	0.722114	0.199386	3.81787	0.189141	2.75694	0.760254	0.225616	3.628	0.209552	2.7582	0.808718	0.38984	6.6516	0.121583	5.37927	0.753397	0.223138	3.72619	0.20219	2.8073
906	5.97	6.97	17	8.042	4.704	sp|P55096|ABCD3_MOUSE	ATP-binding cassette sub-family D member 3 OS=Mus musculus GN=Abcd3 PE=1 SV=2	MOUSE	3			2.33257	0.00319759	1.36318	1.71112	3.17972	1.59568	0.0249054	1.42691	1.11827	2.2769	1.30423	0.064606	1.3439	0.970483	1.75275	1.17924	0.159473	1.32539	0.889728	1.56296	0.979196	0.885166	1.53096	0.639595	1.49911	0.921925	0.343202	1.25902	0.732253	1.16073	0.930927	0.672352	1.62861	0.571608	1.51612
907	5.96	6.21	9.916	5.587	4.888	sp|Q6PGF7|EXOC8_MOUSE	Exocyst complex component 8 OS=Mus musculus GN=Exoc8 PE=1 SV=1	MOUSE	3			1.02155	0.876643	1.68506	0.606239	1.72136	0.87728	0.577438	2.35009	0.373296	2.06169	0.978531	0.843475	1.51692	0.645076	1.48436	0.962632	0.839118	2.03578	0.472856	1.95971	1.05331	0.612092	1.45573	0.723562	1.53334	0.994012	0.963662	1.65293	0.601365	1.64303	0.883914	0.295459	1.45963	0.605574	1.29019
908	5.96	6.02	49.46	34.41	34.41	sp|Q91VW3|SH3L3_MOUSE	SH3 domain-binding glutamic acid-rich-like protein 3 OS=Mus musculus GN=Sh3bgrl3 PE=1 SV=1	MOUSE	3			1.14718	0.248274	1.44269	0.795167	1.65502	1.0722	0.550578	1.52444	0.70334	1.63451	1.05184	0.60864	1.43561	0.73268	1.51003	0.99409	0.950436	1.4383	0.691157	1.4298	0.959371	0.731493	1.57264	0.610041	1.50874	1.1098	0.392004	1.51274	0.733636	1.67883	0.904793	0.355613	1.43513	0.630461	1.2985
909	5.96	6.01	27.14	18.57	18.57	sp|P62830|RL23_MOUSE	60S ribosomal protein L23 OS=Mus musculus GN=Rpl23 PE=1 SV=1	MOUSE	3			1.61219	0.0723902	1.79533	0.897988	2.89441	1.28005	0.197856	1.74933	0.731738	2.23922	1.16394	0.235888	1.47691	0.788088	1.71904	1.03051	0.86513	1.95798	0.526314	2.01773	1.0698	0.584691	1.56783	0.682346	1.67727	1.04377	0.664399	1.44172	0.723972	1.50482	0.98632	0.886426	1.44285	0.683591	1.42311
910	5.95	6.23	11.35	8.013	6.344	sp|P31648|SC6A1_MOUSE	Sodium- and chloride-dependent GABA transporter 1 OS=Mus musculus GN=Slc6a1 PE=1 SV=2	MOUSE	4			0.600039	0.0247625	1.42252	0.421816	0.853566	0.721785	0.0585457	1.42652	0.505975	1.02964	0.877334	0.253655	1.42631	0.615108	1.25135	0.829838	0.149876	1.42126	0.583875	1.17941	0.870149	0.232863	1.4246	0.610804	1.23961	1.00952	0.918974	1.4254	0.708233	1.43896	0.993656	0.945619	1.42699	0.69633	1.41794
911	5.94	6.42	15.34	10.68	9.315	sp|O54946|DNJB6_MOUSE	DnaJ homolog subfamily B member 6 OS=Mus musculus GN=Dnajb6 PE=1 SV=4	MOUSE	4			0.843704	0.101998	1.26104	0.669052	1.06395	0.694735	0.0149771	1.25796	0.552271	0.873951	0.71575	0.0192555	1.25996	0.568073	0.901818	0.718601	0.0278021	1.2997	0.5529	0.933963	0.748012	0.0856762	1.44144	0.518933	1.07822	0.915427	0.310299	1.25969	0.726711	1.15315	0.990541	0.904452	1.26087	0.7856	1.24894
[truncated: 2,035 more rows]

## Sheet: sTable5B_Peptides
sTable 5B. Complete peptide list of the third iTRAQ replicate from the raw Protein Pilot output.
[truncated: 51,580 more rows]
[truncated: 8 more columns]
