# Supplementary material for: Dynamics of the mouse brain cortical synaptic proteome during postnatal brain development
Source: Sci Rep. 2016 Oct 17;6:35456. doi: 10.1038/srep35456 (PMC5066275; doi:10.1038/srep35456)
Supplement: Supplementary Table S6 [file srep35456-s7.xls]

## Sheet: Sheet1
sTable 6A. Most significant diseases and biological functions annotation for three different categories from proteins that show significant differences between P9 and P280.
Diseases and Disorders
Name	p-value range	Number of proteins
Neurological Disease	5.13E-06 – 5.37E-61	337
Psychological Disorders	6.11E-06 – 2.96E-54	252
Skeletal and Muscular Disorders	3.22E-06 – 4.39E-49	206
Hereditary Disorder	1.62E-06 – 2.37E-35	173
Organismal Injury and Abnormalities	6.08E-06 – 2.37E-35	634
Molecular and Cellular Functions
Name	p-value range	Number of proteins
Cell-To-Cell Signaling and Interaction	4.91E-06 – 3.06E-51	239
Cellular Assembly and Organization	6.05E-06 – 1.46E-44	290
Cellular Function and Maintenance	6.05E-06 – 1.46E-44	332
Cell Morphology	6.05E-06 – 1.12E-42	276
Cellular Development	1.48E-06 – 1.12E-42	232
Physiological System Development and Function
Name	p-value range	Number of proteins
Nervous System Development and Function	6.05E-06 – 3.06E-51	318
Behavior	4.36E-06 – 1.44E-43	176
Tissue Development	4.91E-06 – 1.12E-42	249
Tissue Morphology	5.92E-06 – 1.30E-42	204
Embryonic Development	2.05E-06 – 1.17E-27	119

## Sheet: Sheet2
sTable 6B. Diseases and functional annotations with predicted activation state analysis from proteins that show significant differences between P9 and P280.
Categories	Diseases or Functions Annotation	p-Value	Predicted Activation State	Activation z-score	Molecules	# Molecules
Neurological Disease	Movement Disorders	5.37E-61	Increased	3.426	ACADM,ACAT1,ADAM22,ADAM23,ADCY5,AHCYL1,AK1,ALDH2,APOE,AQP4,ARHGAP32,ARHGEF7,ATCAY,ATP1A2,ATP1A3,ATP1B2,ATP2B2,ATP6V1A,ATP6V1B2,ATP6V1E1,BAIAP2,BRSK1,CA4,CACNA1A,CACNA1B,CACNB3,CACNB4,CALB1,CAMK2A,CAMK2B,CANX,CAPZB,CIT,CKB,CLU,CNP,CNR1,CNTNAP1,CPE,CPLX1,CPLX2,CRYM,CX3CL1,DGKB,DHCR7,DIRAS2,DLG2,DNAJC5,DPYSL3,DYNC1I1,EEF1A1,EEF2,ENO2,EPB41L3,EPHA4,EPHB2,F3,FABP7,FKBP1A,GABBR2,GABRA1,GABRA3,GABRB2,GA…	186
Neurological Disease, Psychological Disorders	disorder of basal ganglia	2.96E-54		-0.475	ACADM,ACAT1,ADCY5,AHCYL1,AK1,ALDH2,APOE,AQP4,ARHGAP32,ARHGEF7,ATP1A3,ATP2B2,ATP6V1A,ATP6V1B2,ATP6V1E1,BAIAP2,CACNA1B,CACNB3,CALB1,CAMK2A,CAMK2B,CAPZB,CKB,CLU,CNP,CNR1,CPLX2,CRYM,CX3CL1,DCTN1,DGKB,DHCR7,DIRAS2,DLG2,DPYSL3,DYNC1I1,EEF1A1,ENO2,EPHA4,EPHB2,F3,FABP7,GABRA1,GABRA3,GABRB2,GAP43,GAPDH,GFAP,GJA1,GNAO1,GNB5,GNG3,GNG7,GPD1,GRIN1,GRIN2A,GRIN2B,GSTP1,GUCY1B3,HMP19,HOMER1,HSPA1A/HSPA1B,HSPA5,I…	147
Cell-To-Cell Signaling and Interaction, Nervous System Development and Function	neurotransmission	3.06E-51	Decreased	-2.067	AKAP5,AMPH,ANKS1B,APOE,ARC,ATP1A2,BSN,CACNA1A,CACNA1B,CACNB3,CACNB4,CAMK2A,CCK,CD47,CLSTN1,CNP,CNR1,CPLX1,CPLX2,DHCR7,DLG2,DLG4,DLGAP1,DLGAP3,DNAJC5,DNM1,DPP6,EPHB2,ERC2,GABBR2,GABRA1,GABRA3,GABRB2,GNAI1,GNAO1,GRIA2,GRIA3,GRID2,GRIN1,GRIN2A,GRIN2B,GRM1,GRM7,HCN1,HOMER1,ITPR1,KALRN,KCNA1,KCNMA1,LGI1,LRRTM4,MAOB,MAPT,MBP,MINK1,MYH10,NAPA,NBEA,Nefm,NLGN2,NPTX1,NSF,PARK7,PIP5K1C,PLP1,PPP3CA,PPP3R1,PR…	103
Neurological Disease, Skeletal and Muscular Disorders	neuromuscular disease	4.39E-49		0.537	ACADM,ACAT1,ADCY5,AHCYL1,AK1,ALDH2,ALG2,APOE,AQP4,ARHGAP32,ARHGEF7,ATP2B2,ATP6V1A,ATP6V1B2,ATP6V1E1,BAIAP2,BRINP1,CACNA1A,CACNA1B,CACNB3,CALB1,CALR,CAMK2A,CAMK2B,CANX,CAPZB,CD47,CKB,CLU,CNP,CNR1,CPLX2,CRYM,CST3,CX3CL1,DGKB,DHCR7,DIRAS2,DLG2,DPYSL3,DYNC1I1,EEF1A1,ENO2,EPHA4,EPHB2,F3,FABP7,FKBP1A,GABBR2,GABRA1,GABRA3,GABRB2,GAP43,GAPDH,GFAP,GJA1,GNAO1,GNB5,GNG3,GNG7,GPD1,GRIN1,GRIN2A,GRIN2B,GSTP1,G…	152
Cell-To-Cell Signaling and Interaction, Nervous System Development and Function	synaptic transmission	1.13E-47	Decreased	-2.356	AKAP5,AMPH,ANKS1B,APOE,ARC,BSN,CACNA1A,CACNB3,CACNB4,CAMK2A,CCK,CLSTN1,CNP,CNR1,CPLX1,DHCR7,DLG2,DLG4,DLGAP1,DLGAP3,DNAJC5,DPP6,EPHB2,ERC2,GABBR2,GABRA1,GABRA3,GABRB2,GNAI1,GRIA2,GRIA3,GRID2,GRIN1,GRIN2A,GRIN2B,GRM1,GRM7,HOMER1,ITPR1,KCNA1,KCNMA1,LGI1,MAPT,MBP,MINK1,MYH10,NAPA,NBEA,NLGN2,NPTX1,NSF,PARK7,PIP5K1C,PLP1,PPP3CA,PPP3R1,PRKCG,PRNP,PTPRS,RAB3A,RIMS1,SCN1B,SCN2B,SH3GL2,SHANK3,SLC12A5,SLC1…	89
Nervous System Development and Function	morphology of nervous system	5.52E-46			ADAM22,AKAP12,APOE,AQP4,ARHGEF7,ASTN1,ATAT1,ATP1A2,ATP1B2,ATP2B2,ATRN,BRINP1,BRSK1,CACNA1A,CACNB3,CADPS,CALB1,CAMK2A,CANX,CAPZB,CC2D1A,CD47,CDH11,CHL1,CKB,CLCN6,CLIP3,CLSTN1,CNR1,CNTNAP1,CPLX2,CRMP1,CRTAC1,CSPG4,DCLK1,DCX,DLG2,DLG4,DLGAP3,DNAJC5,DNM1,DPYSL4,DPYSL5,EPB41L1,EPB41L2,EPB41L3,EPHA4,EPHB2,ERC2,FYN,GABRA1,GAP43,GFAP,GJA1,GJC2,GMFB,GPR37L1,GRIA2,GRID2,GRIN1,GRIN2B,HEPACAM,IL1RAPL1,ITGA6,…	141
Cellular Assembly and Organization, Cellular Function and Maintenance	organization of cytoskeleton	1.46E-44		0.505	ACAP2,ACTN1,ACTN4,ACTR3,ADAM22,ADGRB1,AKAP12,AKAP5,ALDOA,AMIGO1,AP1G1,APOE,ARC,ARHGAP32,ARHGDIA,ARHGEF7,ARPC2,ARPC3,ATCAY,ATP6V1D,BAIAP2,BRSK1,BSN,CACNA1A,CALR,CAMK2A,CAMK2B,CAMSAP3,CANX,CAP1,CAP2,CAPZB,CC2D1A,CCK,CD47,CDH13,CEP170,CHL1,CIT,CKB,CLASP2,CLIP3,CLSTN1,CLU,CNP,CNR1,CNTNAP1,CORO1A,CRMP1,CSRP1,CXADR,CYFIP1,DBN1,DCLK1,DCTN1,DCX,DLG1,DLG4,DNM1,DNM1L,DPYSL3,DPYSL4,DPYSL5,DYNC1LI1,EEF1A1,EI…	191
Cellular Assembly and Organization, Cellular Function and Maintenance	microtubule dynamics	5.15E-44		0.665	ACAP2,ACTN4,ACTR3,ADAM22,ADGRB1,AKAP12,AKAP5,AMIGO1,AP1G1,APOE,ARHGAP32,ARHGEF7,ARPC2,ARPC3,ATCAY,ATP6V1D,BAIAP2,BRSK1,BSN,CACNA1A,CAMK2A,CAMK2B,CAMSAP3,CANX,CAP1,CAPZB,CC2D1A,CCK,CD47,CDH13,CEP170,CHL1,CIT,CKB,CLASP2,CLIP3,CLSTN1,CLU,CNP,CNR1,CNTNAP1,CORO1A,CRMP1,CSRP1,CYFIP1,DBN1,DCLK1,DCTN1,DCX,DLG1,DLG4,DNM1,DNM1L,DPYSL3,DPYSL4,DPYSL5,EEF1A1,EIF4G3,EPB41L3,EPHA4,EPHB2,ERC2,EVL,FARP1,FASN,FSCN…	173
Behavior	behavior	1.44E-43		-1.640	ACAT1,ADAM11,ADCY5,ADD2,ADGRL1,AKAP5,AMPH,APOE,AQP4,ARC,ASAH1,ATAT1,ATP1A1,ATP1A2,ATP1A3,ATP1B2,ATP2B2,ATP8A1,BIN1,BRINP1,CACNA1A,CACNA1B,CACNA1E,CACNB3,CACNB4,CALB1,CAMK2A,CAMK2B,CANX,CC2D1A,CCK,CD47,CDH11,CHL1,CKB,CLCN6,CNR1,CPE,CPLX1,CPLX2,CPT1A,Crip2,CRMP1,DHCR7,DLG4,DLGAP3,DNAJC5,DNM1,EIF4E,EPHB2,ERC2,FABP7,FYN,GABBR2,GABRA1,GJA1,GJC2,GMFB,GNAI1,GNAO1,GNG7,GPR37L1,GPSM1,GRIA2,GRID2,GRIN1,GRI…	155
Cell Morphology, Cellular Assembly and Organization, Cellular Development, Cellular Function and Maintenance, Cellular Growth and Proliferation, Nervous System Development and Function, Tissue Development	neuritogenesis	1.12E-42		-1.091	ACTR3,ADAM22,ADGRB1,AKAP5,AMIGO1,APOE,ARHGAP32,ARHGEF7,ATCAY,BAIAP2,BRSK1,BSN,CACNA1A,CAMK2A,CAMK2B,CAPZB,CC2D1A,CCK,CD47,CHL1,CIT,CKB,CLASP2,CLSTN1,CLU,CNP,CNR1,CNTNAP1,CRMP1,CSRP1,DBN1,DCLK1,DCX,DLG1,DLG4,DNM1L,DPYSL3,DPYSL4,EIF4G3,EPB41L3,EPHA4,EPHB2,ERC2,FARP1,FYN,GAP43,GDA,GJA1,GPM6A,GRID2,GRIN1,ICAM5,IL1RAPL1,ITGB1,ITPR1,KALRN,KIF2A,L1CAM,LGI1,LINGO1,LRP1,LRRC7,MAP1B,MAP2K1,MAP6,MAPT,MBP,MI…	116
Nervous System Development and Function, Tissue Morphology	morphology of nervous tissue	1.30E-42			ADAM22,APOE,ARHGEF7,ASTN1,ATAT1,ATP2B2,BRINP1,BRSK1,CACNA1A,CADPS,CALB1,CAMK2A,CAPZB,CC2D1A,CD47,CHL1,CKB,CLCN6,CLIP3,CLSTN1,CNR1,CNTNAP1,CRMP1,DCLK1,DCX,DLG4,DNAJC5,DNM1,DPYSL4,DPYSL5,EPB41L3,EPHB2,ERC2,FYN,GABRA1,GAP43,GFAP,GJA1,GJC2,GRID2,GRIN1,HEPACAM,ITPR1,KALRN,KIF2A,L1CAM,LGI1,LMNA,LMNB1,LRPAP1,LRRC7,MADD,MAP1B,MAPT,MBP,MLC1,MYH10,NCAM1,NEFL,Nefm,NFASC,NRN1,NUMB,PACSIN1,PITPNA,PLEC,PLP1,PL…	101
Cellular Development, Cellular Growth and Proliferation, Nervous System Development and Function, Tissue Development	development of neurons	1.76E-42		-1.114	ACTR3,ADAM22,ADGRB1,ADGRB2,ADGRL1,AKAP5,AMIGO1,APOE,ARHGAP32,ARHGEF7,ATCAY,BAIAP2,BCAN,BRSK1,BSN,CACNA1A,CACNB4,CADM1,CAMK2A,CAMK2B,CAPZB,CC2D1A,CCK,CD47,CHL1,CIT,CKB,CLASP2,CLSTN1,CLU,CNP,CNR1,CNTNAP1,CRMP1,CSRP1,DBN1,DCLK1,DCX,DLG1,DLG4,DLGAP3,DNM1L,DPYSL3,DPYSL4,EIF4G3,EPB41L3,EPHA4,EPHB2,ERC2,FABP7,FARP1,FYN,GABRB2,GAP43,GDA,GJA1,GPM6A,GRID2,GRIN1,ICAM5,IL1RAPL1,ITGB1,ITPR1,KALRN,KIF2A,L1CAM,…	137
Cell Morphology, Nervous System Development and Function, Tissue Morphology	morphology of neurons	3.20E-42			ADAM22,APOE,ARHGEF7,ASTN1,ATAT1,ATP2B2,BRINP1,BRSK1,CACNA1A,CADPS,CALB1,CAMK2A,CAPZB,CC2D1A,CD47,CHL1,CKB,CLCN6,CLIP3,CLSTN1,CNR1,CNTNAP1,CRMP1,DCLK1,DCX,DLG4,DNAJC5,DNM1,DPYSL4,DPYSL5,EPB41L3,EPHB2,ERC2,FYN,GABRA1,GAP43,GJA1,GJC2,GRID2,GRIN1,HEPACAM,ITPR1,KALRN,KIF2A,L1CAM,LGI1,LMNA,LMNB1,LRPAP1,LRRC7,MADD,MAP1B,MAPT,MBP,MLC1,MYH10,NCAM1,NEFL,Nefm,NFASC,NRN1,NUMB,PACSIN1,PITPNA,PLEC,PLP1,PLXNA2,…	99
Cellular Assembly and Organization, Cellular Function and Maintenance	organization of cytoplasm	7.34E-42		0.505	ACAP2,ACTN1,ACTN4,ACTR3,ADAM22,ADGRB1,AKAP12,AKAP5,ALDOA,AMIGO1,AP1G1,APOE,ARC,ARHGAP32,ARHGDIA,ARHGEF7,ARPC2,ARPC3,ATCAY,ATP6V1D,BAIAP2,BRSK1,BSN,CACNA1A,CALR,CAMK2A,CAMK2B,CAMSAP3,CANX,CAP1,CAP2,CAPZB,CC2D1A,CCK,CD47,CDH13,CEP170,CHL1,CIT,CKB,CLASP2,CLIP3,CLSTN1,CLTC,CLU,CNP,CNR1,CNTNAP1,CORO1A,CRMP1,CSRP1,CXADR,CYFIP1,DBN1,DCLK1,DCTN1,DCX,DLG1,DLG4,DNM1,DNM1L,DPYSL3,DPYSL4,DPYSL5,DYNC1LI1,EEF1…	197
Cell Morphology, Cellular Assembly and Organization, Cellular Function and Maintenance	formation of cellular protrusions	1.79E-39		0.278	ACAP2,ACTN4,ACTR3,ADAM22,ADGRB1,AKAP12,AKAP5,AMIGO1,APOE,ARHGAP32,ARHGEF7,ARPC2,ATCAY,ATP6V1D,BAIAP2,BRSK1,BSN,CACNA1A,CAMK2A,CAMK2B,CAP1,CAPZB,CC2D1A,CCK,CD47,CDH13,CHL1,CIT,CKB,CLASP2,CLSTN1,CLU,CNP,CNR1,CNTNAP1,CRMP1,CSRP1,CYFIP1,DBN1,DCLK1,DCX,DLG1,DLG4,DNM1,DNM1L,DPYSL3,DPYSL4,DPYSL5,EEF1A1,EIF4G3,EPB41L3,EPHA4,EPHB2,ERC2,FARP1,FASN,FSCN1,FYN,GAP43,GDA,GJA1,GNA13,GNAO1,GPM6A,GRID2,GRIN1,ICAM…	142
Cell-To-Cell Signaling and Interaction, Nervous System Development and Function	long-term potentiation	3.87E-39	Decreased	-2.825	ADD2,AKAP5,APOE,AQP4,ARC,BAIAP2,CACNA1A,CACNB3,CALB1,CAMK2A,CAMK2B,CD47,CDH11,CLSTN1,CNR1,CPLX2,CRMP1,DLG4,DPP6,DPYSL4,EPHA4,EPHB2,FYN,GFAP,GNAI1,GRIA2,GRIA3,GRIN1,GRIN2A,GRIN2B,GRM1,GRM7,ITPR1,KALRN,KRAS,LRP1,LRPAP1,MAP2K1,MAP6,MAPT,NCAM1,NCAN,NPTX1,OMG,PAK1,PCP4,PPP1R1B,PPP3CA,PPP3R1,PRKCG,PRNP,PTPN5,RAB3A,RIMS1,RTN4,SHANK3,SLC17A7,SNCA,SOD1,SRCIN1,STX1A,STXBP5,SYNGAP1,SYNGR1,SYNJ1,SYNPO,SYP,TH…	69
Nervous System Development and Function	abnormal morphology of nervous system	9.71E-39			ADAM22,AKAP12,APOE,ASTN1,ATP1A2,ATP1B2,ATP2B2,BRINP1,BRSK1,CACNA1A,CACNB3,CADPS,CALB1,CAMK2A,CANX,CC2D1A,CD47,CDH11,CHL1,CKB,CLCN6,CLIP3,CLSTN1,CNR1,CNTNAP1,CPLX2,CRMP1,CRTAC1,CSPG4,DCLK1,DCX,DLG2,DLGAP3,DNAJC5,DNM1,EPB41L1,EPB41L2,EPB41L3,EPHA4,EPHB2,ERC2,FYN,GABRA1,GAP43,GFAP,GJA1,GMFB,GPR37L1,GRIA2,GRID2,GRIN1,GRIN2B,HEPACAM,IL1RAPL1,ITGA6,KALRN,KCNA1,KIF2A,L1CAM,LGI1,LMNA,LMNB1,LRPAP1,LRRTM4,…	124
Neurological Disease	neurological signs	9.31E-38	Decreased	-2.180	ACADM,ACAT1,ADCY5,AHCYL1,AK1,ALDH2,APOE,AQP4,ARHGAP32,ARHGEF7,ATP2B2,ATP6V1A,ATP6V1B2,BAIAP2,CACNA1A,CACNA1B,CACNB3,CALB1,CAMK2A,CAMK2B,CKB,CLU,CNR1,CPLX2,CRYM,CX3CL1,DGKB,DHCR7,DIRAS2,DPYSL3,DYNC1I1,ENO2,EPHA4,EPHB2,F3,FABP7,GABRA1,GABRA3,GABRB2,GAPDH,GFAP,GJA1,GNAO1,GNB5,GNG3,GNG7,GPD1,GRIA2,GRIN1,GRIN2A,GRIN2B,GUCY1B3,HOMER1,HSPA1A/HSPA1B,HSPA5,ICAM5,ITPR1,KCNA1,KCNAB2,KCNMA1,LDHA,LDHB,MAL2,MA…	113
Neurological Disease	dyskinesia	2.54E-37			ACADM,ACAT1,ADCY5,AHCYL1,AK1,ALDH2,APOE,AQP4,ARHGAP32,ARHGEF7,ATP2B2,ATP6V1A,ATP6V1B2,BAIAP2,CACNA1A,CACNA1B,CACNB3,CALB1,CAMK2A,CAMK2B,CKB,CLU,CNR1,CPLX2,CRYM,CX3CL1,DGKB,DHCR7,DIRAS2,DPYSL3,DYNC1I1,ENO2,EPHA4,EPHB2,F3,FABP7,GABRA1,GABRA3,GABRB2,GAPDH,GFAP,GJA1,GNAO1,GNB5,GNG3,GNG7,GPD1,GRIA2,GRIN1,GRIN2A,GRIN2B,GUCY1B3,HOMER1,HSPA1A/HSPA1B,HSPA5,ICAM5,ITPR1,KCNA1,KCNAB2,KCNMA1,LDHA,LDHB,MAL2,MA…	109
Molecular Transport	transport of molecule	4.59E-37		-0.817	ACAT1,ACLY,ACSL6,ACTR1A,ADD2,AHCYL1,AK1,AKAP5,ANK1,AP1B1,AP1G1,AP2A1,AP2A2,AP2M1,APOE,AQP4,ARFGAP1,ASAH1,ATP1A1,ATP1A2,ATP1A3,ATP1B1,ATP1B2,ATP2B2,ATP6AP1,ATP6V1A,ATP6V1B2,ATP6V1C1,ATP6V1E1,ATP6V1G2,ATP8A1,BRSK1,CA4,CACNA1A,CACNA1B,CACNA1E,CACNB3,CACNB4,CADM1,CADPS,CALB1,CALR,CAMK2A,CAMK2B,CAMK2D,CAMK2G,CANX,CAT,CCK,CLIP3,CLU,CNP,CNR1,CORO1A,CPE,CPLX1,CPLX2,CPNE7,CPT1A,CRYM,CX3CL1,DCTN1,DLG1,DNM1…	194
Hereditary Disorder, Neurological Disease, Organismal Injury and Abnormalities, Psychological Disorders, Skeletal and Muscular Disorders	Huntington's Disease	2.37E-35			ACADM,ACAT1,ADCY5,AHCYL1,AK1,ALDH2,APOE,AQP4,ARHGAP32,ARHGEF7,ATP2B2,ATP6V1A,ATP6V1B2,BAIAP2,CACNB3,CALB1,CAMK2A,CAMK2B,CKB,CLU,CNR1,CPLX2,CRYM,CX3CL1,DGKB,DHCR7,DIRAS2,DPYSL3,DYNC1I1,ENO2,EPHA4,EPHB2,F3,FABP7,GABRA1,GABRA3,GABRB2,GAPDH,GFAP,GJA1,GNAO1,GNB5,GNG3,GNG7,GPD1,GRIN1,GRIN2A,GRIN2B,GUCY1B3,HOMER1,HSPA1A/HSPA1B,HSPA5,ICAM5,ITPR1,KCNA1,KCNAB2,LDHA,LDHB,MAL2,MAOB,MTDH,MYL12A,NAPA,NBEA,NDRG…	102
Cell Morphology, Cellular Development, Cellular Growth and Proliferation, Nervous System Development and Function, Tissue Development	morphogenesis of neurons	3.88E-34		-0.577	ACTR3,ADGRB1,AKAP5,APOE,ARHGAP32,ARHGEF7,ATCAY,BRSK1,BSN,CACNA1A,CAMK2A,CAMK2B,CAPZB,CHL1,CIT,CLASP2,CLSTN1,CLU,CNR1,CNTNAP1,CRMP1,CSRP1,DBN1,DCLK1,DCX,DLG1,DLG4,DNM1L,DPYSL4,EIF4G3,EPB41L3,EPHA4,EPHB2,FARP1,FYN,GAP43,GDA,GJA1,GPM6A,GRIN1,ICAM5,IL1RAPL1,ITGB1,ITPR1,KALRN,KIF2A,L1CAM,LGI1,LINGO1,LRRC7,MAP1B,MAP2K1,MAP6,MAPT,MINK1,MYH10,NCAM1,NEFL,Nefm,NRN1,NUMB,PACSIN1,PAK1,PDIA3,PKP4,PLXNA4,PPP3C…	88
Cell Morphology, Cellular Assembly and Organization, Cellular Development, Cellular Function and Maintenance, Cellular Growth and Proliferation, Nervous System Development and Function, Tissue Development	morphogenesis of neurites	5.91E-34		-0.577	ACTR3,ADGRB1,AKAP5,APOE,ARHGAP32,ARHGEF7,ATCAY,BRSK1,BSN,CACNA1A,CAMK2A,CAMK2B,CAPZB,CHL1,CIT,CLASP2,CLSTN1,CLU,CNR1,CNTNAP1,CRMP1,CSRP1,DBN1,DCLK1,DCX,DLG1,DLG4,DNM1L,DPYSL4,EIF4G3,EPB41L3,EPHA4,EPHB2,FARP1,FYN,GAP43,GDA,GJA1,GPM6A,GRIN1,ICAM5,IL1RAPL1,ITGB1,ITPR1,KALRN,KIF2A,L1CAM,LGI1,LINGO1,LRRC7,MAP1B,MAP2K1,MAP6,MAPT,MINK1,MYH10,NCAM1,NEFL,Nefm,NRN1,NUMB,PACSIN1,PAK1,PDIA3,PKP4,PLXNA4,PPP3C…	87
Cell Morphology, Nervous System Development and Function, Tissue Morphology	abnormal morphology of neurons	1.51E-32			ADAM22,APOE,ASTN1,ATP2B2,BRINP1,BRSK1,CACNA1A,CADPS,CALB1,CAMK2A,CC2D1A,CD47,CHL1,CKB,CLCN6,CLIP3,CLSTN1,CNTNAP1,CRMP1,DCLK1,DCX,DNAJC5,DNM1,EPB41L3,EPHB2,ERC2,FYN,GABRA1,GAP43,GJA1,GRID2,HEPACAM,KALRN,KIF2A,L1CAM,LGI1,LMNA,LMNB1,LRPAP1,MADD,MAP1B,MAPT,MLC1,MYH10,NCAM1,NEFL,Nefm,NFASC,NRN1,PACSIN1,PITPNA,PLEC,PLP1,PLXNA2,PLXNA4,PPP3CA,PTPRS,PURA,REEP1,SCARB2,SCN1B,SH3GL2,SHANK1,SLC12A5,SLC17A6,SL…	80
Behavior	learning	6.42E-31	Decreased	-3.363	ACAT1,ADAM11,ADCY5,ADD2,AKAP5,AMPH,APOE,ARC,ATP1A2,ATP1A3,ATP8A1,BRINP1,CACNA1E,CACNB3,CALB1,CAMK2A,CAMK2B,CD47,CKB,CNR1,CPLX2,CRMP1,DLG4,EPHB2,FYN,GABBR2,GABRA1,GJA1,GMFB,GNAI1,GPR37L1,GRIA2,GRID2,GRIN1,GRIN2A,GRIN2B,GRM7,HAPLN1,HCN1,HOMER1,ITGB1,KALRN,KCNAB2,KRAS,L1CAM,LRPAP1,LRRC7,MAP2K1,MAPT,NCAM1,NDRG4,NFASC,NRN1,PARK7,PCP4,PDE1B,PKM,PPP1R1B,PPP3CA,PPP3R1,PRKCG,RTN4,SEPT5,SHANK1,SHANK3,SLC12…	81
Cell-To-Cell Signaling and Interaction, Nervous System Development and Function	excitatory postsynaptic potential	1.64E-30			ARC,CACNA1A,CADPS,CAMK2A,CD47,CLSTN1,CNR1,CPLX1,CPLX2,DLG2,DLGAP3,DNM1,EPHA4,GRIA2,GRIA3,GRID2,GRIN1,GRIN2A,GRIN2B,KALRN,LGI1,LRRTM4,MADD,NRN1,PACSIN1,PIP5K1C,PPP3CA,RIMS1,SH3GL2,SHANK3,SLC12A5,SLC17A7,SNAP25,SNCA,SRCIN1,STX1A,STX1B,STXBP5,SYN1,SYN2,SYNGAP1,SYT1,VAMP2	43
Neurological Disease	seizure disorder	1.84E-30	Increased	4.900	ADAM22,AKAP5,ALDH7A1,AMPH,APOE,ARC,ARHGEF7,ASAH1,ATP1A2,BAIAP2,BSN,CA4,CACNA1A,CACNA1B,CACNB4,CIT,CKB,CLU,CNR1,CPLX1,CRYM,DCX,DNM1,FYN,GABBR2,GABRA1,GABRA3,GABRB2,GAP43,GFAP,GJC2,GNAO1,GNG3,GNG7,GRIA2,GRIN1,GRIN2A,GRIN2B,GRM1,GRM7,HCN1,HOMER1,HSPA1A/HSPA1B,ITPR1,KCNA1,KCNAB2,KCNMA1,LGI1,LINGO1,MAP1B,MAPT,NCAM1,NECAP1,PACSIN1,PITPNA,PPP1R1B,PRRT2,PURA,RIMS1,SCARB2,SCN1B,SCN2B,SCN3B,SH3GL2,SLC12A5,…	87
Behavior	cognition	3.20E-30	Decreased	-3.541	ACAT1,ADAM11,ADCY5,ADD2,AKAP5,AMPH,APOE,ARC,ATP1A2,ATP1A3,ATP8A1,BRINP1,CACNA1E,CACNB3,CALB1,CAMK2A,CAMK2B,CD47,CHL1,CKB,CNR1,CPLX2,CRMP1,CYFIP1,DLG4,EPHB2,FYN,GABBR2,GABRA1,GJA1,GMFB,GNAI1,GPR37L1,GRIA2,GRID2,GRIN1,GRIN2A,GRIN2B,GRM7,HAPLN1,HCN1,HOMER1,ITGB1,KALRN,KCNAB2,KRAS,L1CAM,LRPAP1,LRRC7,MAP2K1,MAPT,NCAM1,NDRG4,NFASC,NRN1,PARK7,PCP4,PDE1B,PKM,PLP1,PPP1R1B,PPP3CA,PPP3R1,PRKCG,RTN4,SEPT5,SH…	84
Cell-To-Cell Signaling and Interaction, Nervous System Development and Function	potentiation of synapse	4.76E-30		-1.852	ADD2,AKAP5,ARC,BAIAP2,CACNA1A,CACNB3,CAMK2A,CAMK2B,CDH11,CLSTN1,CNR1,CPLX2,CRMP1,DLG4,DPP6,EPHA4,EPHB2,FYN,GFAP,GNAI1,GRIA2,GRIA3,GRIN1,GRIN2A,GRIN2B,GRM1,GRM7,KALRN,NCAN,PAK1,PCP4,PPP1R1B,PPP3R1,PRKCG,PRNP,RAB3A,RIMS1,SHANK3,SLC17A7,SRCIN1,STX1A,STXBP5,SYNGAP1,SYNGR1,SYNPO,SYP,THY1	47
Cell Morphology, Cellular Assembly and Organization, Cellular Development, Cellular Function and Maintenance, Cellular Growth and Proliferation, Nervous System Development and Function, Tissue Development	branching of neurons	2.21E-29		-0.501	ACTR3,ADGRB1,AKAP5,APOE,ARHGAP32,ARHGEF7,BSN,CACNA1A,CAMK2A,CAMK2B,CAPZB,CLASP2,CLSTN1,CNR1,CRMP1,CSRP1,DBN1,DCX,DLG1,DLG4,DNM1L,DPYSL3,DPYSL4,EIF4G3,EPHB2,ERC2,FARP1,FYN,GAP43,GDA,GRIN1,ICAM5,ITGB1,ITPR1,KALRN,KIF2A,L1CAM,LRRC7,MAP1B,MAPT,NCAM1,NEFL,Nefm,NRN1,NUMB,PACSIN1,PAK1,PDIA3,PKP4,PRNP,RALA,RIMS1,RTN4,RYR2,SARM1,SDK2,SEPT11,SIPA1L1,SLC12A5,SNCA,SOD1,SRCIN1,SRGAP3,SV2A,SYNGAP1,TNR	66
Cell-To-Cell Signaling and Interaction	synaptic depression	2.28E-29		-1.208	ADCY5,AKAP5,AP2A1,CACNA1A,CAMK2A,CAMK2B,CLTC,CNR1,DLG4,DLGAP3,EPHB2,GRIA2,GRIA3,GRID2,GRIN1,GRIN2B,GRM1,GRM7,HAPLN1,HOMER1,ITPR1,KCNMA1,KLC2,LRRC7,MAP1B,MAP6,PACSIN1,PARK7,PCLO,PIP5K1C,PPP1R1B,PPP3R1,PRKCG,RAB3A,RIMS1,SH3GL2,SRCIN1,SV2A,SV2B,SYN1,SYN2,SYN3,SYNJ1,UNC13A	44
Cell-To-Cell Signaling and Interaction, Nervous System Development and Function	long-term potentiation of synapse	3.16E-29		-1.726	ADD2,AKAP5,ARC,BAIAP2,CACNA1A,CACNB3,CAMK2A,CAMK2B,CDH11,CLSTN1,CNR1,CPLX2,CRMP1,DLG4,DPP6,EPHA4,EPHB2,FYN,GFAP,GNAI1,GRIA2,GRIA3,GRIN1,GRIN2A,GRIN2B,GRM1,GRM7,KALRN,NCAN,PAK1,PCP4,PPP3R1,PRKCG,PRNP,RAB3A,RIMS1,SHANK3,SLC17A7,SRCIN1,STX1A,STXBP5,SYNGAP1,SYNGR1,SYNPO,SYP,THY1	46
Cell Morphology	shape change of neurites	1.28E-28		-0.741	ACTR3,ADGRB1,AKAP5,APOE,ARHGAP32,ARHGEF7,BSN,CACNA1A,CAMK2A,CAMK2B,CAPZB,CHL1,CLASP2,CLSTN1,CNR1,CRMP1,CSRP1,DBN1,DCX,DLG1,DLG4,DNM1L,DPYSL4,EIF4G3,EPHA4,EPHB2,FARP1,GAP43,GDA,GRIN1,ICAM5,ITGB1,ITPR1,KALRN,KIF2A,L1CAM,LRRC7,MAP1B,MAPT,NCAM1,NEFL,Nefm,NRN1,NUMB,PACSIN1,PAK1,PDIA3,PKP4,PRNP,RALA,RIMS1,RTN4,RYR2,SARM1,SDK2,SEPT11,SIPA1L1,SLC12A5,SNCA,SOD1,SRCIN1,SRGAP3,SV2A,SYNGAP1,TNR	65
Cell Morphology, Cellular Assembly and Organization, Cellular Development, Cellular Function and Maintenance, Cellular Growth and Proliferation, Embryonic Development, Nervous System Development and Function, Tissue Development	branching of neurites	1.17E-27		-0.734	ACTR3,ADGRB1,AKAP5,APOE,ARHGAP32,ARHGEF7,BSN,CACNA1A,CAMK2A,CAMK2B,CAPZB,CLASP2,CLSTN1,CNR1,CRMP1,CSRP1,DBN1,DCX,DLG1,DLG4,DNM1L,DPYSL4,EIF4G3,EPHB2,FARP1,GAP43,GDA,GRIN1,ICAM5,ITGB1,ITPR1,KALRN,KIF2A,L1CAM,LRRC7,MAP1B,MAPT,NCAM1,NEFL,Nefm,NRN1,NUMB,PACSIN1,PAK1,PDIA3,PKP4,PRNP,RALA,RIMS1,RTN4,RYR2,SARM1,SDK2,SEPT11,SIPA1L1,SLC12A5,SNCA,SOD1,SRCIN1,SRGAP3,SV2A,SYNGAP1,TNR	63
Neurological Disease	seizures	1.44E-27	Increased	4.900	ADAM22,AKAP5,AMPH,ARC,ARHGEF7,ATP1A2,BAIAP2,BSN,CA4,CACNA1A,CACNA1B,CACNB4,CIT,CKB,CNR1,CPLX1,CRYM,GABBR2,GABRA1,GABRA3,GABRB2,GAP43,GFAP,GJC2,GNAO1,GNG3,GNG7,GRIA2,GRIN1,GRIN2A,GRIN2B,GRM1,GRM7,HCN1,HOMER1,HSPA1A/HSPA1B,ITPR1,KCNA1,KCNAB2,LGI1,LINGO1,MAP1B,MAPT,NCAM1,PACSIN1,PITPNA,PRRT2,PURA,RIMS1,SCN1B,SCN2B,SCN3B,SH3GL2,SLC12A5,SLC1A2,SLC1A3,SLC2A1,SLC2A3,SLC32A1,SLC4A10,SLC6A1,SOD2,STX1B,SV2…	74
Cell Morphology	abnormal morphology of plasma membrane	7.13E-27			APOE,CACNA1A,CC2D1A,CD47,CHL1,CKB,CLCN6,CLIP3,CLSTN1,CNTNAP1,DCLK1,DNAJC5,EPB41L3,EPHB2,ERC2,GABRA1,GAP43,GJA1,GRID2,KALRN,KIF2A,LGI1,LMNA,MADD,MAP1B,MAPT,MYH10,NCAM1,NEFL,Nefm,NFASC,NRN1,PACSIN1,PLEC,PLP1,PLXNA2,PLXNA4,PPP3CA,PURA,SCN1B,SH3GL2,SLC12A5,SLC17A7,SOD1,SPG7,STUB1,STX1A,STX1B,SYNGAP1,TNR,UNC13A	51
Neurological Disease, Psychological Disorders	tauopathy	1.53E-26			ACLY,ADGRL1,AKAP5,ALDH2,ALG2,AMPH,APOE,ARC,ATP6V1G2,ATP8A1,BIN1,CALB1,CAMK2A,CAMK2B,CANX,CHL1,CLU,CNP,CNR1,CST3,DCX,DHCR7,DLGAP2,DNM1L,EEF1G,EEF2,EPHA4,F3,FH,GABBR2,GABRA1,GABRA3,GABRB2,GAP43,GAPDH,GFAP,GNB2L1,GRIA2,GRIA3,GRIN1,GRIN2A,GRIN2B,GRM1,GRM7,HOMER1,HSPA1A/HSPA1B,HSPA5,IGSF8,KLC1,LRP1,LRPAP1,MAOB,MAPT,NAV1,NEFL,NPTX1,PAK1,PARK7,PLPPR4,PON2,PRDX1,PRNP,PTPN5,RIMS1,SCN1B,SCN2B,SCN3B,SCP2,SH…	89
Neurological Disease, Psychological Disorders, Skeletal and Muscular Disorders	Parkinson's disease	2.17E-26			APOE,AQP4,ATP6V1E1,CACNA1B,CAPZB,CNP,CNR1,DLG2,EEF1A1,ENO2,GABRA1,GABRA3,GABRB2,GAP43,GFAP,GRIN1,GRIN2A,GRIN2B,GSTP1,HMP19,LDHA,LDHB,MAOB,MAP1B,MAPT,MBP,MDH1,NDRG2,PAK1,PARK7,PGK1,PRNP,PTPN5,RPL13,RPL13A,RPL15,RPL17,RPL3,RPL31,RTN1,RTN4,SCARB2,SH3GL2,SNAP25,SNCA,SNCB,SOD1,STMN1,STUB1,SV2A,SYN1,SYN2,SYNJ1,THY1,TPT1,TUBA1A	56
Behavior	locomotion	2.68E-26		-0.921	ADAM22,ADCY5,APOE,ASTN1,ATP1A1,ATP1A2,ATP1A3,ATP2B2,CACNA1A,CACNA1B,CACNA1E,CACNB4,CALB1,CAMK2A,CANX,CHL1,CNP,CNR1,CSPG4,DLG4,DNM1,EPHA4,FASN,GABRA1,GABRA3,GMFB,GNAO1,GNG7,GPR37L1,GRIA2,GRIA3,GRID2,GRIN1,GRIN2A,GRM1,HOMER1,HSPA1A/HSPA1B,ITGB1,ITPR1,KCNMA1,LRRC7,MAOB,MAPT,NCAM1,NEFL,OMG,OXR1,PAK1,PARK7,PDE1B,PPP1R1B,PRNP,RIMS1,RTN4,SCN1B,SDC3,SEZ6L2,SHANK3,SLC17A6,SLC27A4,SNAP25,SNCA,SOD1,SOD2,SRG…	67
Neurological Disease, Psychological Disorders	Schizophrenia	8.13E-26			AMPH,AP1G1,ATP1A1,ATP1A2,ATP1A3,ATP2B2,ATP6V1B2,CADM3,CALB1,CAP2,CCK,CIT,CLTB,CNP,CNR1,CNTNAP1,CPLX1,CRYM,CSRP1,DLG2,DLG4,DNM1,FABP7,GABRA1,GABRA3,GABRB2,GAP43,GFAP,GNAI1,GOT1,GRIN1,GRIN2A,GRIN2B,GRM1,GRM7,HPCAL1,HSPA2,ITGA6,KLC1,MDH1,MLC1,MTMR9,NEFL,NPTX1,NSF,NTNG2,OLFM1,OXCT1,PCLO,PCP4,PGAM1,PLP1,PPP1R1B,PRDX6,RGS7,RPL3,RTN1,RTN4,RYR2,SHANK3,SLC12A5,SLC17A7,SLC1A2,SLC1A3,SLC6A1,SNAP25,SNCB,SND1…	76
Psychological Disorders	schizophrenia spectrum disorder	1.32E-25			AMPH,AP1G1,ATP1A1,ATP1A2,ATP1A3,ATP2B2,ATP6V1B2,CADM3,CALB1,CAP2,CCK,CIT,CLTB,CNP,CNR1,CNTNAP1,CPLX1,CRYM,CSRP1,DLG2,DLG4,DNM1,EIF4E,FABP7,GABRA1,GABRA3,GABRB2,GAP43,GFAP,GNAI1,GOT1,GRIN1,GRIN2A,GRIN2B,GRM1,GRM7,HPCAL1,HSPA2,ITGA6,KLC1,MDH1,MLC1,MTMR9,NEFL,NPTX1,NSF,NTNG2,OLFM1,OXCT1,PCLO,PCP4,PGAM1,PLP1,PPP1R1B,PRDX6,RGS7,RPL10,RPL3,RTN1,RTN4,RYR2,SHANK3,SLC12A5,SLC17A7,SLC1A2,SLC1A3,SLC6A1,SNAP…	78
Cell Morphology, Nervous System Development and Function, Tissue Morphology	morphology of neurites	2.91E-25			APOE,CACNA1A,CC2D1A,CD47,CHL1,CKB,CLCN6,CLSTN1,CNTNAP1,DCLK1,DPYSL4,EPB41L3,EPHB2,GAP43,GJA1,GRID2,ITPR1,KALRN,KIF2A,L1CAM,LGI1,LMNA,MAP1B,MAPT,MYH10,NCAM1,NEFL,Nefm,NFASC,NRN1,PLEC,PLP1,PLXNA2,PLXNA4,PPP3CA,PURA,SCN1B,SH3GL2,SLC17A7,SNCA,SOD1,SPG7,STUB1,SYNGAP1	44
Nervous System Development and Function	morphology of central nervous system	4.61E-25			AKAP12,APOE,AQP4,ASTN1,ATAT1,ATP1A2,ATP1B2,ATP2B2,ATRN,BRINP1,BRSK1,CACNA1A,CACNB3,CALB1,CHL1,CKB,CPLX2,CRMP1,CRTAC1,CSPG4,DCLK1,DLGAP3,EPB41L1,EPB41L2,EPHA4,EPHB2,FYN,GAP43,GFAP,GMFB,GPR37L1,GRIA2,GRID2,GRIN1,GRIN2B,IL1RAPL1,ITGA6,KALRN,KCNA1,KIF2A,L1CAM,LGI1,LMNB1,LRRTM4,MAP1B,MAPT,Marcks,MARCKSL1,MBP,MYH10,NCAM1,PARK7,PEA15,PITPNA,PLP1,PLXNA2,PLXNA4,PRNP,PTPN9,PTPRS,PURA,RIMS1,SCN1B,SDC3,SHANK…	82
Neurological Disease	progressive motor neuropathy	5.55E-25		-0.899	APOE,AQP4,ATP6V1E1,BRINP1,CACNA1B,CAPZB,CCT2,CD47,CLU,CNP,CNR1,CPT1A,CST3,DCTN1,DLG2,DPP6,EEF1A1,ENO2,FASN,GABBR2,GABRA1,GABRA3,GABRB2,GAP43,GFAP,GRIN1,GRIN2A,GRIN2B,GSTP1,HMP19,HSPA5,INA,KCNA1,KCNMA1,LDHA,LDHB,MAOB,MAP1B,MAPT,MBP,MDH1,NDRG2,NEFL,PAK1,PARK7,PDIA3,PFKP,PGK1,PRNP,PTPN5,RPL13,RPL13A,RPL15,RPL17,RPL3,RPL31,RPL5,RTN1,RTN4,S100A13,SCARB2,SCN1B,SCN2B,SCN3B,SH3GL2,SLC1A2,SLC1A3,SNAP25,SN…	83
Cellular Assembly and Organization, Cellular Movement, Nervous System Development and Function	transport of synaptic vesicles	6.99E-25	Decreased	-3.416	ADGRL1,AMPH,BIN1,CANX,CPLX1,CPLX2,DNAJC5,DNM1,LIN7A,PACSIN1,PCLO,PIP5K1C,PPP3CA,RAB3A,RIMS1,RPH3A,SCAMP5,SH3GL2,SNAP25,SNCA,SNCB,STX1A,STX7,SYNJ1,SYP,SYT1,SYT2,SYT3,VAMP2	29
Cell-To-Cell Signaling and Interaction, Nervous System Development and Function	synaptic transmission of cells	2.29E-24	Decreased	-2.547	ANKS1B,BSN,CCK,CLSTN1,CNR1,DLG4,DLGAP3,ERC2,GNAI1,GRIA2,GRIA3,GRIN1,GRIN2B,GRM1,HOMER1,KCNMA1,LGI1,MYH10,NBEA,NLGN2,NSF,PRNP,PTPRS,RIMS1,SH3GL2,SHANK3,SLC12A5,SLC17A6,SLC17A7,SLC1A3,SNAP25,SNAP29,SNCA,SNPH,STXBP1,SV2A,SV2B,SYT1,TNR	39
Cellular Function and Maintenance, Molecular Transport	exocytosis	4.99E-24		-1.278	ADGRL1,AMPH,ATP6AP1,CACNA1A,CADPS,CAMK2A,CLASP2,CPLX1,CPLX2,CX3CL1,DNAJC5,IL1RAPL1,MYH10,NAPA,NCAM1,NSF,PCLO,PIP5K1C,PITPNA,PPP3CA,PRNP,RAB3A,RAB3C,RALA,RIMS1,RPH3A,SCAMP5,SEPT5,SNAP25,SNAP29,SNCA,SRCIN1,STX1A,STX1B,STX7,STXBP1,STXBP5,STXBP5L,SV2A,SYNJ1,SYT1,SYT2,SYT3,SYT7,UNC13A,VAMP2	46
Cellular Development	branching of cells	6.84E-24		-0.684	ACTR3,ADGRB1,AKAP5,APOE,ARHGAP32,ARHGEF7,BSN,CACNA1A,CAMK2A,CAMK2B,CAPZB,CLASP2,CLSTN1,CNR1,CRMP1,CSRP1,DBN1,DCX,DLG1,DLG4,DNM1L,DPYSL3,DPYSL4,EIF4G3,EPHB2,ERC2,FARP1,FYN,GAP43,GDA,GRIN1,ICAM5,ITGB1,ITPR1,KALRN,KIF2A,KRAS,L1CAM,LRRC7,MAP1B,MAPT,NCAM1,NEFL,Nefm,NRN1,NUMB,PACSIN1,PAK1,PDIA3,PKP4,PRNP,RALA,RIMS1,RRAS2,RTN4,RYR2,SARM1,SDK2,SEPT11,SIPA1L1,SLC12A5,SNCA,SOD1,SRCIN1,SRGAP3,SV2A,SYNGAP1,T…	68
Neurological Disease, Psychological Disorders	Dementia	1.03E-23			ACLY,ADGRL1,AKAP5,ALDH2,ALG2,AMPH,APOE,ARC,ATP6V1G2,ATP8A1,BIN1,CACNB3,CACNB4,CALB1,CAMK2A,CAMK2B,CANX,CHL1,CLU,CNP,CNR1,CST3,DCX,DHCR7,DLGAP2,DNM1L,EEF1G,EEF2,EPHA4,F3,FH,GABBR2,GABRA1,GABRA3,GABRB2,GAP43,GAPDH,GFAP,GNB2L1,GRIA2,GRIA3,GRIN1,GRIN2A,GRIN2B,GRM1,GRM7,HOMER1,HSPA1A/HSPA1B,HSPA5,IGSF8,KLC1,LRP1,LRPAP1,MAOB,MAPT,NAV1,NEFL,NPTX1,PAK1,PARK7,PLPPR4,PON2,PRDX1,PRNP,PTPN5,RIMS1,SCN1B,SCP2,…	85
Cell Death and Survival	necrosis	1.91E-23		-0.659	AAK1,ACAT1,ACLY,ACO2,ADCY5,AHSA1,AIFM3,AKAP12,ALDH2,ALDOA,AP2A2,APOE,ARHGDIA,ARL6IP1,ARMC10,ASAH1,ASS1,ASTN1,ATP1A1,ATP1A2,ATP2B2,ATP6V1G2,BRINP1,CA4,CACNA1A,CACNB3,CADM1,CADPS,CALB1,CALR,CAMK2D,CAMK2G,CAT,CBR1,CC2D1A,CCK,CCT2,CCT3,CCT4,CCT5,CCT6A,CCT7,CCT8,CD47,CDH11,CHL1,CHMP4B,CIT,CLU,CNP,CNR1,CORO1A,CSPG4,CST3,CTBP1,CX3CL1,CXADR,CYB5A,Cyb5r3,DAP3,DCTN1,DHCR7,DLG4,DNAJC5,DNM1,DNM1L,DPYSL3,DPYS…	231
Cell-To-Cell Signaling and Interaction, Nervous System Development and Function	action potential of neurons	2.49E-23			ATP1A2,CACNA1A,CAMK2A,CD47,CLSTN1,CNR1,CPLX1,CPLX2,DLG2,DLGAP3,DPP6,GABBR2,GABRA1,GRIA2,GRIA3,GRID2,GRIN2B,GRM1,HCN1,KALRN,KCNA1,KCNMA1,LRRTM4,Nefm,PARK7,PRNP,RIMS1,SCN1B,SHANK3,SLC12A5,SLC17A7,SLC32A1,SRCIN1,STX1A,STXBP5,SYN1,SYN2,SYNGAP1	38
Cell Morphology, Cellular Assembly and Organization, Cellular Development, Cellular Function and Maintenance, Cellular Growth and Proliferation, Embryonic Development, Nervous System Development and Function, Tissue Development	dendritic growth/branching	2.55E-23		-0.745	ADGRB1,AKAP5,APOE,ARHGAP32,ARHGEF7,BSN,CACNA1A,CAMK2A,CAPZB,CLASP2,CLSTN1,CNR1,CRMP1,CSRP1,DBN1,DCX,DLG1,DLG4,DNM1L,DPYSL4,EIF4G3,EPHB2,FARP1,GAP43,GDA,GRIN1,ICAM5,ITGB1,ITPR1,KALRN,L1CAM,LRRC7,MAPT,NEFL,Nefm,NRN1,NUMB,PACSIN1,PAK1,RTN4,RYR2,SARM1,SEPT11,SIPA1L1,SLC12A5,SNCA,SRCIN1,SRGAP3,SV2A,SYNGAP1,TNR	51
Cell Morphology, Nervous System Development and Function, Tissue Morphology	abnormal morphology of neurites	2.80E-23			APOE,CACNA1A,CC2D1A,CD47,CHL1,CKB,CLCN6,CLSTN1,CNTNAP1,DCLK1,EPB41L3,EPHB2,GAP43,GJA1,GRID2,KALRN,KIF2A,LGI1,LMNA,MAP1B,MAPT,MYH10,NCAM1,NEFL,Nefm,NFASC,NRN1,PLEC,PLP1,PLXNA2,PLXNA4,PPP3CA,PURA,SCN1B,SH3GL2,SLC17A7,SOD1,SPG7,STUB1,SYNGAP1	40
Cell Morphology	morphology of cells	3.96E-23			ACADM,ACTN4,ADAM22,ADD2,ADD3,ADGRB1,AKAP5,AMPD2,AMPH,ANXA7,AP2M1,APOE,AQP4,ARHGDIA,ARHGEF7,ARPC2,ASTN1,ATAT1,ATP1B2,ATP2B2,ATP6AP1,ATP6V1B2,ATP6V1F,BAIAP2,BIN1,BRINP1,BRSK1,CACNA1A,CADM1,CADPS,CALB1,CALR,CAMK2A,CAMK2D,CAP1,CAPZB,CC2D1A,CCK,CD47,CDH11,CDH13,CEP170,CHL1,CKB,CLASP2,CLCN6,CLIP3,CLSTN1,CLTC,CLU,CNR1,CNTNAP1,CRMP1,CXADR,DAP3,DCLK1,DCX,DLG4,DNAJC5,DNM1,DNM1L,DOCK3,DPYSL3,DPYSL4,DPYSL5,E…	188
Nervous System Development and Function	abnormal morphology of central nervous system	5.82E-23			AKAP12,APOE,ASTN1,ATP1A2,ATP1B2,ATP2B2,BRINP1,BRSK1,CACNA1A,CACNB3,CALB1,CHL1,CKB,CPLX2,CRMP1,CRTAC1,CSPG4,DCLK1,DLGAP3,EPB41L1,EPB41L2,EPHA4,EPHB2,FYN,GAP43,GFAP,GMFB,GPR37L1,GRIA2,GRID2,GRIN1,GRIN2B,IL1RAPL1,ITGA6,KALRN,KCNA1,KIF2A,L1CAM,LGI1,LMNB1,LRRTM4,MAP1B,Marcks,MARCKSL1,MBP,MYH10,NCAM1,PARK7,PEA15,PITPNA,PLP1,PLXNA2,PLXNA4,PRNP,PTPN9,PTPRS,PURA,RIMS1,SCN1B,SHANK1,SLC17A6,SLC1A2,SLC1A3,SL…	76
Nervous System Development and Function, Organ Morphology, Organismal Development	morphology of brain	7.16E-23			AKAP12,APOE,ASTN1,ATAT1,ATP1A2,ATP1B2,ATP2B2,BRINP1,BRSK1,CACNA1A,CACNB3,CALB1,CHL1,CKB,CPLX2,CRMP1,CRTAC1,CSPG4,DCLK1,DLGAP3,EPB41L1,EPB41L2,EPHA4,EPHB2,FYN,GAP43,GMFB,GPR37L1,GRIA2,GRID2,GRIN1,GRIN2B,IL1RAPL1,ITGA6,KALRN,KCNA1,KIF2A,L1CAM,LGI1,LMNB1,LRRTM4,MAP1B,MAPT,Marcks,MARCKSL1,MYH10,NCAM1,PARK7,PITPNA,PLXNA2,PLXNA4,PRNP,PTPN9,PTPRS,PURA,RIMS1,SHANK1,SLC17A6,SLC1A2,SLC1A3,SLC4A10,SNAP25,SN…	74
Metabolic Disease, Neurological Disease, Psychological Disorders	Alzheimer's disease	7.65E-23			ACLY,ADGRL1,AKAP5,ALDH2,ALG2,AMPH,APOE,ARC,ATP6V1G2,ATP8A1,BIN1,CALB1,CAMK2A,CAMK2B,CANX,CHL1,CLU,CNP,CNR1,CST3,DCX,DHCR7,DLGAP2,DNM1L,EEF1G,EEF2,EPHA4,F3,FH,GABBR2,GABRA1,GABRA3,GABRB2,GAP43,GAPDH,GFAP,GNB2L1,GRIA2,GRIA3,GRIN1,GRIN2A,GRIN2B,GRM1,GRM7,HOMER1,HSPA1A/HSPA1B,HSPA5,IGSF8,KLC1,LRP1,LRPAP1,MAOB,MAPT,NAV1,NEFL,NPTX1,PAK1,PLPPR4,PON2,PRDX1,PRNP,PTPN5,RIMS1,SCN1B,SCP2,SH3GL2,SLC1A2,SLC1A3…	81
Cell Morphology, Cellular Assembly and Organization, Cellular Development, Cellular Function and Maintenance, Cellular Growth and Proliferation, Nervous System Development and Function, Tissue Development	axonogenesis	1.39E-22		-0.076	ACTR3,ADGRB1,AMIGO1,APOE,ARHGAP32,BAIAP2,BRSK1,CACNA1A,CCK,CLASP2,CNP,DCLK1,EPHA4,EPHB2,GAP43,GRID2,GRIN1,KALRN,KIF2A,L1CAM,LRP1,MAP1B,MAP2K1,MAPT,MBP,MYH10,NCAM1,NEFL,NRN1,NTNG1,NTNG2,NUMB,PACSIN1,PDIA3,PIP5K1C,PLPPR4,RAB10,RAB3A,RIMS1,RTN4,RUFY3,SIPA1L1,SNAP91,SOD1,STMN1,STXBP5,SYNGAP1,TENM4,THY1	49
Cell-To-Cell Signaling and Interaction, Nervous System Development and Function	action potential of cells	3.39E-22			ATP1A2,CACNA1A,CAMK2A,CD47,CLSTN1,CNR1,CPLX1,CPLX2,DLG2,DLGAP3,DPP6,GABBR2,GABRA1,GRIA2,GRIA3,GRID2,GRIN2A,GRIN2B,GRM1,HCN1,KALRN,KCNA1,KCNMA1,LRRTM4,Nefm,PARK7,PRNP,RIMS1,SCN1B,SHANK3,SLC12A5,SLC17A7,SLC32A1,SRCIN1,STX1A,STXBP5,SYN1,SYN2,SYNGAP1	39
Cell Death and Survival	cell death	3.41E-22		0.317	AAK1,ACAT1,ACLY,ACO2,ACTN4,ADCY5,ADD2,ADD3,AHSA1,AIFM3,AK1,AKAP12,ALDH2,ALDOA,ALDOC,ANK1,ANXA11,ANXA7,AP1G1,AP2A2,APOE,ARC,ARHGDIA,ARHGEF7,ARL6IP1,ARMC10,ASAH1,ASS1,ASTN1,ATAT1,ATP1A1,ATP1A2,ATP2B2,ATP6AP1,ATP6V1G2,BIN1,BRINP1,CA4,CACNA1A,CACNB3,CADM1,CADPS,CALB1,CALR,CAMK2A,CAMK2D,CAMK2G,CANX,CAT,CBR1,CC2D1A,CCK,CCT2,CCT3,CCT4,CCT5,CCT6A,CCT7,CCT8,CD47,CDH11,CHL1,CHMP4B,CIT,CLIP3,CLU,CNP,CNR1,CO…	272
Nervous System Development and Function, Organ Morphology, Organismal Development	abnormal morphology of brain	3.92E-22			AKAP12,APOE,ASTN1,ATP1A2,ATP1B2,ATP2B2,BRINP1,BRSK1,CACNA1A,CACNB3,CALB1,CHL1,CKB,CPLX2,CRMP1,CRTAC1,CSPG4,DCLK1,DLGAP3,EPB41L1,EPB41L2,EPHA4,EPHB2,FYN,GAP43,GMFB,GPR37L1,GRIA2,GRID2,GRIN1,GRIN2B,IL1RAPL1,ITGA6,KALRN,KCNA1,KIF2A,L1CAM,LGI1,LMNB1,LRRTM4,MAP1B,Marcks,MARCKSL1,MYH10,NCAM1,PARK7,PITPNA,PLXNA2,PLXNA4,PRNP,PTPN9,PTPRS,PURA,RIMS1,SHANK1,SLC17A6,SLC1A2,SLC1A3,SLC4A10,SNAP25,SNCA,SNCB,SOD…	71
Cell Morphology	morphology of cellular protrusions	4.03E-22			APOE,CACNA1A,CC2D1A,CD47,CHL1,CKB,CLCN6,CLSTN1,CNTNAP1,DCLK1,DPYSL4,EPB41L3,EPHB2,GAP43,GJA1,GRID2,ITPR1,KALRN,KIF2A,L1CAM,LGI1,LMNA,MAP1B,MAPT,MYH10,NCAM1,NEFL,Nefm,NFASC,NRN1,PLEC,PLP1,PLXNA2,PLXNA4,PPP3CA,PURA,SCN1B,SH3GL2,SLC17A7,SLC9A3R1,SNCA,SOD1,SPG7,STUB1,SYNGAP1	45
Cell-To-Cell Signaling and Interaction, Nervous System Development and Function	excitatory postsynaptic current	5.02E-22			CACNA1A,CADPS,CC2D1A,CLSTN1,CPLX1,CPLX2,DLG2,GABBR2,GRID2,GRIN2A,GRM1,ITPR1,KALRN,LIN7A,MADD,PRKCG,RAB3A,RAB3C,RIMS1,SEZ6L2,SLC17A6,SLC17A7,SLC1A3,SYN3,SYNGAP1,SYT1,UNC13A,VAMP2	28
Cell Morphology	sprouting	5.14E-22		-0.549	ACTR3,ADGRB1,AKAP5,APOE,ARHGAP32,ARHGEF7,BSN,CACNA1A,CAMK2A,CAMK2B,CAPZB,CAT,CLASP2,CLSTN1,CNR1,CRMP1,CSRP1,DBN1,DCX,DLG1,DLG4,DNM1L,DPYSL3,DPYSL4,EIF4G3,EPHB2,ERC2,FARP1,FYN,GAP43,GDA,GRIN1,ICAM5,ITGB1,ITPR1,KALRN,KIF2A,L1CAM,LRRC7,MAP1B,MAPT,NCAM1,NEFL,Nefm,NRN1,NUMB,PACSIN1,PAK1,PDIA3,PKP4,PRNP,RALA,RIMS1,RTN4,RYR2,SARM1,SDK2,SEPT11,SIPA1L1,SLC12A5,SNCA,SOD1,SRCIN1,SRGAP3,SV2A,SYNGAP1,TNR	67
Cellular Assembly and Organization	growth of plasma membrane projections	5.18E-22		0.167	APOE,ARHGAP32,ARHGEF7,BAIAP2,BCAN,BRSK1,CALB1,CAMK2A,CAMK2B,CAT,CD47,CHL1,CLASP2,CNR1,CSRP1,DCLK1,DCX,DLG4,DNM1L,DOCK3,DPYSL3,DPYSL5,EPHB2,FYN,GAP43,GFAP,GJA1,GNAO1,GPM6A,GRIN1,ICAM5,ITGB1,KALRN,KIF2A,KRAS,L1CAM,LINGO1,MAP1B,MAP2K1,MAPT,MRAS,MTMR9,MYH10,NCAM1,NCAN,Nefm,NPTX1,NRN1,OMG,PAK1,PDIA3,PKP4,PLPPR4,PLXNA4,PRNP,PTPRS,RTN4,SARM1,SCN1B,SNX3,SOD1,SRGAP2,SRGAP3,STMN2,STUB1,SYN1,SYN3,SYNGAP1,SY…	74
Cellular Development, Cellular Growth and Proliferation, Nervous System Development and Function, Tissue Development	proliferation of neuronal cells	5.46E-22		0.053	ACSL6,APOE,ARHGAP32,ARHGEF7,BAIAP2,BCAN,BRSK1,CALB1,CAMK2A,CAMK2B,CAT,CD47,CHL1,CLASP2,CLU,CNP,CNR1,CSRP1,CX3CL1,DCLK1,DCX,DLG4,DNM1L,DOCK3,DPYSL3,DPYSL5,EPHB2,GAP43,GFAP,GJA1,GNAO1,GPM6A,ICAM5,ITGA6,ITGB1,KALRN,KCNA1,KIF2A,KRAS,L1CAM,LGI1,LINGO1,MAP1B,MAP2K1,MAPT,MRAS,MTMR9,MYH10,NCAM1,NCAN,Nefm,NPTX1,NRN1,NUMB,OMG,PAK1,PDIA3,PKP4,PLPPR4,PLXNA4,PRNP,PTPRS,PURA,RTN4,SARM1,SCN1B,SNX3,SOD1,SRGAP2,S…	81
Metabolic Disease	amyloidosis	5.92E-22		-0.394	ACLY,ADGRL1,AKAP5,ALDH2,ALG2,AMPH,APOE,ARC,ATP6V1G2,ATP8A1,BIN1,CALB1,CAMK2A,CAMK2B,CANX,CD47,CHL1,CLU,CNP,CNR1,CST3,DCX,DHCR7,DLGAP2,DNM1L,EEF1G,EEF2,EPHA4,F3,FH,GABBR2,GABRA1,GABRA3,GABRB2,GAP43,GAPDH,GFAP,GNB2L1,GRIA2,GRIA3,GRIN1,GRIN2A,GRIN2B,GRM1,GRM7,HOMER1,HSPA1A/HSPA1B,HSPA5,IGSF8,KLC1,LRP1,LRPAP1,MAOB,MAPT,NAV1,NEFL,NPTX1,PAK1,PLPPR4,PON2,PRDX1,PRNP,PTPN5,RIMS1,SCN1B,SCP2,SH3GL2,SLC1A2,S…	82
Cell Morphology, Nervous System Development and Function, Tissue Morphology	morphology of axons	8.64E-22			APOE,CACNA1A,CD47,CHL1,CKB,CLCN6,CNTNAP1,DCLK1,EPB41L3,EPHB2,GAP43,KIF2A,LGI1,LMNA,MAP1B,MAPT,NCAM1,NEFL,Nefm,NFASC,PLEC,PLP1,PLXNA2,PLXNA4,PPP3CA,PURA,SCN1B,SH3GL2,SLC17A7,SPG7	30
Cell-To-Cell Signaling and Interaction, Nervous System Development and Function	miniature excitatory postsynaptic currents	1.06E-21			ARC,CADPS,CPLX1,CPLX2,DNM1,EPHA4,GRIN2A,KALRN,LGI1,LRRTM4,MADD,NRN1,PACSIN1,PIP5K1C,SH3GL2,SHANK3,SLC12A5,SLC17A7,SNAP25,STX1A,STX1B,SYN2,SYNGAP1,SYT1,VAMP2	25
Cellular Assembly and Organization	transport of vesicles	1.69E-21	Decreased	-3.682	ACTN4,ADGRL1,AMPH,APOE,BIN1,CANX,CPLX1,CPLX2,DNAJC5,DNM1,DYNC1I1,LIN7A,MAP2K1,MAPT,PACSIN1,PCLO,PIP5K1C,PPP3CA,RAB3A,RIMS1,RPH3A,SCAMP5,SH3GL2,SNAP25,SNCA,SNCB,SOD1,STX1A,STX7,SYNJ1,SYP,SYT1,SYT2,SYT3,VAMP2	35
Cell Morphology, Nervous System Development and Function, Tissue Morphology	abnormal morphology of axons	3.07E-21			CACNA1A,CD47,CHL1,CKB,CLCN6,CNTNAP1,DCLK1,EPB41L3,EPHB2,GAP43,KIF2A,LGI1,LMNA,MAP1B,MAPT,NCAM1,NEFL,Nefm,NFASC,PLEC,PLP1,PLXNA2,PLXNA4,PPP3CA,PURA,SCN1B,SH3GL2,SLC17A7,SPG7	29
Cellular Assembly and Organization, Cellular Development, Cellular Growth and Proliferation, Nervous System Development and Function, Tissue Development	growth of neurites	5.46E-21		0.169	APOE,ARHGAP32,ARHGEF7,BAIAP2,BCAN,BRSK1,CALB1,CAMK2A,CAMK2B,CAT,CD47,CHL1,CLASP2,CNR1,CSRP1,DCLK1,DCX,DLG4,DNM1L,DOCK3,DPYSL3,DPYSL5,EPHB2,GAP43,GFAP,GJA1,GNAO1,GPM6A,ICAM5,ITGB1,KALRN,KIF2A,KRAS,L1CAM,LINGO1,MAP1B,MAP2K1,MAPT,MRAS,MTMR9,MYH10,NCAM1,NCAN,Nefm,NPTX1,NRN1,OMG,PAK1,PDIA3,PKP4,PLPPR4,PLXNA4,PRNP,PTPRS,RTN4,SARM1,SCN1B,SNX3,SOD1,SRGAP2,SRGAP3,STMN2,STUB1,SYN1,SYN3,SYNGAP1,SYNGR1,TENM1…	72
Cell-To-Cell Signaling and Interaction, Molecular Transport, Small Molecule Biochemistry	release of neurotransmitter	9.32E-21	Decreased	-2.251	AQP4,ARHGEF7,CADPS,CNR1,CPLX2,EPHA4,GLUL,GRIN1,GRIN2A,GRM1,NSF,PARK7,PCLO,PCP4,PLGRKT,PPP3CA,PRKCG,RAB3A,RAB3C,RIMS1,RPH3A,SEPT5,SLC17A6,SLC32A1,SNAP25,SNCA,SNPH,STX1A,STXBP1,SYN1,SYN2,SYN3,SYP,SYT1,SYT2,THY1,UNC13A,VAMP2	38
Nervous System Development and Function, Tissue Morphology	quantity of neurons	1.16E-20	Decreased	-2.931	AKAP5,APOE,ARHGEF7,ATP2B2,BSN,CACNA1A,CAMK2A,CAMK2D,CANX,CAPZB,CLASP2,CLSTN1,CX3CL1,DCLK1,DLG4,DLGAP3,DNM1,DNM1L,DPYSL4,ERC2,FYN,GABBR2,GABRA1,GDA,GJC2,GNAO1,GRIN1,GRIN2B,IL1RAPL1,KALRN,KIF5C,L1CAM,LMNB1,LRPAP1,MADD,MAP1B,MAP6,MAPT,NCAM1,NEFL,Nefm,NFASC,Nptn,NPTX1,NRN1,NUMB,PACSIN1,PAK1,PCLO,PRNP,PTPRS,PURA,RIMS1,SH3GL2,SLC17A6,SLC17A7,SLC1A3,SNCA,SNCB,SOD1,SRCIN1,STX1B,SYN1,SYN2,TNR,UNC13A	66
Neurological Disease	tremor	8.27E-20	Increased	2.894	ADAM23,ATP1B2,CA4,CACNA1A,CNTNAP1,CPE,FKBP1A,GABRA1,GJC2,GNAO1,GRIA2,GRIA3,GRIN1,GRIN2A,GRIN2B,GRM1,HSD17B4,HSPA1A/HSPA1B,KCNA1,KCNAB2,KCNMA1,LINGO1,LRP1,MAP1B,PITPNA,PLP1,PPP3CA,PRNP,PTPN9,PURA,SCARB2,SLC6A1,SNAP25,SOD1,SOD2,SYNGAP1	36
Cell-To-Cell Signaling and Interaction, Nervous System Development and Function	synaptic transmission of nervous tissue	1.12E-19	Decreased	-2.573	ANKS1B,APOE,BSN,CACNA1A,CLSTN1,DLGAP3,EPHB2,ERC2,GRIA2,GRIA3,GRIN1,GRIN2B,HOMER1,MAPT,MYH10,NSF,PRNP,PTPRS,RAB3A,RIMS1,SH3GL2,SHANK3,SLC17A6,SLC17A7,SNAP25,SNAP29,SNCA,SNCB,SNPH,STX1A,STXBP1	31
Cell Death and Survival	neuronal cell death	2.35E-19		0.971	APOE,ASAH1,ASTN1,ATP1A2,CACNA1A,CALB1,CAT,CC2D1A,CHL1,CLU,CNR1,CORO1A,CX3CL1,DLG4,DNAJC5,DNM1L,DPYSL3,DYNC1I1,EPHB2,FKBP1A,FYN,GABRB2,GAPDH,GDA,GFAP,GJA1,GLUD1,GNAO1,GRIA2,GRID2,GRIN1,GRIN2A,GRIN2B,GRM1,GSTM5,HSP90AB1,HSPA5,ITGB1,ITPR1,KCNMA1,KRAS,L1CAM,LANCL1,LDHA,LINGO1,LRP1,LRPAP1,MADD,MAOB,MAP1B,MAP2K1,MAPT,MBP,NEFL,NPTX1,NRN1,OXR1,P4HB,PAK1,PARK7,PCP4,PDIA3,PEA15,PLP1,PPP3CA,PRKCG,PRNP,PTPN5…	87
Cellular Development, Cellular Growth and Proliferation, Nervous System Development and Function, Tissue Development	outgrowth of neurons	3.12E-19		0.709	APOE,ARHGAP32,ARHGEF7,BAIAP2,BCAN,BRSK1,CALB1,CAMK2A,CAMK2B,CAT,CD47,CHL1,CLU,CNR1,DCX,DNM1L,DOCK3,DPYSL3,DPYSL5,EPHB2,GAP43,GFAP,GJA1,GNAO1,GPM6A,ICAM5,ITGA6,ITGB1,KIF2A,KRAS,L1CAM,MAP1B,MAP2K1,MAPT,MRAS,MYH10,NCAM1,NPTX1,NRN1,OMG,PAK1,PDIA3,PKP4,PLXNA4,PRNP,PTPRS,RTN4,SARM1,SCN1B,SNX3,SOD1,SRGAP2,SRGAP3,STMN2,SYN1,SYN3,SYNGAP1,SYNGR1,TENM1,TRIM3,TUBA1A,VAPA,VCAM1	63
Cellular Assembly and Organization	formation of cellular membrane	4.89E-19		-0.746	ADGRB1,ADGRB2,ADGRL1,AMIGO1,ARHGEF7,BCAN,BSN,CACNA1A,CACNB4,CADM1,CC2D1A,CLSTN1,DCLK1,DLG1,DLG4,DLGAP3,DNM1L,EPHB2,FARP1,FYN,GJA1,GPM6A,GRID2,GRIN1,IL1RAPL1,ITGA6,ITGB1,KALRN,KRAS,LRRTM4,NCAM1,NCAN,NLGN2,NRN1,PAK1,PEX16,PIP5K1C,PRNP,PURA,RTN4,SDK2,SEZ6L2,SHANK1,SHANK3,SYN1,SYN2,SYNGAP1,SYP,TNR,UNC13A	50
Cell Morphology, Cell-To-Cell Signaling and Interaction, Nervous System Development and Function	plasticity of synapse	5.07E-19	Decreased	-2.764	ADD2,APOE,ATP2B2,BAIAP2,CACNB4,CALB1,CAMK2A,CAMK2B,CAMK2G,CDH11,CPLX1,CPLX2,DLG4,EPHB2,GRIA2,GRIA3,GRIN1,GRIN2A,GRIN2B,GRM1,KRAS,PCP4,PIP5K1C,PPP1R1B,RIMS1,SHANK3,SIPA1L1,SNCA,SRCIN1,SYNGAP1,SYNGR1,SYP	32
Behavior	conditioning	7.86E-19	Decreased	-2.592	ADD2,AMPH,ARC,CACNA1A,CACNB3,CAMK2A,CAMK2B,CCK,CNR1,CPLX1,DBN1,GABRA1,GMFB,GNAI1,GRIA2,GRID2,GRIN1,GRIN2A,GRIN2B,GRM1,GRM7,HCN1,HOMER1,KALRN,KCNAB2,KCNMA1,MAPT,NCAM1,NRN1,PAK1,PPP1R1B,PRKCG,SHANK1,SHANK3,SLC17A6,SLC6A1,STX1A,SYN1,SYN3,SYNGAP1,THY1,WFS1	42
Cellular Growth and Proliferation, Tissue Development	generation of cells	1.20E-18		-1.386	ACTN1,ACTR3,ADAM22,ADD2,ADGRB1,ADGRB2,ADGRL1,AKAP5,AMIGO1,AMPH,ANK1,APOE,ARHGAP32,ARHGDIA,ARHGEF7,ATAT1,ATCAY,ATP1B1,BAIAP2,BCAN,BRSK1,BSN,CACNA1A,CACNB4,CADM1,CALR,CAMK2A,CAMK2B,CAPZB,CC2D1A,CCK,CD47,CDH11,CDH13,CHL1,CIT,CKB,CLASP2,CLSTN1,CLU,CNP,CNR1,CNTNAP1,Crip2,CRMP1,CSRP1,CST3,CXADR,DBN1,DCLK1,DCX,DLG1,DLG4,DLGAP3,DNM1L,DPYSL3,DPYSL4,EIF4G3,EPB41L3,EPHA4,EPHB2,ERC2,F3,FABP7,FARP1,FKBP1A,Fus…	181
Cellular Assembly and Organization	formation of plasma membrane	1.23E-18		-0.746	ADGRB1,ADGRB2,ADGRL1,AMIGO1,ARHGEF7,BCAN,BSN,CACNA1A,CACNB4,CADM1,CC2D1A,CLSTN1,DCLK1,DLG1,DLG4,DLGAP3,DNM1L,EPHB2,FARP1,FYN,GJA1,GPM6A,GRID2,GRIN1,IL1RAPL1,ITGA6,ITGB1,KALRN,KRAS,LRRTM4,NCAM1,NCAN,NLGN2,NRN1,PAK1,PIP5K1C,PRNP,PURA,RTN4,SDK2,SEZ6L2,SHANK1,SHANK3,SYN1,SYN2,SYNGAP1,SYP,TNR,UNC13A	49
Cell Morphology, Cellular Assembly and Organization	outgrowth of plasma membrane projections	1.24E-18		0.888	APOE,ARHGAP32,ARHGEF7,BAIAP2,BCAN,BRSK1,CALB1,CAMK2A,CAMK2B,CAT,CD47,CHL1,CNR1,DCX,DNM1L,DOCK3,DPYSL3,DPYSL5,EPHB2,GAP43,GFAP,GJA1,GNAO1,GPM6A,GRIN1,ICAM5,ITGB1,KIF2A,KRAS,L1CAM,MAP1B,MAP2K1,MAPT,MRAS,MYH10,NCAM1,NPTX1,NRN1,OMG,PAK1,PDIA3,PKP4,PLXNA4,PRNP,PTPRS,RTN4,SARM1,SCN1B,SNX3,SOD1,SRGAP2,SRGAP3,STMN2,SYN1,SYN3,SYNGAP1,SYNGR1,TENM1,TRIM3,TUBA1A,VAPA,VCAM1	62
Cell-To-Cell Signaling and Interaction, Cellular Assembly and Organization, Cellular Development, Cellular Function and Maintenance, Cellular Growth and Proliferation, Nervous System Development and Function, Tissue Development	developmental process of synapse	1.70E-18		-0.355	ADGRB1,ADGRB2,ADGRL1,AMIGO1,ARHGEF7,BCAN,BSN,CACNA1A,CACNB4,CADM1,CC2D1A,CLSTN1,DCLK1,DLG4,DLGAP3,DNM1L,EPHB2,FARP1,FYN,GPM6A,GRID2,GRIN1,IL1RAPL1,ITGB1,KALRN,LRRTM4,NCAM1,NCAN,NLGN2,NRN1,PAK1,PURA,RTN4,SDK2,SEZ6L2,SHANK1,SHANK3,SYN1,SYN2,SYNGAP1,SYP,TNR,UNC13A	43
Cell-To-Cell Signaling and Interaction, Cellular Assembly and Organization	assembly of cell-cell contacts	2.41E-18		-0.657	ADGRB1,ADGRB2,ADGRL1,AMIGO1,ARHGEF7,BCAN,BSN,CACNA1A,CACNB4,CADM1,CC2D1A,CLSTN1,DCLK1,DLG1,DLG4,DLGAP3,DNM1L,EPHB2,FARP1,FSCN1,FYN,GJA1,GNB2L1,GPM6A,GRID2,GRIN1,IL1RAPL1,ITGB1,KALRN,LRRTM4,NCAM1,NCAN,NLGN2,NRN1,PAK1,PKP4,PURA,RTN4,SDK2,SEZ6L2,SHANK1,SHANK3,SYN1,SYN2,SYNGAP1,SYP,TNR,UNC13A	48
Cell-To-Cell Signaling and Interaction, Nervous System Development and Function	long term depression	2.61E-18	Decreased	-2.764	ADCY5,AKAP5,AP2A1,CACNA1A,CAMK2A,CAMK2B,CNR1,DLG4,EPHB2,GRIA2,GRIA3,GRID2,GRIN1,GRIN2B,GRM1,GRM7,HAPLN1,HOMER1,ITPR1,KLC2,LRRC7,MAP1B,MAP6,PARK7,PIP5K1C,PPP1R1B,PPP3R1,PRKCG,RIMS1,SRCIN1	30
Cell Morphology, Cellular Assembly and Organization, Cellular Development, Cellular Growth and Proliferation, Nervous System Development and Function, Tissue Development	outgrowth of neurites	3.62E-18		1.023	APOE,ARHGAP32,ARHGEF7,BAIAP2,BCAN,BRSK1,CALB1,CAMK2A,CAMK2B,CAT,CD47,CHL1,CNR1,DCX,DNM1L,DOCK3,DPYSL3,DPYSL5,EPHB2,GAP43,GFAP,GJA1,GNAO1,GPM6A,ICAM5,ITGB1,KIF2A,KRAS,L1CAM,MAP1B,MAP2K1,MAPT,MRAS,MYH10,NCAM1,NPTX1,NRN1,OMG,PAK1,PDIA3,PKP4,PLXNA4,PRNP,PTPRS,RTN4,SARM1,SCN1B,SNX3,SOD1,SRGAP2,SRGAP3,STMN2,SYN1,SYN3,SYNGAP1,SYNGR1,TENM1,TRIM3,TUBA1A,VAPA,VCAM1	61
Cell-To-Cell Signaling and Interaction, Cellular Assembly and Organization, Cellular Function and Maintenance	development of gap junctions	4.45E-18		-0.675	ADGRB1,ADGRB2,ADGRL1,AMIGO1,ARHGEF7,BCAN,BSN,CACNA1A,CACNB4,CADM1,CC2D1A,CLSTN1,DCLK1,DLG4,DLGAP3,DNM1L,EPHB2,FARP1,FYN,GJA1,GPM6A,GRID2,GRIN1,IL1RAPL1,ITGB1,KALRN,LRRTM4,NCAM1,NCAN,NLGN2,NRN1,PAK1,PURA,RTN4,SDK2,SEZ6L2,SHANK1,SHANK3,SYN1,SYN2,SYNGAP1,SYP,TNR,UNC13A	44
Neurological Disease	epilepsy	5.90E-18		1.633	ALDH7A1,APOE,ARC,ARHGEF7,ASAH1,ATP1A2,BAIAP2,BSN,CA4,CACNA1A,CACNA1B,CACNB4,CLU,CRYM,DCX,DNM1,FYN,GABRA1,GABRA3,GABRB2,GFAP,GNAO1,GRIN1,GRIN2A,GRIN2B,HCN1,HOMER1,HSPA1A/HSPA1B,KCNA1,KCNMA1,LGI1,LINGO1,NECAP1,PPP1R1B,PRRT2,SCARB2,SCN1B,SCN2B,SCN3B,SLC12A5,SLC1A2,SLC1A3,SLC2A1,SLC2A3,SLC32A1,SLC6A1,SPTAN1,STX1B,STXBP1,SV2A,SV2C,SYN1,SYN2	53
Cell-To-Cell Signaling and Interaction, Nervous System Development and Function	inhibitory postsynaptic current	6.82E-18			CACNA1A,CC2D1A,CNR1,CPLX1,CPLX2,DNM1,ERC2,GABBR2,GABRA1,IL1RAPL1,PACSIN1,PIP5K1C,PRNP,RIMS1,SLC32A1,STX1A,STX1B,SV2A,SYN1,SYN3,SYT1	21
Cellular Assembly and Organization, Cellular Function and Maintenance, Molecular Transport	exocytosis of vesicles	1.08E-17		-0.968	ADGRL1,AMPH,CPLX1,CPLX2,DNAJC5,NCAM1,PIP5K1C,PITPNA,RAB3A,RAB3C,RIMS1,RPH3A,SNAP25,STX1A,STX7,STXBP1,SV2A,SYT1,SYT2,SYT3,VAMP2	21
Cell-To-Cell Signaling and Interaction, Cellular Assembly and Organization, Cellular Function and Maintenance	assembly of intercellular junctions	1.14E-17		-0.846	ADGRB1,ADGRB2,ADGRL1,AMIGO1,ARHGEF7,BCAN,BSN,CACNA1A,CACNB4,CADM1,CC2D1A,CLSTN1,DCLK1,DLG1,DLG4,DLGAP3,DNM1L,EPHB2,FARP1,FSCN1,FYN,GJA1,GPM6A,GRID2,GRIN1,IL1RAPL1,ITGB1,KALRN,LRRTM4,NCAM1,NCAN,NLGN2,NRN1,PAK1,PKP4,PURA,RTN4,SDK2,SEZ6L2,SHANK1,SHANK3,SYN1,SYN2,SYNGAP1,SYP,TNR,UNC13A	47
Nervous System Development and Function	coordination	1.26E-17	Decreased	-3.397	ADAM11,ADCY5,AKAP5,ASTN1,ATP1A3,ATP1B2,BRINP1,CALB1,CAMK2B,CPE,CPLX2,DLG4,DNAJC5,EPHA4,GABRA1,GJC2,GNAO1,GPR37L1,GRIA2,GRIA3,GRID2,GRIN2A,GRIN2B,HSD17B4,ITPR1,KALRN,KCNMA1,L1CAM,MYH10,PARK7,PLP1,PRNP,SEZ6L2,SH3GL2,SHANK1,SHANK3,SLC17A7,SLC2A1,SNPH,SPG7,STUB1	41
Cellular Function and Maintenance	endocytosis	4.68E-17	Decreased	-2.245	ACTN4,AMPH,ANK1,AP2A1,AP2A2,AP2M1,AP2S1,APOE,ARFGAP1,ATP6AP1,ATP6V0D1,ATP6V1B2,ATP6V1D,ATP6V1E1,ATP6V1F,ATP6V1H,BIN1,CANX,CAP1,CDH13,CLIP3,CLTC,DLG1,DLGAP3,DNM1,EPB41L2,GAP43,GNB2L1,GRIN1,ITGB1,KRAS,LRP1,LRPAP1,MAP1B,MLC1,NECAP1,PACSIN1,PAK1,PIP5K1C,PPP3CA,RAB7A,SCAMP5,SCARB2,SH3GL2,SHANK3,SIRPA,SNAP25,SNAP91,SNCA,SNCB,SORT1,SYNJ1,SYP,SYT1	54
Neurological Disease	paralysis	6.86E-17		0.756	ATP1A2,ATP1A3,ATP1B2,CA4,CNTNAP1,ERLIN2,GJC2,KLC2,L1CAM,MAP1B,MAPT,MBP,Nefm,NFASC,PLP1,PRNP,PTPRS,REEP1,SCARB2,SCN1B,SCN2B,SCN3B,SLC1A2,SLC1A3,SNAP25,SNCA,SOD1,SPG7,STUB1,TSPAN2,TUBA1A,TUBA4A,TUBB2A,TUBB3,TUBB4A	35
Cell-To-Cell Signaling and Interaction, Nervous System Development and Function	excitatory postsynaptic potential of neurons	2.54E-16			CACNA1A,CAMK2A,CD47,CLSTN1,CNR1,CPLX1,CPLX2,DLG2,DLGAP3,GRIA2,GRIA3,GRIN2B,LRRTM4,RIMS1,SHANK3,SLC17A7,SRCIN1,STX1A,STXBP5,SYN1,SYN2,SYNGAP1	22
Behavior	spatial learning	3.83E-16		-0.640	ADAM11,ADD2,AKAP5,AMPH,APOE,ARC,ATP1A2,ATP1A3,CACNA1E,CALB1,CAMK2A,CKB,CPLX2,CRMP1,EPHB2,FYN,GRIN1,GRIN2A,HCN1,ITGB1,KCNAB2,KRAS,L1CAM,LRPAP1,NCAM1,NDRG4,NRN1,PDE1B,PPP1R1B,PRKCG,SEPT5,SHANK1,SLC17A7,SYNGAP1,SYNPO,WFS1	36
Cell-To-Cell Signaling and Interaction, Nervous System Development and Function	long-term potentiation of brain	5.68E-16		-1.259	APOE,CAMK2A,CNR1,DLG4,EPHA4,EPHB2,FYN,GRIA2,GRIA3,GRIN1,GRIN2A,GRIN2B,GRM1,ITPR1,KRAS,LRP1,LRPAP1,MAPT,OMG,PAK1,PPP1R1B,PPP3CA,PTPN5,RAB3A,RIMS1,RTN4,SNCA,SYNJ1,SYNPO,TNR	30
Cell Morphology	abnormal morphology of cells	6.29E-16			ACADM,ACTN4,ADAM22,ADD2,ADD3,AKAP5,AMPD2,AMPH,ANXA7,APOE,ARHGDIA,ASTN1,ATAT1,ATP1B2,ATP2B2,BIN1,BRINP1,BRSK1,CACNA1A,CADM1,CADPS,CALB1,CALR,CAMK2A,CAMK2D,CC2D1A,CD47,CHL1,CKB,CLCN6,CLIP3,CLSTN1,CLU,CNTNAP1,CRMP1,CXADR,DCLK1,DCX,DNAJC5,DNM1,DNM1L,EPB41L3,EPHB2,ERC2,F3,FYN,GABRA1,GAP43,GFAP,GJA1,GPR37L1,GRID2,HEPACAM,HSD17B4,HSP90B1,ITGA6,ITGB1,KALRN,KIF2A,KRAS,L1CAM,LGI1,LMNA,LMNB1,LRPAP1,MADD,MAP…	124
Neurological Disease	Neurodegeneration	6.32E-16		1.438	APOE,AQP4,ATP1B1,CACNA1A,CLU,CNP,CNR1,DNAJC5,DNM1L,DPYSL3,DYNC1H1,GABRB2,GAPDH,GFAP,GRIA2,GRID2,GRIN1,GRIN2B,HSD17B4,ITPR1,KCNMA1,LANCL1,LGI1,LRP1,LRPAP1,MAPT,NCAM1,Nefm,PARK7,PITPNA,PLP1,PRNP,PTPN5,REEP1,SARM1,SCARB2,SEPT5,SH3GL2,SLC1A2,SLC1A3,SNCA,SNCB,SOD1,SOD2,SPG7,STMN1,STUB1,STXBP1,TSPAN2	49
Nervous System Development and Function, Organ Morphology, Organismal Development	morphology of cerebral cortex	1.90E-15			APOE,ATAT1,ATP2B2,BRINP1,BRSK1,CHL1,CKB,CPLX2,CRMP1,CSPG4,EPHA4,FYN,GAP43,GRIA2,GRIN2B,ITGA6,KALRN,KCNA1,KIF2A,L1CAM,LMNB1,LRRTM4,MAP1B,Marcks,MARCKSL1,NCAM1,PLXNA4,PURA,RIMS1,SHANK1,SLC1A2,SNAP25,SOD2,SYN1,SYNGAP1,TNR,TUBA1A	37
Organismal Survival	organismal death	1.99E-15	Increased	4.172	ACADM,ACLY,ACTN4,ADAM22,ADAM23,AKAP12,AMPH,ANXA7,AP1G1,AP2M1,APOE,AQP4,ARC,ARHGDIA,ASAH1,ASS1,ATP1A1,ATP1A2,ATP1A3,ATP1B1,ATP1B2,ATP6AP1,BIN1,BRSK1,CA4,CACNA1A,CADPS,CALR,CANX,CAP1,CAPZB,CC2D1A,CD47,CIT,CKB,CLIP3,CNP,CNR1,CNTNAP1,CPLX1,CPLX2,CPT1A,CST3,CTBP1,CXADR,DCTN1,DHCR7,DLD,DLG1,DNAJC5,DNM1,DNM1L,DYNC1H1,EPB41L3,EPHB2,F3,FASN,FH,FKBP1A,FSCN1,FYN,GABBR2,GABRA1,GAP43,GFAP,GJA1,GJC2,GNA13,GNAI…	193
Molecular Transport	secretion of molecule	2.38E-15		0.308	ACLY,APOE,ASAH1,BRSK1,CACNA1A,CACNA1B,CACNA1E,CACNB4,CADM1,CADPS,CAMK2A,CANX,CCK,CNR1,CPE,CPLX1,CPLX2,CX3CL1,DNM1L,FYN,GNA13,GRID2,GRIN2B,GRM1,GRM7,GUCY1B3,HSPA5,LIN7A,MAOB,NEO1,NSF,P4HB,PCP4,PDIA4,PKM,PTGES2,Rab15,RAB3A,RAB3C,RIMS1,RPH3A,RTN4,S100A13,SCAMP5,SEPT5,SIRPA,SLC2A1,SLC4A4,SLC6A1,SNAP25,SNAP29,SNAP91,SNCA,SOD1,SOD2,SRCIN1,STX1A,STX1B,STXBP1,STXBP5L,SYN1,SYN2,SYN3,SYT1,SYT7,TPT1,UNC13A,…	69
Cellular Assembly and Organization, Cellular Function and Maintenance, Cellular Movement, Molecular Transport, Nervous System Development and Function	exocytosis of synaptic vesicles	2.62E-15			ADGRL1,CPLX1,CPLX2,DNAJC5,PIP5K1C,RAB3A,RIMS1,RPH3A,SNAP25,STX1A,STX7,SYT1,SYT2,SYT3,VAMP2	15
Neurological Disease	ataxia	3.40E-15	Increased	3.459	ADAM22,ATCAY,ATP1A3,ATP2B2,CACNA1A,CACNB4,CALB1,CAMK2B,CANX,CIT,CNTNAP1,CPLX1,DNAJC5,EEF2,ENO2,EPB41L3,F3,GABRA1,GNB4,GRID2,GRIN1,GRM1,HSD17B4,ITPR1,KCNA1,KCNMA1,MAP1B,NCAM1,PARK7,PITPNA,PLP1,PRKCG,PRNP,SCN1B,SCN2B,SCN3B,SLC1A2,SLC1A3,SLC6A1,SNCA,SOD2,STUB1,SYNJ1	43
Behavior, Nervous System Development and Function	memory	3.81E-15	Decreased	-2.510	ACAT1,APOE,ARC,ATP1A3,BRINP1,CACNB3,CALB1,CAMK2A,CAMK2B,CD47,CNR1,CPLX2,FYN,GABBR2,GJA1,GNAI1,GRIA2,GRIN1,GRIN2A,GRIN2B,GRM7,HAPLN1,HOMER1,KALRN,LRRC7,MAP2K1,MAPT,NCAM1,PKM,PPP3CA,PPP3R1,SHANK1,SHANK3,SLC17A7,SLC30A3,SLC6A1,SNAP25,SNCA,SOD2,SRCIN1,SRGAP3,STX1A,SYNGAP1	43
Organismal Survival	morbidity or mortality	3.91E-15	Increased	4.066	ACADM,ACLY,ACTN4,ADAM22,ADAM23,AKAP12,AMPH,ANXA7,AP1G1,AP2M1,APOE,AQP4,ARC,ARHGDIA,ASAH1,ASS1,ATP1A1,ATP1A2,ATP1A3,ATP1B1,ATP1B2,ATP6AP1,BIN1,BRSK1,CA4,CACNA1A,CADPS,CALR,CANX,CAP1,CAPZB,CC2D1A,CD47,CIT,CKB,CLIP3,CNP,CNR1,CNTNAP1,CPLX1,CPLX2,CPT1A,CST3,CTBP1,CXADR,DCTN1,DHCR7,DLD,DLG1,DNAJC5,DNM1,DNM1L,DYNC1H1,EPB41L3,EPHB2,F3,FASN,FH,FKBP1A,FSCN1,FYN,GABBR2,GABRA1,GAP43,GFAP,GJA1,GJC2,GNA13,GNAI…	194
Nervous System Development and Function, Organ Morphology, Organismal Development	abnormal morphology of cerebral cortex	4.40E-15			APOE,ATP2B2,BRINP1,BRSK1,CHL1,CKB,CPLX2,CRMP1,CSPG4,EPHA4,FYN,GAP43,GRIA2,GRIN2B,ITGA6,KALRN,KCNA1,KIF2A,L1CAM,LMNB1,LRRTM4,MAP1B,Marcks,MARCKSL1,NCAM1,PLXNA4,PURA,RIMS1,SHANK1,SLC1A2,SNAP25,SOD2,SYN1,SYNGAP1,TNR	35
Behavior	emotional behavior	4.72E-15		1.268	ADGRL1,ARC,CACNA1B,CACNA1E,CAMK2A,CCK,CD47,CDH11,CNR1,CPLX1,CPLX2,DLG4,DLGAP3,EIF4E,FYN,GABBR2,GABRA1,GNAO1,GNG7,GRIA2,GRIN1,GRIN2B,GRM7,HOMER1,HSPA1A/HSPA1B,LRRC7,MAOB,MAPT,RAB3A,RAB3C,RIMS1,SHANK1,SHANK3,SIRPA,SLC17A6,SLC17A7,SLC6A1,STX1A,SYN1,SYN2,SYN3,TSN	42
Cellular Function and Maintenance, Molecular Transport	exocytosis by cells	5.02E-15		-0.729	ATP6AP1,CADPS,CAMK2A,CLASP2,CPLX1,CPLX2,CX3CL1,IL1RAPL1,MYH10,NAPA,NSF,PCLO,RAB3A,RAB3C,RALA,SEPT5,SNAP25,SNAP29,SNCA,SRCIN1,STX1A,STX1B,STXBP1,STXBP5,STXBP5L,SYT1,UNC13A,VAMP2	28
Cellular Assembly and Organization	quantity of vesicles	8.73E-15		-1.921	APOE,BSN,CADPS,CAMK2A,DNM1,ERC2,KRAS,MADD,MAP6,PACSIN1,PCLO,RIMS1,SH3GL2,SLC17A6,SLC17A7,SNCA,SOD1,STX1A,STX1B,SYN1,SYN2,SYNJ1,TNR,UNC13A	24
Cell Death and Survival	cell death of neuroblastoma cell lines	1.20E-14	Decreased	-2.477	APOE,CAT,CCT2,CCT3,CCT4,CCT5,CCT6A,CCT7,CCT8,CLU,DCTN1,ENO1,FKBP1A,GAPDH,GNAO1,HSPA1A/HSPA1B,HSPA5,ITGB1,ITPR1,LRP1,MADD,MAP2K1,MAPT,MBP,NCAM1,PAK1,PARK7,PRNP,RTN1,SNCA,SOD1,SOD2,STUB1,TCP1,TUBA1A	35
Organismal Development	morphology of head	1.36E-14			AKAP12,APOE,ASTN1,ATAT1,ATP1A2,ATP1B2,ATP2B2,BRINP1,BRSK1,CACNA1A,CACNB3,CALB1,CHL1,CKB,CPLX2,CRMP1,CRTAC1,CSPG4,DCLK1,DHCR7,DLG1,DLGAP3,DNAJC5,ENTPD2,EPB41L1,EPB41L2,EPHA4,EPHB2,ERC2,FYN,GABRB2,GAP43,GJA1,GMFB,GPR37L1,GRIA2,GRID2,GRIN1,GRIN2B,HAPLN1,IL1RAPL1,ITGA6,KALRN,KCNA1,KIF2A,KRAS,L1CAM,LGI1,LMNA,LMNB1,LRRTM4,MAP1B,MAP2K1,MAPT,Marcks,MARCKSL1,MYH10,NCAM1,OAT,PACSIN1,PARK7,PITPNA,PLXNA2,PLX…	96
Cellular Assembly and Organization, Cellular Function and Maintenance	endocytosis of vesicles	1.62E-14	Decreased	-3.088	AMPH,BIN1,CANX,DNM1,GAP43,LRP1,LRPAP1,PACSIN1,PIP5K1C,PPP3CA,SCAMP5,SH3GL2,SNCA,SNCB,SYNJ1,SYP,SYT1	17
Organismal Development	abnormal morphology of head	1.66E-14			AKAP12,APOE,ASTN1,ATP1A2,ATP1B2,ATP2B2,BRINP1,BRSK1,CACNA1A,CACNB3,CALB1,CHL1,CKB,CPLX2,CRMP1,CRTAC1,CSPG4,DCLK1,DHCR7,DLG1,DLGAP3,DNAJC5,ENTPD2,EPB41L1,EPB41L2,EPHA4,EPHB2,ERC2,FYN,GABRB2,GAP43,GJA1,GMFB,GPR37L1,GRIA2,GRID2,GRIN1,GRIN2B,HAPLN1,IL1RAPL1,ITGA6,KALRN,KCNA1,KIF2A,KRAS,L1CAM,LGI1,LMNA,LMNB1,LRRTM4,MAP1B,MAP2K1,Marcks,MARCKSL1,MYH10,NCAM1,OAT,PACSIN1,PARK7,PITPNA,PLXNA2,PLXNA4,PRNP,PT…	93
Cell Morphology, Cell-To-Cell Signaling and Interaction	morphology of intercellular junctions	1.81E-14			APOE,CACNA1A,CALR,CAPZB,CLIP3,CNTNAP1,DNAJC5,ERC2,GABRA1,GAP43,GRID2,MADD,MARCKSL1,NCAM1,NRN1,PACSIN1,PLEC,SH3GL2,SLC12A5,SNCA,STX1A,STX1B,TNR,UNC13A	24
Cell Morphology, Cellular Assembly and Organization, Cellular Development, Cellular Function and Maintenance, Cellular Growth and Proliferation, Nervous System Development and Function, Tissue Development	formation of dendrites	2.39E-14		-0.164	ACTR3,AKAP5,BAIAP2,CACNA1A,CC2D1A,CIT,CKB,DCLK1,DCX,EPHA4,FARP1,FYN,GRIN1,IL1RAPL1,ITGB1,KALRN,L1CAM,MAP1B,MAP6,MINK1,MRAS,NUMB,PAK1,PPP3CA,SARM1,SIPA1L1,SNCA,SNCB,STRN,SYNGAP1,TNIK	31
Cell Death and Survival	apoptosis of neurons	2.98E-14	Increased	2.038	APOE,ASAH1,ASTN1,ATP1A2,CACNA1A,CALB1,CAT,CHL1,CNR1,CORO1A,DLG4,DNAJC5,DNM1L,EPHB2,FYN,GABRB2,GAPDH,GLUD1,GNAO1,GRIA2,GRID2,GRIN1,GRIN2B,GRM1,GSTM5,HSP90AB1,HSPA5,ITPR1,KCNMA1,KRAS,LANCL1,LINGO1,LRP1,LRPAP1,MAP1B,MAP2K1,MAPT,NEFL,NPTX1,OXR1,P4HB,PARK7,PCP4,PEA15,PRKCG,PRNP,RPS3,SARM1,SNCA,SNCB,SOD1,SOD2,STX8,STXBP1,SYNGAP1,TRIM2,WFS1	57
Cellular Assembly and Organization, Nervous System Development and Function, Tissue Morphology	quantity of synaptic vesicles	5.88E-14	Decreased	-2.219	CAMK2A,DNM1,ERC2,MADD,MAP6,PACSIN1,PCLO,RIMS1,SH3GL2,SLC17A6,SLC17A7,SNCA,STX1B,SYN1,SYN2,TNR,UNC13A	17
Cell Morphology, Cellular Assembly and Organization, Cellular Function and Maintenance	formation of filopodia	9.72E-14		1.113	ACTN4,ACTR3,AKAP12,BAIAP2,CD47,CRMP1,CSRP1,DNM1,DPYSL3,DPYSL5,EEF1A1,FSCN1,FYN,GAP43,GPM6A,ICAM5,ITGA6,ITGB1,MAP1B,NEO1,PACSIN1,PAK1,PRNP,RALA,RHOF,SDC3,SIRPA,SRGAP2,SRGAP3,TENM1,TTYH1	31
Cellular Assembly and Organization	fusion of vesicles	1.12E-13		-1.984	ANXA7,APOE,BSN,CADPS,GAPDH,NAPA,NSF,RAB3A,RAB7A,SNAP25,STX1A,STX7,STX8,STXBP1,STXBP5,SYT1,SYT3,SYT7,UNC13A,VAMP2	20
Cell-To-Cell Signaling and Interaction, Molecular Transport, Small Molecule Biochemistry	secretion of neurotransmitter	1.13E-13		-0.916	BRSK1,CACNA1A,CACNA1B,CAMK2A,CCK,CNR1,CPLX1,CPLX2,LIN7A,MAOB,NSF,PCP4,Rab15,RIMS1,RTN4,SIRPA,SNAP25,SNAP29,SNAP91,SNCA,STX1A,STX1B,STXBP1,SYN1,SYN2,SYN3,SYT1,SYT7,UNC13A,VAMP2	30
Neurological Disease	cognitive impairment	1.17E-13		-0.513	APOE,ARHGEF7,ATP6V1B2,BAIAP2,CA4,CC2D1A,CNR1,CST3,DCX,DPP6,DYNC1H1,EPB41L1,GABBR2,GABRA1,GABRB2,GRIA3,GRIN1,GRIN2A,GRIN2B,HOMER1,IL1RAPL1,IQSEC2,ITPR1,KIF2A,KIF5C,L1CAM,MAPT,NEFL,NSDHL,PDHA1,PURA,SCN1B,SCN2B,SCN3B,SHANK3,SLC1A2,SLC1A3,SLC6A17,SNAP25,SNCA,SOD1,SYNGAP1,SYNJ1,SYP,TNIK,TUBB,TUBB2A,TUBB3,VAMP2	49
Cell-To-Cell Signaling and Interaction, Nervous System Development and Function	long-term potentiation of cerebral cortex	1.18E-13		-0.733	APOE,CAMK2A,CNR1,DLG4,EPHA4,EPHB2,FYN,GRIA2,GRIA3,GRIN1,GRIN2A,GRM1,ITPR1,KRAS,LRP1,LRPAP1,MAPT,OMG,PAK1,PPP3CA,PTPN5,RTN4,SNCA,SYNJ1,SYNPO,TNR	26
Nervous System Development and Function	development of central nervous system	1.34E-13		1.302	ADAM22,ADAM23,ADGRB1,APOE,ATAT1,ATP2B2,ATRN,BCAN,CACNA1A,CHL1,CIT,CNP,CNR1,CRTAC1,CST3,DCLK1,DCX,DHCR7,EPHA4,EPHB2,F3,FYN,GAP43,GFAP,GRIN1,GSTP1,IL1RAPL1,ITGA6,ITPR1,KCNA1,KIF2A,KRAS,L1CAM,LINGO1,LMNB1,MAP1B,MAP2K1,MAPT,Marcks,MARCKSL1,MBP,MYH10,NAPA,NCAM1,Nlgn4l,NPTX1,NUMB,PAK1,PCP4,PLP1,PLXNA4,PRNP,PTPRS,PURA,RGMA,RTN4,SH3GL2,SHANK3,SIRT2,SLC17A6,SLC17A7,SLC1A2,SLC1A3,SLC4A10,SLC6A17,SNCA,SNCB,…	73
Neurological Disease	generalized seizures	1.95E-13	Increased	3.056	AMPH,ATP1A2,CA4,CACNA1A,CACNA1B,GABBR2,GABRA1,GABRA3,GABRB2,GJC2,GNG3,GNG7,GRIA2,ITPR1,KCNA1,LGI1,PACSIN1,SCN1B,SV2A,SYN1,SYN2,SYN3	22
Neurological Disease	degeneration of nervous system	2.09E-13		0.889	APOE,AQP4,CACNA1A,CLU,CNP,CNR1,DNM1L,DPYSL3,DYNC1H1,GABRB2,GFAP,GRIA2,GRID2,GRIN1,GRIN2B,HSD17B4,ITPR1,KCNMA1,LRP1,LRPAP1,MAPT,NCAM1,Nefm,PARK7,PITPNA,PLP1,PRNP,PTPN5,REEP1,SARM1,SCARB2,SEPT5,SH3GL2,SLC1A2,SLC1A3,SNCA,SOD1,SOD2,SPG7,STMN1,STUB1,STXBP1,TSPAN2	43
Cellular Assembly and Organization, Cellular Function and Maintenance	quantity of cellular protrusions	2.84E-13		-1.372	AKAP5,APOE,ARHGEF7,ARPC2,BAIAP2,CANX,CAPZB,CLSTN1,CNP,CRMP1,DPYSL4,FSCN1,FYN,GAP43,GDA,GJC2,GPM6A,GRIN1,KALRN,L1CAM,LRP1,LRPAP1,MAP1B,MAPT,NEFL,NRN1,PACSIN1,PAK1,SNCA,SOD1	30
Cellular Movement	cell movement	3.66E-13		0.722	ACO2,ACTN4,ACTR3,ADGRB1,AKAP12,ALDH2,ALDOA,AP2M1,APOE,AQP4,ARHGDIA,ARHGEF7,ARPC2,ASTN1,ATAT1,ATP6V1C1,ATP8A1,BCAN,CACNA1E,CADM1,CALR,CAMK2D,CAP1,CAT,CCK,CD47,CDH11,CDH13,CHL1,CLASP2,CLU,CNP,CNR1,CORO1A,CRMP1,CSPG4,CST3,CTBP1,CX3CL1,CXADR,DBN1,DCLK1,DCX,DLG4,DNM1,DOCK3,DPYSL3,ENO1,EPHA4,EPHB2,EVL,F3,FABP5,FABP7,FASN,FH,FSCN1,FYN,GAPDH,GFAP,GJA1,GNA13,GNAI1,GNAO1,GNAZ,GNB2L1,GPM6A,GPSM1,GRIA2,GRIA3…	171
Cellular Assembly and Organization, Tissue Development	formation of filaments	5.61E-13		-0.626	ACTR3,APOE,ARHGAP32,ARPC2,CAPZB,CDH11,CDH13,CLASP2,CLIP3,CNP,CNTNAP1,CORO1A,Cyb5r3,DBN1,DCTN1,DCX,DLG1,DPYSL3,EVL,FYN,GAP43,GDA,GFAP,GNA13,GNAO1,GNG7,HSPA5,INA,ITGB1,KRAS,MAP1B,MAP2K1,MAPRE1,MAPT,MBP,MINK1,NEFL,Nefm,PAK1,PHACTR1,RPS3,SIRPA,SNCA,STMN1,STMN2,SYNPO,TENM1,THY1,TPPP,TUBA4A,TUBB,VCAM1	52
Nervous System Development and Function	prepulse inhibition	5.66E-13		-0.687	DBN1,DLG4,FABP7,GABRA3,GRID2,GRIN1,GRIN2B,HOMER1,KALRN,LRRC7,NCAM1,RAB3A,RIMS1,RTN4,SEPT5,SLC6A1,SOD2,SRGAP3,SYNGAP1,SYT1,TSN	21
Cellular Function and Maintenance	engulfment of cells	5.73E-13		-1.357	ACTN4,ADGRB1,AMPH,AP2A1,AP2A2,AP2M1,AP2S1,APOE,ARFGAP1,ATP6AP1,ATP6V0D1,ATP6V1B2,ATP6V1D,ATP6V1E1,ATP6V1F,BIN1,CALR,CAT,CD47,CDH13,CKB,CLIP3,CLTC,CORO1A,DLG1,DLGAP3,DNM1,EPB41L2,FYN,GNB2L1,GRIN1,ICAM5,IQSEC1,ITGB1,LRP1,LRPAP1,MAP1B,PAK1,PIP5K1C,PRKCG,RAB7A,RALA,RRAS2,SCARB2,SHANK3,SIRPA,SNAP25,SNAP91,SNCA,SNX3,SYNJ1,SYP,SYT1	53
Cellular Function and Maintenance, Nervous System Development and Function, Tissue Development	function of neurons	7.09E-13	Decreased	-2.000	ATP2B2,CADPS,CC2D1A,CDH11,CPLX1,CPLX2,DLG4,EPHB2,GRID2,GRIN2B,ITPR1,KALRN,KCNMA1,LRRTM4,MAPT,NLGN2,PLXNA2,PTPRS,SCARB2,SHANK3,SLC4A10,SNPH,SYT1,UNC13A	24
Neurological Disease	tonic-clonic seizure	7.69E-13	Increased	2.728	ATP1A2,CA4,CACNA1A,CACNA1B,GABBR2,GABRA1,GABRA3,GABRB2,GNG3,GNG7,GRIA2,ITPR1,KCNA1,LGI1,PACSIN1,SCN1B,SV2A,SYN1,SYN2,SYN3	20
Cell-To-Cell Signaling and Interaction, Nervous System Development and Function	synaptic transmission of cerebral cortex cells	8.15E-13	Decreased	-2.791	ANKS1B,CLSTN1,ERC2,GRIA2,GRIA3,GRIN1,GRIN2B,HOMER1,NSF,PRNP,PTPRS,SH3GL2,SHANK3,SNAP25,SNAP29,SNCA,STXBP1	17
Cellular Assembly and Organization	priming of vesicles	1.21E-12		-1.432	CADPS,CPLX1,CPLX2,NAPA,RIMS1,STX1A,STX1B,STXBP1,STXBP5,SYNJ1,UNC13A	11
Cell-To-Cell Signaling and Interaction, Nervous System Development and Function	long-term potentiation of hippocampus	1.52E-12		-0.693	APOE,CAMK2A,CNR1,DLG4,EPHA4,EPHB2,FYN,GRIA2,GRIA3,GRIN1,GRIN2A,ITPR1,KRAS,LRP1,LRPAP1,MAPT,OMG,PPP3CA,PTPN5,RTN4,SNCA,SYNJ1,SYNPO,TNR	24
Cellular Function and Maintenance, Small Molecule Biochemistry	homeostasis of ion	1.74E-12			ANK1,ANXA7,APOE,ATP1A1,ATP1A2,ATP1A3,ATP1B1,ATP1B2,ATP2B2,ATP6V1B2,CACNA1A,CACNB3,CALB1,CALR,CAMK2D,CKB,CLSTN1,EPHB2,GRIN1,HSPA5,ITGB1,KCNMA1,MAPT,NEO1,PGM1,PRNP,PYGM,RYR2,SLC12A5,SLC4A10,SLC4A4,SLC9A3R1,SNCA,SOD1,SOD2,SV2A,TESC,TFRC,WFS1	39
Cellular Movement, Hematological Disease, Immunological Disease, Inflammatory Disease, Inflammatory Response, Respiratory Disease	allergic pulmonary eosinophilia	3.11E-12			ACO2,ALDH2,ALDOA,CDH13,ENO1,GAPDH,HSPA5,P4HB,PDIA3,PRDX1,PRDX6,TKT,TPI1,TUBB	14
Cell-To-Cell Signaling and Interaction, Nervous System Development and Function	long term depression of neurons	3.33E-12	Decreased	-2.946	ADCY5,AP2A1,CAMK2A,CNR1,DLG4,GRIA2,GRIA3,GRID2,GRM1,ITPR1,KLC2,PARK7,PIP5K1C,PPP1R1B,PRKCG	15
Cellular Assembly and Organization, Nervous System Development and Function, Tissue Morphology	abnormal quantity of synaptic vesicles	3.53E-12			CAMK2A,DNM1,ERC2,MADD,PACSIN1,PCLO,SH3GL2,SLC17A6,SLC17A7,STX1B,SYN2,TNR,UNC13A	13
Cellular Compromise	degeneration of cells	3.61E-12		1.229	APOE,ARHGDIA,ATP1B1,ATP1B2,CACNA1A,CADM1,CD47,CLU,CNP,CNR1,CX3CL1,DNAJC5,DNM1L,DPYSL3,DYNC1H1,GABRB2,GRIA2,GRID2,GRIN1,GRIN2B,HSD17B4,ITPR1,KCNMA1,LRPAP1,MAPT,NCAM1,Nefm,PARK7,PFKM,PLEC,PLP1,PRNP,REEP1,SARM1,SCARB2,SLC1A2,SLC1A3,SNCA,SOD1,SOD2,SPG7,STMN1,STUB1,STXBP1,TPPP,TSPAN2	46
Molecular Transport	transport of ion	3.96E-12		-1.257	ADD2,AHCYL1,AKAP5,ANK1,ATP1A1,ATP1A2,ATP1A3,ATP1B1,ATP1B2,ATP2B2,ATP6AP1,ATP6V1B2,ATP6V1C1,ATP6V1E1,ATP6V1G2,CA4,CACNA1A,CACNA1B,CACNA1E,CACNB3,CACNB4,CALB1,CAMK2A,CAMK2B,CAMK2D,CAMK2G,CNR1,CORO1A,DLG1,DPP6,FYN,GABRA1,GJA1,GRIN1,GRIN2A,GRIN2B,ITPR1,KCNA1,KCNMA1,LASP1,NDRG2,NSF,PPP3CA,RYR2,SCN1B,SCN3B,SLC12A5,SLC17A6,SLC17A7,SLC1A2,SLC25A20,SLC2A1,SLC30A3,SLC4A4,SLC7A8,SLC9A3R1,TTYH1	57
Molecular Transport, Small Molecule Biochemistry	release of catecholamine	4.21E-12		-0.968	ARHGEF7,CADPS,CNR1,DNAJC5,EPHA4,GRIN1,GRIN2A,NSF,PARK7,PLGRKT,PRKCG,SEPT5,SLC17A6,SNAP25,SNCA,STX1A,STXBP5,SYN1,SYN2,SYN3,THY1,VAMP2	22
Cellular Assembly and Organization, Cellular Function and Maintenance, Cellular Movement, Nervous System Development and Function	endocytosis of synaptic vesicles	5.90E-12	Decreased	-2.961	AMPH,BIN1,CANX,DNM1,PACSIN1,PIP5K1C,PPP3CA,SCAMP5,SH3GL2,SNCA,SNCB,SYNJ1,SYP	13
Cancer, Organismal Injury and Abnormalities	cancer	5.95E-12		-0.274	AAK1,ACAA1,ACADM,ACAP2,ACAT1,ACLY,ACO2,ACSL6,ACTN1,ACTN4,ACTR1A,ACTR3,ADAM11,ADAM22,ADAM23,ADCY5,ADCY9,ADD2,ADD3,ADGRB1,ADGRB2,ADGRL1,AGPS,AHCYL1,AHSA1,AIFM3,AKAP12,AKAP5,ALDH1B1,ALDH2,ALDH7A1,ALDOA,ALDOC,AMIGO1,AMPD2,AMPH,ANK1,ANKS1B,ANXA11,ANXA7,AP1B1,AP1G1,AP2A1,AP2A2,APOE,AQP4,ARC,ARFGAP1,ARHGAP32,ARHGDIA,ARHGEF7,ARL6IP1,ARMC10,ARPC2,ARVCF,ASAH1,ASS1,ASTN1,ATAT1,ATCAY,ATP1A1,ATP1A2,ATP1A3,ATP…	616
Cell Morphology, Cellular Assembly and Organization, Cellular Function and Maintenance	extension of cellular protrusions	7.09E-12		1.531	APOE,ARPC2,ARPC3,CLASP2,CORO1A,CYFIP1,DBN1,DCLK1,DCX,DPYSL5,EVL,FYN,GAP43,GRIN1,ISLR2,ITGB1,ITPR1,KALRN,L1CAM,LRP1,LRPAP1,MAP1B,MAP2K1,MAPT,MBP,MYH10,NCAM1,OLFM1,PRNP,RTN4,RUFY3,SCN1B,TNR	33
Organismal Development	size of body	8.47E-12	Decreased	-3.662	ADAM22,ANXA7,AP1G1,APOE,ATP2B2,ATRN,BRINP1,CA4,CACNA1A,CAMK2B,CANX,CC2D1A,CKB,CNR1,CPE,CPLX1,CTBP1,DLG1,DLG2,DLGAP3,DNAJC5,F3,FABP5,FYN,GABBR2,GABRA1,GAP43,GNAO1,GNAZ,GNB5,GPSM1,GRIA2,GRIA3,GUCY1B3,HSD17B4,KCNAB2,KCNMA1,L1CAM,LASP1,LGI1,LMNA,LRRC7,MAP1B,Marcks,MYH10,NCAM1,NLGN2,NRN1,PACSIN1,PCLO,PEA15,PITPNA,PLEC,PLP1,PPIB,PPP3CA,PTPN9,PTPRS,RAB3A,RAB3C,RGS7,Rpl29 (includes others),SCARB2,SH3GL2,…	84
Cell Death and Survival, Cellular Compromise, Neurological Disease, Tissue Morphology	degeneration of neurons	8.87E-12		0.697	APOE,CACNA1A,CLU,CNP,CNR1,DNM1L,DPYSL3,DYNC1H1,GABRB2,GRIA2,GRID2,GRIN1,GRIN2B,HSD17B4,ITPR1,KCNMA1,LRPAP1,MAPT,NCAM1,Nefm,PARK7,PLP1,PRNP,REEP1,SARM1,SCARB2,SLC1A2,SLC1A3,SNCA,SOD1,SOD2,SPG7,STMN1,STUB1,STXBP1,TSPAN2	36
Cellular Assembly and Organization, Cellular Function and Maintenance, Tissue Development	polymerization of microtubules	1.10E-11		0.655	CAPZB,CLIP3,DCX,GDA,MAP1B,MAPRE1,MAPT,NEFL,Nefm,RPS3,SNCA,STMN1,STMN2,TPPP,TUBA4A,TUBB	16
Cancer, Cell Death and Survival, Organismal Injury and Abnormalities, Tumor Morphology	cell death of osteosarcoma cells	1.26E-11	Decreased	-4.082	CHMP4B,EEF1A1,NAPA,PABPC1,RPL10,RPL13,RPL13A,RPL3,RPL31,RPL5,RPL6,RPL7,RPL7A,RPL9,RPLP0,RPS13,RPS14,RPS15A,RPS16,RPS18,RPS19,RPS3,Rps3a1,RPS4Y1	24
Cellular Development	differentiation of cells	1.29E-11		-1.715	ACADM,ACLY,ACTR3,ADAM22,ADD2,ADGRB1,AKAP5,ALG2,APOE,ARHGAP32,ARHGEF7,ARMC6,ASAH1,ATAT1,ATP2B2,ATP6AP1,BAIAP2,BIN1,BRINP1,BRSK1,BSN,CACNA1A,CADM1,CALR,CAMK2A,CAMK2B,CAND1,CAPZB,CAT,CD47,CDH11,CHL1,CIT,CLASP2,CLSTN1,CLTC,CLU,CNP,CNR1,Crip2,CRMP1,CSRP1,CST3,CTBP1,DBN1,DCX,DHCR7,DLG1,DLG4,DNM1L,DPYSL3,DPYSL4,EEF2,EIF4E,EIF4G3,EIF5A,ENO1,EPHA4,EPHB2,ERC2,FABP5,FABP7,FARP1,FASN,FSCN1,FYN,GAP43,GAPDH,GD…	173
Cell Death and Survival	cell death of central nervous system cells	1.34E-11		-1.156	APOE,CAT,CHL1,CLU,DLG4,DNM1L,GAPDH,GDA,GFAP,GJA1,GNAO1,GRIA2,GRID2,GRIN1,GRIN2A,GRIN2B,HSPA5,LINGO1,LRPAP1,MADD,MAP1B,MAP2K1,MAPT,NPTX1,P4HB,PAK1,PARK7,PEA15,PRNP,PTPN5,RPS3,SARM1,SH3GL2,SLC1A2,SLC2A1,SNCA,SOD1,STX8,TCP1,VAPA	40
Cell Morphology, Cell-To-Cell Signaling and Interaction, Nervous System Development and Function, Tissue Morphology	morphology of synapse	1.36E-11			APOE,CACNA1A,CLIP3,DNAJC5,ERC2,GABRA1,GAP43,GRID2,MADD,NRN1,PACSIN1,SH3GL2,SLC12A5,SNCA,STX1A,STX1B,TNR,UNC13A	18
Cellular Function and Maintenance, Small Molecule Biochemistry	homeostasis of inorganic cation	1.72E-11			ANK1,ANXA7,APOE,ATP1A1,ATP1A2,ATP1A3,ATP1B1,ATP1B2,ATP2B2,ATP6V1B2,CACNB3,CALB1,CALR,CAMK2D,CLSTN1,GRIN1,HSPA5,ITGB1,KCNMA1,MAPT,NEO1,PGM1,PRNP,PYGM,RYR2,SLC4A10,SNCA,SOD1,SOD2,SV2A,TESC,TFRC,WFS1	33
Cell Death and Survival	cellular degradation	1.78E-11		0.819	APOE,CACNA1A,CLU,CNP,CNR1,DNM1L,DPYSL3,DYNC1H1,GABRB2,GRIA2,GRID2,GRIN1,GRIN2B,HSD17B4,HSPA1A/HSPA1B,ITPR1,KCNMA1,LRPAP1,MAPT,NCAM1,Nefm,PARK7,PLP1,PRNP,REEP1,SARM1,SCARB2,SLC1A2,SLC1A3,SNCA,SOD1,SOD2,SPG7,STMN1,STUB1,STXBP1,TSPAN2	37
Cellular Growth and Proliferation	proliferation of cells	1.96E-11		-0.650	ACAT1,ACLY,ACSL6,ACTN1,ACTN4,ADD2,ADGRB1,AGPS,AHSA1,AKAP12,ALDOA,ANXA11,ANXA7,APOE,AQP4,ARHGAP32,ARHGDIA,ARHGEF7,ARMC10,ASAH1,ATAT1,ATP6V0D1,ATP6V1G2,BAIAP2,BCAN,BIN1,BRINP1,BRSK1,CACNA1A,CACNB3,CADM1,CALB1,CALR,CAMK2A,CAMK2B,CAMK2D,CAT,CBR1,CCK,CCT2,CCT3,CCT5,CCT7,CD47,CDH11,CDH13,CHL1,CLASP2,CLSTN1,CLTC,CLU,CNP,CNR1,CORO1A,Crip2,CSPG4,CSRP1,CST3,CTBP1,CX3CL1,CXADR,DAP3,DBN1,DCLK1,DCX,DHCR7,DLD,…	253
Molecular Transport	transport of inorganic cation	2.02E-11	Decreased	-2.030	AHCYL1,ANK1,ATP1A1,ATP1A2,ATP1A3,ATP1B1,ATP1B2,ATP2B2,ATP6AP1,ATP6V1B2,ATP6V1C1,ATP6V1E1,ATP6V1G2,CACNA1A,CACNA1B,CACNA1E,CACNB3,CACNB4,CALB1,CAMK2A,CAMK2B,CAMK2D,CAMK2G,CORO1A,DLG1,DPP6,GJA1,GRIN1,GRIN2A,GRIN2B,ITPR1,KCNA1,KCNMA1,NDRG2,NSF,PPP3CA,RYR2,SCN1B,SCN3B,SLC12A5,SLC1A2,SLC2A1,SLC30A3,SLC4A4	44
Cellular Assembly and Organization, Cellular Function and Maintenance	organization of actin cytoskeleton	2.11E-11		-0.447	ACTN1,AKAP12,ALDOA,ARHGDIA,BAIAP2,CALR,CAP1,CAP2,CD47,CLASP2,CLU,CORO1A,CSRP1,CXADR,DBN1,DLG1,EPB41L2,EPHA4,EVL,FSCN1,ITGB1,KALRN,KRAS,LRP1,MINK1,MRAS,MYH10,PAK1,PHACTR1,PIP5K1C,PRNP,RALA,RHOF,RPS6,RUFY3,SIPA1L1,SIRPA,SLC3A2,SLC9A3R1,SPTAN1,TNIK	41
Neurological Disease	sporadic motor neuron disease	2.38E-11			CLU,DCTN1,GFAP,GSTP1,INA,NEFL,PTPN5,SLC1A2,SNCA,SOD1,SOD2	11
Cell-To-Cell Signaling and Interaction, Nervous System Development and Function	long term depression of brain cells	2.42E-11	Decreased	-2.587	ADCY5,AP2A1,CAMK2A,CNR1,DLG4,GRIA2,GRIA3,GRID2,GRM1,ITPR1,KLC2,PIP5K1C,PRKCG	13
Cell Morphology, Nervous System Development and Function, Tissue Morphology	size of neurons	3.02E-11			AKAP5,BAIAP2,CAMK2A,CLASP2,CLTC,DLG4,DPYSL3,GAP43,ITGB1,MAPT,NCAM1,NEFL,Nefm,PACSIN1,RTN4,SIPA1L1,SNCA,SNCB,SOD1,SYN1	20
Behavior	anxiety	3.40E-11		-0.969	AKAP5,APOE,ATP1A2,BRINP1,CAMK2A,CAMK2B,CCK,CHL1,CLCN6,CNR1,DLG4,DLGAP3,GABBR2,GRIN2A,GRIN2B,HOMER1,HSD17B4,KALRN,LRRC7,MAPT,PAK1,PRKCG,SEPT5,SHANK1,SHANK3,SLC17A7,SLC4A10,STX1A,SV2C,SYNGAP1,TSN	31
Cellular Movement	migration of cells	3.93E-11		1.202	ACTN4,ACTR3,ADGRB1,AKAP12,ALDOA,AP2M1,APOE,AQP4,ARHGDIA,ARHGEF7,ARPC2,ASTN1,ATAT1,ATP6V1C1,ATP8A1,CALR,CAMK2D,CAP1,CAT,CCK,CD47,CDH11,CDH13,CHL1,CLASP2,CLU,CNP,CNR1,CORO1A,CRMP1,CSPG4,CST3,CTBP1,CX3CL1,CXADR,DBN1,DCLK1,DCX,DLG4,DOCK3,DPYSL3,EPHA4,EPHB2,EVL,F3,FABP5,FABP7,FASN,FH,FSCN1,FYN,GFAP,GJA1,GNA13,GNAI1,GNAO1,GNAZ,GNB2L1,GPM6A,GPSM1,GRIA2,GRIA3,GUCY1B3,HSP90AB1,HSP90B1,HSPA1A/HSPA1B,HSPA5,…	151
Cell Death and Survival	cell death of brain	4.06E-11		-1.456	APOE,CAT,CHL1,CLU,DLG4,DNM1L,GAPDH,GDA,GNAO1,GRIA2,GRID2,GRIN1,GRIN2A,GRIN2B,GRM1,HSPA5,ITPR1,LINGO1,LRPAP1,MADD,MAP1B,MAP2K1,MAPT,NPTX1,P4HB,PAK1,PARK7,PEA15,PPP3CA,PRNP,PTPN5,RPS3,SH3GL2,SLC1A2,SLC2A1,SNCA,SOD1,TCP1,VAPA	39
Cardiovascular Disease, Neurological Disease	cerebrovascular dysfunction	4.94E-11		-0.762	APOE,AQP4,CA4,CACNA1B,CACNB3,CACNB4,CLU,CNR1,CST3,CX3CL1,DLG2,GABRA1,GABRA3,GABRB2,GJA1,GRIN1,LRP1,MAPT,NDRG4,NEFL,PRNP,PTPN5,RASGRF2,SLC1A2,SLC30A3,SNAP25,SV2A,TUBA1A,TUBA4A,TUBB2A,TUBB3,TUBB4A,VCAM1	33
Cellular Assembly and Organization, Cellular Function and Maintenance, Tissue Development	formation of microtubules	5.91E-11		0.409	CAPZB,CLIP3,CNP,DCX,DPYSL3,GDA,GNA13,MAP1B,MAPRE1,MAPT,NEFL,Nefm,RPS3,SNCA,STMN1,STMN2,TPPP,TUBA4A,TUBB	19
Protein Synthesis	polymerization of protein	6.42E-11		-1.342	ACADM,ACAT1,ALDOC,AQP4,ARPC2,CAMK2D,CAMK2G,CAT,CCK,CD47,CHMP4B,CORO1A,CPT1A,DNM1,DNM1L,DPYSL3,EEF1A1,ENTPD2,EVL,GJA1,GLUL,GRHPR,GRIA2,GRIN1,GRIN2A,KCNAB2,KCNMA1,LGI1,LZTS3,MAP2K1,MLC1,NEFL,NME2,OLFM1,PAK1,PFKL,PFKM,PFKP,RPS19,SEPT11,SEPT7,SHANK3,SLC6A1,SOD2,SYT1,TPPP	46
Neurological Disease	damage of nervous system	7.42E-11		-0.863	AQP4,CD47,CLU,CNR1,CST3,CX3CL1,FKBP1A,GABRA1,GABRA3,GABRB2,GAPDH,GRIN1,GRIN2A,GRIN2B,ITPR1,LANCL1,LRPAP1,MAPT,NDRG4,PARK7,PLP1,PRNP,PTPN5,RASGRF2,SARM1,SLC1A2,SLC1A3,SNAP25,SNCA,SNPH,SOD1,SOD2,VAMP2	33
Cellular Assembly and Organization, Cellular Function and Maintenance	quantity of plasma membrane projections	8.11E-11		-1.119	APOE,CANX,CNP,DPYSL4,FYN,GDA,GJC2,GRIN1,KALRN,L1CAM,LRP1,LRPAP1,MAP1B,MAPT,NEFL,NRN1,PACSIN1,PAK1,SNCA,SOD1	20
Cell Death and Survival, Neurological Disease	cell death of cerebral cortex cells	8.20E-11		-1.454	APOE,CAT,CLU,DLG4,GAPDH,GDA,GNAO1,GRIA2,GRIN1,GRIN2A,GRIN2B,HSPA5,LINGO1,LRPAP1,MADD,MAP1B,MAP2K1,MAPT,NPTX1,P4HB,PAK1,PARK7,PEA15,PRNP,PTPN5,RPS3,SH3GL2,SLC1A2,SLC2A1,SNCA,SOD1,TCP1,VAPA	33
Cellular Assembly and Organization	formation of cytoskeleton	1.05E-10		-0.204	ACTR3,ARHGAP32,ARPC2,CAPZB,CDH11,CDH13,CLASP2,CLIP3,CNP,CNTNAP1,CORO1A,Cyb5r3,DBN1,DCX,DLG1,DPYSL3,EVL,FYN,GAP43,GDA,GNA13,GNAO1,GNG7,ITGB1,KRAS,MAP1B,MAP2K1,MAPRE1,MAPT,MINK1,NEFL,Nefm,PAK1,PHACTR1,RPS3,SIRPA,SNCA,STMN1,STMN2,SYNPO,TENM1,THY1,TPPP,TUBA4A,TUBB,VCAM1	46
Molecular Transport	transport of cation	1.29E-10		-1.671	AHCYL1,ANK1,ATP1A1,ATP1A2,ATP1A3,ATP1B1,ATP1B2,ATP2B2,ATP6AP1,ATP6V1B2,ATP6V1C1,ATP6V1E1,ATP6V1G2,CACNA1A,CACNA1B,CACNA1E,CACNB3,CACNB4,CALB1,CAMK2A,CAMK2B,CAMK2D,CAMK2G,CORO1A,DLG1,DPP6,GJA1,GRIN1,GRIN2A,GRIN2B,ITPR1,KCNA1,KCNMA1,NDRG2,NSF,PPP3CA,RYR2,SCN1B,SCN3B,SLC12A5,SLC1A2,SLC25A20,SLC2A1,SLC30A3,SLC4A4,SLC7A8	46
Cellular Assembly and Organization, Nervous System Development and Function	recycling of synaptic vesicles	1.37E-10			AMPH,CC2D1A,DNM1,GAP43,PACSIN1,PIP5K1C,SH3GL2,STX1A,STX1B,SYN1,SYP	11
Cellular Assembly and Organization, Cellular Development, Cellular Growth and Proliferation, Nervous System Development and Function, Tissue Development	growth of axons	1.51E-10		1.972	BRSK1,CLASP2,DCLK1,DCX,EPHB2,GAP43,GFAP,GPM6A,ITGB1,KIF2A,L1CAM,MAP1B,MAPT,MTMR9,NCAM1,Nefm,NRN1,OMG,PDIA3,PLPPR4,PLXNA4,PTPRS,RTN4,SARM1,STUB1,SYN1,SYN3	27
Cell Death and Survival, Organismal Injury and Abnormalities, Renal and Urological Disease	cell death of kidney cells	1.64E-10		0.662	AAK1,AIFM3,APOE,ATP1A1,ATP2B2,CA4,CALB1,CAT,CLU,DAP3,EPHB2,F3,FYN,GAPDH,GMFB,GNA13,GRIN2B,GRM1,GSTM5,GSTP1,HSPA1A/HSPA1B,HSPA5,ITGB1,ITPR1,KRAS,LDHA,MAP2K1,MAPT,NEO1,PAK1,PEA15,PPP3CA,PPP3R1,PRNP,SARM1,SIRT2,SNCA,SOD1,SOD2,STMN1,STUB1,TFRC,YWHAQ	43
Cell Death and Survival	apoptosis	1.85E-10		0.989	ACLY,ACO2,ACTN4,ADCY5,AHSA1,AIFM3,AKAP12,ALDH2,ALDOA,ALDOC,ANXA11,ANXA7,AP2A2,APOE,ARC,ARHGDIA,ARHGEF7,ARMC10,ASAH1,ASS1,ASTN1,ATAT1,ATP1A1,ATP1A2,ATP2B2,ATP6V1G2,BIN1,CA4,CACNA1A,CADM1,CALB1,CALR,CAMK2A,CAMK2D,CAMK2G,CANX,CAT,CCK,CCT2,CCT4,CD47,CDH11,CHL1,CIT,CLIP3,CLU,CNP,CNR1,CORO1A,CSPG4,CST3,CTBP1,CX3CL1,CXADR,CYB5A,DAP3,DCTN1,DLG4,DNAJC5,DNM1,DNM1L,DYNC1H1,EEF1A1,EIF4E,EIF5A,ENO1,EPHA4,EPHB…	190
Cell Death and Survival, Cellular Compromise, Neurological Disease, Tissue Morphology	neurodegeneration of neurites	1.99E-10		1.011	APOE,CNP,DPYSL3,HSD17B4,ITPR1,LRPAP1,MAPT,NCAM1,Nefm,PLP1,REEP1,SARM1,SNCA,SOD1,SOD2,SPG7,STMN1,STXBP1,TSPAN2	19
Nervous System Development and Function, Tissue Morphology	density of neurons	2.06E-10	Decreased	-2.452	ADGRB1,APOE,ARHGAP32,CAPZB,CNR1,CRMP1,CSPG4,DLG4,DNM1L,GAP43,GDA,GPM6A,KALRN,LRRTM4,MAPT,PACSIN1,PAK1,RTN4,RYR2,SCN1B,SEPT11,STX1A,SV2A	23
Cellular Function and Maintenance, Small Molecule Biochemistry	homeostasis of metal ion	2.11E-10			ANK1,ANXA7,APOE,ATP1A1,ATP1A2,ATP1A3,ATP1B1,ATP1B2,ATP2B2,CACNB3,CALB1,CALR,CAMK2D,CLSTN1,GRIN1,HSPA5,ITGB1,KCNMA1,MAPT,NEO1,PGM1,PRNP,PYGM,RYR2,SNCA,SOD1,SOD2,SV2A,TESC,TFRC,WFS1	31
Cellular Assembly and Organization, Tissue Development	polymerization of filaments	2.24E-10		1.429	ACTR3,ARPC2,CAPZB,CLIP3,CORO1A,DBN1,DCX,DLG1,EVL,GDA,MAP1B,MAPRE1,MAPT,NEFL,Nefm,PAK1,RPS3,SNCA,STMN1,STMN2,TENM1,TPPP,TUBA4A,TUBB	24
Hereditary Disorder, Organismal Injury and Abnormalities	autosomal dominant disease	2.60E-10			ACLY,ACTN1,ACTN4,ADCY5,APOE,ARHGDIA,ATP1A2,ATP1A3,CA4,CACNA1A,CAP1,CHMP4B,CLU,CRYM,DCTN1,DNAJC5,DNM1,DNM1L,DPP6,DYNC1H1,EEF2,ENO2,EPB41L1,FH,FKBP1A,GABRA1,GNAO1,GNB4,GRIN1,GRIN2B,HCN1,HEPACAM,KIF2A,KIF5C,KRAS,LGI1,LMNA,LMNB1,MAP2K1,MAPT,NEFL,P4HB,PARK7,PGRMC1,PRNP,PRRT2,PURA,RAB7A,REEP1,RIMS1,RPL15,RPSA,SCN1B,SCN3B,SDC3,SLC2A1,SLC9A3R1,SNAP25,SNCA,SOD1,STX1B,SYNGAP1,TUBB,TUBB2A,TUBB3,TUBB4A,WFS1	67
Cardiovascular Disease	peripheral vascular disease	2.62E-10		-0.762	AMPH,APOE,AQP4,CA4,CACNA1B,CACNB3,CACNB4,CAMK2G,CAND1,CLU,CNR1,CST3,CX3CL1,DLG2,GABRA1,GABRA3,GABRB2,GJA1,GRIA2,GRIN1,HSPA1A/HSPA1B,KCTD12,LRP1,MAPT,NDRG4,NEFL,PRNP,PTPN5,RAP2B,RASGRF2,RCN2,RPL9,SCP2,SLC1A2,SLC2A3,SLC30A3,SNAP25,SUCLA2,SV2A,THY1,TNIK,TUBA1A,TUBA4A,TUBB2A,TUBB3,TUBB4A,VCAM1	47
Cell-To-Cell Signaling and Interaction, Nervous System Development and Function	inhibitory postsynaptic potential	2.62E-10			ATP1A3,CC2D1A,CX3CL1,GABBR2,GABRA1,GRID2,PACSIN1,PRNP,SLC32A1,STX1A,STX1B,SYNGAP1,TRIM3	13
Cell-To-Cell Signaling and Interaction, Cellular Assembly and Organization	quantity of gap junctions	2.69E-10		-0.288	APOE,ARHGEF7,BSN,CAMK2D,CAPZB,CLASP2,DLGAP3,DNM1L,GABBR2,GJA1,GRIN1,GRIN2B,LRPAP1,MAPT,Nptn,NPTX1,PRNP	17
Cell Death and Survival, Neurological Disease	cell death of brain cells	2.76E-10		-1.239	APOE,CAT,CHL1,CLU,DLG4,DNM1L,GAPDH,GDA,GNAO1,GRIA2,GRID2,GRIN1,GRIN2A,GRIN2B,HSPA5,LINGO1,LRPAP1,MADD,MAP1B,MAP2K1,MAPT,NPTX1,P4HB,PAK1,PARK7,PEA15,PRNP,PTPN5,RPS3,SH3GL2,SLC1A2,SLC2A1,SNCA,SOD1,TCP1,VAPA	36
Cellular Assembly and Organization	development of cytoplasm	3.10E-10		-0.114	ACTR3,APOE,ARHGAP32,ARPC2,CAPZB,CDH11,CDH13,CLASP2,CLIP3,CNP,CNTNAP1,CORO1A,Cyb5r3,DBN1,DCX,DLG1,DNM1L,DPYSL3,EVL,FYN,GAP43,GDA,GNA13,GNAO1,GNG7,GRID2,ITGB1,KRAS,MAP1B,MAP2K1,MAPRE1,MAPT,MINK1,NEFL,Nefm,PAK1,PARK7,PEX16,PHACTR1,RPS3,SIRPA,SNCA,STMN1,STMN2,STX12,SYNPO,TENM1,THY1,TPPP,TUBA4A,TUBB,VCAM1	52
Cellular Function and Maintenance	length of cells	3.47E-10		1.124	ACSL6,ADGRB1,APOE,CLASP2,DBN1,DCX,DPYSL3,DPYSL4,FYN,KALRN,KRAS,LINGO1,LRPAP1,MAP2K1,MAPT,OMG,PAK1,SEPT11,SIPA1L1,TENM4	20
Cell Morphology, Cellular Assembly and Organization, Cellular Function and Maintenance	extension of plasma membrane projections	3.55E-10		0.821	APOE,CLASP2,CYFIP1,DBN1,DCLK1,DCX,DPYSL5,FYN,GRIN1,ISLR2,ITGB1,ITPR1,KALRN,L1CAM,LRP1,LRPAP1,MAP1B,MAP2K1,MAPT,MBP,MYH10,NCAM1,OLFM1,PRNP,RTN4,RUFY3,SCN1B,TNR	28
Cell-To-Cell Signaling and Interaction, Cellular Assembly and Organization	quantity of intercellular junctions	3.98E-10		-0.288	APOE,ARHGEF7,BSN,CAMK2D,CAPZB,CLASP2,DLGAP3,DNM1L,GABBR2,GJA1,GRIN1,GRIN2B,LRPAP1,MAPT,Nptn,NPTX1,PRNP,SOD1	18
Cancer, Gastrointestinal Disease, Hepatic System Disease, Organismal Injury and Abnormalities	hepatobiliary system cancer	4.57E-10	Increased	2.180	ACAA1,ACLY,ACO2,ACSL6,ACTN1,ACTR1A,ACTR3,ADAM23,ADCY5,AIFM3,AKAP12,ALDH2,ALDH7A1,AMPH,ANK1,ANKS1B,ANXA7,AP1B1,AP1G1,AP2A2,APOE,ARC,ARFGAP1,ARHGDIA,ARHGEF7,ARL6IP1,ARMC10,ARVCF,ASAH1,ASS1,ASTN1,ATAT1,ATP1A1,ATP1A2,ATP1A3,ATP2B2,ATP6V0A1,ATP8A1,ATRN,BDH1,BIN1,BRSK1,BSN,C9orf172,CA4,CACNA1A,CACNA1B,CACNA1E,CACNB4,CADM2,CADM3,CADPS,CALB1,CAMK2A,CAMK2B,CAMK2D,CAMK2G,CAMSAP3,CAP2,CC2D1A,CCT6A,CCT8,CD47…	289
Cell Death and Survival, Cellular Compromise, Neurological Disease, Tissue Morphology	neurodegeneration of axons	4.86E-10		1.170	APOE,CNP,DPYSL3,HSD17B4,ITPR1,MAPT,NCAM1,Nefm,PLP1,REEP1,SARM1,SNCA,SOD1,SOD2,SPG7,STMN1,STXBP1,TSPAN2	18
Amino Acid Metabolism, Small Molecule Biochemistry	release of amino acids	5.07E-10		0.657	ADGRL1,CACNA1E,CCK,CNR1,GRIN2A,GRM7,HOMER1,PDE2A,SLC17A7,SLC1A3,SLC32A1,SLC6A1,SNAP25,SNCA,STX1A,STX1B,SYN1,SYN2,VAMP2	19
Protein Degradation, Protein Synthesis	stabilization of protein	5.37E-10			AAK1,ATP1B1,ATP1B2,CALR,CANX,CCT2,CCT3,CCT4,CCT5,CCT6A,CCT7,CCT8,CLU,GAPDH,HSPA1A/HSPA1B,HSPA5,PARK7,PLPP3,PPIB,PSMD8,STUB1,STX12,STXBP1,TCP1,TESC,WFS1	26
Cell Morphology, Cell-To-Cell Signaling and Interaction, Nervous System Development and Function, Tissue Morphology	abnormal morphology of synapse	6.29E-10			APOE,CACNA1A,CLIP3,DNAJC5,ERC2,GABRA1,GRID2,MADD,NRN1,PACSIN1,SH3GL2,SLC12A5,STX1A,STX1B,TNR,UNC13A	16
Neurological Disease	degeneration of central nervous system	6.42E-10		0.684	AQP4,CACNA1A,CNP,CNR1,DNM1L,GFAP,GRIA2,GRID2,GRIN1,GRIN2B,HSD17B4,MAPT,PITPNA,PRNP,PTPN5,SEPT5,SH3GL2,SLC1A2,SLC1A3,SNCA,SOD1,SOD2,STUB1	23
Cellular Function and Maintenance	ion homeostasis of cells	6.66E-10		-0.109	ADCY5,ANK1,ANXA7,APOE,ATP1A1,ATP1A2,ATP1A3,ATP1B1,ATP1B2,ATP2B2,ATP6V1B2,CACNA1A,CACNB3,CALB1,CALR,CAMK2D,CCK,CKB,CLSTN1,CX3CL1,DLG4,EFHD2,EIF5A,EPHB2,ERC2,F3,FYN,GABRA1,GABRB2,GJA1,GNA13,GNG3,GRIN1,GRIN2B,HSPA5,ITGB1,ITPR1,KCNMA1,MAPT,MBP,NEO1,NME2,PAK1,PGM1,PPIB,PRKCG,PRNP,PYGM,RTN4,RYR2,SLC12A5,SLC4A10,SLC9A3R1,SNCA,SOD1,SOD2,SV2A,TESC,TFRC,WFS1	60
Cell Death and Survival, Organismal Injury and Abnormalities, Renal and Urological Disease	cell death of kidney cell lines	7.09E-10		1.097	AAK1,AIFM3,ATP2B2,CA4,CALB1,CAT,DAP3,EPHB2,F3,FYN,GAPDH,GMFB,GNA13,GRIN2B,GRM1,GSTM5,GSTP1,HSPA1A/HSPA1B,HSPA5,ITGB1,ITPR1,KRAS,LDHA,MAP2K1,MAPT,NEO1,PAK1,PEA15,PPP3R1,PRNP,SARM1,SIRT2,SNCA,SOD1,SOD2,STUB1,TFRC,YWHAQ	38
Cellular Movement, Nervous System Development and Function	migration of neurons	7.19E-10		1.608	ASTN1,ATAT1,CCK,CHL1,CNR1,DCLK1,DCX,DLG4,EPHB2,FSCN1,FYN,GJA1,GNA13,GPM6A,ITGA6,ITGB1,KIF2A,L1CAM,LMNB1,LRPAP1,MAP1B,MAPT,MYH10,MYL12A,NAV1,PIP5K1C,PLXNA2,RTN4,SDC3,SLC1A2,SLC1A3,STMN1,TUBA1A	33
Cell Morphology, Nervous System Development and Function, Tissue Morphology	morphology of dendrites	7.90E-10			APOE,CACNA1A,CC2D1A,CD47,CLSTN1,DPYSL4,GRID2,ITPR1,KALRN,MAP1B,MAPT,MYH10,NRN1,PLXNA2,STUB1,SYNGAP1	16
Cell-To-Cell Signaling and Interaction, Cellular Assembly and Organization, Nervous System Development and Function, Tissue Morphology	quantity of synapse	7.90E-10		0.044	APOE,ARHGEF7,BSN,CAMK2D,CAPZB,CLASP2,DLGAP3,DNM1L,GABBR2,GRIN1,GRIN2B,LRPAP1,MAPT,Nptn,NPTX1,PRNP	16
Molecular Transport	transport of metal	8.10E-10		-1.136	ADD2,AHCYL1,ANK1,ATP1A1,ATP1A2,ATP1A3,ATP1B1,ATP1B2,ATP2B2,CACNA1A,CACNA1B,CACNA1E,CACNB3,CACNB4,CALB1,CAMK2A,CAMK2B,CAMK2D,CAMK2G,CORO1A,DLG1,DPP6,GJA1,GRIN1,GRIN2A,GRIN2B,ITPR1,KCNA1,KCNMA1,MAPT,NDRG2,NEO1,NSF,PPP3CA,PRNP,RYR2,SCN1B,SCN3B,SLC12A5,SLC1A2,SLC30A3,SLC4A4,SOD1,SOD2,TFRC	45
Cancer, Hematological Disease, Immunological Disease, Organismal Injury and Abnormalities	myelodysplastic syndrome	8.48E-10			CALR,CPT1A,FKBP1A,GABBR2,GRIN1,GRIN2A,GRIN2B,HSPA1A/HSPA1B,IDH1,KRAS,MYH10,PDIA3,PPP3CA,PPP3R1,RPL13,RPL13A,RPL15,RPL3,RPL5,RPL6,RPL7,RPLP0,RPS14,RPS15A,RPS16,RPS19,RPS20,RPS6	28
Cancer, Organismal Injury and Abnormalities	malignant solid tumor	9.85E-10		1.521	AAK1,ACAA1,ACADM,ACAP2,ACAT1,ACLY,ACO2,ACSL6,ACTN1,ACTN4,ACTR1A,ACTR3,ADAM11,ADAM22,ADAM23,ADCY5,ADCY9,ADD2,ADD3,ADGRB1,AGPS,AHCYL1,AHSA1,AIFM3,AKAP12,ALDH1B1,ALDH2,ALDH7A1,ALDOA,ALDOC,AMIGO1,AMPD2,AMPH,ANK1,ANKS1B,ANXA11,ANXA7,AP1B1,AP1G1,AP2A1,AP2A2,APOE,AQP4,ARC,ARFGAP1,ARHGAP32,ARHGDIA,ARHGEF7,ARL6IP1,ARMC10,ARPC2,ARVCF,ASAH1,ASS1,ASTN1,ATAT1,ATCAY,ATP1A1,ATP1A2,ATP1A3,ATP1B1,ATP1B2,ATP2B2,AT…	603
Cellular Function and Maintenance	Clathrin mediated endocytosis	9.89E-10	Decreased	-3.274	AP2A1,AP2A2,AP2M1,AP2S1,ATP6AP1,ATP6V0D1,ATP6V1B2,ATP6V1D,ATP6V1E1,ATP6V1F,CANX,CLTC,EPB41L2,PIP5K1C,SHANK3,SYT1	16
Cell Morphology, Cellular Function and Maintenance, Nervous System Development and Function, Tissue Morphology	length of neurons	1.04E-09		1.629	ACSL6,ADGRB1,APOE,CLASP2,DBN1,DCX,DPYSL3,DPYSL4,KALRN,KRAS,LINGO1,LRPAP1,MAPT,OMG,PAK1,SEPT11,SIPA1L1,TENM4	18
Cellular Function and Maintenance, Molecular Transport	calcium triggered exocytosis	1.12E-09			CACNA1A,CAMK2A,CPLX1,CPLX2,RIMS1,SNAP25,STX1A,SYT1,SYT3,VAMP2	10
Neurological Disease, Organismal Injury and Abnormalities	degeneration of brain	1.22E-09		0.378	AQP4,CACNA1A,CNP,CNR1,DNM1L,GFAP,GRIA2,GRID2,GRIN1,GRIN2B,HSD17B4,MAPT,PITPNA,PRNP,PTPN5,SEPT5,SH3GL2,SLC1A2,SNCA,SOD1,SOD2,STUB1	22
Cellular Function and Maintenance	receptor-mediated endocytosis	1.40E-09	Decreased	-3.560	AP2A1,AP2A2,AP2M1,AP2S1,APOE,ATP6AP1,ATP6V0D1,ATP6V1B2,ATP6V1D,ATP6V1E1,ATP6V1F,CANX,CAP1,CLTC,DNM1,EPB41L2,LRP1,LRPAP1,MLC1,PIP5K1C,PPP3CA,SHANK3,SYNJ1,SYT1	24
Cellular Function and Maintenance, Small Molecule Biochemistry	homeostasis of K+	1.41E-09			ATP1A1,ATP1A2,ATP1A3,ATP1B1,ATP1B2,CAMK2D,KCNMA1	7
Cell Morphology, Cellular Assembly and Organization, Cellular Development, Cellular Function and Maintenance, Cellular Growth and Proliferation, Embryonic Development, Nervous System Development and Function, Tissue Development, Tissue Morphology	morphology of dendritic spines	1.45E-09			APOE,ARHGEF7,CAPZB,CLSTN1,CNR1,DLG4,DPYSL4,EPHB2,GRIN1,LRRC7,MAPT,SLC12A5,SRCIN1,SRGAP3,SYNGAP1	15
Cell-To-Cell Signaling and Interaction, Cellular Assembly and Organization, Cellular Function and Maintenance, Molecular Transport	priming of synaptic vesicles	1.51E-09			CADPS,NAPA,RIMS1,STX1A,STX1B,STXBP1,SYNJ1,UNC13A	8
Cancer, Gastrointestinal Disease, Organismal Injury and Abnormalities	gastric carcinoma	1.58E-09			ADAM22,ADCY5,ADCY9,AMPH,APOE,ARHGAP32,ASTN1,ATP2B2,ATP8A1,ATP9A,BSN,C9orf172,CACNA1A,CACNA1E,CADPS,CANX,CCT8,CDH11,CLSTN1,CNR1,CORO1A,CRMP1,CSPG4,DLG2,DLGAP2,DPP6,DYNC1H1,EEF2,EPB41L3,EPHA4,EVL,FASN,GNG7,GRID2,GRM1,GRM7,GSTP1,HSPA12A,HSPA2,IPO5,IQSEC2,ITGB1,ITPR1,KALRN,KCNA1,KCNMA1,KCTD16,KIAA1217,KRAS,LIN7A,LINGO1,LRP1,LRRC7,MAP2K1,MBP,MPP3,NCAM1,NEO1,NFASC,NSF,OXCT1,P4HB,PCCA,PCLO,PDE2A,PFKP,PH…	97
Cell Morphology, Cellular Assembly and Organization, Cellular Development, Cellular Function and Maintenance, Cellular Growth and Proliferation, Nervous System Development and Function, Tissue Development	morphogenesis of dendrites	1.70E-09		0.378	ACTR3,AKAP5,CACNA1A,CIT,DCLK1,DCX,EPHA4,FARP1,FYN,GRIN1,IL1RAPL1,ITGB1,MAP6,MINK1,NUMB,PPP3CA,SARM1,SIPA1L1,TNIK	19
Cell Morphology, Cellular Assembly and Organization, Cellular Development, Cellular Function and Maintenance, Cellular Growth and Proliferation, Embryonic Development, Nervous System Development and Function, Tissue Development, Tissue Morphology	density of dendritic spines	1.75E-09	Decreased	-2.163	ADGRB1,APOE,ARHGAP32,CAPZB,CNR1,CRMP1,DLG4,DNM1L,GDA,KALRN,MAPT,PACSIN1,PAK1,RTN4,RYR2,SEPT11,SV2A	17
Nervous System Development and Function, Skeletal and Muscular System Development and Function	motor function	1.77E-09		-1.231	APOE,CACNA1A,CANX,CNR1,GJA1,GRIA2,HSPA1A/HSPA1B,LRP1,MAP1B,MAPT,PLP1,PPP1R1B,PRNP,RIMS1,SLC12A5,SNCA,SNCB,SOD1,SPG7,STUB1	20
Cellular Assembly and Organization	quantity of filaments	1.84E-09		-0.500	APOE,CLU,EPHB2,FYN,GFAP,GNB2L1,KRAS,L1CAM,MAP1B,MAP4,MAPT,MBP,MRAS,NEFL,Nefm,PAK1,PLEC,SOD2,SPTAN1,STMN1,STMN2,SYNJ1	22
Cell-To-Cell Signaling and Interaction, Nervous System Development and Function	long term depression of synapse	1.84E-09		-1.622	AKAP5,CACNA1A,CAMK2A,CAMK2B,CNR1,GRIA2,GRIA3,GRIN2B,GRM1,GRM7,LRRC7,MAP1B,PPP3R1,RIMS1,SRCIN1	15
Molecular Transport, Protein Trafficking	transport of protein	1.84E-09		1.000	AHCYL1,AP1B1,AP1G1,AP2A1,AP2A2,AP2M1,ARFGAP1,CALR,DCTN1,EIF5A,IPO5,KLC1,KLC2,LRP1,MAP1B,MAPT,MBP,MLC1,NAPA,NME2,NSF,PDCD6,PDIA3,PEX16,PPP3CA,RAB10,RAB7A,SNAP91,SNX27,SNX3,SOD1,SORT1,STX1B,STX7,STX8,VAMP2,VAPA	37
Cellular Function and Maintenance	paired-pulse facilitation	1.99E-09		1.519	ADD2,BAIAP2,CALB1,CAMK2A,CNR1,KCNA1,RAB3A,RAB3C,RIMS1,SNPH,STXBP5,SYN1,SYNGR1,SYP	14
Nervous System Development and Function	myelination	2.14E-09		-0.549	ADAM22,AMIGO1,APOE,ATRN,CAMK2B,CNTNAP1,DLG1,FYN,GFAP,GJC2,HEPACAM,ITGB1,L1CAM,LINGO1,LMNA,LRP1,MAP1B,MAP2K1,MBP,MLC1,NCAM1,PLP1,PURA,RPSA,RTN4,SIRT2,TENM4,TSPAN2	28
Cell-To-Cell Signaling and Interaction, Cellular Function and Maintenance, Nervous System Development and Function	paired-pulse facilitation of synapse	2.47E-09		1.455	ADD2,BAIAP2,CAMK2A,CNR1,KCNA1,RAB3A,RAB3C,RIMS1,SNPH,STXBP5,SYN1,SYNGR1,SYP	13
Cancer, Organismal Injury and Abnormalities	tumorigenesis of tissue	2.49E-09		1.985	AAK1,ACAA1,ACADM,ACAP2,ACAT1,ACLY,ACO2,ACSL6,ACTN1,ACTN4,ACTR1A,ACTR3,ADAM11,ADAM22,ADAM23,ADCY5,ADCY9,ADD2,ADD3,AGPS,AHCYL1,AHSA1,AIFM3,AKAP12,ALDH1B1,ALDH2,ALDH7A1,ALDOA,ALDOC,AMPD2,AMPH,ANK1,ANKS1B,ANXA11,ANXA7,AP1B1,AP1G1,AP2A1,AP2A2,APOE,AQP4,ARC,ARFGAP1,ARHGAP32,ARHGDIA,ARHGEF7,ARL6IP1,ARMC10,ARPC2,ARVCF,ASAH1,ASS1,ASTN1,ATAT1,ATCAY,ATP1A1,ATP1A2,ATP1A3,ATP1B1,ATP1B2,ATP2B2,ATP6V0A1,ATP6V0D…	575
Cellular Assembly and Organization, Cellular Function and Maintenance, Nervous System Development and Function, Tissue Morphology	quantity of neurites	2.57E-09		-1.026	APOE,CANX,DPYSL4,FYN,GDA,GJC2,KALRN,L1CAM,LRPAP1,MAP1B,MAPT,NEFL,NRN1,PACSIN1,PAK1,SNCA,SOD1	17
Behavior, Nervous System Development and Function	startle response	2.57E-09	Increased	2.704	APOE,CKB,CPLX2,DNAJC5,FABP7,GNG7,GRIN1,GRIN2A,GRIN2B,KCNA1,SEPT5,SLC17A7,SLC6A1,STUB1,STX1A,SYNGAP1,TSN	17
Neurological Disease	amyotrophic lateral sclerosis	3.41E-09		-1.199	APOE,CCT2,CLU,CPT1A,DCTN1,DPP6,EEF1A1,FASN,GABRA1,GABRA3,GABRB2,GFAP,GRIN2A,GRIN2B,INA,NEFL,PFKP,PRNP,RTN4,S100A13,SCN1B,SCN2B,SCN3B,SLC1A2,SLC1A3,SOD1,SOD2,TFRC,TUBA1A,TUBA4A	30
Cancer, Gastrointestinal Disease, Organismal Injury and Abnormalities	gastric adenocarcinoma	3.50E-09			ADAM22,ADCY5,ADCY9,AMPH,ARHGAP32,ASTN1,ATP2B2,ATP8A1,ATP9A,BSN,C9orf172,CACNA1A,CACNA1E,CADPS,CCT8,CDH11,CLSTN1,CNR1,CORO1A,CRMP1,CSPG4,DLG2,DLGAP2,DPP6,DYNC1H1,EEF2,EPB41L3,EPHA4,EVL,FASN,GNG7,GRID2,GRM1,GRM7,HSPA12A,HSPA2,IPO5,IQSEC2,ITGB1,ITPR1,KALRN,KCNA1,KCNMA1,KCTD16,KIAA1217,KRAS,LIN7A,LINGO1,LRP1,LRRC7,MAP2K1,MBP,MPP3,NCAM1,NEO1,NFASC,NSF,OXCT1,PCCA,PCLO,PDE2A,PFKP,PHYHIPL,PKM,PLEC,PLP1,P…	93
Psychological Disorders	Mood Disorders	4.06E-09			APOE,AQP4,ATP1A3,CA4,CACNB3,CACNB4,CAMK2A,CPLX1,DAP3,DLAT,DLG4,DPP10,FYN,GABBR2,GABRA1,GABRA3,GABRB2,GFAP,GRIA2,GRIA3,GRIN1,GRIN2A,GRIN2B,MAOB,MAPT,NCAM1,NCAN,NEFL,PDE2A,PPP1R1B,PPP3CA,PRDX1,PRNP,RTN4,SCN1B,SCN2B,SCN3B,SLC30A3,SOD2,STX1A,SYN1,SYN2,SYN3,TENM4,VAMP2	45
Amino Acid Metabolism, Cell-To-Cell Signaling and Interaction, Molecular Transport, Small Molecule Biochemistry	release of L-glutamic acid	4.29E-09		0.928	ADGRL1,CACNA1E,CCK,CNR1,GRM7,HOMER1,PDE2A,SLC17A7,SLC1A3,SNAP25,SNCA,STX1A,STX1B,SYN1,SYN2,VAMP2	16
Neurological Disease	neurodegeneration of central nervous system	4.33E-09		0.242	AQP4,CACNA1A,CNP,CNR1,DNM1L,GFAP,GRIA2,GRID2,GRIN1,GRIN2B,HSD17B4,MAPT,PITPNA,PRNP,SEPT5,SH3GL2,SLC1A2,SNCA,SOD1,STUB1	20
Neurological Disease	generalized epilepsy	4.53E-09			ATP1A2,CA4,CACNA1B,CACNB4,GABRA1,GABRA3,GABRB2,KCNMA1,SCN1B,SLC12A5,SLC2A1,SLC6A1,STX1B,SV2A,SYN2	15
Neurological Disease	damage of central nervous system	4.64E-09		-0.469	AQP4,CD47,CLU,CNR1,CST3,CX3CL1,GABRA1,GABRA3,GABRB2,GAPDH,GRIN1,GRIN2A,GRIN2B,LANCL1,NDRG4,PARK7,PTPN5,RASGRF2,SARM1,SLC1A2,SLC1A3,SNAP25,SNCA,SNPH,SOD1,SOD2,VAMP2	27
Hereditary Disorder, Neurological Disease, Organismal Injury and Abnormalities	hereditary neuropathy	5.12E-09			APOE,ASAH1,ATP1A3,CLU,DCTN1,DYNC1H1,ERLIN2,GJC2,GNB4,KLC2,L1CAM,LMNA,MAPT,NEFL,PARK7,PLP1,RAB7A,REEP1,SCP2,SLC1A2,SNCA,SOD1,SPG7,SYNJ1,TRIM2,WFS1,YARS	27
Cell-To-Cell Signaling and Interaction, Nervous System Development and Function	miniature inhibitory postsynaptic current	5.36E-09			ATP1A3,CC2D1A,GABRA1,GRID2,PACSIN1,STX1A,STX1B,SYNGAP1,TRIM3	9
Molecular Transport	transport of metal ion	5.90E-09	Decreased	-2.030	AHCYL1,ATP1A1,ATP1A2,ATP1A3,ATP1B1,ATP1B2,ATP2B2,CACNA1A,CACNA1B,CACNA1E,CACNB3,CACNB4,CALB1,CAMK2A,CAMK2B,CAMK2D,CAMK2G,CORO1A,DLG1,DPP6,GJA1,GRIN1,GRIN2A,GRIN2B,ITPR1,KCNA1,KCNMA1,NDRG2,NSF,PPP3CA,RYR2,SCN1B,SCN3B,SLC12A5,SLC1A2,SLC30A3,SLC4A4	37
Behavior	social behavior	5.91E-09		-1.446	CCK,CNR1,CPLX1,DLG4,GRIN1,GSTM5,KALRN,L1CAM,NLGN2,Nlgn4l,RIMS1,RTN4,SEPT5,SHANK1,SHANK3,SLC6A1,SRGAP3,SYNGAP1	18
Cellular Development, Nervous System Development and Function, Tissue Development	maturation of neurons	6.32E-09		-1.211	CAMK2A,CNP,CNR1,DCLK1,DLG4,GPR37L1,KALRN,MAPT,NUMB,PPP3CA,RAB3A,SEZ6L2,SHANK1,STXBP1,SYNGAP1,UNC13A	16
Embryonic Development, Nervous System Development and Function, Organ Development, Organismal Development, Tissue Development	development of cerebral cortex	6.45E-09		0.512	ADGRB1,APOE,ATAT1,BCAN,CHL1,CNR1,CST3,DCX,FYN,GAP43,GRIN1,IL1RAPL1,KCNA1,L1CAM,MAPT,Marcks,NCAM1,PRNP,PTPRS,SLC1A2,SLC1A3,SNCA,SNCB,TNIK	24
Cell-To-Cell Signaling and Interaction, Nervous System Development and Function	synaptic transmission of hippocampal cells	6.71E-09	Decreased	-2.270	ANKS1B,CLSTN1,ERC2,GRIN1,GRIN2B,HOMER1,PRNP,PTPRS,SHANK3,SNAP29,SNCA	11
Cell-To-Cell Signaling and Interaction, Nervous System Development and Function	long term depression of hippocampus	6.79E-09		-1.187	AP2A1,CAMK2A,DLG4,EPHB2,GRIA2,GRIA3,GRIN1,GRIN2B,GRM1,KLC2,LRRC7,PIP5K1C	12
Infectious Diseases	Viral Infection	6.98E-09		-0.500	ACTN1,ACTR3,AHCYL1,AMPH,AP1B1,AP2A1,AP2M1,APOE,ARHGAP32,ARPC3,ATCAY,ATP1A2,ATP6AP1,ATP6V0A1,ATP6V0D1,ATP6V1A,ATP6V1B2,CACNA1A,CAMK2B,CAT,CCT2,CD47,CHMP4B,CIT,CLIP3,CLTA,CLTB,CLTC,CLU,CNP,CRMP1,CST3,CTBP1,CX3CL1,CXADR,DCLK1,DLG1,DLG2,DLGAP1,DNM1,DNM1L,DPYSL5,EEF1A1,EPHB2,F3,FASN,FKBP1A,FSCN1,FYN,GABBR2,GABRA1,GABRA3,GABRB2,GAPDH,GLUL,GNB2L1,GRIN1,GRIN2A,GRIN2B,HSP90AB1,HSP90B1,HSPA5,IDH1,ITGB1,KRA…	124
Embryonic Development, Nervous System Development and Function, Organ Development, Organismal Development, Tissue Development	formation of brain	7.04E-09		0.672	ADGRB1,APOE,ATAT1,ATP2B2,ATRN,BCAN,CACNA1A,CHL1,CNR1,CRTAC1,CST3,DCLK1,DCX,DHCR7,EPHA4,EPHB2,F3,FYN,GAP43,GRIN1,IL1RAPL1,ITGA6,ITPR1,KCNA1,L1CAM,MAP1B,MAP2K1,MAPT,Marcks,MARCKSL1,MYH10,NAPA,NCAM1,Nlgn4l,NUMB,PAK1,PLXNA4,PRNP,PTPRS,PURA,RGMA,SHANK3,SLC17A6,SLC17A7,SLC1A2,SLC1A3,SLC4A10,SLC6A17,SNCA,SNCB,STXBP1,TNIK	52
Nervous System Development and Function, Organ Morphology, Organismal Development	abnormal morphology of rhombencephalon	7.11E-09			AKAP12,ASTN1,ATP2B2,CACNA1A,CALB1,EPB41L1,EPB41L2,GMFB,GPR37L1,GRID2,IL1RAPL1,KIF2A,L1CAM,MAP1B,MYH10,NCAM1,PARK7,PITPNA,PRNP,PURA,SLC1A3,SOD2,STUB1	23
Cell Morphology, Nervous System Development and Function, Tissue Morphology	abnormal morphology of dendrites	7.41E-09			APOE,CC2D1A,CD47,CLSTN1,GRID2,KALRN,MAP1B,MAPT,MYH10,NRN1,PLXNA2,STUB1,SYNGAP1	13
Nervous System Development and Function, Organ Morphology, Organismal Development	abnormal morphology of metencephalon	7.59E-09			AKAP12,ASTN1,ATP2B2,CACNA1A,CALB1,EPB41L1,EPB41L2,GMFB,GPR37L1,GRID2,IL1RAPL1,KIF2A,L1CAM,MAP1B,MYH10,NCAM1,PITPNA,PRNP,PURA,SLC1A3,SOD2,STUB1	22
Tissue Development	organization of nervous tissue	8.58E-09			ATP2B2,CHL1,INA,ITGB1,LRRTM4,MBP,NEFL,Nefm,NFASC,NLGN2,SNCA,SNCB,SOD1,TNR	14
Neurological Disease	progressive encephalopathy	8.58E-09			MAPT,PRNP,SCN1B,SCN2B,SCN3B,SLC1A2,SLC1A3,SOD1,STUB1,TUBA1A,TUBA4A,TUBB2A,TUBB3,TUBB4A	14
Developmental Disorder, Neurological Disease	mental retardation	9.00E-09			ARHGEF7,ATP6V1B2,CC2D1A,DCX,DPP6,DYNC1H1,EPB41L1,GABBR2,GRIA3,GRIN1,GRIN2B,IL1RAPL1,IQSEC2,KIF2A,KIF5C,L1CAM,NSDHL,PDHA1,PURA,SCN1B,SCN2B,SCN3B,SLC1A2,SLC1A3,SLC6A17,SNAP25,SYNGAP1,SYP,TUBB,TUBB2A,TUBB3	31
Cellular Assembly and Organization	organization of organelle	9.54E-09	Decreased	-2.000	ACTN1,ALDOA,ARHGEF7,ATP2B2,CADPS,CAPZB,CEP170,CHL1,CHMP4B,CIT,CLASP2,CLTC,CNP,CORO1A,CST3,CXADR,DBN1,DLG1,DNM1,DNM1L,EVL,FKBP1A,GAPDH,GFAP,INA,ITGB1,KIF5C,KRAS,LMNA,LRRTM4,MAPRE1,MBP,NEFL,Nefm,NFASC,NLGN2,NUMB,PARK7,PEX16,PRNP,RAB3A,RHOF,RPS19,RUFY3,SCP2,SIRPA,SNCA,SNCB,SOD1,SOD2,SORT1,SPG7,SPTB,TNR,TUBB	55
Cell Morphology, Nervous System Development and Function	morphology of central nervous system cells	9.68E-09			AQP4,ASTN1,ATAT1,ATP2B2,CALB1,CHL1,CRMP1,FYN,GFAP,GRID2,KALRN,LGI1,MAP1B,MAPT,PEA15,PITPNA,PURA,SHANK1,SLC1A3,SYN1,SYNGAP1,TUBA1A	22
Developmental Disorder, Hereditary Disorder, Neurological Disease, Organismal Injury and Abnormalities	familial mental retardation	1.00E-08			ARHGEF7,CC2D1A,DPP6,DYNC1H1,EPB41L1,GABBR2,GRIA3,GRIN1,GRIN2B,IL1RAPL1,IQSEC2,KIF2A,KIF5C,L1CAM,NSDHL,PURA,SCN1B,SCN2B,SCN3B,SLC1A2,SLC1A3,SLC6A17,SYNGAP1,SYP,TUBB,TUBB2A	26
Nucleic Acid Metabolism	metabolism of nucleic acid component or derivative	1.05E-08		0.598	ACLY,ADCY5,ADCY9,AK1,AKAP12,AKAP5,ALDH2,ALDOA,AMPD2,APOE,ATP1A2,ATP1B1,ATP2B2,CACNB4,CNR1,CRMP1,DLG1,DNM1L,ENTPD2,EPB41L2,FASN,GDA,GJA1,GNA13,GNAI1,GNAZ,GPD1,GRM1,GRM7,GUCY1B3,HSPA1A/HSPA1B,IDH3A,IDH3G,KRAS,MAPT,MDH1,MDH2,NME2,NT5C,PDE1B,PDE2A,PDHA1,PGK1,PKM,PRNP,RPSA,SCP2,SLC27A4,SOD1,SOD2,SUCLA2,SUCLG1	52
Cardiovascular Disease, Organismal Injury and Abnormalities	arrhythmia	1.30E-08		1.961	ANXA7,ATP1A1,ATP1A2,ATP1A3,ATP1B1,CACNB3,CACNB4,CALR,CIT,DPP6,GJA1,HCN1,KCNA1,KCNMA1,LMNA,MAOB,RIMS1,RYR2,SCN1B,SCN2B,SCN3B,TUBA1A,TUBA4A,TUBB2A,TUBB3,TUBB4A,UBR4,VCAM1	28
Cancer, Gastrointestinal Disease, Hepatic System Disease, Organismal Injury and Abnormalities	liver cancer	1.38E-08	Increased	2.180	ACAA1,ACLY,ACO2,ACSL6,ACTN1,ACTR1A,ACTR3,ADAM23,ADCY5,AIFM3,AKAP12,ALDH2,ALDH7A1,AMPH,ANK1,ANKS1B,ANXA7,AP1B1,AP1G1,AP2A2,APOE,ARC,ARFGAP1,ARHGDIA,ARHGEF7,ARL6IP1,ARMC10,ARVCF,ASAH1,ASS1,ASTN1,ATAT1,ATP1A1,ATP1A2,ATP1A3,ATP2B2,ATP6V0A1,ATP8A1,ATRN,BDH1,BIN1,BRSK1,BSN,C9orf172,CA4,CACNA1A,CACNA1B,CACNA1E,CACNB4,CADM2,CADM3,CADPS,CALB1,CAMK2A,CAMK2B,CAMK2D,CAMK2G,CAMSAP3,CAP2,CC2D1A,CCT6A,CCT8,CD47…	280
Behavior	contextual conditioning	1.48E-08		-1.937	ADD2,AMPH,ARC,CACNB3,CAMK2A,CAMK2B,GNAI1,GRIN2A,GRM1,GRM7,KALRN,KCNAB2,NCAM1,NRN1,PRKCG,SLC6A1,STX1A	17
Cellular Function and Maintenance	engulfment of tumor cell lines	1.55E-08		-0.967	ADGRB1,AP2M1,APOE,ATP6AP1,ATP6V0D1,ATP6V1B2,ATP6V1D,ATP6V1E1,ATP6V1F,CALR,CD47,CKB,CLTC,EPB41L2,GNB2L1,IQSEC1,ITGB1,LRPAP1,RALA,RRAS2,SCARB2,SHANK3	22
Psychological Disorders	hyperactive behavior	1.55E-08	Increased	3.130	ATP1A3,BRINP1,CACNA1B,CAMK2A,CNR1,EPHB2,GABBR2,GABRA3,GABRB2,GNAO1,GRIA2,GSTM5,KALRN,LRP1,LRRC7,MAOB,MAPT,PDE1B,SHANK3,SLC6A1,STX1A,SYNGAP1	22
Cancer, Organismal Injury and Abnormalities	abdominal neoplasm	1.63E-08		0.213	AAK1,ACAA1,ACADM,ACAP2,ACAT1,ACLY,ACO2,ACSL6,ACTN1,ACTN4,ACTR1A,ACTR3,ADAM11,ADAM22,ADAM23,ADCY5,ADCY9,ADD2,ADD3,AGPS,AHCYL1,AHSA1,AIFM3,AKAP12,ALDH1B1,ALDH2,ALDH7A1,ALDOA,AMPD2,AMPH,ANK1,ANKS1B,ANXA11,ANXA7,AP1B1,AP1G1,AP2A1,AP2A2,AP2S1,APOE,AQP4,ARC,ARFGAP1,ARHGAP32,ARHGDIA,ARHGEF7,ARL6IP1,ARMC10,ARPC2,ARVCF,ASAH1,ASS1,ASTN1,ATAT1,ATCAY,ATP1A1,ATP1A2,ATP1A3,ATP1B2,ATP2B2,ATP6AP1,ATP6V0A1,ATP6V0…	554
Cancer, Gastrointestinal Disease, Hepatic System Disease, Organismal Injury and Abnormalities	liver tumor	1.70E-08	Increased	2.180	ACAA1,ACLY,ACO2,ACSL6,ACTN1,ACTR1A,ACTR3,ADAM23,ADCY5,AIFM3,AKAP12,ALDH2,ALDH7A1,AMPH,ANK1,ANKS1B,ANXA7,AP1B1,AP1G1,AP2A2,APOE,ARC,ARFGAP1,ARHGDIA,ARHGEF7,ARL6IP1,ARMC10,ARVCF,ASAH1,ASS1,ASTN1,ATAT1,ATP1A1,ATP1A2,ATP1A3,ATP2B2,ATP6V0A1,ATP8A1,ATRN,BDH1,BIN1,BRSK1,BSN,C9orf172,CA4,CACNA1A,CACNA1B,CACNA1E,CACNB4,CADM2,CADM3,CADPS,CALB1,CAMK2A,CAMK2B,CAMK2D,CAMK2G,CAMSAP3,CAP2,CC2D1A,CCT6A,CCT8,CD47…	281
Nervous System Development and Function, Organ Morphology, Organismal Development	abnormal morphology of cerebellum	1.88E-08			AKAP12,ASTN1,ATP2B2,CACNA1A,CALB1,EPB41L1,EPB41L2,GPR37L1,GRID2,IL1RAPL1,KIF2A,L1CAM,MAP1B,MYH10,NCAM1,PITPNA,PRNP,PURA,SLC1A3,SOD2,STUB1	21
Neurological Disease, Organismal Injury and Abnormalities	neurodegeneration of brain	1.90E-08		0.003	AQP4,CACNA1A,CNP,CNR1,DNM1L,GFAP,GRIA2,GRID2,GRIN1,GRIN2B,HSD17B4,MAPT,PRNP,SEPT5,SH3GL2,SLC1A2,SNCA,SOD1,STUB1	19
Protein Synthesis	translation	1.93E-08		1.631	AMPD2,CALR,EEF1A1,EEF2,EIF4E,EIF4G3,EIF5A,Fus,GAPDH,GNB2L1,HRSP12,HSPA1A/HSPA1B,HSPA5,ITGB1,KRAS,MAP2K1,MAPT,MRPL12,PABPC1,PRNP,RPL10A,RPL13A,RPL17,RPL23,Rpl29 (includes others),RPS14,RPS15A,RPS20,RPS3,RPS4Y1,RPS6,RPS9	32
Neurological Disease, Ophthalmic Disease, Organismal Injury and Abnormalities, Psychological Disorders	progressive supranuclear palsy	2.12E-08			MAPT,SCN1B,SCN2B,SCN3B,SLC1A2,SLC1A3,STUB1,TUBA1A,TUBA4A,TUBB2A,TUBB3,TUBB4A	12
Protein Synthesis	metabolism of protein	2.38E-08		1.867	AAK1,AMPD2,APOE,ATP1B1,ATP1B2,CALR,CANX,CAT,CCT2,CCT3,CCT4,CCT5,CCT6A,CCT7,CCT8,CLU,CSPG4,CST3,DLD,DLGAP1,EEF1A1,EEF2,EIF4E,EIF4G3,EIF5A,FKBP1A,Fus,FYN,GAPDH,GJA1,GNB2L1,GRIN2A,HRSP12,HSP90B1,HSPA1A/HSPA1B,HSPA5,ITGB1,KRAS,MAP2K1,MAPT,MRPL12,NDRG2,NLN,NSF,PABPC1,PARK7,PDIA3,PLPP3,PPIB,PREP,PRKCG,PRNP,PSMD8,RAB7A,RPL10A,RPL13A,RPL17,RPL23,Rpl29 (includes others),RPL5,RPS14,RPS15A,RPS20,RPS3,RPS4Y1…	81
Neurological Disease	sporadic amyotrophic lateral sclerosis	2.53E-08			CLU,DCTN1,GFAP,INA,NEFL,SLC1A2,SOD1,SOD2	8
Cell Morphology	length of plasma membrane projections	2.65E-08		0.580	ACSL6,APOE,CLASP2,CNR1,DCX,DPYSL3,DPYSL4,KALRN,KRAS,LINGO1,LRPAP1,MAPT,NUMB,OMG,TENM4,VAMP2	16
Neurological Disease	partial seizure	2.74E-08			CA4,CACNA1A,CACNA1B,GABRA1,GABRA3,GABRB2,GRIN1,GRIN2A,GRIN2B,SCN1B,SCN2B,SCN3B,SLC32A1,SLC6A1,SV2A	15
Cell-To-Cell Signaling and Interaction, Nervous System Development and Function	glutamate mediated receptor currents	2.84E-08			CLSTN1,DHCR7,DLG4,GRIN1,LGI1,PIP5K1C,SYNGAP1	7
Organismal Survival	neonatal death	2.93E-08	Increased	3.769	ADAM22,ASS1,ATP1A2,ATP1A3,BIN1,BRSK1,CADPS,CC2D1A,CLIP3,CPLX1,CPLX2,DHCR7,DLG1,DNM1,F3,GJA1,GRIN1,GRIN2B,GUCY1B3,HAPLN1,HSD17B4,KIF2A,LIN7A,LMNB1,MADD,MYH10,NLGN2,OAT,PIP5K1C,PITPNA,PTPRS,RAB3A,RAB3C,RIMS1,SH3GL2,SLC12A5,SLC17A6,SLC27A4,SLC32A1,SNAP25,STXBP1,SV2A,SYNJ1,UNC13A,VAMP2	45
Cellular Function and Maintenance	cellular homeostasis	3.14E-08		0.276	ACLY,ADCY5,AIFM3,AK1,ALDOA,ANK1,ANXA7,AP2A2,APOE,AQP4,ARHGEF7,ATP1A1,ATP1A2,ATP1A3,ATP1B1,ATP1B2,ATP2B2,ATP6V1B2,BAIAP2,CACNA1A,CACNA1E,CACNB3,CACNB4,CADM1,CADPS,CALB1,CALR,CAMK2D,CAT,CCK,CD47,CHMP4B,CKB,CLSTN1,CLTC,CNP,CNR1,CORO1A,CPE,CX3CL1,CYB5A,DLD,DLG1,DLG4,DLGAP1,DNM1L,DPP6,EFHD2,EIF5A,EPHA4,EPHB2,ERC2,F3,FKBP1A,FYN,GABBR2,GABRA1,GABRB2,GJA1,GNA13,GNG3,GRID2,GRIN1,GRIN2A,GRIN2B,HCN1,HSP90B1…	121
Cell Morphology, Cellular Assembly and Organization, Cellular Function and Maintenance, Nervous System Development and Function	extension of neurites	3.15E-08		1.361	APOE,CLASP2,CYFIP1,DBN1,DCLK1,DCX,FYN,ISLR2,ITGB1,ITPR1,KALRN,L1CAM,LRP1,LRPAP1,MAP1B,MAP2K1,MAPT,MYH10,NCAM1,OLFM1,RTN4,RUFY3,SCN1B,TNR	24
Behavior	motor learning	3.38E-08		-1.912	ADCY5,GABRA1,GPR37L1,GRID2,HCN1,NFASC,PARK7,PCP4,PRKCG,RTN4,SRCIN1	11
Cancer, Organismal Injury and Abnormalities, Reproductive System Disease	tumorigenesis of genital organ	3.41E-08		1.000	AAK1,ACADM,ACTN1,ACTN4,ACTR3,ADAM23,ADCY9,ADD2,ADD3,AGPS,AHCYL1,AKAP12,ALDH1B1,ALDH7A1,ALDOA,AMPD2,AMPH,ANK1,ANKS1B,ANXA11,AP1B1,AP1G1,AP2S1,APOE,ARHGAP32,ASS1,ATP1A2,ATP1B2,ATP6AP1,ATP6V1B2,ATP8A1,ATP9A,ATRN,BCAN,BDH1,BIN1,BSN,CACNA1A,CACNA1B,CACNA1E,CACNB3,CADM1,CADPS,CAMK2B,CAND1,CAP2,CCT2,CCT5,CCT6A,CD47,CDH11,CDH13,CEP170,CHL1,CIT,CKB,CLASP2,CLIP3,CLSTN1,CLU,CNP,CNTNAP1,CPE,CPNE8,CRMP1,CRTAC…	290
Small Molecule Biochemistry	metabolism of dicarboxylic acid	3.41E-08			ACLY,FH,GOT1,GOT2,GRHPR,MDH1,MDH2,PCK2,SUCLA2,SUCLG1	10
Cancer, Organismal Injury and Abnormalities	abdominal cancer	3.46E-08		0.488	AAK1,ACAA1,ACADM,ACAP2,ACAT1,ACLY,ACO2,ACSL6,ACTN1,ACTN4,ACTR1A,ACTR3,ADAM11,ADAM22,ADAM23,ADCY5,ADCY9,ADD2,ADD3,AGPS,AHCYL1,AHSA1,AIFM3,AKAP12,ALDH1B1,ALDH2,ALDH7A1,ALDOA,AMPD2,AMPH,ANK1,ANKS1B,ANXA11,ANXA7,AP1B1,AP1G1,AP2A1,AP2A2,APOE,AQP4,ARC,ARFGAP1,ARHGAP32,ARHGDIA,ARHGEF7,ARL6IP1,ARMC10,ARPC2,ARVCF,ASAH1,ASS1,ASTN1,ATAT1,ATCAY,ATP1A1,ATP1A2,ATP1A3,ATP1B2,ATP2B2,ATP6AP1,ATP6V0A1,ATP6V0D1,ATP…	549
Cancer, Organismal Injury and Abnormalities, Reproductive System Disease	genital tumor	3.57E-08		1.000	AAK1,ACADM,ACTN1,ACTN4,ACTR3,ADAM23,ADCY9,ADD2,ADD3,AGPS,AHCYL1,AKAP12,ALDH1B1,ALDH7A1,ALDOA,AMPD2,AMPH,ANK1,ANKS1B,ANXA11,AP1B1,AP1G1,AP2S1,APOE,ARHGAP32,ASS1,ATP1A2,ATP1B2,ATP6AP1,ATP6V1B2,ATP8A1,ATP9A,ATRN,BCAN,BDH1,BIN1,BSN,CACNA1A,CACNA1B,CACNA1E,CACNB3,CADM1,CADPS,CAMK2B,CAND1,CAP2,CCT2,CCT5,CCT6A,CD47,CDH11,CDH13,CEP170,CHL1,CIT,CKB,CLASP2,CLIP3,CLSTN1,CLU,CNP,CNTNAP1,CPE,CPNE8,CRMP1,CRTAC…	290
Cell Morphology, Nervous System Development and Function, Organ Morphology, Organismal Development	morphology of brain cells	3.61E-08			ASTN1,ATAT1,ATP2B2,CALB1,CHL1,CRMP1,FYN,GRID2,KALRN,LGI1,MAP1B,PITPNA,PURA,SHANK1,SLC1A3,SYN1,SYNGAP1,TUBA1A	18
Neurological Disease	paroxysmal movement disorder	3.71E-08			CACNA1A,CACNA1B,CACNB4,KCNA1,PRRT2,SLC1A3,SLC2A1,SRGAP3,SV2A	9
Cancer, Gastrointestinal Disease, Organismal Injury and Abnormalities	gastro-esophageal carcinoma	3.81E-08			ADAM22,ADCY5,ADCY9,AMPH,APOE,ARHGAP32,ASTN1,ATP2B2,ATP8A1,ATP9A,BRSK1,BSN,C9orf172,CACNA1A,CACNA1B,CACNA1E,CADPS,CANX,CCT8,CDH11,CLSTN1,CLU,CNR1,CORO1A,CPE,CRMP1,CSPG4,DLAT,DLG2,DLGAP2,DPP6,DYNC1H1,EEF2,EPB41L3,EPHA4,EPHB2,EVL,FASN,GNG7,GRID2,GRM1,GRM7,GSTP1,HSPA12A,HSPA2,IPO5,IQSEC2,ITGB1,ITPR1,KALRN,KCNA1,KCNMA1,KCTD16,KIAA1217,KRAS,LIN7A,LINGO1,LRP1,LRRC7,MAP2K1,MAPT,MBP,MPP3,NCAM1,NEO1,NFASC,…	112
Cell Death and Survival, Neurological Disease	cell death of cortical neurons	3.84E-08	Decreased	-2.062	CAT,CLU,GAPDH,GNAO1,GRIA2,GRIN1,GRIN2A,GRIN2B,HSPA5,LINGO1,LRPAP1,MAP1B,MAP2K1,MAPT,NPTX1,PAK1,PARK7,PEA15,PRNP,PTPN5,SH3GL2,SNCA,SOD1,TCP1	24
Cancer, Organismal Injury and Abnormalities	neoplasia of epithelial tissue	4.29E-08		1.985	AAK1,ACAA1,ACADM,ACAP2,ACAT1,ACLY,ACO2,ACSL6,ACTN1,ACTN4,ACTR1A,ACTR3,ADAM11,ADAM22,ADAM23,ADCY5,ADCY9,ADD2,ADD3,AGPS,AHCYL1,AHSA1,AIFM3,AKAP12,ALDH1B1,ALDH2,ALDH7A1,ALDOA,ALDOC,AMPD2,AMPH,ANK1,ANKS1B,ANXA11,ANXA7,AP1B1,AP1G1,AP2A1,AP2A2,APOE,AQP4,ARC,ARFGAP1,ARHGAP32,ARHGDIA,ARHGEF7,ARL6IP1,ARMC10,ARPC2,ARVCF,ASAH1,ASS1,ASTN1,ATAT1,ATCAY,ATP1A1,ATP1A2,ATP1A3,ATP1B1,ATP1B2,ATP2B2,ATP6V0A1,ATP6V0D…	564
Organismal Injury and Abnormalities	Cytosis	4.32E-08		1.232	ADD2,ADD3,AGPS,ANK1,ANXA7,APOE,CALR,DNAJC5,FYN,GJA1,GJC2,HSD17B4,IDH1,KCNMA1,KRAS,LGI1,LRPAP1,MAOB,MAP2K1,MAPT,PLP1,PRDX1,PRNP,RIMS1,RPS6,SCARB2,SNCA,SOD1,SOD2,SPTB,STMN1,TSPAN2,TUBA1A,TUBA4A,TUBB2A,TUBB3,TUBB4A	37
Cell-To-Cell Signaling and Interaction, Nervous System Development and Function	long-term potentiation of hippocampal CA1 region	4.59E-08		-1.495	APOE,CAMK2A,GRIA2,GRIA3,GRIN1,GRIN2A,ITPR1,KRAS,MAPT,PTPN5,SYNPO,TNR	12
Psychological Disorders	major affective disorder	4.82E-08			APOE,AQP4,ATP1A3,CA4,CAMK2A,CPLX1,DAP3,DLAT,DLG4,DPP10,FYN,GABRA1,GABRA3,GABRB2,GFAP,GRIA2,GRIA3,GRIN1,GRIN2A,GRIN2B,MAOB,MAPT,NCAM1,NCAN,NEFL,PDE2A,PPP1R1B,PPP3CA,PRDX1,SCN1B,SCN2B,SCN3B,SLC30A3,SOD2,STX1A,SYN1,SYN2,SYN3,TENM4	39
Cell Morphology	size of cells	4.96E-08			ADD2,ADGRB1,AKAP5,APOE,ATP1B2,ATP2B2,BAIAP2,CAMK2A,CAP1,CD47,CLASP2,CLTC,DLG4,DPYSL3,EIF4E,FASN,FYN,GAP43,HSP90B1,ITGB1,KCNMA1,KRAS,LMNA,MAPT,MARCKSL1,NCAM1,NEFL,Nefm,PACSIN1,PLEC,PON2,PRDX1,PURA,RTN4,SCARB2,SEPT11,SHANK3,SIPA1L1,SLC9A3R1,SNCA,SNCB,SOD1,SOD2,SPTB,SYN1	45
Cellular Assembly and Organization, Cellular Function and Maintenance	quantity of microtubules	5.62E-08		0.239	EPHB2,L1CAM,MAP1B,MAP4,MAPT,MBP,Nefm,STMN1,STMN2	9
Cancer, Gastrointestinal Disease, Organismal Injury and Abnormalities	gastroesophageal adenocarcinoma	5.71E-08			ADAM22,ADCY5,ADCY9,AMPH,ARHGAP32,ASTN1,ATP2B2,ATP8A1,ATP9A,BRSK1,BSN,C9orf172,CACNA1A,CACNA1B,CACNA1E,CADPS,CCT8,CDH11,CLSTN1,CNR1,CORO1A,CPE,CRMP1,CSPG4,DLAT,DLG2,DLGAP2,DPP6,DYNC1H1,EEF2,EPB41L3,EPHA4,EPHB2,EVL,FASN,GNG7,GRID2,GRM1,GRM7,GSTP1,HSPA12A,HSPA2,IPO5,IQSEC2,ITGB1,ITPR1,KALRN,KCNA1,KCNMA1,KCTD16,KIAA1217,KRAS,LIN7A,LINGO1,LRP1,LRRC7,MAP2K1,MAPT,MBP,MPP3,NCAM1,NEO1,NFASC,NSF,OXCT1,PCCA…	105
Neurological Disease, Organismal Injury and Abnormalities	brain atrophy	6.11E-08		-0.152	GFAP,GRID2,GRIN1,GRIN2A,GRIN2B,LMNB1,MAPT,NEFL,PARK7,PRNP,SNCA,SOD1,TUBB4A	13
Nervous System Development and Function, Organ Morphology, Organismal Development	abnormal morphology of hippocampus	6.24E-08			APOE,BRINP1,BRSK1,CKB,CPLX2,CSPG4,FYN,GRIA2,KCNA1,KIF2A,L1CAM,LRRTM4,MAP1B,NCAM1,PURA,SLC1A2,SOD2,TNR	18
Organismal Functions	movement of rodents	6.99E-08			ADCY5,CAMK2B,CCK,CNR1,CPE,CPLX2,DHCR7,DLG4,DNAJC5,DNM1,GRIA2,GRIA3,GRID2,GRIN2A,GSTM5,HSD17B4,L1CAM,PARK7,PCCA,PLP1,PURA,SHANK1,SHANK3,SLC6A1,SRGAP3,SV2C	26
Cell-To-Cell Signaling and Interaction	cell-cell adhesion	7.09E-08		0.808	ADGRL1,AMIGO1,ASTN1,CADM1,CADM3,CDH11,CDH13,CX3CL1,CXADR,DLG1,GNB2L1,GRID2,IL1RAPL1,ITGA6,ITGB1,L1CAM,MAP2K1,NCAM1,NLGN2,PIP5K1C,PLPP3,RPSA,TENM2,THY1,TNR,TTYH1,VCAM1	27
Lipid Metabolism, Nucleic Acid Metabolism, Small Molecule Biochemistry	synthesis of acyl-coenzyme A	7.42E-08			ACLY,DLAT,DLD,FASN,PDHA1,PDHB,SLC27A4,SNCA	8
Organismal Survival	perinatal death	7.96E-08	Increased	3.374	ACTN4,ADAM22,ASS1,ATP1A2,ATP1A3,BIN1,BRSK1,CADPS,CC2D1A,CLIP3,CPLX1,CPLX2,DHCR7,DLG1,DNM1,F3,FKBP1A,GABRA1,GJA1,GRIN1,GRIN2B,GUCY1B3,HAPLN1,HSD17B4,ITGA6,KIF2A,KRAS,LIN7A,LMNB1,MADD,MAP1B,Marcks,MYH10,NLGN2,OAT,PIP5K1C,PITPNA,PTPRS,RAB3A,RAB3C,RIMS1,SH3GL2,SLC12A5,SLC17A6,SLC27A4,SLC2A3,SLC32A1,SNAP25,SOD2,STUB1,STXBP1,SV2A,SYNJ1,UNC13A,VAMP2	55
Nucleic Acid Metabolism, Small Molecule Biochemistry	metabolism of nucleotide	7.99E-08		0.784	ADCY5,ADCY9,AK1,AKAP12,AKAP5,ALDH2,ALDOA,AMPD2,APOE,ATP1A2,ATP1B1,ATP2B2,CACNB4,CNR1,DLG1,DNM1L,ENTPD2,EPB41L2,FASN,GJA1,GNA13,GNAI1,GNAZ,GPD1,GRM1,GRM7,GUCY1B3,HSPA1A/HSPA1B,IDH3A,IDH3G,KRAS,MAPT,MDH1,MDH2,NME2,NT5C,PDE1B,PDE2A,PDHA1,PKM,RPSA,SLC27A4,SOD1,SOD2	44
Cellular Function and Maintenance	endocytosis by tumor cell lines	8.15E-08	Decreased	-2.127	AP2M1,APOE,ATP6AP1,ATP6V0D1,ATP6V1B2,ATP6V1D,ATP6V1E1,ATP6V1F,CLTC,EPB41L2,GNB2L1,ITGB1,SCARB2,SHANK3	14
Neurological Disease	epileptic encephalopathy	8.16E-08			CA4,CACNA1B,DNM1,GABRA1,GABRA3,GABRB2,GNAO1,GRIN1,GRIN2A,GRIN2B,HCN1,NECAP1,SLC12A5,SPTAN1,STXBP1,SV2A	16
DNA Replication, Recombination, and Repair, Nucleic Acid Metabolism, Small Molecule Biochemistry	hydrolysis of nucleotide	8.99E-08		-1.706	ANXA7,ARFGAP1,ATP1A1,CALR,CCT4,CCT5,DNM1L,ENTPD2,GNAI1,GNAO1,GNAZ,HSPA5,IPO5,PDE1B,PDE2A,RAB7A,RRAS2,STMN1,STMN2	19
Cancer, Gastrointestinal Disease, Organismal Injury and Abnormalities	gastric cancer	9.42E-08			ADAM22,ADCY5,ADCY9,ADD3,AMPH,AP2A2,APOE,ARHGAP32,ASTN1,ATP2B2,ATP8A1,ATP9A,BSN,C9orf172,CACNA1A,CACNA1E,CADPS,CANX,CCT8,CDH11,CLSTN1,CNR1,CORO1A,CRMP1,CSPG4,DLAT,DLG2,DLGAP2,DOCK3,DPP6,DYNC1H1,EEF2,EPB41L3,EPHA4,EVL,FASN,FKBP1A,GNAZ,GNG7,GRID2,GRM1,GRM7,GSTP1,HSPA12A,HSPA2,IPO5,IQSEC2,ITGB1,ITPR1,KALRN,KCNA1,KCNMA1,KCTD16,KIAA1217,KRAS,LIN7A,LINGO1,LRP1,LRRC7,MAP2K1,MBP,MPP3,NCAM1,NEO1,NFASC,NSF,…	110
Neurological Disease, Organismal Injury and Abnormalities	damage of nervous tissue	9.50E-08		-1.601	CLU,CNR1,FKBP1A,GRIN2B,ITPR1,LANCL1,LRPAP1,MAPT,PLP1,PRNP,PTPN5,RASGRF2,SLC1A2,SNCA,SNPH,SOD1	16
Gastrointestinal Disease, Hepatic System Disease, Organismal Injury and Abnormalities	liver lesion	9.59E-08		1.441	ACAA1,ACLY,ACO2,ACSL6,ACTN1,ACTR1A,ACTR3,ADAM23,ADCY5,AIFM3,AKAP12,ALDH2,ALDH7A1,AMPH,ANK1,ANKS1B,ANXA7,AP1B1,AP1G1,AP2A2,APOE,ARC,ARFGAP1,ARHGDIA,ARHGEF7,ARL6IP1,ARMC10,ARVCF,ASAH1,ASS1,ASTN1,ATAT1,ATP1A1,ATP1A2,ATP1A3,ATP2B2,ATP6V0A1,ATP8A1,ATRN,BDH1,BIN1,BRSK1,BSN,C9orf172,CA4,CACNA1A,CACNA1B,CACNA1E,CACNB4,CADM2,CADM3,CADPS,CALB1,CAMK2A,CAMK2B,CAMK2D,CAMK2G,CAMSAP3,CAP2,CAT,CC2D1A,CCT6A,CCT8,…	287
Amino Acid Metabolism, Molecular Transport, Small Molecule Biochemistry	uptake of amino acids	9.78E-08	Decreased	-2.757	CRYM,FH,GLUL,MTDH,SLC17A6,SLC17A7,SLC1A2,SLC1A3,SLC32A1,SLC3A2,SLC6A1,SLC7A8,STX1A,TNR	14
Cell-To-Cell Signaling and Interaction, Nervous System Development and Function	AMPA mediated synaptic current	9.78E-08			AKAP5,ARC,DLG4,GRIA2,GRIN2B,STX1B	6
Cell-To-Cell Signaling and Interaction, Cellular Assembly and Organization, Nervous System Development and Function	fusion of synaptic vesicles	9.78E-08		-1.154	BSN,RAB3A,SNAP25,STXBP1,SYT1,VAMP2	6
Cancer, Organismal Injury and Abnormalities	benign neoplasia	9.89E-08		0.540	ACAT1,ADGRL1,AHCYL1,ALDH1B1,ALDH2,ALDOA,ALDOC,ANXA7,AP2S1,APOE,ASS1,ATP1A1,ATP6V1B2,ATP6V1F,ATRN,BDH1,CACNA1A,CADM2,CALR,CAMK2B,CCK,CLU,CNP,CNR1,CRTAC1,CX3CL1,DAP3,DBN1,DCLK1,DCX,DPYSL4,EPB41L3,EPHA4,FABP5,FH,FKBP1A,GAP43,GLUL,GNB4,GNG3,GPM6A,GRIA2,GSTM5,GSTP1,HSP90AB1,IDH1,ITGA6,ITGB1,KRAS,MAP2K1,MDH1,MYH10,NCAM1,NDRG2,NETO2,OLFM1,PARK7,PCCA,PCP4,PEA15,PKM,PLP1,PRDX1,PRDX5,PRDX6,PTPN5,RAP2B,RPL9…	87
Organ Morphology, Organismal Development	size of brain	1.01E-07		1.439	BRSK1,CKB,DHCR7,EPB41L1,EPB41L2,FSCN1,FYN,GAP43,GFAP,ITPR1,KIF5C,L1CAM,LMNB1,MAP1B,Marcks,MARCKSL1,NCAM1,PLXNA4,PTPN9,PTPRS,PURA,SOD2,SYNGAP1	23
Cellular Assembly and Organization, Nervous System Development and Function, Tissue Morphology	quantity of dendritic spines	1.03E-07		-1.316	AKAP5,ARHGEF7,CLSTN1,DLG4,FYN,GDA,GRIN1,IL1RAPL1,KALRN,MAPT,SRCIN1	11
Cell-To-Cell Signaling and Interaction	aggregation of cells	1.09E-07		-0.580	ANXA7,ATP1B1,ATRN,CADM1,CD47,CDH11,CDH13,CLU,CSRP1,CST3,EPHA4,F3,FYN,GNA13,GNAZ,GUCY1B3,IGSF8,ITGB1,L1CAM,MRAS,MYL12A,NCAM1,NFASC,P4HB,PDIA3,PIP5K1C,PLPP3,PTPN9,RAP2B,RASGRP2,SEPT5,SIRPA,SLC3A2,SOD1,STXBP1,VCAM1	36
Neurological Disease, Organismal Injury and Abnormalities	damage of brain	1.19E-07		-0.488	AQP4,CD47,CNR1,CST3,CX3CL1,GABRA1,GABRA3,GABRB2,GAPDH,GRIN1,GRIN2A,GRIN2B,LANCL1,NDRG4,PARK7,PTPN5,RASGRF2,SLC1A2,SLC1A3,SNAP25,SNCA,SOD1,SOD2,VAMP2	24
Cellular Function and Maintenance, Small Molecule Biochemistry	homeostasis of divalent cations	1.19E-07			ANK1,ANXA7,APOE,ATP1B1,ATP2B2,CACNB3,CALB1,CALR,CLSTN1,GRIN1,HSPA5,ITGB1,KCNMA1,MAPT,NEO1,PGM1,PRNP,PYGM,RYR2,SNCA,SOD1,SOD2,SV2A,WFS1	24
Tissue Morphology	quantity of cells	1.20E-07		-1.277	ACAT1,ACTN4,ADD2,ADD3,AKAP5,ALDH2,AP1G1,APOE,ARHGDIA,ARHGEF7,ATP2B2,BRINP1,BSN,CACNA1A,CACNA1E,CADM1,CALR,CAMK2A,CAMK2D,CAMK2G,CANX,CAPZB,CAT,CCK,CD47,CDH11,CDH13,CIT,CLASP2,CLSTN1,CLU,CORO1A,CSPG4,CX3CL1,DCLK1,DLG4,DLGAP3,DNM1,DNM1L,DPYSL4,ENO1,EPHA4,ERC2,F3,FABP5,FYN,GABBR2,GABRA1,GDA,GJA1,GJC2,GNA13,GNAO1,GNG7,GRIN1,GRIN2B,GSTP1,HOMER1,HSP90B1,IL1RAPL1,ITGA6,ITGB1,KALRN,KIF5C,KRAS,L1CAM,LMNB1,…	129
Cancer, Organismal Injury and Abnormalities, Respiratory Disease	carcinoma in lung	1.22E-07		1.501	ADAM23,ADCY5,ALDH1B1,ALDOA,ALDOC,ANKS1B,ASTN1,BEGAIN,BRSK1,CACNA1E,CADM1,CAMK2B,CCK,CDH13,CKB,CLIP3,CLSTN1,CPNE7,CSPG4,DGKB,DLGAP3,DMXL2,EEF1A1,EEF2,EIF4E,EIF4G3,ENO1,ENO2,F3,FASN,GABRA1,GABRA3,GABRB2,GNB2L1,GRID2,GRIN2B,GRM1,GSTP1,HCN1,HSD17B4,HSP90AB1,HSP90B1,IDH1,IGSF8,ITGB1,ITPR1,KCNMA1,KCTD16,KRAS,LDHA,LRP1,LRRTM4,MAP2K1,MAP4,MYL12A,NCAM1,NDRG2,NME2,P4HB,PABPC1,PDCD6,PDE2A,PDIA3,PFKM,PFKP,PH…	94
Cancer, Organismal Injury and Abnormalities	epithelial cancer	1.27E-07		1.929	AAK1,ACAA1,ACADM,ACAP2,ACAT1,ACLY,ACO2,ACSL6,ACTN1,ACTN4,ACTR1A,ACTR3,ADAM11,ADAM22,ADAM23,ADCY5,ADCY9,ADD2,ADD3,AGPS,AHCYL1,AHSA1,AIFM3,AKAP12,ALDH1B1,ALDH2,ALDH7A1,ALDOA,ALDOC,AMPD2,AMPH,ANK1,ANKS1B,ANXA11,ANXA7,AP1B1,AP1G1,AP2A1,AP2A2,APOE,AQP4,ARC,ARFGAP1,ARHGAP32,ARHGDIA,ARHGEF7,ARL6IP1,ARMC10,ARPC2,ARVCF,ASAH1,ASS1,ASTN1,ATAT1,ATCAY,ATP1A1,ATP1A2,ATP1A3,ATP1B1,ATP1B2,ATP2B2,ATP6V0A1,ATP6V0D…	559
Protein Synthesis	oligomerization of protein	1.46E-07			ACAT1,AQP4,CAMK2D,CAMK2G,CCK,CHMP4B,CPT1A,DPYSL3,EEF1A1,ENTPD2,GJA1,GLUL,GRHPR,KCNAB2,KCNMA1,LGI1,LZTS3,MAP2K1,MLC1,NME2,OLFM1,PFKL,PFKM,SEPT11,SEPT7,SHANK3,SLC6A1,SOD2,SYT1	29
Nervous System Development and Function	nociception	1.47E-07		-0.580	APOE,CACNA1A,CACNA1B,CACNA1E,CCK,CLCN6,CNR1,Crip2,CX3CL1,DLG2,GABBR2,GNAO1,GRIN1,GRIN2A,GRM1,GUCY1B3,KCNA1,L1CAM,LXN,NCAM1,NLGN2,PKM,RTN4	23
Hematological Disease, Immunological Disease, Inflammatory Disease	eosinophilic inflammation	1.50E-07			ACO2,ALDH2,ALDOA,CDH13,ENO1,GAPDH,HSPA5,KCNMA1,P4HB,PDIA3,PRDX1,PRDX6,TKT,TPI1,TUBB	15
Nervous System Development and Function	sensation	1.56E-07		-0.580	APOE,CACNA1A,CACNA1B,CACNA1E,CCK,CLCN6,CNR1,Crip2,CX3CL1,DLG2,GABBR2,GNAO1,GRIN1,GRIN2A,GRM1,GUCY1B3,KCNA1,L1CAM,LXN,NCAM1,NLGN2,PKM,RAB3A,RTN4	24
Connective Tissue Disorders, Skeletal and Muscular Disorders	arthropathy	1.76E-07			ACLY,ALDOA,APOE,ARFGAP1,ATAT1,ATP8A1,CACNA1A,CACNA1B,CALR,CAMK2D,CDH11,CLU,CNTNAP1,CPE,CST3,DCTN1,DNM1,EEF1G,EEF2,ENO1,FASN,FKBP1A,GABRA1,GABRA3,GABRB2,GFAP,GLUL,GRIN2A,HSP90B1,HSPA1A/HSPA1B,HSPA5,ITPR1,L1CAM,LDHB,LRP1,MAPRE1,MINK1,MYL12A,NUMB,PDIA3,PGK1,PIP5K1C,PPP3CA,PPP3R1,PRDX1,PRDX5,PREP,PRNP,PURA,RAB10,RALA,RIMS1,RPL15,RPL18A,RPL31,RPS13,RPS16,RPS18,RPS3,RPSA,SCN1B,SCN2B,SCN3B,SDC3,SLC1A2,S…	79
Cell-To-Cell Signaling and Interaction, Nervous System Development and Function	synaptic transmission of hippocampal neurons	1.88E-07	Decreased	-2.766	ANKS1B,ERC2,GRIN1,GRIN2B,PTPRS,SHANK3,SNAP29,SNCA	8
Cardiovascular Disease, Organismal Injury and Abnormalities	supraventricular arrhythmia	2.04E-07			ANXA7,ATP1A1,ATP1A2,ATP1A3,CACNB3,CACNB4,CALR,HCN1,KCNMA1,MAOB,SCN1B,SCN2B,SCN3B,TUBA1A,TUBA4A,TUBB2A,TUBB3,TUBB4A,VCAM1	19
Neurological Disease	polyneuropathy	2.22E-07			APOE,CACNA1A,CLU,DCTN1,DYNC1H1,ERLIN2,GJC2,GNB4,KLC2,L1CAM,LMNA,NEFL,PLP1,RAB7A,REEP1,SPG7,TRIM2,YARS	18
Neurological Disease, Organismal Injury and Abnormalities	neurodegeneration of cerebral cortex	2.25E-07		0.427	AQP4,CNR1,GFAP,GRIA2,GRIN1,GRIN2B,MAPT,SEPT5,SH3GL2,SLC1A2,SNCA,SOD1	12
Developmental Disorder, Neurological Disease, Organismal Injury and Abnormalities	complex cortical dysplasia with other brain malformations	2.26E-07			KIF2A,KIF5C,TUBB,TUBB2A,TUBB3	5
Cell Signaling, Molecular Transport, Vitamin and Mineral Metabolism	transport of Ca2+	2.29E-07			ATP2B2,CACNA1A,CACNA1B,CACNA1E,CACNB3,CACNB4,CALB1,CAMK2A,CAMK2B,CAMK2D,CAMK2G,CORO1A,GJA1,GRIN1,GRIN2A,GRIN2B,ITPR1,PPP3CA,RYR2	19
Neurological Disease	peripheral neuropathy	2.38E-07			ASAH1,CACNA1A,CACNA1B,CNR1,CST3,DCTN1,DYNC1H1,ERLIN2,GJC2,GNB4,KLC2,L1CAM,LMNA,NEFL,PLP1,RAB7A,REEP1,SCN1B,SCP2,SPG7,TRIM2,YARS	22
Post-Translational Modification, Protein Folding	folding of protein	2.39E-07			CALR,CANX,CCT4,FKBP1A,HSP90AB1,HSPA1A/HSPA1B,HSPA2,HSPA4L,HSPA5,LRPAP1,P4HB,PDIA6,RAB7A,STUB1,TCP1	15
Neurological Disease	paresis	2.43E-07			MAPT,PTPN9,SCN1B,SCN2B,SCN3B,SLC1A2,SLC1A3,STUB1,TUBA1A,TUBA4A,TUBB2A,TUBB3,TUBB4A	13
Embryonic Development, Nervous System Development and Function, Organ Development, Organismal Development, Tissue Development	formation of hippocampus	2.62E-07		0.954	ADGRB1,APOE,ATAT1,BCAN,CNR1,CST3,DCX,FYN,KCNA1,L1CAM,MAPT,NCAM1,PRNP,PTPRS,SNCA,SNCB,TNIK	17
Hereditary Disorder, Neurological Disease, Organismal Injury and Abnormalities	hereditary polyneuropathy	2.62E-07			APOE,CLU,DCTN1,DYNC1H1,ERLIN2,GJC2,GNB4,KLC2,L1CAM,LMNA,NEFL,PLP1,RAB7A,REEP1,SPG7,TRIM2,YARS	17
Neurological Disease, Organismal Injury and Abnormalities	hyperesthesia	2.82E-07		-0.599	AKAP5,CACNA1B,CAMK2A,CNR1,CX3CL1,DNM1L,GABRA1,GABRB2,GNAO1,GRIA2,GRIN1,GRIN2B,MAP2K1,NPTX1,PIP5K1C,PRKCG,SLC1A2,SLC1A3	18
Cell-To-Cell Signaling and Interaction, Nervous System Development and Function	long term depression of hippocampal cells	2.87E-07		-0.896	AP2A1,CAMK2A,DLG4,GRIA2,GRIA3,GRM1,KLC2,PIP5K1C	8
Behavior, Nervous System Development and Function	spatial memory	2.98E-07		-1.342	BRINP1,CAMK2A,CNR1,CPLX2,GJA1,GRIA2,GRM7,HOMER1,KALRN,LRRC7,MAPT,PPP3CA,SHANK1,SLC6A1,SOD2,SRGAP3,SYNGAP1	17
Cellular Compromise, Neurological Disease, Organismal Injury and Abnormalities	damage of neurons	3.21E-07		-1.346	CLU,CNR1,FKBP1A,GRIN2B,ITPR1,LANCL1,LRPAP1,MAPT,PLP1,PRNP,PTPN5,RASGRF2,SLC1A2,SNCA,SOD1	15
Connective Tissue Disorders, Inflammatory Disease, Inflammatory Response, Skeletal and Muscular Disorders	inflammation of joint	3.30E-07			ACLY,ALDOA,APOE,ARFGAP1,ATAT1,ATP8A1,CACNA1A,CACNA1B,CALR,CAMK2D,CDH11,CLU,CPE,CST3,DCTN1,DNM1,EEF1G,EEF2,ENO1,FASN,FKBP1A,GABRA1,GABRA3,GABRB2,GFAP,GLUL,GRIN2A,HSP90B1,HSPA1A/HSPA1B,HSPA5,ITPR1,L1CAM,LDHB,LRP1,MAPRE1,MINK1,MYL12A,NUMB,PDIA3,PGK1,PPP3CA,PPP3R1,PRDX1,PRDX5,PREP,PRNP,PURA,RAB10,RALA,RIMS1,RPL15,RPL18A,RPL31,RPS13,RPS16,RPS18,RPS3,RPSA,SCN1B,SCN2B,SCN3B,SDC3,SLC1A2,SLC1A3,SNAP25,SNC…	77
Cancer, Gastrointestinal Disease, Organismal Injury and Abnormalities	gastroesophageal cancer	3.33E-07			ADAM22,ADCY5,ADCY9,ADD3,ALDH2,AMPH,AP2A2,APOE,ARHGAP32,ASTN1,ATP2B2,ATP8A1,ATP9A,BRSK1,BSN,C9orf172,CACNA1A,CACNA1B,CACNA1E,CADPS,CANX,CCT8,CDH11,CLSTN1,CLU,CNR1,CORO1A,CPE,CRMP1,CSPG4,DLAT,DLG2,DLGAP2,DOCK3,DPP6,DYNC1H1,EEF2,EPB41L3,EPHA4,EPHB2,EVL,FASN,FKBP1A,GNA13,GNAZ,GNG7,GRID2,GRM1,GRM7,GSTP1,HSPA12A,HSPA2,IPO5,IQSEC2,ITGB1,ITPR1,KALRN,KCNA1,KCNMA1,KCTD16,KIAA1217,KRAS,LIN7A,LINGO1,LRP1,LRR…	126
Infectious Diseases	infection of hepatoma cell lines	3.48E-07		-1.080	AMPH,AP1B1,AP2A1,APOE,ARPC3,ATP6V0A1,CLTB,CLTC,DNM1,GNB2L1,RAB3A,SYNJ1,TFRC	13
Neurological Disease, Organismal Injury and Abnormalities	gliosis	3.55E-07		0.736	AGPS,APOE,DNAJC5,GJA1,GJC2,HSD17B4,LGI1,LRPAP1,MAOB,MAPT,PLP1,PRNP,RIMS1,SCARB2,SNCA,SOD1,SOD2,STMN1,TSPAN2	19
Cell Morphology, Nervous System Development and Function, Tissue Morphology	abnormal morphology of mossy fibers	3.66E-07			CHL1,CKB,LGI1,PLXNA2,PLXNA4,PPP3CA,SH3GL2	7
Cell-To-Cell Signaling and Interaction, Nervous System Development and Function	long-term potentiation of collateral synapses	3.66E-07		-0.816	AKAP5,BAIAP2,CAMK2B,CLSTN1,GRM7,PRNP,SYNPO	7
Cell-To-Cell Signaling and Interaction, Cellular Assembly and Organization, Nervous System Development and Function, Tissue Morphology	quantity of excitatory synapses	3.66E-07		-0.928	CAMK2D,GABBR2,GRIN1,GRIN2B,LRPAP1,Nptn,NPTX1	7
Neurological Disease, Psychological Disorders	pervasive developmental disorder	3.69E-07			CADPS,CAMK2B,CAMK2G,CNTNAP1,DCX,EIF4E,ENO2,GABBR2,GABRA1,GABRA3,GABRB2,GRIN1,GRIN2A,GRIN2B,KIF2A,PREP,RPL10,RPN2,SCAMP5,SCN1B,SCN2B,SCN3B,SLC1A2,SLC1A3	24
Cancer, Organismal Injury and Abnormalities, Reproductive System Disease	breast or ovarian cancer	3.85E-07			ACAA1,ACTN4,ADAM23,ADD2,AKAP12,ALDH2,ALDOA,ALDOC,AMPD2,AMPH,ANKS1B,AP1B1,APOE,ARHGAP32,ARHGDIA,ARHGEF7,ATAT1,ATP2B2,ATP6V1B2,ATP8A1,ATRN,BCAN,BDH1,BRSK1,BSN,CACNA1A,CACNA1B,CACNA1E,CADPS,CAMK2B,CAND1,CAT,CCT3,CCT5,CCT6A,CD47,CDH11,CHL1,CIT,CLIP3,CLU,CPE,CRMP1,CRTAC1,CSPG4,CXADR,Cyb5r3,DCLK1,DGKB,DIRAS2,DLGAP3,DMXL2,DPP6,DYNC1LI1,EIF4E,EIF4G3,ENO1,ENO2,ENTPD2,EPB41L3,EPHB2,ERLIN2,EVL,F3,FABP5,FABP…	195
Cellular Assembly and Organization, Cellular Function and Maintenance	organization of filaments	3.97E-07	Decreased	-2.000	ACTN1,ALDOA,CEP170,CNP,CORO1A,CST3,DBN1,DLG1,EVL,FKBP1A,GAPDH,GFAP,INA,ITGB1,KRAS,MAPRE1,NEFL,Nefm,PRNP,RHOF,RUFY3,SIRPA,SNCA,SOD1,TUBB	25
Cell-To-Cell Signaling and Interaction, Drug Metabolism, Molecular Transport, Small Molecule Biochemistry	release of dopamine	4.15E-07		-0.689	ARHGEF7,CNR1,GRIN1,GRIN2A,PARK7,PRKCG,SEPT5,SLC17A6,SNCA,STX1A,SYN1,SYN2,SYN3	13
Cell Signaling, Cellular Function and Maintenance, Small Molecule Biochemistry, Vitamin and Mineral Metabolism	homeostasis of Ca2+	4.18E-07			ANXA7,APOE,ATP1B1,ATP2B2,CACNB3,CALB1,CALR,CLSTN1,GRIN1,HSPA5,ITGB1,KCNMA1,MAPT,PGM1,PYGM,RYR2,SNCA,SOD1,SV2A,WFS1	20
Cell-To-Cell Signaling and Interaction, Nervous System Development and Function	long term depression of hippocampal CA1 region	4.28E-07		-1.195	AP2A1,DLG4,GRIA2,GRIA3,GRIN1,GRIN2B,GRM1,PIP5K1C	8
Developmental Disorder, Hereditary Disorder, Neurological Disease, Organismal Injury and Abnormalities	autosomal dominant mental retardation	4.35E-07			DPP6,DYNC1H1,EPB41L1,GRIN1,GRIN2B,KIF2A,KIF5C,PURA,SYNGAP1,TUBB,TUBB2A	11
Carbohydrate Metabolism	glycolysis	4.40E-07	Decreased	-2.915	ALDH2,ALDOA,DNM1L,ENO1,ENO2,GAPDH,GPD1,LDHA,PDHA1,PFKL,PFKM,PFKP,PGAM1,PGK1,PGM1,PKM,SLC2A1,SLC4A4,TPI1	19
Protein Synthesis	translation of protein	4.81E-07		1.123	AMPD2,CALR,EEF1A1,EIF4E,EIF4G3,EIF5A,Fus,GAPDH,GNB2L1,HRSP12,HSPA1A/HSPA1B,HSPA5,ITGB1,KRAS,MAP2K1,MAPT,MRPL12,PABPC1,PRNP,RPL10A,RPL13A,RPL17,RPL23,Rpl29 (includes others),RPS14,RPS3,RPS4Y1,RPS6,RPS9	29
Cancer, Neurological Disease, Organismal Injury and Abnormalities	grade 3 astrocytoma	5.08E-07			ACTN1,ACTN4,CLU,GFAP,IDH1,PKM	6
Cancer, Organismal Injury and Abnormalities, Reproductive System Disease	genital tract cancer	5.10E-07			AAK1,ACADM,ACTN1,ACTN4,ACTR3,ADAM23,ADCY9,ADD2,ADD3,AGPS,AHCYL1,ALDH1B1,ALDH7A1,AMPD2,AMPH,ANK1,ANKS1B,ANXA11,AP1B1,AP1G1,APOE,ARHGAP32,ASS1,ATP1A2,ATP1B2,ATP6AP1,ATP6V1B2,ATP8A1,ATP9A,ATRN,BCAN,BDH1,BIN1,BSN,CACNA1A,CACNA1B,CACNA1E,CACNB3,CADM1,CADPS,CAMK2B,CAND1,CAP2,CCT2,CCT5,CCT6A,CD47,CDH11,CDH13,CEP170,CHL1,CIT,CKB,CLASP2,CLIP3,CLSTN1,CLU,CNTNAP1,CPE,CPNE8,CRMP1,CRTAC1,CSPG4,CTTNBP2,CX3CL1,…	276
Cancer, Organismal Injury and Abnormalities	urogenital cancer	5.23E-07		-1.342	AAK1,ACADM,ACAT1,ACTN1,ACTN4,ACTR3,ADAM23,ADCY9,ADD2,ADD3,AGPS,AHCYL1,ALDH1B1,ALDH7A1,AMPD2,AMPH,ANK1,ANKS1B,ANXA11,AP1B1,AP1G1,APOE,ARFGAP1,ARHGAP32,ARHGEF7,ARPC2,ASS1,ATP1A2,ATP1B2,ATP6AP1,ATP6V1B2,ATP8A1,ATP9A,ATRN,BCAN,BDH1,BIN1,BSN,CACNA1A,CACNA1B,CACNA1E,CACNB3,CADM1,CADM2,CADPS,CALB1,CALR,CAMK2B,CAMK2G,CAMSAP3,CAND1,CAP1,CAP2,CCT2,CCT3,CCT5,CCT6A,CD47,CDH11,CDH13,CEP170,CHL1,CIT,CKB,CLASP2…	310
Cancer, Organismal Injury and Abnormalities	adenocarcinoma	5.56E-07		1.231	AAK1,ACAA1,ACADM,ACAP2,ACAT1,ACLY,ACO2,ACTN1,ACTN4,ACTR1A,ACTR3,ADAM11,ADAM22,ADAM23,ADCY5,ADCY9,ADD2,ADD3,AGPS,AHCYL1,AHSA1,AKAP12,ALDH1B1,ALDH2,ALDH7A1,ALDOA,ALDOC,AMPD2,AMPH,ANK1,ANKS1B,ANXA11,ANXA7,AP1B1,AP1G1,AP2A1,AP2A2,APOE,AQP4,ARHGAP32,ARHGEF7,ARPC2,ASAH1,ASTN1,ATAT1,ATCAY,ATP1A1,ATP1A2,ATP1A3,ATP1B2,ATP2B2,ATP6V0A1,ATP6V0D1,ATP6V1B2,ATP6V1C1,ATP6V1F,ATP6V1H,ATP8A1,ATP9A,ATRN,BAIAP2,BCAN…	493
Molecular Transport	transport of monovalent inorganic cation	5.86E-07		-1.818	AHCYL1,ANK1,ATP1A1,ATP1A2,ATP1A3,ATP1B1,ATP1B2,ATP6AP1,ATP6V1B2,ATP6V1C1,ATP6V1E1,ATP6V1G2,CAMK2D,DLG1,DPP6,KCNA1,KCNMA1,NDRG2,NSF,SCN1B,SCN3B,SLC12A5,SLC1A2,SLC2A1,SLC4A4	25
Nervous System Development and Function, Organ Morphology, Organismal Development	abnormal morphology of cerebellar cortex	6.00E-07			AKAP12,ASTN1,ATP2B2,CALB1,GPR37L1,GRID2,IL1RAPL1,L1CAM,MAP1B,MYH10,PITPNA,PRNP,PURA,SLC1A3	14
Carbohydrate Metabolism	glycolysis of cells	6.17E-07	Decreased	-2.376	ALDOA,ENO1,ENO2,GAPDH,GPD1,LDHA,PDHA1,PFKL,PFKM,PFKP,PGAM1,PGK1,PGM1,PKM,SLC2A1,SLC4A4,TPI1	17
Cellular Assembly and Organization	docking of vesicles	6.27E-07			CPLX2,NAPA,RAB10,RAB3A,RPH3A,SNAP25,STX1B,STXBP1,UNC13A	9
Cancer, Organismal Injury and Abnormalities	pelvic tumor	6.31E-07			AAK1,ACADM,ACTN1,ACTN4,ACTR3,ADAM23,ADCY9,ADD2,ADD3,AGPS,AHCYL1,AKAP12,ALDH1B1,ALDH7A1,AMPD2,AMPH,ANK1,ANKS1B,ANXA11,AP1B1,AP1G1,APOE,ARHGAP32,ASS1,ASTN1,ATAT1,ATP1A2,ATP1B2,ATP6AP1,ATP6V1B2,ATP8A1,ATP9A,ATRN,BDH1,BIN1,BSN,CACNA1A,CACNA1B,CACNA1E,CACNB3,CADM1,CADPS,CALR,CAMK2B,CAMK2G,CAND1,CAP2,CCT2,CCT5,CCT6A,CD47,CDH11,CDH13,CEP170,CHL1,CIT,CKB,CLASP2,CLIP3,CLSTN1,CLU,CNTNAP1,CPE,CPNE8,CRMP1,CR…	293
Cell Morphology, Cellular Assembly and Organization, Cellular Development, Cellular Growth and Proliferation, Nervous System Development and Function, Tissue Development	outgrowth of axons	6.52E-07	Increased	2.433	BRSK1,EPHB2,GAP43,GFAP,GPM6A,KIF2A,L1CAM,MAP1B,MAPT,NRN1,PLXNA4,PTPRS,RTN4,SARM1,SYN1,SYN3	16
Neurological Disease	sensory neuropathy	6.52E-07			DCTN1,DYNC1H1,ERLIN2,GJC2,GNB4,KLC2,L1CAM,LMNA,NEFL,PLP1,RAB7A,REEP1,SCN1B,SPG7,TRIM2,YARS	16
Nervous System Development and Function	morphology of nerves	6.68E-07			APOE,ATP2B2,CLIP3,FYN,GJC2,ITGB1,KIF2A,LMNA,NEFL,Nefm,NFASC,PLP1,PLXNA4,PTPRS,SCARB2,SCN1B,SLC1A3,SOD1,SOD2	19
Lipid Metabolism, Small Molecule Biochemistry	fatty acid metabolism	7.07E-07		0.860	ACAA1,ACAT1,ACLY,ACSL6,APOE,ASAH1,ATP8A1,CADM1,CALB1,CAMK2G,CANX,CLU,CNR1,CPT1A,DLAT,DLD,ERLIN2,FABP5,FABP7,FADS1,FASN,FH,FYN,GOT2,HSD17B4,LRP1,MAP2K1,MDH1,MDH2,NCAM1,NCEH1,PARK7,PCCA,PDHA1,PDHB,PITPNA,PKM,PLP1,PRDX6,PRNP,PTGES2,RTN4,SCP2,SLC1A3,SLC27A4,SLC6A1,SLC9A3R1,SNCA,SOD1,STX12,STX1A,SUCLA2,SUCLG1	53
Cancer, Gastrointestinal Disease, Organismal Injury and Abnormalities	upper gastrointestinal tract cancer	7.13E-07			ADAM22,ADCY5,ADCY9,ADD3,ALDH2,AMPH,AP2A2,APOE,ARHGAP32,ASTN1,ATP2B2,ATP8A1,ATP9A,BRSK1,BSN,C9orf172,CACNA1A,CACNA1B,CACNA1E,CADPS,CANX,CCT8,CDH11,CDH13,CLSTN1,CLU,CNR1,CORO1A,CPE,CRMP1,CSPG4,DLAT,DLG2,DLGAP2,DOCK3,DPP6,DYNC1H1,EEF2,EPB41L3,EPHA4,EPHB2,EVL,FABP5,FASN,FKBP1A,GNA13,GNAZ,GNG7,GRID2,GRM1,GRM7,GSTP1,HSP90AB1,HSP90B1,HSPA12A,HSPA2,IPO5,IQSEC2,ITGA6,ITGB1,ITPR1,KALRN,KCNA1,KCNMA1,KCTD16,…	134
Carbohydrate Metabolism	metabolism of fructose-1,6-diphosphate	7.68E-07			ALDOA,ALDOC,PFKL,PFKM,PFKP	5
Embryonic Development, Organ Development, Organ Morphology, Organismal Development, Tissue Development, Visual System Development and Function	abnormal morphology of retina	7.68E-07			APOE,ATP1B2,DNAJC5,ERC2,ITGA6,MAP1B,Marcks,MARCKSL1,MYH10,NCAM1,OAT,PACSIN1,PLXNA2,PLXNA4,PTPRS,RGS7,SLC1A3,SOD1,SOD2,SORT1,SV2B,TENM2	22
Nervous System Development and Function	reflex	7.78E-07		-0.503	APOE,ATP1B2,ATP2B2,CACNA1A,CPE,DNAJC5,EPHA4,GABRA1,GABRB2,GRIA2,GRID2,KCNA1,KCNMA1,PRKCG,SHANK1,SLC17A6,SOD2	17
Molecular Transport	transport of carboxylic acid	7.78E-07		0.086	ACSL6,APOE,ATP1A2,CPT1A,FABP5,FABP7,GOT2,GRIA2,PRNP,SCP2,SLC1A3,SLC25A20,SLC27A4,SLC2A1,SLC2A3,SLC6A1,STX1A	17
Neurological Disease, Organismal Injury and Abnormalities	astrocytosis	8.08E-07		-0.162	AGPS,APOE,GJA1,GJC2,HSD17B4,LRPAP1,MAOB,MAPT,PLP1,RIMS1,SCARB2,SNCA,SOD1,TSPAN2	14
Organismal Functions	hypoactivity of mice	8.08E-07			ADCY5,CNR1,CPE,CPLX2,DHCR7,DLG4,DNAJC5,GRIA2,GRIA3,GRID2,GSTM5,HSD17B4,L1CAM,PARK7,PLP1,PURA,SHANK1,SHANK3,SLC6A1,SRGAP3,SV2C	21
Ophthalmic Disease, Organismal Injury and Abnormalities	ocular motility disorder	8.10E-07			MAPT,SCN1B,SCN2B,SCN3B,SLC1A2,SLC1A3,SNAP25,STUB1,TUBA1A,TUBA4A,TUBB2A,TUBB3,TUBB4A	13
Cellular Assembly and Organization	bundling of filaments	8.38E-07		1.040	DCLK1,DCTN1,DCX,DNM1L,MAP1B,MAPRE1,MAPT,SEPT11,SYT1	9
Cellular Assembly and Organization, Neurological Disease, Organismal Development, Tissue Development	formation of amyloid fibrils	8.38E-07		1.309	APOE,CLU,MAPT,PRNP,SNCA,SOD1,SOD2,STMN2,TCP1	9
Cancer, Organismal Injury and Abnormalities	pelvic cancer	8.63E-07			AAK1,ACADM,ACTN1,ACTN4,ACTR3,ADAM23,ADCY9,ADD2,ADD3,AGPS,AHCYL1,ALDH1B1,ALDH7A1,AMPD2,AMPH,ANK1,ANKS1B,ANXA11,AP1B1,AP1G1,APOE,ARHGAP32,ASS1,ASTN1,ATAT1,ATP1A2,ATP1B2,ATP6AP1,ATP6V1B2,ATP8A1,ATP9A,ATRN,BDH1,BIN1,BSN,CACNA1A,CACNA1B,CACNA1E,CACNB3,CADM1,CADPS,CALR,CAMK2B,CAMK2G,CAND1,CAP2,CCT2,CCT5,CCT6A,CD47,CDH11,CDH13,CEP170,CHL1,CIT,CKB,CLASP2,CLIP3,CLSTN1,CLU,CNTNAP1,CPE,CPNE8,CRMP1,CRTAC1,CS…	291
Cell Death and Survival, Organismal Injury and Abnormalities, Renal and Urological Disease	apoptosis of kidney cell lines	8.63E-07		-0.087	AIFM3,ATP2B2,CA4,CALB1,CAT,DAP3,F3,GMFB,GNA13,GRIN2B,GRM1,HSPA1A/HSPA1B,HSPA5,ITGB1,ITPR1,KRAS,MAP2K1,MAPT,PAK1,PEA15,PPP3R1,SARM1,SNCA,SOD2,STUB1,TFRC,YWHAQ	27
Cellular Assembly and Organization, Cellular Function and Maintenance	bundling of microtubules	8.91E-07		1.423	DCLK1,DCTN1,DCX,DNM1L,MAP1B,MAPRE1,MAPT,SYT1	8
Cell-To-Cell Signaling and Interaction, Nervous System Development and Function	synaptic transmission of pyramidal neurons	8.91E-07		-0.600	CLSTN1,GRIA2,GRIA3,GRIN2B,HOMER1,NSF,PRNP,SNAP25	8
Cancer, Organismal Injury and Abnormalities, Respiratory Disease	lung cancer	9.00E-07		1.528	ACLY,ADAM23,ADCY5,AKAP12,ALDH1B1,ALDOA,ALDOC,ANKS1B,ASTN1,BEGAIN,BRSK1,CACNA1E,CADM1,CAMK2B,CCK,CDH13,CKB,CLIP3,CLSTN1,CLU,CPNE7,CSPG4,DGKB,DLGAP3,DMXL2,EEF1A1,EEF2,EIF4E,EIF4G3,ENO1,ENO2,F3,FASN,GABRA1,GABRA3,GABRB2,GNB2L1,GRID2,GRIN2B,GRM1,GSTP1,HCN1,HSD17B4,HSP90AB1,HSP90B1,IDH1,IGSF8,ITGB1,ITPR1,KCNMA1,KCTD16,KRAS,L1CAM,LDHA,LRP1,LRRTM4,MAP2K1,MAP4,MYL12A,NCAM1,NDRG2,NME2,P4HB,PABPC1,PDCD6,PD…	100
Cancer, Gastrointestinal Disease, Organismal Injury and Abnormalities	digestive organ tumor	9.06E-07		1.041	AAK1,ACAA1,ACAP2,ACAT1,ACLY,ACO2,ACSL6,ACTN1,ACTR1A,ACTR3,ADAM11,ADAM22,ADAM23,ADCY5,ADCY9,ADD2,ADD3,AHCYL1,AHSA1,AIFM3,AKAP12,ALDH1B1,ALDH2,ALDH7A1,ALDOA,AMPH,ANK1,ANKS1B,ANXA11,ANXA7,AP1B1,AP1G1,AP2A1,AP2A2,APOE,AQP4,ARC,ARFGAP1,ARHGAP32,ARHGDIA,ARHGEF7,ARL6IP1,ARMC10,ARVCF,ASAH1,ASS1,ASTN1,ATAT1,ATCAY,ATP1A1,ATP1A2,ATP1A3,ATP2B2,ATP6V0A1,ATP6V0D1,ATP6V1B2,ATP6V1C1,ATP6V1F,ATP6V1H,ATP8A1,ATP9A,…	509
Cell Morphology, Cellular Assembly and Organization, Cellular Function and Maintenance, Nervous System Development and Function	extension of axons	9.45E-07		1.479	APOE,CLASP2,CYFIP1,DBN1,DCLK1,DCX,ISLR2,ITGB1,KALRN,L1CAM,MAP1B,MAPT,OLFM1,RTN4,RUFY3,TNR	16
Neurological Disease, Organismal Injury and Abnormalities	hyperalgesia	9.73E-07		-0.451	AKAP5,CACNA1B,CAMK2A,CNR1,CX3CL1,DNM1L,GABRA1,GABRB2,GNAO1,GRIA2,GRIN1,GRIN2B,MAP2K1,NPTX1,PIP5K1C	15
Cellular Function and Maintenance	internalization by tumor cell lines	9.77E-07		-1.813	AP2M1,APOE,ATP6AP1,ATP6V0D1,ATP6V1B2,ATP6V1D,ATP6V1E1,ATP6V1F,CLTC,EPB41L2,GNB2L1,ITGB1,LRP1,PRNP,RRAS2,SCARB2,SHANK3	17
Developmental Disorder, Neurological Disease, Organismal Injury and Abnormalities	cortical dysplasia	9.88E-07			KIF2A,KIF5C,RTN4,TUBB,TUBB2A,TUBB3	6
Cellular Assembly and Organization, Cellular Compromise, Cellular Function and Maintenance	instability of microtubules	9.88E-07		1.546	KIF5C,MAP4,MAPRE1,MAPT,TUBB3,TUBB4A	6
Lipid Metabolism, Nucleic Acid Metabolism, Small Molecule Biochemistry	synthesis of acetyl-coenzyme A	9.88E-07			ACLY,DLAT,DLD,FASN,PDHA1,PDHB	6
Cell Morphology	cell spreading	9.97E-07		0.987	AKAP12,ARPC3,ATRN,CADM1,CAP1,CD47,CDH11,CNR1,CORO1A,CSPG4,GAP43,GFAP,GNB2L1,GRID2,ITGA6,ITGB1,L1CAM,MAP4,MAPT,MYH10,NSF,PAK1,PRNP,RAP2B,RTN4,SIRPA,SLC12A5,TNIK,TRIM3,VCAM1	30
Organismal Injury and Abnormalities	discomfort	1.05E-06			ATP1A2,CA4,CACNA1A,CACNA1B,CACNB3,CACNB4,CLU,CNR1,CST3,GABBR2,GABRA1,GABRA3,GABRB2,GRIN1,GRIN2A,GRIN2B,GUCY1B3,PRKCG,RTN4,SCN1B,SCN2B,SCN3B,SLC4A4,SNAP25,STX8,TUBA1A,TUBA4A,TUBB2A,TUBB3,TUBB4A,VAMP2	31
Nervous System Development and Function, Organ Morphology, Organismal Development	abnormal morphology of forebrain	1.07E-06			ATP1A2,ATP1B2,CHL1,CRTAC1,DCLK1,DLGAP3,EPHA4,GAP43,KIF2A,L1CAM,MAP1B,Marcks,MARCKSL1,MYH10,NCAM1,PARK7,PLXNA4,PTPN9,PTPRS,SLC17A6,SLC1A2,SNCA,SNCB,SOD2,TENM2	25
Cancer, Gastrointestinal Disease, Organismal Injury and Abnormalities	digestive system cancer	1.10E-06		1.263	AAK1,ACAA1,ACAP2,ACAT1,ACLY,ACO2,ACSL6,ACTN1,ACTR1A,ACTR3,ADAM11,ADAM22,ADAM23,ADCY5,ADCY9,ADD2,ADD3,AHCYL1,AHSA1,AIFM3,AKAP12,ALDH1B1,ALDH2,ALDH7A1,ALDOA,AMPH,ANK1,ANKS1B,ANXA11,ANXA7,AP1B1,AP1G1,AP2A1,AP2A2,APOE,AQP4,ARC,ARFGAP1,ARHGAP32,ARHGDIA,ARHGEF7,ARL6IP1,ARMC10,ARVCF,ASAH1,ASS1,ASTN1,ATAT1,ATCAY,ATP1A1,ATP1A2,ATP1A3,ATP2B2,ATP6V0A1,ATP6V0D1,ATP6V1B2,ATP6V1C1,ATP6V1F,ATP6V1H,ATP8A1,ATP9A,…	505
Neurological Disease	tonic-clonic epilepsy	1.11E-06			CA4,CACNA1B,DNM1,GABRA1,GABRA3,GNAO1,GRIN2B,HCN1,NECAP1,SLC12A5,SPTAN1,STXBP1,SV2A	13
Neurological Disease, Psychological Disorders	bipolar disorder	1.17E-06			ATP1A3,CA4,CAMK2A,DLAT,DLG4,DPP10,FYN,GABRA1,GABRA3,GABRB2,GRIA2,GRIA3,GRIN1,GRIN2A,GRIN2B,MAOB,NCAN,NEFL,PPP1R1B,PPP3CA,PRDX1,SCN1B,SCN2B,SCN3B,SYN1,SYN2,SYN3,TENM4	28
Nervous System Development and Function, Organ Morphology, Organismal Development	abnormal morphology of disorganized barrel cortex	1.18E-06			GAP43,GRIN2B,PLXNA4,RIMS1	4
Hereditary Disorder, Neurological Disease, Organismal Injury and Abnormalities	episodic ataxia	1.18E-06			CACNA1A,CACNB4,KCNA1,SLC1A3	4
Cardiovascular Disease, Organismal Injury and Abnormalities, Skeletal and Muscular Disorders	cardiac fibrillation	1.18E-06			ANXA7,ATP1A1,ATP1A2,ATP1A3,DPP6,KCNMA1,LMNA,MAOB,RYR2,SCN1B,SCN2B,SCN3B,TUBA1A,TUBA4A,TUBB2A,TUBB3,TUBB4A,VCAM1	18
Cancer, Cell Death and Survival, Organismal Injury and Abnormalities, Tumor Morphology	cell death of cancer cells	1.23E-06	Decreased	-2.926	ACLY,CAT,CD47,CHMP4B,CLU,EEF1A1,ENO1,FASN,HSP90AB1,HSPA1A/HSPA1B,ITPR1,KRAS,NAPA,PABPC1,PRNP,RPL10,RPL13,RPL13A,RPL3,RPL31,RPL5,RPL6,RPL7,RPL7A,RPL9,RPLP0,RPS13,RPS14,RPS15A,RPS16,RPS18,RPS19,RPS3,Rps3a1,RPS4Y1,RTN4,SOD1,VCAM1	38
Cancer, Cell Death and Survival, Organismal Injury and Abnormalities, Tumor Morphology	cell death of tumor cells	1.26E-06	Decreased	-3.460	ACLY,CAT,CD47,CDH11,CHMP4B,CLU,DHCR7,EEF1A1,ENO1,FASN,GNB2L1,HSP90AB1,HSPA1A/HSPA1B,ITPR1,KRAS,L1CAM,NAPA,PABPC1,PON2,PRNP,RPL10,RPL13,RPL13A,RPL3,RPL31,RPL5,RPL6,RPL7,RPL7A,RPL9,RPLP0,RPS13,RPS14,RPS15A,RPS16,RPS18,RPS19,RPS3,Rps3a1,RPS4Y1,RTN4,SOD1,VCAM1	43
Cancer, Organismal Injury and Abnormalities	thoracic cancer	1.31E-06		1.575	ACLY,ADAM23,ADCY5,AKAP12,ALDH1B1,ALDOA,ALDOC,ANKS1B,ASTN1,BEGAIN,BRSK1,CACNA1E,CADM1,CAMK2B,CCK,CDH13,CKB,CLIP3,CLSTN1,CLU,CPNE7,CSPG4,DGKB,DLGAP3,DMXL2,EEF1A1,EEF2,EIF4E,EIF4G3,ENO1,ENO2,F3,FASN,FKBP1A,GABRA1,GABRA3,GABRB2,GNB2L1,GRID2,GRIN2B,GRM1,GSTP1,HCN1,HSD17B4,HSP90AB1,HSP90B1,IDH1,IGSF8,ITGB1,ITPR1,KCNMA1,KCTD16,KRAS,L1CAM,LDHA,LRP1,LRRTM4,MAP2K1,MAP4,MYL12A,NCAM1,NDRG2,NME2,P4HB,PABPC1,P…	101
Cancer, Organismal Injury and Abnormalities	cancer of secretory structure	1.47E-06		-1.000	AAK1,ACTR3,ADAM11,ADAM22,ADAM23,ALDH7A1,ALDOA,AMPH,ANK1,ANKS1B,ANXA11,AP1G1,AQP4,ARHGAP32,ARHGEF7,ASS1,ASTN1,ATP1A2,ATP2B2,ATP6V0A1,ATP6V0D1,ATP6V1A,ATP6V1B2,ATP8A1,BCAN,BIN1,BSN,CACNA1A,CACNA1B,CACNA1E,CACNB3,CADM1,CADM2,CADPS,CAMSAP3,CCK,CCT2,CDH11,CEP170,CHL1,CIT,CKB,CLASP2,CLIP2,CLSTN1,CLU,CNTNAP1,CPNE8,CRYM,CSPG4,CST3,CTBP1,CTTNBP2,CX3CL1,DAP3,DCLK1,DCTN1,DGKB,DLD,DLG1,DLGAP1,DLGAP3,DMXL2,DN…	200
Cell Morphology, Cellular Assembly and Organization, Cellular Development, Cellular Function and Maintenance, Cellular Growth and Proliferation, Embryonic Development, Nervous System Development and Function, Tissue Development, Tissue Morphology	length of dendritic spines	1.48E-06		0.730	ADGRB1,APOE,DBN1,MAPT,PAK1,SEPT11,SIPA1L1	7
Connective Tissue Disorders, Inflammatory Disease, Skeletal and Muscular Disorders	rheumatic disease of joint	1.60E-06			CACNA1A,CACNA1B,CDH11,CLU,CPE,PURA,RALA,SCN1B,SCN2B,SCN3B,SLC1A2,SLC1A3,SYN3,TUBA1A,TUBA4A,TUBB2A,TUBB3,TUBB4A	18
Neurological Disease	progressive neurological disorder	1.62E-06			CST3,KCNA1,MAPT,PRNP,SCN1B,SCN2B,SCN3B,SLC1A2,SLC1A3,SLC2A1,SNCA,SOD1,STUB1,TUBA1A,TUBA4A,TUBB2A,TUBB3,TUBB4A,WFS1	19
Cancer, Organismal Injury and Abnormalities, Respiratory Disease	non-small cell lung cancer	1.62E-06		1.982	ADAM23,ADCY5,ALDH1B1,ALDOA,ALDOC,ANKS1B,ASTN1,BEGAIN,BRSK1,CACNA1E,CADM1,CAMK2B,CDH13,CLIP3,CLSTN1,CPNE7,CSPG4,DGKB,DLGAP3,DMXL2,EEF1A1,EEF2,EIF4E,EIF4G3,ENO1,ENO2,F3,FASN,GABRA1,GABRA3,GABRB2,GNB2L1,GRID2,GRIN2B,GRM1,GSTP1,HCN1,HSD17B4,HSP90AB1,HSP90B1,IDH1,IGSF8,ITGB1,ITPR1,KCTD16,KRAS,LDHA,LRP1,LRRTM4,MAP2K1,MAP4,MYL12A,NME2,P4HB,PABPC1,PDE2A,PDIA3,PFKM,PFKP,PHACTR1,PKM,PLEC,PRDX1,PRRT2,PTPN5,…	87
Hereditary Disorder, Neurological Disease, Organismal Injury and Abnormalities	hereditary motor and sensory neuropathy	1.62E-06			DCTN1,DYNC1H1,ERLIN2,GJC2,GNB4,KLC2,L1CAM,LMNA,NEFL,PLP1,RAB7A,REEP1,SPG7,TRIM2,YARS	15
Cell Death and Survival	cell survival	1.75E-06		0.335	ACLY,AGPS,AKAP5,ANKS1B,APOE,ASAH1,ASS1,CACNB3,CADM1,CALB1,CALR,CAMK2B,CAMK2D,CAMK2G,CAT,CBR1,CC2D1A,CD47,CDH13,CLU,CST3,CTBP1,CX3CL1,DGKB,DNM1,DNM1L,DYNC1I1,EEF2,EIF4E,ENO1,EPHA4,EPHB2,FASN,FH,FYN,GJA1,GLUD1,GNB2L1,GPR37L1,GSTP1,HSP90AB1,HSP90B1,HSPA1A/HSPA1B,HSPA5,IDH1,ITGB1,KRAS,L1CAM,LDHA,LINGO1,LMNA,LMNB1,LRP1,MAP2K1,MAPT,MBP,MRAS,MTDH,NCAM1,NDRG2,NEFL,NRN1,P4HB,PAK1,PARK7,PDHA1,PDIA3,PEA15,P…	102
Cellular Assembly and Organization, Cellular Function and Maintenance	formation of vesicles	1.77E-06		-1.343	AP2A2,ARFGAP1,ARHGEF7,BIN1,BSN,CHMP4B,CLTC,DNM1,FYN,MAPT,NSF,PACSIN1,PCLO,PIP5K1C,PITPNA,SH3GL2,SNAP91,SNX3	18
Neurological Disease	environmentally induced seizure	1.78E-06		1.633	GNG3,GNG7,LGI1,SYN1,SYN2,SYN3	6
Small Molecule Biochemistry	metabolism of oxalacetic acid	1.78E-06			ACLY,GOT1,GOT2,MDH1,MDH2,PCK2	6
Nervous System Development and Function	fasciculation of neurons	1.87E-06		0.152	AMIGO1,CBR1,CNR1,CRTAC1,EPHA4,EPHB2,GAP43,L1CAM,RTN4	9
Behavior	thigmotaxis	1.87E-06		0.707	APOE,ATAT1,CPLX2,DLGAP3,HCN1,L1CAM,LRRC7,NLGN2,SHANK3	9
Nervous System Development and Function, Organ Morphology, Organismal Development	abnormal morphology of telencephalon	1.92E-06			ATP1A2,ATP1B2,CHL1,CRTAC1,DCLK1,DLGAP3,EPHA4,L1CAM,MAP1B,Marcks,MARCKSL1,MYH10,NCAM1,PARK7,PLXNA4,PTPN9,PTPRS,SLC1A2,SNCA,SNCB,TENM2	21
Psychological Disorders	depressive disorder	1.96E-06			APOE,AQP4,ATP1A3,CACNB3,CACNB4,CAMK2A,CPLX1,DAP3,GABBR2,GABRA1,GABRA3,GABRB2,GFAP,GRIA3,GRIN1,GRIN2A,GRIN2B,MAOB,MAPT,NCAM1,PDE2A,PRNP,RTN4,SCN1B,SLC30A3,SOD2,STX1A,VAMP2	28
Organismal Injury and Abnormalities, Renal and Urological Disease	nephrosis	2.03E-06			ACTN4,ARHGDIA,ATP6V1A,CA4,CLTC,CLU,CST3,FKBP1A,GSTP1,ITGA6,ITGB1,PPP3CA,SYNPO	13
Cell Signaling, DNA Replication, Recombination, and Repair, Nucleic Acid Metabolism, Small Molecule Biochemistry	hydrolysis of GTP	2.04E-06		-1.601	ANXA7,ARFGAP1,CALR,DNM1L,GNAI1,GNAO1,GNAZ,IPO5,RAB7A,RRAS2,STMN1,STMN2	12
Embryonic Development, Organismal Development	development of head	2.05E-06		1.088	ADGRB1,ALG2,APOE,ATAT1,ATP1B2,ATP2B2,ATRN,BCAN,CACNA1A,CHL1,CNR1,CRTAC1,CSPG4,CST3,DCLK1,DCX,DHCR7,DLG1,DNAJC5,EPHA4,EPHB2,ERC2,F3,FYN,GAP43,GJA1,GRIN1,HCN1,IL1RAPL1,ITGA6,ITGB1,ITPR1,KCNA1,KRAS,L1CAM,LIN7A,MAP1B,MAP2K1,MAPT,Marcks,MARCKSL1,MYH10,NAPA,NCAM1,Nlgn4l,NUMB,OAT,PACSIN1,PAK1,PLPPR4,PLXNA2,PLXNA4,PRKCG,PRNP,PTPRS,PURA,RGMA,RGS7,RPSA,SHANK3,SLC17A6,SLC17A7,SLC1A2,SLC1A3,SLC4A10,SLC6A17,S…	77
Cell Morphology, Nervous System Development and Function	innervation of tissue	2.14E-06			CACNB3,DLG4,EPHA4,EPHB2,GABRB2,GAP43,GRIA2,GRID2,KCNMA1,L1CAM,NPTX1,PLXNA4,RIMS1,SEZ6L2,SOD1,TENM2	16
Behavior	abnormal initiation of locomotion	2.17E-06			ATP1A1,EPHA4,GABRA1,GPR37L1,GRIA3,GRID2,LRRC7,PARK7,SLC17A6,SLC27A4,SNCA	11
Nervous System Development and Function	electrophysiology of nervous system	2.17E-06			ATP1A2,CALB1,EPB41L3,GABBR2,HCN1,KCNA1,KCNAB2,PACSIN1,SCN2B,SLC12A5,SLC32A1	11
Cellular Assembly and Organization	fusion of cellular membrane	2.17E-06			ANXA7,CTBP1,DNM1L,NAPA,NAPG,NSF,SNAP29,STX1A,STXBP1,VAMP2,VAPA	11
Cancer, Neurological Disease, Organismal Injury and Abnormalities	grade 1-4 astrocytoma	2.21E-06			ACTN1,ACTN4,CLU,GFAP,IDH1,NCAM1,PKM	7
Cancer, Organismal Injury and Abnormalities, Reproductive System Disease	high risk endometrial carcinoma	2.34E-06			FKBP1A,HSP90AB1,HSP90B1,TUBA1A,TUBA4A,TUBB2A,TUBB3,TUBB4A	8
Cancer, Connective Tissue Disorders, Developmental Disorder, Gastrointestinal Disease, Organismal Injury and Abnormalities, Skeletal and Muscular Disorders	jaw neoplasm	2.34E-06			HSP90AB1,HSP90B1,KRAS,TUBA1A,TUBA4A,TUBB2A,TUBB3,TUBB4A	8
Neurological Disease	dystonia	2.39E-06			ATP1A3,CACNA1A,CACNA1B,LRP1,SCN1B,SCN2B,SCN3B,SCP2,SLC2A1,SNAP25,TUBB4A,VAMP2	12
Cancer, Organismal Injury and Abnormalities, Respiratory Disease	advanced stage lung cancer	2.43E-06			EEF1A1,GSTP1,HSP90AB1,HSP90B1,KCNMA1,MYL12A,RPL7,RPS6,TPT1,TUBA1A,TUBA4A,TUBB2A,TUBB3,TUBB4A	14
Cell-To-Cell Signaling and Interaction	binding of gonadal cells	2.60E-06			CCT2,CCT3,CCT4,CCT5,CCT6A,CCT7,CCT8,ITGA6,SLC3A2,TCP1,VCAM1	11
Molecular Transport	transport of divalent cations	2.66E-06			ATP2B2,CACNA1A,CACNA1B,CACNA1E,CACNB3,CACNB4,CALB1,CAMK2A,CAMK2B,CAMK2D,CAMK2G,CORO1A,GJA1,GRIN1,GRIN2A,GRIN2B,ITPR1,PPP3CA,RYR2,SLC30A3	20
Cancer, Gastrointestinal Disease, Organismal Injury and Abnormalities	upper gastrointestinal tract tumor	2.73E-06			ADAM22,ADCY5,ADCY9,ADD3,ALDH2,AMPH,AP2A2,APOE,ARHGAP32,ASTN1,ATP2B2,ATP8A1,ATP9A,BRSK1,BSN,C9orf172,CACNA1A,CACNA1B,CACNA1E,CADPS,CANX,CCT8,CDH11,CDH13,CLSTN1,CLU,CNR1,CORO1A,CPE,CRMP1,CSPG4,DLAT,DLG2,DLGAP2,DOCK3,DPP6,DYNC1H1,EEF2,EIF5A,EPB41L3,EPHA4,EPHB2,EVL,FABP5,FASN,FKBP1A,GNA13,GNAZ,GNG7,GRID2,GRM1,GRM7,GSTP1,HSP90AB1,HSP90B1,HSPA12A,HSPA2,IPO5,IQSEC2,ITGA6,ITGB1,ITPR1,KALRN,KCNA1,KCNMA1,K…	135
Cell-To-Cell Signaling and Interaction, Nervous System Development and Function	activation of neurons	2.77E-06		0.895	CACNA1A,CACNA1B,CCK,CNR1,ERC2,GABRA1,HCN1,KCNMA1,NLGN2,RAB3A,SCN1B,SNCA,SOD1,SYN2	14
Cellular Assembly and Organization, Cellular Compromise	formation of cellular inclusion bodies	2.77E-06		0.354	APOE,CACNA1A,CAT,HSPA1A/HSPA1B,HSPA2,MAP2K1,MAPT,NEFL,PRNP,SNCA,SNCB,SOD1,STUB1,TCP1	14
Cell Death and Survival	cell viability	2.77E-06		0.196	ACLY,AGPS,AKAP5,ANKS1B,APOE,ASAH1,ASS1,CACNB3,CADM1,CALB1,CALR,CAMK2B,CAMK2D,CAMK2G,CAT,CBR1,CC2D1A,CD47,CDH13,CLU,CST3,CTBP1,CX3CL1,DGKB,DNM1,DNM1L,DYNC1I1,EEF2,EIF4E,ENO1,EPHA4,EPHB2,FASN,FH,FYN,GJA1,GLUD1,GNB2L1,GPR37L1,GSTP1,HSP90AB1,HSP90B1,HSPA1A/HSPA1B,HSPA5,IDH1,ITGB1,KRAS,L1CAM,LDHA,LINGO1,LMNA,LMNB1,LRP1,MAP2K1,MAPT,MBP,MRAS,MTDH,NCAM1,NDRG2,NEFL,NRN1,P4HB,PAK1,PARK7,PDHA1,PDIA3,PFKM,PG…	96
Cancer, Endocrine System Disorders, Organismal Injury and Abnormalities	small-cell carcinoma	2.96E-06			CCK,CKB,ENO2,HSP90AB1,HSP90B1,KCNMA1,KRAS,NCAM1,PDCD6,TUBA1A,TUBA4A,TUBB2A,TUBB3,TUBB4A,VCAM1	15
Cell-To-Cell Signaling and Interaction	binding of germ cells	3.03E-06			CCT2,CCT3,CCT4,CCT5,CCT6A,CCT7,CCT8,ITGA6,SLC3A2,TCP1	10
Cell-To-Cell Signaling and Interaction, Nervous System Development and Function	GABA-mediated receptor currents	3.03E-06			GABRA1,GABRA3,GABRB2,GRID2,SLC6A1,STX1B	6
Cell Morphology, Cellular Assembly and Organization, Nervous System Development and Function, Tissue Morphology	abnormal morphology of synaptic vesicles	3.03E-06			APOE,CAMK2A,DNM1,MADD,PACSIN1,SLC17A6	6
Cell-To-Cell Signaling and Interaction, Molecular Transport, Small Molecule Biochemistry	transport of neurotransmitter	3.05E-06		-0.837	CAMK2A,CNP,GNAO1,SLC1A2,SLC1A3,SLC32A1,STX1A,SV2A,SYNJ1	9
Behavior, Digestive System Development and Function	suckling	3.12E-06			BIN1,DHCR7,DNM1,GJA1,GRIN1,GRIN2B,HSD17B4,KIF2A,Marcks,MYH10,SLC27A4,SYNGAP1,SYT1	13
Cell Morphology	shape change of axons	3.14E-06		-0.564	ACTR3,APOE,ARHGAP32,CHL1,EPHA4,GAP43,KALRN,KIF2A,L1CAM,PACSIN1,PDIA3,RIMS1,RTN4,SOD1	14
Cancer, Organismal Injury and Abnormalities	recurrent metastatic solid tumor	3.14E-06			FKBP1A,HSP90AB1,HSP90B1,TUBA1A,TUBA4A,TUBB2A,TUBB3,TUBB4A	8
Amino Acid Metabolism, Molecular Transport, Small Molecule Biochemistry	uptake of L-glutamic acid	3.14E-06	Decreased	-2.753	GLUL,MTDH,SLC17A6,SLC17A7,SLC1A2,SLC1A3,SLC3A2,TNR	8
Cell-To-Cell Signaling and Interaction, Cellular Assembly and Organization, Cellular Function and Maintenance	function of intercellular junctions	3.22E-06	Decreased	-2.000	CDH11,DLG1,DLG4,GRID2,LRRTM4,MAPT,NLGN2	7
Cancer, Organismal Injury and Abnormalities	metastatic occult primary cancer of head and neck	3.22E-06			HSP90AB1,HSP90B1,TUBA1A,TUBA4A,TUBB2A,TUBB3,TUBB4A	7
Cancer, Connective Tissue Disorders, Organismal Injury and Abnormalities, Respiratory Disease, Skeletal and Muscular Disorders	metastatic squamous cell cancer of the ethmoid sinus	3.22E-06			HSP90AB1,HSP90B1,TUBA1A,TUBA4A,TUBB2A,TUBB3,TUBB4A	7
Cancer, Organismal Injury and Abnormalities, Respiratory Disease	metastatic squamous cell cancer of the glottis	3.22E-06			HSP90AB1,HSP90B1,TUBA1A,TUBA4A,TUBB2A,TUBB3,TUBB4A	7
Cancer, Connective Tissue Disorders, Developmental Disorder, Gastrointestinal Disease, Organismal Injury and Abnormalities, Respiratory Disease, Skeletal and Muscular Disorders	metastatic squamous cell cancer of the maxillary sinus	3.22E-06			HSP90AB1,HSP90B1,TUBA1A,TUBA4A,TUBB2A,TUBB3,TUBB4A	7
Cancer, Organismal Injury and Abnormalities, Respiratory Disease	metastatic squamous cell cancer of the supraglottis	3.22E-06			HSP90AB1,HSP90B1,TUBA1A,TUBA4A,TUBB2A,TUBB3,TUBB4A	7
Cancer, Gastrointestinal Disease, Organismal Injury and Abnormalities	metastatic squamous cell carcinoma of the lip	3.22E-06			HSP90AB1,HSP90B1,TUBA1A,TUBA4A,TUBB2A,TUBB3,TUBB4A	7
Cancer, Organismal Injury and Abnormalities	recurrent occult primary cancer of head and neck	3.22E-06			HSP90AB1,HSP90B1,TUBA1A,TUBA4A,TUBB2A,TUBB3,TUBB4A	7
Cancer, Connective Tissue Disorders, Organismal Injury and Abnormalities, Respiratory Disease, Skeletal and Muscular Disorders	recurrent squamous cell cancer of the ethmoid sinus	3.22E-06			HSP90AB1,HSP90B1,TUBA1A,TUBA4A,TUBB2A,TUBB3,TUBB4A	7
Cancer, Organismal Injury and Abnormalities, Respiratory Disease	recurrent squamous cell cancer of the glottis	3.22E-06			HSP90AB1,HSP90B1,TUBA1A,TUBA4A,TUBB2A,TUBB3,TUBB4A	7
Cancer, Gastrointestinal Disease, Organismal Injury and Abnormalities	recurrent squamous cell cancer of the lip	3.22E-06			HSP90AB1,HSP90B1,TUBA1A,TUBA4A,TUBB2A,TUBB3,TUBB4A	7
Cancer, Connective Tissue Disorders, Developmental Disorder, Gastrointestinal Disease, Organismal Injury and Abnormalities, Respiratory Disease, Skeletal and Muscular Disorders	recurrent squamous cell cancer of the maxillary sinus	3.22E-06			HSP90AB1,HSP90B1,TUBA1A,TUBA4A,TUBB2A,TUBB3,TUBB4A	7
Cancer, Organismal Injury and Abnormalities, Respiratory Disease	recurrent squamous cell cancer of the supraglottis	3.22E-06			HSP90AB1,HSP90B1,TUBA1A,TUBA4A,TUBB2A,TUBB3,TUBB4A	7
Cancer, Organismal Injury and Abnormalities	unresectable occult primary cancer of head and neck	3.22E-06			HSP90AB1,HSP90B1,TUBA1A,TUBA4A,TUBB2A,TUBB3,TUBB4A	7
Cancer, Connective Tissue Disorders, Organismal Injury and Abnormalities, Respiratory Disease, Skeletal and Muscular Disorders	unresectable squamous cell cancer of the ethmoid sinus	3.22E-06			HSP90AB1,HSP90B1,TUBA1A,TUBA4A,TUBB2A,TUBB3,TUBB4A	7
Cancer, Organismal Injury and Abnormalities, Respiratory Disease	unresectable squamous cell cancer of the glottis	3.22E-06			HSP90AB1,HSP90B1,TUBA1A,TUBA4A,TUBB2A,TUBB3,TUBB4A	7
Cancer, Gastrointestinal Disease, Organismal Injury and Abnormalities, Respiratory Disease	unresectable squamous cell cancer of the hypopharynx	3.22E-06			HSP90AB1,HSP90B1,TUBA1A,TUBA4A,TUBB2A,TUBB3,TUBB4A	7
Cancer, Gastrointestinal Disease, Organismal Injury and Abnormalities	unresectable squamous cell cancer of the lip	3.22E-06			HSP90AB1,HSP90B1,TUBA1A,TUBA4A,TUBB2A,TUBB3,TUBB4A	7
Cancer, Connective Tissue Disorders, Developmental Disorder, Gastrointestinal Disease, Organismal Injury and Abnormalities, Respiratory Disease, Skeletal and Muscular Disorders	unresectable squamous cell cancer of the maxillary sinus	3.22E-06			HSP90AB1,HSP90B1,TUBA1A,TUBA4A,TUBB2A,TUBB3,TUBB4A	7
Cancer, Gastrointestinal Disease, Organismal Injury and Abnormalities, Respiratory Disease	unresectable squamous cell cancer of the oropharynx	3.22E-06			HSP90AB1,HSP90B1,TUBA1A,TUBA4A,TUBB2A,TUBB3,TUBB4A	7
Cancer, Organismal Injury and Abnormalities, Respiratory Disease	unresectable squamous cell cancer of the supraglottis	3.22E-06			HSP90AB1,HSP90B1,TUBA1A,TUBA4A,TUBB2A,TUBB3,TUBB4A	7
Protein Synthesis	expression of protein	3.31E-06		1.641	AMPD2,CALR,EEF1A1,EIF4E,EIF4G3,EIF5A,Fus,GAPDH,GNB2L1,HRSP12,HSPA1A/HSPA1B,HSPA5,ITGB1,KRAS,MAP2K1,MAPT,MRPL12,PABPC1,PRNP,RPL10A,RPL13A,RPL17,RPL23,Rpl29 (includes others),RPS14,RPS3,RPS4Y1,RPS6,RPS9,SOD1,SOD2,SRCIN1,THY1	33
Developmental Disorder	multiple congenital anomalies	3.42E-06			ADCY5,AGPS,ATP1A3,CALR,CLTC,CNR1,CNTNAP1,DHCR7,DLAT,DLG1,DYNC1H1,EPHB2,GABBR2,GJA1,GNAO1,GRIN1,GRIN2B,HSD17B4,IQSEC2,ITGB1,ITPR1,KCNA1,KRAS,L1CAM,LMNA,MAP2K1,Marcks,MYH10,NSDHL,PDHA1,PEX16,PIP5K1C,PRNP,PURA,SCN1B,SCN2B,SCN3B,SHANK3,SLC12A5,SLC1A2,SLC1A3,SLC32A1,SNAP25,STXBP1,SV2A,SYP,TUBA1A	47
Cancer, Endocrine System Disorders, Organismal Injury and Abnormalities	benign neoplasm of endocrine gland	3.54E-06			ALDH2,ALDOC,ASS1,ATP1A1,CALR,CAMK2B,CLU,DAP3,DPYSL4,GNB4,GNG3,GSTP1,HSP90AB1,PARK7,PRDX1,PRDX6,PTPN5,STX1A,THY1,TUBB2A,TUBB4A,VCAM1	22
Infectious Diseases	infection by Dengue virus 2	3.69E-06	Decreased	-2.530	AMPH,AP1B1,AP2A1,ARPC3,ATP6V0A1,CLTB,CLTC,DNM1,RAB3A,SYNJ1	10
Cell-To-Cell Signaling and Interaction, Nervous System Development and Function	long-term potentiation of brain cells	3.69E-06		-0.053	CAMK2A,FYN,GRIA2,GRIA3,GRM1,KRAS,PAK1,PTPN5,RIMS1,SNCA	10
Behavior	social exploration	3.69E-06			BRINP1,DLG4,GNAO1,SHANK3,SRGAP3,STX1A,SYN1,SYN2,SYN3,WFS1	10
Cell Death and Survival	cell death of tumor cell lines	3.75E-06		-0.929	ACO2,AHSA1,AKAP12,AP2A2,APOE,ARHGDIA,ARL6IP1,ARMC10,ASAH1,ATP1A1,BRINP1,CACNA1A,CADM1,CADPS,CALB1,CALR,CAMK2G,CAT,CBR1,CCK,CCT2,CCT3,CCT4,CCT5,CCT6A,CCT7,CCT8,CD47,CLU,CNR1,CSPG4,CTBP1,CYB5A,DAP3,DCTN1,DNM1,DNM1L,DYNC1H1,EIF4E,EIF5A,ENO1,EPHB2,FASN,FKBP1A,FYN,GAPDH,GJA1,GNAO1,GNB2L1,GPM6A,GRIA2,GSTP1,HSP90AB1,HSPA1A/HSPA1B,HSPA5,ITGA6,ITGB1,ITPR1,KRAS,LMNA,LMNB1,LRP1,MADD,MAP2K1,MAPT,MBP,MTCH1,MT…	109
Cancer, Organismal Injury and Abnormalities, Respiratory Disease	respiratory system tumor	3.97E-06		1.973	ACLY,ADAM23,ADCY5,AKAP12,ALDH1B1,ALDOA,ALDOC,ANKS1B,ASTN1,BEGAIN,BRSK1,CACNA1E,CADM1,CAMK2B,CCK,CDH13,CKB,CLIP3,CLSTN1,CLU,CPNE7,CSPG4,DGKB,DLGAP3,DMXL2,EEF1A1,EEF2,EIF4E,EIF4G3,ENO1,ENO2,F3,FABP5,FASN,GABRA1,GABRA3,GABRB2,GNB2L1,GRID2,GRIN2B,GRM1,GSTP1,HCN1,HSD17B4,HSP90AB1,HSP90B1,IDH1,IGSF8,ITGB1,ITPR1,KCNMA1,KCTD16,KRAS,L1CAM,LDHA,LRP1,LRRTM4,MAP2K1,MAP4,MTDH,MYL12A,NCAM1,NDRG2,NME2,P4HB,PABP…	104
Cell Death and Survival, Neurological Disease	cell death of hippocampal cells	4.03E-06		-0.310	APOE,DLG4,GDA,GRIN2A,GRIN2B,LRPAP1,MADD,P4HB,PRNP,RPS3,SLC1A2,SLC2A1,SNCA,VAPA	14
Cancer, Organismal Injury and Abnormalities, Respiratory Disease	lung tumor	4.09E-06		1.973	ACLY,ADAM23,ADCY5,AKAP12,ALDH1B1,ALDOA,ALDOC,ANKS1B,ASTN1,BEGAIN,BRSK1,CACNA1E,CADM1,CAMK2B,CCK,CDH13,CKB,CLIP3,CLSTN1,CLU,CPNE7,CSPG4,DGKB,DLGAP3,DMXL2,EEF1A1,EEF2,EIF4E,EIF4G3,ENO1,ENO2,F3,FASN,GABRA1,GABRA3,GABRB2,GNB2L1,GRID2,GRIN2B,GRM1,GSTP1,HCN1,HSD17B4,HSP90AB1,HSP90B1,IDH1,IGSF8,ITGB1,ITPR1,KCNMA1,KCTD16,KRAS,L1CAM,LDHA,LRP1,LRRTM4,MAP2K1,MAP4,MYL12A,NCAM1,NDRG2,NME2,P4HB,PABPC1,PDCD6,PD…	101
Cancer, Organismal Injury and Abnormalities, Reproductive System Disease	recurrent endometrial carcinoma	4.16E-06			FKBP1A,HSP90AB1,HSP90B1,TUBA1A,TUBA4A,TUBB2A,TUBB3,TUBB4A	8
Cell Morphology, Nervous System Development and Function	innervation	4.18E-06		0.600	CACNB3,CLIP3,DLG4,EPHA4,EPHB2,GABRB2,GAP43,GRIA2,GRID2,KCNMA1,L1CAM,NPTX1,PLXNA4,RIMS1,SEZ6L2,SOD1,TENM2,VCAM1	18
Cell-To-Cell Signaling and Interaction	conduction of cells	4.36E-06		-0.762	CNTNAP1,GABRA1,KCNAB2,KCNMA1,TNR	5
Protein Degradation, Protein Synthesis	damage of protein	4.36E-06		-0.277	CAT,HSP90B1,HSPA5,SOD1,SOD2	5
Behavior	eyeblink conditioning	4.36E-06			CACNA1A,GMFB,GRID2,HCN1,KCNMA1	5
Cellular Assembly and Organization, Cellular Function and Maintenance	stabilization of microtubules	4.56E-06		1.252	CLASP2,DCLK1,DCX,DNM1L,MAP1B,MAP4,MAP6,MAPRE1,MAPT,MBP,PKM,SEPT7,STMN1,STMN2	14
Molecular Transport, Nucleic Acid Metabolism, Small Molecule Biochemistry	exchange of nucleotide	4.59E-06		-1.698	AK1,EEF1A1,GNAI1,GNAO1,STMN1,STMN2,TPT1	7
Cancer, Neurological Disease, Organismal Injury and Abnormalities	grade 3-4 glioma	4.59E-06			ACTN1,ACTN4,CLU,GFAP,IDH1,NCAM1,PKM	7
Cellular Assembly and Organization, Nervous System Development and Function, Tissue Morphology	quantity of nerve ending	4.59E-06		-1.746	APOE,FYN,NCAM1,NFASC,PACSIN1,SNCA,SNCB	7
Cell Morphology, Cellular Assembly and Organization	elongation of cellular protrusions	4.68E-06		1.079	ARHGAP32,CAMK2A,EPHB2,ICAM5,KALRN,L1CAM,MAP1B,MAPT,NEO1,OMG,PACSIN1,SARM1,STMN2	13
Organismal Injury and Abnormalities	Organ Degeneration	4.69E-06		1.174	ACADM,ACO2,APOE,AQP4,ARHGDIA,ATP1B1,ATP1B2,CA4,CACNA1A,CADM1,CAT,CLU,CNP,CNR1,CST3,CX3CL1,DNAJC5,DNM1L,GABRB2,GAPDH,GFAP,GRIA2,GRID2,GRIN1,GRIN2B,HSD17B4,KCNMA1,MAOB,MAPT,OAT,PITPNA,PLEC,PPP3R1,PRNP,PTPN5,RIMS1,SCARB2,SEPT5,SH3GL2,SLC1A2,SLC1A3,SNCA,SOD1,SOD2,STUB1	45
Nervous System Development and Function	brain wave	4.83E-06			CACNA1A,GABBR2,GNG3,GNG7,KCNA1,LGI1,SYN1,SYN2,SYN3	9
Amino Acid Metabolism, Molecular Transport, Small Molecule Biochemistry	uptake of glutamine family amino acid	4.83E-06	Decreased	-2.458	FH,GLUL,MTDH,SLC17A6,SLC17A7,SLC1A2,SLC1A3,SLC3A2,TNR	9
Cell-To-Cell Signaling and Interaction, Cellular Assembly and Organization, Cellular Function and Maintenance, Nervous System Development and Function, Tissue Development	function of synapse	4.91E-06			CDH11,DLG4,GRID2,LRRTM4,MAPT,NLGN2	6
Cell-To-Cell Signaling and Interaction, Nervous System Development and Function	long term depression of CA1 neuron	4.91E-06		-0.555	AP2A1,DLG4,GRIA2,GRIA3,GRM1,PIP5K1C	6
Neurological Disease	localization-related epilepsy	5.13E-06			CA4,CACNA1A,CACNA1B,GABRA1,GABRA3,GABRB2,GRIN2A,LGI1,SCN1B,SCN2B,SCN3B,SV2A	12
Cell Death and Survival	cell death of fibroblast cell lines	5.15E-06	Increased	2.094	ASAH1,ATP6V1G2,CA4,CALB1,CLU,DNM1L,DPYSL4,EEF1A1,ENO1,FYN,GMFB,GNA13,GRID2,GSTM5,GSTP1,HSPA5,ITGA6,ITGB1,ITPR1,KRAS,MAP2K1,MAPT,P4HB,PAK1,PARK7,PDIA3,PPP3CA,PRDX6,PRKCG,PRNP,PURA,RPL10,RRAS2,RTN4,SCP2,SOD2,STMN1,STUB1,STX1A	39
Cellular Assembly and Organization	stabilization of filaments	5.22E-06		1.474	CLASP2,DCLK1,DCX,DNM1L,GAP43,MAP1B,MAP4,MAP6,MAPRE1,MAPT,MBP,PKM,SEPT7,STMN1,STMN2	15
Cardiovascular Disease	atherosclerosis	5.23E-06		0.439	ACAA1,ACAT1,APOE,CACNA1E,CACNB3,CACNB4,CD47,CDH13,CLU,CNR1,CST3,CX3CL1,EIF4G3,F3,FABP5,FADS1,FKBP1A,GABRA1,GABRA3,GABRB2,GJA1,GRIN1,GRIN2A,GRIN2B,KALRN,LRP1,LRPAP1,MAP2K1,NCEH1,NUMB,PLXNA2,RTN4,SLC30A3,SOD1,SORT1,TKT,TUBA1A,TUBA4A,TUBB2A,TUBB3,TUBB4A,VCAM1	42
Cellular Assembly and Organization, Cellular Function and Maintenance	depolarization of cellular membrane	5.34E-06		-0.808	CACNA1A,CAMK2D,GRIA2,GRIA3,GRM1,HCN1,HSPA1A/HSPA1B,MAP2K1,PARK7,PRNP,SCN1B,SCN3B,SLC1A2	13
Cancer, Organismal Injury and Abnormalities, Reproductive System Disease	metastatic endometrial carcinoma	5.45E-06			FKBP1A,HSP90AB1,HSP90B1,TUBA1A,TUBA4A,TUBB2A,TUBB3,TUBB4A	8
Amino Acid Metabolism, Molecular Transport, Small Molecule Biochemistry	transport of amino acids	5.64E-06	Decreased	-2.641	CRYM,FH,GLUL,MTDH,SLC17A6,SLC17A7,SLC1A2,SLC1A3,SLC32A1,SLC3A2,SLC6A1,SLC6A17,SLC7A8,SOD1,STX1A,STXBP1,TNR	17
Amino Acid Metabolism, Molecular Transport, Small Molecule Biochemistry	accumulation of L-glutamic acid	5.73E-06			GLUL,SLC17A6,SLC17A7,SLC1A3	4
Carbohydrate Metabolism	metabolism of isocitric acid	5.73E-06			ACO2,IDH1,IDH3A,IDH3G	4
Cellular Assembly and Organization, Nervous System Development and Function, Tissue Morphology	quantity of presynaptic terminals	5.73E-06		-1.067	APOE,FYN,NFASC,SNCA	4
Protein Synthesis	synthesis of protein	5.74E-06	Increased	2.348	AMPD2,CALR,EEF1A1,EEF2,EIF4E,EIF4G3,EIF5A,FKBP1A,Fus,GAPDH,GNB2L1,HRSP12,HSPA1A/HSPA1B,HSPA5,ITGB1,KRAS,MAP2K1,MAPT,MRPL12,NDRG2,PABPC1,PARK7,PRNP,RPL10A,RPL13A,RPL17,RPL23,Rpl29 (includes others),RPL5,RPS14,RPS15A,RPS20,RPS3,RPS4Y1,RPS6,RPS9,SOD1,SOD2,SRCIN1,THY1	40
Cancer, Endocrine System Disorders, Organismal Injury and Abnormalities, Respiratory Disease	small cell lung cancer	5.79E-06			CCK,CKB,ENO2,HSP90AB1,HSP90B1,KCNMA1,NCAM1,PDCD6,TUBA1A,TUBA4A,TUBB2A,TUBB3,TUBB4A,VCAM1	14
Cell Morphology, Cellular Function and Maintenance, Nervous System Development and Function, Tissue Morphology	length of neurites	5.92E-06		1.527	ACSL6,APOE,CLASP2,DCX,DPYSL3,DPYSL4,KALRN,KRAS,LINGO1,LRPAP1,OMG,TENM4	12
Cell Morphology, Cellular Assembly and Organization, Nervous System Development and Function	elongation of neurites	6.05E-06		1.676	ARHGAP32,CAMK2A,EPHB2,KALRN,L1CAM,MAP1B,MAPT,OMG,PACSIN1,SARM1,STMN2	11
Cellular Function and Maintenance	engulfment by cervical cancer cell lines	6.05E-06	Decreased	-2.761	AP2M1,ATP6AP1,ATP6V0D1,ATP6V1B2,ATP6V1D,ATP6V1E1,ATP6V1F,CLTC,EPB41L2,SCARB2,SHANK3	11
Cancer, Organismal Injury and Abnormalities	thoracic neoplasm	6.08E-06	Increased	2.007	ACLY,ADAM23,ADCY5,AKAP12,ALDH1B1,ALDOA,ALDOC,ANKS1B,ASTN1,BEGAIN,BRSK1,CACNA1E,CADM1,CAMK2B,CCK,CDH13,CKB,CLIP3,CLSTN1,CLU,CPNE7,CSPG4,DGKB,DLGAP3,DMXL2,EEF1A1,EEF2,EIF4E,EIF4G3,ENO1,ENO2,F3,FASN,FKBP1A,GABRA1,GABRA3,GABRB2,GNB2L1,GRID2,GRIN2B,GRM1,GSTP1,HCN1,HSD17B4,HSP90AB1,HSP90B1,IDH1,IGSF8,ITGB1,ITPR1,KCNMA1,KCTD16,KRAS,L1CAM,LDHA,LRP1,LRRTM4,MAP2K1,MAP4,MYL12A,NCAM1,NDRG2,NME2,P4HB,PABPC1,P…	102
Psychological Disorders	Substance-Related Disorders	6.11E-06			ALDH2,CA4,CACNA1A,CACNA1B,CNR1,GABBR2,GABRA1,GABRA3,GABRB2,GRIN1,GRIN2A,GRIN2B,KRAS,MAOB,SCN1B,SCN2B,SCN3B,SNCA,SV2A	19
